# Supplementary material for: Transcriptome Analysis for Identification of Genes Related to Gonad Differentiation, Growth, Immune Response and Marker Discovery in The Turbot (Scophthalmus maximus)
Source: PLoS One. 2016 Feb 29;11(2):e0149414. doi: 10.1371/journal.pone.0149414 (PMC4771204; doi:10.1371/journal.pone.0149414)
Supplement: S1 Table — (XLS) [file pone.0149414.s002.xls]

## Sheet: Sheet1
Query Name	Query Length	Sbjct Length	Query Alignment	Sbjct Alignment	Annotation	Score	E Value	Identity	Identity_Rate	QueryStart	QueryEnd	SubjectStart	SubjectEnd
comp0_c0_seq1 [253 - 2]	84	3883	98.81	2.14	ref|XP_005467101.1| PREDICTED: zinc finger homeobox protein 3-like [Oreochromis niloticus]	183	1e-44	83/84	98.81	1	84	1044	1127
comp10_c0_seq1 [2 - 286]	95	2773	92.63	6.96	ref|XP_007547397.1| PREDICTED: nebulin, partial [Poecilia formosa]	179	3e-43	88/95	92.63	1	95	1854	2677
comp14_c0_seq1 [2 - 208]	69	376	82.61	15.16	ref|XP_004560911.1| PREDICTED: transcription factor EC-like isoform X6 [Maylandia zebra]	117	2e-24	57/69	82.61	1	69	111	179
comp28_c0_seq1 [290 - 3]	96	234	86.46	35.47	gb|AHL44990.1| TNF13B-like protein [Miichthys miiuy]	169	2e-40	83/96	86.46	1	96	30	126
comp32_c0_seq1 [252 - 1]	84	587	47.62	6.81	ref|XP_005454120.1| PREDICTED: interleukin-17 receptor D-like isoform X1 [Oreochromis niloticus]	84	2e-14	40/71	56.34	14	84	344	414
comp36_c0_seq1 [2 - 325]	108	1526	82.41	5.83	ref|XP_005728064.1| PREDICTED: dual oxidase 1-like [Pundamilia nyererei]	193	2e-47	89/108	82.41	1	108	1067	1174
comp37_c0_seq1 [2 - 373]	124	1174	48.39	5.11	ref|XP_005473079.1| PREDICTED: cell wall protein DAN4-like isoform X2 [Oreochromis niloticus]	73.2	3e-11	60/116	51.72	1	116	344	460
comp38_c0_seq1 [2 - 223]	74	2045	67.57	2.44	ref|XP_005468520.1| PREDICTED: envoplakin-like [Oreochromis niloticus]	109	3e-22	50/74	67.57	1	74	393	466
comp39_c1_seq1 [1 - 255]	85	495	91.76	15.76	ref|XP_006787183.1| PREDICTED: early growth response protein 1-like [Neolamprologus brichardi]	161	9e-38	78/85	91.76	1	85	206	290
comp41_c0_seq1 [1 - 204]	68	4635	95.59	1.4	ref|XP_004075526.1| PREDICTED: ryanodine receptor 1-like [Oryzias latipes]	137	2e-30	65/68	95.59	1	68	3528	3595
comp54_c0_seq1 [2 - 517]	172	1193	70.35	10.14	ref|XP_005913271.1| PREDICTED: probable G-protein coupled receptor 112-like isoform X1 [Haplochromis burtoni] ref|XP_005913272.1| PREDICTED: probable G-protein coupled receptor 112-like isoform X2 [Haplochromis burtoni]	257	1e-66	121/172	70.35	1	172	885	1056
comp62_c0_seq1 [1 - 606]	202	1420	94.55	13.45	ref|XP_007567109.1| PREDICTED: pleckstrin homology domain-containing family H member 1 [Poecilia formosa]	407	1e-111	191/202	94.55	1	202	864	1065
comp65_c0_seq1 [269 - 3]	89	940	49.44	4.68	ref|XP_005456109.1| PREDICTED: GRAM domain-containing protein 1A-like isoform X2 [Oreochromis niloticus]	68.9	6e-10	44/87	50.57	3	89	9	97
comp81_c0_seq1 [264 - 1]	88	1024	65.91	5.66	ref|XP_007549989.1| PREDICTED: uncharacterized protein LOC103136608 [Poecilia formosa]	114	1e-23	58/88	65.91	1	88	132	217
comp81_c1_seq1 [249 - 1]	83	2105	73.49	2.9	ref|XP_003442289.2| PREDICTED: genetic suppressor element 1-like isoform X1 [Oreochromis niloticus]	122	6e-26	61/80	76.25	1	80	219	298
comp85_c0_seq1 [2 - 274]	91	6128	56.04	0.83	ref|XP_005479304.1| PREDICTED: obscurin-like [Oreochromis niloticus]	79.3	4e-13	51/91	56.04	1	91	5380	5460
comp87_c0_seq1 [2 - 508]	169	900	69.82	13.11	ref|XP_004076442.1| PREDICTED: sorting nexin-19-like [Oryzias latipes]	253	2e-65	118/153	77.12	1	153	141	294
comp89_c0_seq1 [2 - 241]	80	355	80	18.03	ref|XP_005947907.1| PREDICTED: matrix metalloproteinase-23-like [Haplochromis burtoni]	137	1e-30	64/78	82.05	2	79	28	106
comp93_c0_seq1 [387 - 73]	105	216	46.67	22.69	ref|XP_007574875.1| PREDICTED: uncharacterized protein LOC103153784 [Poecilia formosa]	89.7	3e-16	49/97	50.52	3	99	120	212
comp101_c0_seq1 [244 - 2]	81	1004	98.77	7.97	ref|XP_005946405.1| PREDICTED: ephrin type-A receptor 7-like isoform X1 [Haplochromis burtoni]	173	3e-41	80/81	98.77	1	81	102	182
comp102_c1_seq1 [243 - 1]	81	606	79.01	10.56	ref|XP_005720968.1| PREDICTED: mothers against decapentaplegic homolog 4-like isoform X2 [Pundamilia nyererei] ref|XP_005937860.1| PREDICTED: mothers against decapentaplegic homolog 4-like [Haplochromis burtoni]	125	6e-27	64/79	81.01	3	81	4	83
comp106_c0_seq1 [2 - 232]	77	411	80.52	15.09	ref|XP_003444362.1| PREDICTED: protein-lysine 6-oxidase-like isoform X1 [Oreochromis niloticus]	125	5e-27	62/75	82.67	3	77	16	90
comp109_c0_seq1 [2 - 325]	108	611	56.48	9.98	ref|XP_003448943.1| PREDICTED: protein QNR-71-like [Oreochromis niloticus]	129	3e-28	61/98	62.24	11	108	1	99
comp112_c0_seq1 [705 - 1]	235	391	65.96	39.64	ref|XP_003440828.1| PREDICTED: zinc finger protein DPF3-like isoform X1 [Oreochromis niloticus]	308	1e-81	155/235	65.96	1	235	73	307
comp112_c1_seq1 [3 - 248]	82	346	67.07	15.9	ref|XP_005449754.1| PREDICTED: zinc finger protein DPF3-like isoform X4 [Oreochromis niloticus]	129	3e-28	55/57	96.49	26	82	1	57
comp115_c0_seq1 [33 - 212]	60	342	43.33	7.6	ref|XP_006798076.1| PREDICTED: GTPase IMAP family member 7-like [Neolamprologus brichardi]	61.2	1e-07	26/43	60.47	18	60	153	195
comp117_c0_seq1 [261 - 1]	87	463	60.92	11.45	ref|XP_006788806.1| PREDICTED: adenosine receptor A2a-like [Neolamprologus brichardi]	117	2e-24	53/66	80.3	1	66	256	321
comp118_c0_seq1 [2 - 358]	119	3925	74.79	2.27	ref|XP_006790936.1| PREDICTED: polycystin-1-like [Neolamprologus brichardi]	187	8e-46	89/108	82.41	12	119	2014	2121
comp118_c1_seq1 [1 - 246]	82	4256	86.59	1.67	ref|XP_005735735.1| PREDICTED: polycystin-1-like isoform X4 [Pundamilia nyererei]	150	2e-34	71/82	86.59	1	82	2654	2735
comp122_c0_seq1 [597 - 1]	199	2970	89.45	17.68	emb|CAG00464.1| unnamed protein product [Tetraodon nigroviridis]	341	9e-92	178/199	89.45	1	199	124	2157
comp126_c0_seq1 [1 - 300]	100	348	98	28.16	ref|XP_004547040.1| PREDICTED: follistatin-A-like isoform X2 [Maylandia zebra] ref|XP_005738241.1| PREDICTED: follistatin-A-like isoform X2 [Pundamilia nyererei] ref|XP_005924505.1| PREDICTED: follistatin-A-like isoform X2 [Haplochromis burtoni]	213	3e-53	98/100	98	1	100	16	115
comp127_c0_seq1 [1 - 516]	172	585	86.63	25.47	ref|XP_004545922.1| PREDICTED: protocadherin alpha-3-like [Maylandia zebra]	313	1e-83	149/171	87.13	2	172	23	193
comp131_c0_seq1 [444 - 1]	148	4196	50	1.76	ref|XP_003962053.1| PREDICTED: LOW QUALITY PROTEIN: ATP-binding cassette sub-family A member 12-like [Takifugu rubripes]	142	4e-32	74/147	50.34	2	148	1022	1168
comp142_c0_seq1 [467 - 3]	155	355	74.19	32.39	ref|XP_007540949.1| PREDICTED: slit homolog 1 protein-like [Poecilia formosa]	243	2e-62	115/155	74.19	1	155	153	307
comp143_c0_seq1 [729 - 61]	223	382	54.71	31.94	ref|XP_006805411.1| PREDICTED: low-density lipoprotein receptor class A domain-containing protein 2-like [Neolamprologus brichardi]	239	4e-61	122/195	62.56	16	210	183	377
comp153_c0_seq1 [277 - 2]	92	1382	68.48	4.56	ref|XP_003962735.1| PREDICTED: ALK tyrosine kinase receptor-like [Takifugu rubripes]	130	2e-28	63/92	68.48	1	92	63	150
comp153_c1_seq1 [3 - 221]	73	1482	61.64	3.04	ref|XP_004082586.1| PREDICTED: LOW QUALITY PROTEIN: ALK tyrosine kinase receptor-like [Oryzias latipes]	99.4	4e-19	45/72	62.5	1	72	118	189
comp157_c0_seq1 [271 - 2]	90	828	76.67	8.33	emb|CBN82079.1| Lipin-2 [Dicentrarchus labrax]	133	2e-29	69/90	76.67	1	90	531	618
comp169_c0_seq1 [281 - 3]	93	1489	93.55	5.84	ref|XP_005912889.1| PREDICTED: protein patched homolog 1-like [Haplochromis burtoni]	193	1e-47	87/92	94.57	2	93	193	284
comp169_c1_seq1 [3 - 593]	197	1491	81.73	10.8	ref|XP_007567063.1| PREDICTED: protein patched homolog 2 [Poecilia formosa]	328	7e-88	161/197	81.73	1	197	320	516
comp171_c0_seq1 [207 - 1]	69	2401	89.86	2.58	ref|XP_005924520.1| PREDICTED: chondroitin sulfate proteoglycan 4-like [Haplochromis burtoni]	134	1e-29	62/68	91.18	1	68	693	760
comp175_c1_seq1 [340 - 2]	113	768	63.72	9.38	emb|CBN82125.1| Cadherin-7 [Dicentrarchus labrax]	131	7e-29	72/113	63.72	1	113	632	743
comp192_c0_seq1 [225 - 1]	75	432	70.67	12.27	ref|XP_005466187.1| PREDICTED: Na(+)/H(+) exchange regulatory cofactor NHE-RF3-like isoform X2 [Oreochromis niloticus]	112	3e-23	53/74	71.62	2	75	152	224
comp194_c1_seq1 [3 - 215]	71	1875	76.06	2.88	ref|XP_004075211.1| PREDICTED: protein Shroom3-like [Oryzias latipes]	99.4	4e-19	54/64	84.38	8	71	1761	1823
comp206_c0_seq1 [3 - 239]	79	1210	82.28	5.37	ref|XP_004081375.1| PREDICTED: dermatan-sulfate epimerase-like protein-like [Oryzias latipes]	135	4e-30	65/79	82.28	1	79	108	186
comp210_c0_seq1 [384 - 602]	73	1501	72.6	3.53	ref|XP_005463034.1| PREDICTED: uncharacterized protein LOC102081790 [Oreochromis niloticus]	114	1e-23	53/73	72.6	1	73	859	931
comp211_c0_seq1 [2 - 214]	71	288	59.15	14.58	ref|XP_005931425.1| PREDICTED: fas apoptotic inhibitory molecule 3-like [Haplochromis burtoni]	100	1e-19	42/67	62.69	3	69	33	99
comp214_c0_seq1 [1 - 300]	100	343	48	13.99	ref|XP_006783969.1| PREDICTED: homeobox protein Nkx-2.5-like [Neolamprologus brichardi]	84.3	1e-14	48/89	53.93	12	100	1	92
comp221_c0_seq1 [1 - 264]	88	252	36.36	12.7	ref|XP_006802852.1| PREDICTED: myelin protein P0-like [Neolamprologus brichardi]	75.5	7e-12	32/54	59.26	1	54	84	137
comp226_c0_seq1 [544 - 2]	181	362	90.61	45.3	ref|XP_005451093.1| PREDICTED: transcriptional enhancer factor TEF-3-like [Oreochromis niloticus] ref|XP_005728246.1| PREDICTED: transcriptional enhancer factor TEF-3-like [Pundamilia nyererei]	342	4e-92	164/177	92.66	5	181	3	179
comp226_c1_seq1 [213 - 1]	71	446	94.37	15.02	ref|XP_004069939.1| PREDICTED: transcriptional enhancer factor TEF-3-like [Oryzias latipes]	147	2e-33	67/71	94.37	1	71	259	329
comp230_c0_seq1 [1 - 312]	104	542	62.5	11.99	gb|AHD03827.1| interleukin-12 [Epinephelus coioides]	134	1e-29	65/99	65.66	1	99	192	290
comp238_c1_seq1 [210 - 1]	70	528	67.14	8.9	ref|XP_003452925.1| PREDICTED: NADPH oxidase organizer 1-like [Oreochromis niloticus]	95.1	8e-18	47/68	69.12	1	68	454	521
comp241_c0_seq1 [434 - 3]	144	512	67.36	18.95	ref|XP_005450293.1| PREDICTED: probable G-protein coupled receptor 22-like [Oreochromis niloticus]	204	1e-50	97/124	78.23	7	130	200	322
comp245_c0_seq1 [2 - 250]	83	1315	83.13	5.25	ref|XP_006782102.1| PREDICTED: LOW QUALITY PROTEIN: probable phospholipid-transporting ATPase VB-like [Neolamprologus brichardi]	153	3e-35	69/83	83.13	1	83	188	270
comp251_c0_seq1 [81 - 404]	108	360	70.37	21.11	ref|XP_005748603.1| PREDICTED: cyclin-dependent kinase 15-like [Pundamilia nyererei]	157	1e-36	76/102	74.51	7	108	260	360
comp253_c1_seq1 [1 - 210]	70	780	68.57	6.15	ref|XP_006791298.1| PREDICTED: pro-neuregulin-3, membrane-bound isoform-like [Neolamprologus brichardi]	91.3	1e-16	48/70	68.57	1	70	85	154
comp259_c0_seq1 [265 - 2]	88	3983	62.5	1.38	ref|XP_005721902.1| PREDICTED: polycystin-1-like [Pundamilia nyererei]	121	9e-26	55/77	71.43	1	77	1575	1651
comp259_c1_seq1 [247 - 2]	82	4051	67.07	1.36	emb|CBN81180.1| Polycystin-1 [Dicentrarchus labrax]	119	5e-25	55/82	67.07	1	82	1452	1533
comp267_c0_seq1 [1 - 744]	248	1132	85.89	47.17	ref|XP_005730105.1| PREDICTED: multiple epidermal growth factor-like domains protein 11-like isoform X1 [Pundamilia nyererei]	416	1e-114	213/247	86.23	1	247	119	967
comp268_c0_seq1 [1 - 234]	78	293	38.46	10.24	gb|ACM08348.1| Vacuolar protein sorting-associated protein 52 homolog [Salmo salar] gb|ACX35610.1| vacuolar protein sorting-associated protein 52-like protein [Salmo salar]	71.2	1e-10	30/58	51.72	19	76	188	245
comp276_c0_seq1 [462 - 1]	154	1397	70.78	7.8	ref|XP_006800613.1| PREDICTED: protein turtle homolog B-like [Neolamprologus brichardi]	206	3e-51	109/154	70.78	1	154	681	835
comp293_c0_seq1 [2 - 316]	105	497	71.43	15.09	ref|XP_005732502.1| PREDICTED: NACHT and WD repeat domain-containing protein 1-like [Pundamilia nyererei]	159	4e-37	75/105	71.43	1	105	153	257
comp296_c0_seq1 [99 - 407]	103	758	48.54	6.6	ref|XP_004562004.1| PREDICTED: leukemia inhibitory factor receptor-like [Maylandia zebra]	90.5	2e-16	50/88	56.82	16	103	1	84
comp317_c0_seq1 [348 - 1]	116	669	58.62	10.16	ref|XP_006798138.1| PREDICTED: chondroadherin-like protein-like [Neolamprologus brichardi]	137	1e-30	68/116	58.62	1	116	489	604
comp320_c0_seq1 [2 - 442]	147	1547	100	9.5	ref|XP_003968204.1| PREDICTED: disco-interacting protein 2 homolog C-like [Takifugu rubripes]	310	9e-83	147/147	100	1	147	252	398
comp321_c0_seq1 [1 - 228]	76	767	92.11	9.13	ref|XP_005744310.1| PREDICTED: fidgetin-like [Pundamilia nyererei]	149	5e-34	70/75	93.33	1	75	458	532
comp331_c1_seq1 [2 - 256]	85	1049	74.12	6.01	ref|XP_005467728.1| PREDICTED: beta-klotho [Oreochromis niloticus]	139	3e-31	63/85	74.12	1	85	909	993
comp333_c1_seq1 [1 - 312]	104	4884	65.38	1.39	ref|XP_005340573.1| PREDICTED: ryanodine receptor 1 [Ictidomys tridecemlineatus]	147	2e-33	68/90	75.56	1	90	4748	4837
comp338_c0_seq1 [3 - 272]	90	790	34.44	3.92	emb|CAG10063.1| unnamed protein product [Tetraodon nigroviridis]	58.9	7e-07	31/46	67.39	43	88	520	566
comp343_c0_seq1 [222 - 1]	74	653	81.08	9.19	ref|XP_005943507.1| PREDICTED: TGF-beta receptor type-2-like [Haplochromis burtoni]	132	6e-29	60/74	81.08	1	74	271	344
comp348_c0_seq1 [31 - 207]	59	829	76.27	5.43	ref|XP_006781464.1| PREDICTED: janus kinase and microtubule-interacting protein 3-like isoform X3 [Neolamprologus brichardi]	96.3	4e-18	45/56	80.36	1	56	766	821
comp349_c0_seq1 [3 - 323]	107	1246	93.46	8.03	ref|XP_005474289.1| PREDICTED: VPS10 domain-containing receptor SorCS3-like [Oreochromis niloticus]	216	2e-54	100/106	94.34	2	107	535	640
comp352_c0_seq1 [321 - 1]	107	1162	57.01	5.25	ref|XP_005453253.1| PREDICTED: uncharacterized protein LOC102082086 [Oreochromis niloticus]	117	1e-24	61/107	57.01	1	107	150	256
comp352_c1_seq1 [3 - 206]	68	1366	50	2.49	ref|XP_005453189.1| PREDICTED: poly [ADP-ribose] polymerase 14-like [Oreochromis niloticus]	72.4	6e-11	34/64	53.12	1	64	263	326
comp354_c1_seq1 [222 - 1]	74	1399	83.78	4.43	ref|XP_006785542.1| PREDICTED: PR domain zinc finger protein 16-like isoform X5 [Neolamprologus brichardi]	125	7e-27	62/74	83.78	1	74	1289	1362
comp359_c0_seq1 [639 - 304]	112	234	62.5	29.91	ref|XP_005463607.1| PREDICTED: sodium-dependent neutral amino acid transporter B(0)AT1-like [Oreochromis niloticus]	156	3e-36	70/108	64.81	1	108	127	234
comp362_c0_seq1 [2 - 205]	68	1390	80.88	3.96	ref|XP_004558707.1| PREDICTED: protein crumbs homolog 1-like [Maylandia zebra]	123	2e-26	55/68	80.88	1	68	1128	1195
comp364_c1_seq1 [384 - 1]	128	1070	76.56	9.16	ref|XP_005460398.1| PREDICTED: protein crumbs homolog 1-like isoform X7 [Oreochromis niloticus]	209	2e-52	98/128	76.56	1	128	410	538
comp366_c0_seq1 [539 - 3]	179	975	93.3	17.13	ref|XP_003449764.2| PREDICTED: protein FAM160A1-like isoform X1 [Oreochromis niloticus]	350	2e-94	167/179	93.3	1	179	270	448
comp367_c1_seq1 [2 - 202]	67	613	92.54	10.11	ref|XP_005451181.1| PREDICTED: inactive N-acetylated-alpha-linked acidic dipeptidase-like protein 2-like isoform X4 [Oreochromis niloticus]	137	1e-30	62/67	92.54	1	67	59	125
comp379_c0_seq1 [384 - 1]	128	303	75.78	32.01	gb|AHW26852.1| hypothetical protein SEEA0014_08760 [Salmonella enterica subsp. enterica serovar Abony str. 0014]	197	1e-48	97/111	87.39	18	128	1	111
comp385_c1_seq1 [325 - 2]	108	350	91.67	28.29	ref|XP_003449217.1| PREDICTED: protein Wnt-2-like isoform X1 [Oreochromis niloticus]	208	5e-52	99/106	93.4	3	108	121	226
comp390_c0_seq1 [2 - 208]	69	360	52.17	10	ref|XP_005478571.1| PREDICTED: protein naked cuticle homolog 2-like isoform X1 [Oreochromis niloticus]	66.2	5e-09	36/68	52.94	1	68	6	72
comp398_c0_seq1 [1 - 246]	82	460	97.56	17.39	emb|CBN81102.1| Dopamine D1B receptor [Dicentrarchus labrax]	173	2e-41	80/82	97.56	1	82	285	366
comp402_c0_seq1 [89 - 319]	77	2809	49.35	1.35	ref|XP_005478443.1| PREDICTED: piezo-type mechanosensitive ion channel component 2-like [Oreochromis niloticus]	79	7e-13	38/67	56.72	8	74	84	143
comp403_c0_seq1 [306 - 1]	102	476	77.45	16.6	ref|XP_007543290.1| PREDICTED: protocadherin gamma-C3-like [Poecilia formosa]	166	2e-39	79/102	77.45	1	102	7	108
comp405_c0_seq1 [309 - 1]	103	357	41.75	12.04	ref|XP_006784194.1| PREDICTED: arrestin domain-containing protein 3-like [Neolamprologus brichardi]	95.9	5e-18	43/71	60.56	33	103	23	94
comp412_c0_seq1 [1 - 249]	83	2221	83.13	3.11	ref|XP_005947684.1| PREDICTED: unconventional myosin-VIIa-like isoform X1 [Haplochromis burtoni]	137	2e-30	69/83	83.13	1	83	1535	1617
comp414_c0_seq1 [496 - 59]	146	947	62.33	9.61	ref|XP_006791917.1| PREDICTED: protein NLRC3-like [Neolamprologus brichardi]	191	8e-47	91/115	79.13	22	136	465	579
comp414_c1_seq1 [2 - 340]	113	816	70.8	9.8	ref|XP_005950378.1| PREDICTED: protein NLRC3-like [Haplochromis burtoni]	158	7e-37	80/103	77.67	1	103	241	351
comp415_c0_seq1 [42 - 383]	114	462	40.35	9.96	ref|XP_005453875.1| PREDICTED: acetylcholinesterase collagenic tail peptide-like isoform X1 [Oreochromis niloticus] ref|XP_005453876.1| PREDICTED: acetylcholinesterase collagenic tail peptide-like isoform X2 [Oreochromis niloticus]	85.5	6e-15	46/84	54.76	30	113	1	85
comp423_c0_seq1 [1 - 732]	244	860	81.56	23.14	emb|CAG09338.1| unnamed protein product [Tetraodon nigroviridis]	445	1e-123	199/243	81.89	2	244	343	585
comp423_c1_seq1 [1 - 318]	106	746	86.79	12.33	ref|XP_004557705.1| PREDICTED: dipeptidyl peptidase 4-like [Maylandia zebra]	190	2e-46	92/106	86.79	1	106	251	356
comp424_c1_seq1 [1 - 237]	79	746	100	10.59	ref|XP_005913258.1| PREDICTED: dystrophin-related protein 2-like isoform X4 [Haplochromis burtoni]	165	5e-39	79/79	100	1	79	175	253
comp436_c0_seq1 [1 - 252]	84	2222	95.24	3.6	ref|XP_007556356.1| PREDICTED: protein sidekick-2-like isoform X2 [Poecilia formosa]	169	3e-40	80/84	95.24	1	84	121	204
comp440_c0_seq1 [2 - 409]	136	445	77.94	23.82	emb|CBN81929.1| Carboxypeptidase A6 [Dicentrarchus labrax]	228	9e-58	106/136	77.94	1	136	14	149
comp444_c1_seq1 [182 - 3]	60	1960	50	1.53	ref|XP_005168267.1| PREDICTED: uncharacterized protein LOC101884117 [Danio rerio]	60.5	2e-07	30/60	50	1	60	454	513
comp446_c0_seq1 [2 - 271]	90	1277	81.11	5.72	ref|XP_005939877.1| PREDICTED: nck-associated protein 5-like isoform X3 [Haplochromis burtoni]	160	2e-37	73/90	81.11	1	90	877	966
comp446_c1_seq1 [216 - 1]	72	1445	76.39	3.81	ref|XP_003962237.1| PREDICTED: uncharacterized protein LOC101078066 [Takifugu rubripes]	116	2e-24	55/72	76.39	1	72	745	816
comp467_c1_seq1 [2 - 241]	80	1673	91.25	4.36	ref|XP_005455171.1| PREDICTED: thrombospondin type-1 domain-containing protein 7A-like isoform X1 [Oreochromis niloticus]	152	6e-35	73/80	91.25	1	80	107	186
comp468_c0_seq1 [1 - 198]	66	492	74.24	9.96	gb|ADW24145.1| potassium channel Kv1.1a [Lateolabrax japonicus]	101	1e-19	49/66	74.24	1	66	427	492
comp481_c0_seq1 [3 - 422]	140	534	89.29	23.41	emb|CBN81833.1| Beta,beta-carotene 15,15'-monooxygenase [Dicentrarchus labrax]	272	4e-71	125/140	89.29	1	140	34	173
comp483_c0_seq1 [1 - 198]	66	135	100	48.89	ref|XP_003606041.1| Photosystem I assembly protein ycf3 [Medicago truncatula] gb|AES88238.1| Photosystem I assembly protein ycf3 [Medicago truncatula]	139	3e-31	66/66	100	1	66	70	135
comp485_c0_seq1 [3 - 302]	100	3848	93	4.08	emb|CAG12634.1| unnamed protein product [Tetraodon nigroviridis]	198	7e-49	93/100	93	1	100	648	2070
comp487_c0_seq1 [2 - 310]	103	4453	60.19	1.39	ref|XP_004557746.1| PREDICTED: low-density lipoprotein receptor-related protein 2-like [Maylandia zebra]	137	2e-30	62/69	89.86	1	69	2385	2453
comp490_c0_seq1 [391 - 2]	130	998	93.08	12.12	ref|XP_005811893.1| PREDICTED: arf-GAP with SH3 domain, ANK repeat and PH domain-containing protein 1-like [Xiphophorus maculatus]	255	5e-66	121/130	93.08	1	130	64	193
comp490_c1_seq1 [315 - 1]	105	821	90.48	11.57	ref|XP_004547802.1| PREDICTED: arf-GAP with SH3 domain, ANK repeat and PH domain-containing protein 1-like, partial [Maylandia zebra]	196	3e-48	95/105	90.48	1	105	194	297
comp491_c0_seq1 [2 - 253]	84	343	63.1	15.45	gb|ACU27030.1| novel immune-type receptor 1 [Dicentrarchus labrax]	103	2e-20	53/80	66.25	1	80	255	338
comp499_c0_seq1 [2 - 343]	114	1760	58.77	3.81	ref|XP_005798775.1| PREDICTED: collagen alpha-1(XXVII) chain A-like [Xiphophorus maculatus]	120	2e-25	67/74	90.54	40	113	721	794
comp508_c0_seq1 [1 - 279]	93	1812	92.47	6.73	ref|XP_004540122.1| PREDICTED: human immunodeficiency virus type I enhancer-binding protein 2 homolog [Maylandia zebra]	188	6e-46	86/93	92.47	1	93	140	1389
comp508_c1_seq1 [2 - 358]	119	1812	68.91	4.53	ref|XP_004540122.1| PREDICTED: human immunodeficiency virus type I enhancer-binding protein 2 homolog [Maylandia zebra]	151	7e-35	82/112	73.21	8	119	39	145
comp511_c0_seq1 [206 - 3]	68	612	86.76	14.71	ref|XP_005748166.1| PREDICTED: uncharacterized protein LOC102211451 [Pundamilia nyererei]	133	2e-29	59/68	86.76	1	68	195	558
comp511_c1_seq1 [1 - 243]	81	294	88.89	24.49	ref|XP_003457699.2| PREDICTED: endonuclease domain-containing 1 protein-like [Oreochromis niloticus]	159	3e-37	72/81	88.89	1	81	86	166
comp513_c0_seq1 [1 - 231]	77	300	48.05	12.33	ref|XP_005376225.1| PREDICTED: SPARC isoform X4 [Chinchilla lanigera]	77.8	1e-12	37/62	59.68	16	77	41	102
comp518_c1_seq1 [305 - 3]	101	4842	90.1	1.88	ref|XP_006796359.1| PREDICTED: midasin-like [Neolamprologus brichardi]	201	6e-50	91/101	90.1	1	101	853	953
comp526_c0_seq1 [2 - 256]	85	831	62.35	6.38	emb|CAG01267.1| unnamed protein product [Tetraodon nigroviridis]	119	4e-25	53/76	69.74	6	81	126	202
comp569_c0_seq1 [3 - 233]	77	1098	75.32	5.28	ref|XP_004913230.1| PREDICTED: uncharacterized protein LOC101734441 [Xenopus (Silurana) tropicalis]	123	2e-26	58/71	81.69	1	71	949	1019
comp594_c0_seq1 [376 - 2]	125	2266	84	4.63	ref|XP_004066542.1| PREDICTED: kalirin-like [Oryzias latipes]	218	5e-55	105/125	84	1	125	958	1082
comp597_c0_seq1 [2 - 478]	159	1282	79.87	9.91	ref|XP_005742042.1| PREDICTED: probable G-protein coupled receptor 158-like isoform X1 [Pundamilia nyererei] ref|XP_005742043.1| PREDICTED: probable G-protein coupled receptor 158-like isoform X2 [Pundamilia nyererei] ref|XP_005742044.1| PREDICTED: probable G-protein coupled receptor 158-like isoform X3 [Pundamilia nyererei]	260	1e-67	127/159	79.87	1	159	624	782
comp603_c0_seq1 [45 - 224]	60	513	83.33	9.75	ref|XP_003968051.1| PREDICTED: solute carrier family 22 member 13-like, partial [Takifugu rubripes]	115	7e-24	50/54	92.59	7	60	1	54
comp608_c0_seq1 [456 - 1]	152	999	85.53	13.01	ref|XP_005798753.1| PREDICTED: uncharacterized protein LOC102219883 [Xiphophorus maculatus]	281	8e-74	130/152	85.53	1	152	609	760
comp609_c0_seq1 [1 - 225]	75	363	85.33	17.63	emb|CBN81727.1| Chondroadherin [Dicentrarchus labrax]	143	2e-32	64/72	88.89	4	75	262	333
comp609_c1_seq1 [418 - 2]	139	363	89.21	40.22	emb|CBN81727.1| Chondroadherin [Dicentrarchus labrax]	264	1e-68	124/139	89.21	1	139	53	253
comp623_c0_seq1 [3 - 335]	111	4461	76.58	1.91	ref|XP_006801487.1| PREDICTED: dynein heavy chain 11, axonemal-like [Neolamprologus brichardi]	178	6e-43	85/110	77.27	1	110	716	825
comp635_c0_seq1 [3 - 206]	68	4110	89.71	1.48	ref|XP_004539573.1| PREDICTED: usherin-like [Maylandia zebra]	128	7e-28	61/68	89.71	1	68	3833	3900
comp670_c1_seq1 [298 - 2]	99	363	89.9	24.52	emb|CBN80669.1| Asporin [Dicentrarchus labrax]	183	2e-44	89/99	89.9	1	99	199	297
comp672_c0_seq1 [345 - 1]	115	1906	99.13	5.98	ref|XP_005923556.1| PREDICTED: receptor-type tyrosine-protein phosphatase F-like [Haplochromis burtoni]	240	2e-61	114/115	99.13	1	115	91	205
comp677_c0_seq1 [221 - 3]	73	1392	97.26	5.1	ref|XP_006796231.1| PREDICTED: glutamate receptor ionotropic, NMDA 2A-like [Neolamprologus brichardi]	158	8e-37	71/73	97.26	1	73	201	273
comp683_c0_seq1 [2 - 271]	90	486	78.89	14.61	ref|XP_005346632.1| PREDICTED: transcription factor Sp9 [Microtus ochrogaster]	159	2e-37	71/71	100	20	90	306	376
comp687_c0_seq1 [940 - 2]	313	915	65.81	22.51	ref|XP_004568749.1| PREDICTED: UPF0258 protein KIAA1024-like isoform X4 [Maylandia zebra]	372	1e-100	206/301	68.44	13	313	521	817
comp708_c0_seq1 [2 - 331]	110	506	100	21.74	ref|XP_004253490.1| PREDICTED: leucine aminopeptidase 1, chloroplastic-like, partial [Solanum lycopersicum]	227	9e-58	110/110	100	1	110	46	155
comp715_c0_seq1 [1 - 261]	87	1214	63.22	4.53	ref|XP_007549189.1| PREDICTED: filamin-A-interacting protein 1-like [Poecilia formosa]	108	9e-22	55/70	78.57	18	87	288	357
comp716_c0_seq1 [3 - 218]	72	853	83.33	7.03	ref|XP_007568740.1| PREDICTED: SH3 domain-binding protein 4-A-like isoform X2 [Poecilia formosa]	135	4e-30	60/72	83.33	1	72	93	164
comp719_c0_seq1 [17 - 205]	63	136	52.38	24.26	ref|NP_001191724.1| cocaine- and amphetamine-regulated transcript ch9 [Oryzias latipes] dbj|BAJ39824.1| cocaine- and amphetamine-regulated transcript ch9 [Oryzias latipes]	60.1	3e-07	33/59	55.93	5	63	15	79
comp721_c0_seq1 [231 - 1]	77	2776	71.43	1.98	ref|XP_005451954.1| PREDICTED: immunoglobulin superfamily member 10-like [Oreochromis niloticus]	115	7e-24	55/77	71.43	1	77	1596	1672
comp724_c0_seq1 [341 - 3]	113	527	87.61	18.79	gb|AAW73155.1| M5 muscarinic receptor [Lepomis macrochirus]	197	8e-49	99/107	92.52	7	113	1	107
comp725_c0_seq1 [349 - 2]	116	543	79.31	16.94	ref|XP_005733723.1| PREDICTED: AT-rich interactive domain-containing protein 3A-like [Pundamilia nyererei]	193	2e-47	92/96	95.83	21	116	205	300
comp735_c0_seq1 [2 - 256]	85	359	100	23.68	ref|XP_004235632.1| PREDICTED: GDSL esterase/lipase APG-like [Solanum lycopersicum]	182	5e-44	85/85	100	1	85	269	353
comp742_c0_seq1 [222 - 1]	74	572	66.22	8.57	ref|XP_005459791.1| PREDICTED: uncharacterized protein LOC102079668 [Oreochromis niloticus]	114	1e-23	49/73	67.12	2	74	190	262
comp748_c0_seq1 [2 - 247]	82	342	100	23.98	ref|NP_001233775.1| uncharacterized protein LOC544002 [Solanum lycopersicum] gb|AAA80501.1| unknown [Solanum lycopersicum]	173	2e-41	82/82	100	1	82	94	175
comp758_c0_seq1 [452 - 111]	114	369	64.91	20.05	ref|XP_004211774.1| PREDICTED: zinc finger BED domain-containing protein 1-like [Hydra vulgaris]	152	3e-35	74/114	64.91	1	114	256	369
comp761_c0_seq1 [382 - 2]	127	1068	51.97	6.18	ref|XP_005449290.1| PREDICTED: mucin-2-like isoform X1 [Oreochromis niloticus] ref|XP_005449291.1| PREDICTED: mucin-2-like isoform X2 [Oreochromis niloticus] ref|XP_005449292.1| PREDICTED: mucin-2-like isoform X3 [Oreochromis niloticus]	110	1e-22	66/121	54.55	1	121	455	584
comp770_c0_seq1 [3 - 257]	85	474	72.94	13.08	ref|XP_005727736.1| PREDICTED: neuronal acetylcholine receptor subunit alpha-5-like isoform X1 [Pundamilia nyererei] ref|XP_005912965.1| PREDICTED: neuronal acetylcholine receptor subunit alpha-5-like isoform X1 [Haplochromis burtoni] ref|XP_005912966.1| PREDICTED: neuronal acetylcholine receptor subunit alpha-5-like isoform X2 [Haplochromis burtoni] ref|XP_006779871.1| PREDICTED: neuronal acetyl…	131	7e-29	62/69	89.86	17	85	29	97
comp795_c0_seq1 [218 - 27]	64	1450	43.75	1.93	emb|CBN81752.1| Pol polyprotein [Dicentrarchus labrax]	65.1	8e-09	28/44	63.64	16	59	652	695
comp795_c1_seq1 [277 - 2]	92	1738	78.26	4.14	emb|CBN81175.1| Pol polyprotein [Dicentrarchus labrax]	150	1e-34	72/92	78.26	1	92	344	435
comp801_c0_seq1 [265 - 2]	88	605	81.82	11.9	ref|XP_003975312.1| PREDICTED: kelch-like protein 14-like [Takifugu rubripes]	148	7e-34	72/88	81.82	1	88	20	107
comp805_c0_seq1 [391 - 2]	130	513	93.85	23.78	ref|XP_006803662.1| PREDICTED: zinc finger and BTB domain-containing protein 37-like [Neolamprologus brichardi]	245	5e-63	122/130	93.85	1	130	31	161
comp805_c1_seq1 [546 - 1]	182	513	82.97	29.43	ref|XP_004569386.1| PREDICTED: zinc finger and BTB domain-containing protein 37-like isoform X1 [Maylandia zebra] ref|XP_004569387.1| PREDICTED: zinc finger and BTB domain-containing protein 37-like isoform X2 [Maylandia zebra] ref|XP_005734327.1| PREDICTED: zinc finger and BTB domain-containing protein 37-like [Pundamilia nyererei] ref|XP_005948475.1| PREDICTED: zinc finger and BTB domain-contai…	294	7e-78	151/181	83.43	2	182	169	351
comp818_c0_seq1 [283 - 2]	94	810	67.02	7.78	ref|XP_002666625.3| PREDICTED: piezo-type mechanosensitive ion channel component 2-like, partial [Danio rerio]	139	5e-31	63/92	68.48	1	92	328	415
comp832_c0_seq1 [205 - 2]	68	6101	76.47	0.85	ref|XP_005476617.1| PREDICTED: obscurin [Oreochromis niloticus]	115	8e-24	52/67	77.61	1	67	1478	1544
comp845_c0_seq1 [354 - 1]	118	1825	85.59	10.58	ref|XP_005743659.1| PREDICTED: echinoderm microtubule-associated protein-like 6-like [Pundamilia nyererei]	209	4e-52	101/118	85.59	1	118	397	1803
comp859_c1_seq1 [567 - 1]	189	336	77.78	43.75	ref|XP_003445629.1| PREDICTED: protein phosphatase 1 regulatory subunit 3C-like [Oreochromis niloticus]	311	9e-83	147/178	82.58	12	189	133	310
comp861_c0_seq1 [289 - 2]	96	4182	87.5	2.01	emb|CBN81050.1| Dynein heavy chain 1, axonemal [Dicentrarchus labrax]	173	2e-41	84/96	87.5	1	96	1302	1418
comp865_c0_seq1 [1 - 327]	109	1808	84.4	8.9	ref|XP_005807319.1| PREDICTED: trichohyalin-like [Xiphophorus maculatus]	168	5e-40	92/109	84.4	1	109	134	1803
comp868_c0_seq1 [2 - 340]	113	8402	97.35	15.45	emb|CAG13293.1| unnamed protein product [Tetraodon nigroviridis]	227	1e-57	110/113	97.35	1	113	84	8258
comp868_c1_seq1 [426 - 1]	142	8402	100	21.4	emb|CAG13293.1| unnamed protein product [Tetraodon nigroviridis]	289	3e-76	142/142	100	1	142	46	8246
comp870_c0_seq1 [1 - 384]	128	4926	68.75	1.79	ref|XP_006788180.1| PREDICTED: hydrocephalus-inducing protein-like isoform X3 [Neolamprologus brichardi]	183	2e-44	88/127	69.29	2	128	1575	1702
comp870_c1_seq1 [581 - 3]	193	4972	70.47	2.74	ref|XP_005465831.1| PREDICTED: LOW QUALITY PROTEIN: hydrocephalus-inducing protein homolog [Oreochromis niloticus]	258	8e-67	136/193	70.47	1	193	1701	1935
comp891_c0_seq1 [2 - 364]	121	2520	75.21	3.61	ref|XP_004068282.1| PREDICTED: adenomatous polyposis coli protein 2-like [Oryzias latipes]	190	2e-46	91/103	88.35	1	103	210	312
comp910_c0_seq1 [2 - 271]	90	689	64.44	8.42	ref|WP_023891401.1| glycyl-tRNA synthetase [Salmonella enterica] gb|ETC40327.1| glycyl-tRNA synthetase [Salmonella enterica subsp. enterica serovar Montevideo str. CFSAN004346]	115	5e-24	58/90	64.44	1	90	183	272
comp910_c1_seq1 [1 - 456]	152	689	100	22.06	ref|WP_004137810.1| glycyl-tRNA ligase subunit beta [Klebsiella oxytoca] gb|EKP25974.1| glycyl-tRNA ligase subunit beta [Klebsiella oxytoca M5al]	322	3e-86	152/152	100	1	152	274	425
comp913_c0_seq1 [2 - 214]	71	197	76.06	27.41	gb|EYI74917.1| transcriptional regulatory protein TctD [Salmonella enterica subsp. enterica serovar Heidelberg str. CVM24359]	103	3e-20	54/71	76.06	1	71	59	129
comp916_c0_seq1 [318 - 1]	106	429	64.15	15.85	ref|XP_005748803.1| PREDICTED: synaptotagmin-1-like [Pundamilia nyererei]	144	1e-32	68/106	64.15	1	106	181	286
comp937_c0_seq1 [1 - 438]	146	266	99.32	54.51	gb|AGD97470.1| LOC562320, partial [Uraspis secunda] gb|AGK32138.1| leucine-rich repeat and WD repeat-containing protein, partial [Uraspis secunda]	311	7e-83	145/146	99.32	1	146	52	197
comp943_c0_seq1 [2 - 553]	184	376	44.02	21.54	gb|AEX97811.1| RNA-dependent RNA polymerase, partial [Piscine myocarditis virus TT-2012]	177	1e-42	81/181	44.75	4	184	75	255
comp943_c1_seq1 [2 - 469]	156	726	48.72	10.47	ref|YP_004581250.1| ORF2 [Piscine myocarditis virus AL V-708] gb|ADP37187.1| RNA-dependent RNA polymerase [Piscine myocarditis virus AL V-708]	149	4e-34	76/153	49.67	1	153	84	237
comp951_c0_seq1 [3 - 233]	77	354	68.83	14.97	ref|XP_004557743.1| PREDICTED: coiled-coil domain-containing protein 89-like isoform X1 [Maylandia zebra] ref|XP_005723501.1| PREDICTED: coiled-coil domain-containing protein 89-like [Pundamilia nyererei]	107	2e-21	53/76	69.74	2	77	63	138
comp965_c0_seq1 [1 - 246]	82	181	100	45.3	ref|XP_002312302.1| ADP-ribosylation factor family protein [Populus trichocarpa] gb|ABK94475.1| unknown [Populus trichocarpa] gb|EEE89669.1| ADP-ribosylation factor family protein [Populus trichocarpa]	174	1e-41	82/82	100	1	82	54	135
comp981_c0_seq1 [3 - 257]	85	4944	87.06	1.5	ref|XP_007545533.1| PREDICTED: ryanodine receptor 2 [Poecilia formosa]	160	1e-37	74/85	87.06	1	85	2729	2813
comp983_c0_seq1 [264 - 1]	88	200	77.27	34	ref|XP_004075618.1| PREDICTED: adenine phosphoribosyltransferase-like [Oryzias latipes]	140	1e-31	68/88	77.27	1	88	87	174
comp987_c0_seq1 [2 - 256]	85	1366	89.41	5.56	ref|XP_004557047.1| PREDICTED: A disintegrin and metalloproteinase with thrombospondin motifs 2-like [Maylandia zebra]	163	2e-38	76/82	92.68	1	82	332	413
comp987_c1_seq1 [2 - 355]	118	1366	66.95	5.78	ref|XP_004557047.1| PREDICTED: A disintegrin and metalloproteinase with thrombospondin motifs 2-like [Maylandia zebra]	155	7e-36	79/109	72.48	10	118	214	317
comp996_c0_seq1 [2 - 385]	128	343	71.09	26.53	gb|AAX19944.1| activin beta A precursor [Oreochromis mossambicus]	188	6e-46	91/128	71.09	1	128	130	257
comp996_c1_seq1 [3 - 296]	98	450	62.24	13.56	ref|XP_004570808.1| PREDICTED: inhibin beta A chain-like isoform X1 [Maylandia zebra] ref|XP_004570809.1| PREDICTED: inhibin beta A chain-like isoform X2 [Maylandia zebra]	119	3e-25	61/75	81.33	24	98	169	242
comp1004_c0_seq1 [2 - 427]	142	4261	66.2	2.21	ref|XP_005453717.1| PREDICTED: E3 ubiquitin-protein ligase RNF213-like [Oreochromis niloticus]	179	2e-43	94/142	66.2	1	142	19	161
comp1004_c1_seq1 [201 - 1]	67	4921	62.69	0.85	ref|XP_005725994.1| PREDICTED: E3 ubiquitin-protein ligase RNF213-like [Pundamilia nyererei]	94	2e-17	42/67	62.69	1	67	621	687
comp1019_c0_seq1 [308 - 3]	102	835	98.04	11.98	ref|XP_004067725.1| PREDICTED: serine/threonine-protein kinase TNNI3K-like [Oryzias latipes]	212	4e-53	100/102	98.04	1	102	439	540
comp1019_c1_seq1 [239 - 3]	79	835	98.73	9.34	ref|XP_003974023.1| PREDICTED: serine/threonine-protein kinase TNNI3K-like [Takifugu rubripes]	169	4e-40	78/79	98.73	1	79	568	646
comp1030_c0_seq1 [2 - 289]	96	561	68.75	11.76	ref|XP_005479232.1| PREDICTED: kelch-like protein 23-like isoform X1 [Oreochromis niloticus]	132	3e-29	66/96	68.75	1	96	24	120
comp1036_c0_seq1 [1 - 231]	77	219	75.32	26.48	ref|XP_007567333.1| PREDICTED: rho guanine nucleotide exchange factor 38-like [Poecilia formosa]	120	1e-25	58/68	85.29	10	77	17	84
comp1039_c0_seq1 [2 - 550]	183	30652	90.71	0.65	ref|XP_005798244.1| PREDICTED: titin-like [Xiphophorus maculatus]	321	8e-86	166/183	90.71	1	183	7528	7890
comp1046_c0_seq1 [276 - 1]	92	1072	82.61	7.09	ref|XP_004085301.1| PREDICTED: neurofascin-like, partial [Oryzias latipes]	175	5e-42	76/92	82.61	1	92	399	490
comp1046_c1_seq1 [1 - 276]	92	1885	84.78	4.14	ref|XP_007560910.1| PREDICTED: neurofascin-like [Poecilia formosa]	176	2e-42	78/92	84.78	1	92	299	390
comp1053_c0_seq1 [2 - 220]	73	915	90.41	7.21	ref|XP_006779969.1| PREDICTED: phosphatidate phosphatase LPIN1-like isoform X2 [Neolamprologus brichardi]	140	1e-31	66/73	90.41	1	73	494	566
comp1056_c0_seq1 [246 - 1]	82	956	81.71	7.01	ref|XP_006782350.1| PREDICTED: metabotropic glutamate receptor 8-like [Neolamprologus brichardi]	140	1e-31	67/82	81.71	1	82	129	210
comp1059_c0_seq1 [95 - 559]	155	495	76.13	23.84	ref|XP_003966258.1| PREDICTED: potassium channel subfamily K member 5-like [Takifugu rubripes]	251	6e-65	118/150	78.67	6	155	1	150
comp1061_c1_seq1 [260 - 3]	86	1009	48.84	4.16	ref|XP_006799669.1| PREDICTED: potassium voltage-gated channel subfamily KQT member 5-like [Neolamprologus brichardi]	90.5	2e-16	42/47	89.36	39	85	1	47
comp1081_c0_seq1 [1 - 219]	73	868	90.41	7.6	ref|XP_005943596.1| PREDICTED: nuclear factor of activated T-cells, cytoplasmic 1-like isoform X1 [Haplochromis burtoni]	139	3e-31	66/73	90.41	1	73	166	238
comp1081_c1_seq1 [2 - 307]	102	856	60.78	7.24	ref|XP_004569296.1| PREDICTED: nuclear factor of activated T-cells, cytoplasmic 1-like isoform X2 [Maylandia zebra]	109	3e-22	62/102	60.78	1	102	73	175
comp1086_c0_seq1 [2 - 226]	75	31911	98.67	1.3	ref|XP_004574480.1| PREDICTED: titin-like [Maylandia zebra]	139	4e-31	74/75	98.67	1	75	12590	27766
comp1086_c1_seq1 [2 - 340]	113	29060	85.84	6.52	ref|XP_007572499.1| PREDICTED: titin [Poecilia formosa]	194	1e-47	97/113	85.84	1	113	8873	26339
comp1109_c0_seq1 [1 - 204]	68	1208	58.82	3.31	ref|XP_006801513.1| PREDICTED: nephrin-like [Neolamprologus brichardi]	83.6	2e-14	40/68	58.82	1	68	1141	1208
comp1110_c0_seq1 [1 - 237]	79	822	89.87	8.64	ref|XP_005754172.1| PREDICTED: protein 4.1-like isoform X6 [Pundamilia nyererei]	157	1e-36	71/79	89.87	1	79	237	315
comp1112_c0_seq1 [1 - 321]	107	1026	33.64	3.51	ref|XP_003965589.1| PREDICTED: unconventional myosin-Ih-like [Takifugu rubripes]	87	2e-15	36/40	90	1	40	195	234
comp1119_c0_seq1 [470 - 3]	156	668	94.23	22.01	ref|XP_006787117.1| PREDICTED: ATP-binding cassette sub-family G member 2-like [Neolamprologus brichardi]	306	2e-81	147/156	94.23	1	156	100	255
comp1126_c0_seq1 [1 - 294]	98	161	82.65	50.31	emb|CAF99201.1| unnamed protein product [Tetraodon nigroviridis]	173	2e-41	81/93	87.1	5	97	50	142
comp1128_c0_seq1 [2 - 307]	102	1002	74.51	7.58	ref|XP_005938459.1| PREDICTED: rho GTPase-activating protein 39-like isoform X1 [Haplochromis burtoni]	156	3e-36	76/102	74.51	1	102	33	134
comp1150_c0_seq1 [2 - 337]	112	197	89.29	50.76	ref|XP_004229968.1| PREDICTED: uncharacterized protein At4g01150, chloroplastic-like isoform 1 [Solanum lycopersicum]	192	5e-47	100/112	89.29	1	112	27	138
comp1152_c0_seq1 [1 - 273]	91	443	74.73	15.35	ref|XP_003972696.1| PREDICTED: potassium voltage-gated channel subfamily C member 2-like [Takifugu rubripes]	141	8e-32	68/91	74.73	1	91	166	256
comp1152_c1_seq1 [402 - 1]	134	573	74.63	17.45	ref|XP_005753737.1| PREDICTED: potassium voltage-gated channel subfamily C member 2-like isoform X2 [Pundamilia nyererei] ref|XP_005753738.1| PREDICTED: potassium voltage-gated channel subfamily C member 2-like isoform X3 [Pundamilia nyererei] ref|XP_005753739.1| PREDICTED: potassium voltage-gated channel subfamily C member 2-like isoform X4 [Pundamilia nyererei] ref|XP_005753740.1| PREDICTED: po…	195	5e-48	100/134	74.63	1	134	261	394
comp1166_c0_seq1 [2 - 214]	71	1056	95.77	6.44	ref|XP_005448175.1| PREDICTED: testis-expressed sequence 2 protein-like isoform X1 [Oreochromis niloticus]	144	1e-32	68/71	95.77	1	71	909	979
comp1173_c1_seq1 [3 - 281]	93	562	93.55	15.48	ref|XP_005453002.1| PREDICTED: kelch-like protein 23 isoform X2 [Oreochromis niloticus]	187	1e-45	87/93	93.55	1	93	470	562
comp1183_c0_seq1 [1 - 207]	69	631	100	19.33	ref|XP_003970795.1| PREDICTED: delta-like protein B-like [Takifugu rubripes]	143	2e-32	69/69	100	1	69	314	496
comp1186_c0_seq1 [2 - 346]	115	359	62.61	20.06	ref|XP_005912491.1| PREDICTED: transmembrane protein 236-like isoform X1 [Haplochromis burtoni]	146	3e-33	72/115	62.61	1	115	139	249
comp1193_c0_seq1 [1 - 270]	90	408	91.11	20.1	ref|NP_996972.1| protein-lysine 6-oxidase precursor [Danio rerio] ref|XP_005155499.1| PREDICTED: protein-lysine 6-oxidase isoform X1 [Danio rerio] gb|AAH66465.1| Lysyl oxidase [Danio rerio] gb|ABM86965.1| lysyl oxidase [Danio rerio]	181	1e-43	82/90	91.11	1	90	213	302
comp1195_c1_seq1 [3 - 410]	136	762	79.41	14.17	ref|XP_006802177.1| PREDICTED: uncharacterized protein LOC102787000 [Neolamprologus brichardi]	226	3e-57	108/116	93.1	21	136	1	116
comp1197_c0_seq1 [2 - 505]	168	3572	82.14	3.86	ref|XP_004574212.1| PREDICTED: sushi, von Willebrand factor type A, EGF and pentraxin domain-containing protein 1-like isoform X2 [Maylandia zebra]	294	1e-77	138/167	82.63	2	168	797	963
comp1198_c0_seq1 [1 - 276]	92	1760	66.3	3.47	ref|XP_007573381.1| PREDICTED: zinc finger protein 831 isoform X1 [Poecilia formosa]	128	8e-28	61/80	76.25	5	84	268	347
comp1200_c0_seq1 [1 - 228]	76	1153	78.95	5.2	ref|XP_005449307.1| PREDICTED: voltage-dependent calcium channel subunit alpha-2/delta-4-like isoform X1 [Oreochromis niloticus]	131	7e-29	60/67	89.55	10	76	751	817
comp1204_c0_seq1 [2 - 226]	75	633	74.67	14.85	ref|XP_005814677.1| PREDICTED: deleted in malignant brain tumors 1 protein-like [Xiphophorus maculatus]	109	3e-22	56/74	75.68	1	74	271	450
comp1213_c0_seq1 [2 - 376]	125	341	61.6	22.58	ref|XP_004576433.1| PREDICTED: tumor necrosis factor receptor superfamily member 11B-like [Maylandia zebra]	174	9e-42	77/119	64.71	2	120	84	202
comp1219_c0_seq1 [713 - 9]	235	1404	90.21	15.1	ref|XP_004083273.1| PREDICTED: ATP-binding cassette sub-family C member 9-like isoform 2 [Oryzias latipes]	440	1e-121	212/235	90.21	1	235	416	650
comp1220_c0_seq1 [3 - 275]	91	4255	93.41	2	ref|XP_005476174.1| PREDICTED: dynein heavy chain 11, axonemal-like [Oreochromis niloticus]	182	3e-44	85/91	93.41	1	91	3119	3209
comp1220_c1_seq1 [2 - 202]	67	4255	88.06	1.39	ref|XP_006786759.1| PREDICTED: dynein heavy chain 11, axonemal-like [Neolamprologus brichardi]	124	2e-26	59/67	88.06	1	67	3020	3086
comp1221_c0_seq1 [2 - 586]	195	804	87.69	21.27	ref|XP_003442441.2| PREDICTED: protein FAM189A1-like [Oreochromis niloticus]	339	4e-91	171/194	88.14	1	194	311	504
comp1228_c1_seq1 [344 - 3]	114	104	37.72	41.35	gb|ADU54200.1| kisspeptin 1 [Morone saxatilis]	90.5	2e-16	43/67	64.18	48	114	5	71
comp1236_c0_seq1 [3 - 566]	188	700	83.51	22.43	ref|XP_005447769.1| PREDICTED: solute carrier organic anion transporter family member 3A1-like [Oreochromis niloticus]	327	1e-87	157/188	83.51	1	188	189	376
comp1250_c1_seq1 [468 - 1]	156	2212	75.64	6.46	ref|XP_005937370.1| PREDICTED: obscurin-like [Haplochromis burtoni]	232	4e-59	118/155	76.13	1	155	9	399
comp1257_c0_seq1 [1 - 237]	79	902	62.03	5.43	ref|XP_005453863.1| PREDICTED: DNA-binding protein SATB1 [Oreochromis niloticus]	107	2e-21	49/65	75.38	1	65	241	304
comp1259_c0_seq1 [1 - 285]	95	2340	48.42	1.97	ref|XP_005927285.1| PREDICTED: serine/threonine-protein kinase WNK1-like isoform X7 [Haplochromis burtoni]	72.8	4e-11	46/68	67.65	27	94	956	1022
comp1259_c1_seq1 [2 - 202]	67	2436	79.1	2.18	ref|XP_005814290.1| PREDICTED: serine/threonine-protein kinase WNK1-like [Xiphophorus maculatus]	118	9e-25	53/60	88.33	1	60	965	1024
comp1282_c0_seq1 [536 - 3]	178	1597	58.43	6.51	ref|XP_005470455.1| PREDICTED: protein turtle homolog A isoform X1 [Oreochromis niloticus] ref|XP_005470456.1| PREDICTED: protein turtle homolog A isoform X2 [Oreochromis niloticus] ref|XP_005470457.1| PREDICTED: protein turtle homolog A isoform X3 [Oreochromis niloticus]	192	3e-47	104/169	61.54	1	169	635	799
comp1288_c0_seq1 [3 - 215]	71	923	92.96	7.15	ref|XP_005942952.1| PREDICTED: anoctamin-4-like isoform X2 [Haplochromis burtoni]	143	3e-32	66/71	92.96	1	71	780	850
comp1293_c1_seq1 [221 - 3]	73	367	75.34	14.99	gb|AGN31168.1| neuropeptide Y receptor Y8 [Epinephelus coioides]	122	6e-26	55/66	83.33	8	73	1	66
comp1294_c0_seq1 [891 - 1]	297	773	87.88	33.76	ref|XP_005472713.1| PREDICTED: tripartite motif-containing protein 46-like isoform X3 [Oreochromis niloticus]	540	1e-151	261/297	87.88	1	297	292	588
comp1294_c1_seq1 [18 - 428]	137	537	81.02	20.67	ref|XP_005809208.1| PREDICTED: tripartite motif-containing protein 46-like [Xiphophorus maculatus]	237	1e-60	111/135	82.22	3	137	165	299
comp1295_c0_seq1 [3 - 581]	193	3582	94.82	24.09	ref|XP_005925871.1| PREDICTED: obscurin-like protein 1-like [Haplochromis burtoni]	353	1e-95	183/193	94.82	1	193	270	3578
comp1296_c0_seq1 [1 - 300]	100	477	81	16.98	ref|XP_005467779.1| PREDICTED: protocadherin gamma-B4-like, partial [Oreochromis niloticus]	169	4e-40	81/100	81	1	100	290	389
comp1301_c0_seq1 [3 - 320]	106	277	100	38.27	ref|XP_004252316.1| PREDICTED: uncharacterized protein LOC101260209 isoform 2 [Solanum lycopersicum]	225	3e-57	106/106	100	1	106	105	210
comp1310_c0_seq1 [875 - 3]	291	647	74.23	33.38	ref|XP_004566528.1| PREDICTED: bestrophin-3-like isoform X1 [Maylandia zebra] ref|XP_004566529.1| PREDICTED: bestrophin-3-like isoform X2 [Maylandia zebra]	420	1e-115	216/291	74.23	1	291	315	603
comp1313_c0_seq1 [1 - 261]	87	1102	41.38	3.27	emb|CAG01444.1| unnamed protein product [Tetraodon nigroviridis]	70.5	2e-10	36/52	69.23	8	59	997	1047
comp1317_c1_seq1 [364 - 2]	121	277	60.33	26.35	ref|XP_003979785.1| PREDICTED: myeloid-associated differentiation marker-like [Takifugu rubripes]	136	3e-30	73/121	60.33	1	121	153	272
comp1325_c0_seq1 [2 - 439]	146	1046	77.4	10.8	ref|XP_005797102.1| PREDICTED: zinc finger E-box-binding homeobox 1-like [Xiphophorus maculatus]	253	2e-65	113/142	79.58	2	143	145	286
comp1336_c0_seq1 [2 - 391]	130	5094	90	2.3	ref|XP_005477643.1| PREDICTED: uncharacterized protein KIAA1109-like isoform X3 [Oreochromis niloticus]	254	6e-66	117/130	90	1	130	544	673
comp1336_c1_seq1 [1 - 759]	253	5075	92.49	4.61	ref|XP_005947602.1| PREDICTED: uncharacterized protein KIAA1109-like isoform X3 [Haplochromis burtoni]	511	1e-142	234/253	92.49	1	253	296	548
comp1338_c0_seq1 [1 - 342]	114	875	81.58	10.63	ref|XP_007560980.1| PREDICTED: phosphatidate phosphatase LPIN1 [Poecilia formosa] ref|XP_007560981.1| PREDICTED: phosphatidate phosphatase LPIN1 [Poecilia formosa]	204	1e-50	93/114	81.58	1	114	762	875
comp1341_c0_seq1 [2 - 235]	78	1067	43.59	3.19	ref|XP_005941070.1| PREDICTED: neuronal PAS domain-containing protein 3-like [Haplochromis burtoni]	61.6	9e-08	34/64	53.12	15	78	1	68
comp1341_c1_seq1 [471 - 1]	157	1062	98.73	14.6	ref|XP_007566324.1| PREDICTED: neuronal PAS domain-containing protein 3 [Poecilia formosa]	325	5e-87	155/157	98.73	1	157	87	243
comp1347_c0_seq1 [297 - 1]	99	289	63.64	21.8	gb|ABR68660.1| hoxb1b [Morone saxatilis]	112	4e-23	63/99	63.64	1	99	32	122
comp1352_c0_seq1 [210 - 1]	70	356	41.43	8.15	ref|XP_004540900.1| PREDICTED: viral T-cell receptor beta chain-like T17T-22-like [Maylandia zebra]	68.9	7e-10	29/53	54.72	17	69	1	53
comp1353_c0_seq1 [350 - 3]	116	4051	87.93	2.52	emb|CBN81180.1| Polycystin-1 [Dicentrarchus labrax]	222	3e-56	102/116	87.93	1	116	2725	2840
comp1353_c1_seq1 [2 - 211]	70	4051	62.86	1.09	emb|CBN81180.1| Polycystin-1 [Dicentrarchus labrax]	84.7	1e-14	44/70	62.86	1	70	2837	2906
comp1368_c0_seq1 [537 - 1]	179	1563	96.09	11	ref|XP_006789994.1| PREDICTED: histone-lysine N-methyltransferase NSD3-like [Neolamprologus brichardi]	377	1e-103	172/179	96.09	1	179	1018	1196
comp1368_c1_seq1 [2 - 244]	81	1499	87.65	4.74	ref|XP_003975059.1| PREDICTED: histone-lysine N-methyltransferase NSD3-like [Takifugu rubripes]	146	3e-33	71/81	87.65	1	81	801	878
comp1369_c0_seq1 [348 - 1]	116	535	75.86	16.45	ref|XP_005460622.1| PREDICTED: connector enhancer of kinase suppressor of ras 2-like [Oreochromis niloticus]	176	2e-42	88/106	83.02	11	116	271	376
comp1369_c1_seq1 [2 - 223]	74	1081	100	6.85	ref|XP_007554852.1| PREDICTED: connector enhancer of kinase suppressor of ras 2-like isoform X2 [Poecilia formosa]	155	6e-36	74/74	100	1	74	189	262
comp1372_c0_seq1 [2 - 481]	160	3516	71.25	3.24	ref|XP_005919373.1| PREDICTED: dynein heavy chain 6, axonemal-like [Haplochromis burtoni]	224	7e-57	114/159	71.7	2	160	823	981
comp1380_c0_seq1 [1 - 258]	86	324	55.81	14.81	ref|XP_005794960.1| PREDICTED: testosterone 17-beta-dehydrogenase 3-like [Xiphophorus maculatus]	106	3e-21	48/73	65.75	1	73	242	314
comp1386_c0_seq1 [1 - 255]	85	1997	98.82	4.21	ref|XP_003972332.1| PREDICTED: voltage-dependent T-type calcium channel subunit alpha-1I-like [Takifugu rubripes]	182	5e-44	84/85	98.82	1	85	763	847
comp1394_c1_seq1 [517 - 29]	163	638	76.69	19.59	ref|XP_005815470.1| PREDICTED: potassium voltage-gated channel subfamily D member 1-like [Xiphophorus maculatus]	258	4e-67	125/163	76.69	1	163	476	638
comp1397_c0_seq1 [3 - 254]	84	316	55.95	14.87	ref|XP_005725256.1| PREDICTED: aldose reductase-like [Pundamilia nyererei]	105	9e-21	47/58	81.03	27	84	1	58
comp1406_c0_seq1 [229 - 2]	76	381	38.16	7.61	ref|XP_005460762.1| PREDICTED: uncharacterized protein LOC102076945 [Oreochromis niloticus]	57.8	1e-06	29/45	64.44	32	76	166	211
comp1408_c0_seq1 [439 - 2]	146	4284	76.71	2.61	ref|XP_004555535.1| PREDICTED: sacsin-like [Maylandia zebra]	226	3e-57	112/146	76.71	1	146	142	287
comp1408_c1_seq1 [326 - 3]	108	527	81.48	16.7	ref|XP_005918383.1| PREDICTED: sacsin-like [Haplochromis burtoni]	192	3e-47	88/108	81.48	1	108	288	395
comp1416_c0_seq1 [17 - 691]	225	899	68	17.02	ref|XP_005936701.1| PREDICTED: polyhomeotic-like protein 3-like isoform X1 [Haplochromis burtoni]	265	8e-69	153/219	69.86	7	225	105	328
comp1420_c0_seq1 [3 - 443]	147	2475	76.19	4.53	ref|XP_005805099.1| PREDICTED: LOW QUALITY PROTEIN: DNA polymerase theta-like [Xiphophorus maculatus]	229	3e-58	112/146	76.71	2	147	2330	2475
comp1420_c1_seq1 [9 - 407]	133	2789	85.71	4.09	ref|XP_005928381.1| PREDICTED: DNA polymerase theta-like isoform X1 [Haplochromis burtoni]	246	2e-63	114/133	85.71	1	133	2498	2630
comp1431_c0_seq1 [410 - 3]	136	274	91.18	45.26	gb|ABF22406.1| ProSAPiP2 protein [Takifugu rubripes]	256	3e-66	124/136	91.18	1	136	32	167
comp1432_c0_seq1 [2 - 904]	301	1522	93.02	18.4	ref|XP_005931568.1| PREDICTED: plexin-A1-like [Haplochromis burtoni]	588	1e-165	280/299	93.65	3	301	462	760
comp1432_c1_seq1 [1 - 1158]	386	1896	93.52	19.04	ref|XP_006785336.1| PREDICTED: plexin-A1-like isoform X2 [Neolamprologus brichardi]	772	0	361/385	93.77	1	385	447	831
comp1437_c0_seq1 [352 - 59]	98	202	61.22	29.7	ref|XP_005201017.1| PREDICTED: uncharacterized protein LOC101905553 [Bos taurus]	127	2e-27	60/80	75	1	80	97	177
comp1439_c0_seq1 [2 - 265]	88	2142	98.86	4.06	ref|XP_005993067.1| PREDICTED: serine/threonine-protein kinase WNK2 [Latimeria chalumnae]	194	1e-47	87/88	98.86	1	88	284	371
comp1439_c1_seq1 [2 - 280]	93	2433	97.85	3.74	ref|XP_004068629.1| PREDICTED: serine/threonine-protein kinase WNK2-like [Oryzias latipes]	201	9e-50	91/93	97.85	1	93	193	285
comp1440_c0_seq1 [1 - 453]	151	794	96.03	18.26	ref|XP_005015978.1| PREDICTED: WD repeat and FYVE domain-containing protein 3-like isoform X2 [Anas platyrhynchos]	304	6e-81	145/151	96.03	1	151	15	165
comp1460_c0_seq1 [307 - 2]	102	418	98.04	23.92	emb|CAG06306.1| unnamed protein product [Tetraodon nigroviridis]	212	3e-53	100/102	98.04	1	102	285	386
comp1462_c0_seq1 [552 - 1]	184	2282	50.54	4.08	ref|XP_003448315.2| PREDICTED: neuron navigator 1 isoform X1 [Oreochromis niloticus]	152	3e-35	93/176	52.84	9	184	79	257
comp1470_c0_seq1 [1 - 270]	90	1115	78.89	9.15	ref|XP_004082532.1| PREDICTED: phospholipase B1, membrane-associated-like [Oryzias latipes]	150	2e-34	71/90	78.89	1	90	503	947
comp1471_c0_seq1 [2 - 220]	73	1488	86.3	4.23	emb|CBN80831.1| Zinc finger protein GLI1 [Dicentrarchus labrax]	138	7e-31	63/73	86.3	1	73	1022	1094
comp1476_c0_seq1 [2 - 241]	80	994	93.75	7.55	ref|XP_007244891.1| PREDICTED: netrin receptor UNC5C-like [Astyanax mexicanus]	168	6e-40	75/76	98.68	5	80	213	288
comp1480_c0_seq1 [2 - 391]	130	4922	93.08	3.33	ref|XP_005721551.1| PREDICTED: obscurin-like isoform X8 [Pundamilia nyererei]	248	4e-64	121/130	93.08	1	130	460	2947
comp1483_c0_seq1 [266 - 3]	88	849	54.55	5.65	ref|XP_005472967.1| PREDICTED: zinc finger protein 507-like [Oreochromis niloticus]	82	7e-14	48/87	55.17	2	88	327	416
comp1483_c1_seq1 [624 - 1]	208	1081	61.06	11.75	ref|XP_005447813.1| PREDICTED: zinc finger protein 507-like isoform X1 [Oreochromis niloticus] ref|XP_005447814.1| PREDICTED: zinc finger protein 507-like isoform X2 [Oreochromis niloticus] ref|XP_005447815.1| PREDICTED: zinc finger protein 507-like isoform X3 [Oreochromis niloticus]	240	2e-61	127/182	69.78	1	182	417	599
comp1484_c0_seq1 [453 - 1]	151	1802	58.28	4.88	ref|XP_007575057.1| PREDICTED: coiled-coil domain-containing protein 141 [Poecilia formosa]	191	8e-47	88/105	83.81	1	105	899	1003
comp1494_c0_seq1 [3 - 314]	104	1268	91.35	7.49	emb|CAF99060.1| unnamed protein product [Tetraodon nigroviridis]	202	2e-50	95/104	91.35	1	104	21	124
comp1497_c0_seq1 [480 - 1]	160	4886	80	2.62	ref|XP_005814094.1| PREDICTED: ryanodine receptor 3-like, partial [Xiphophorus maculatus]	262	3e-68	128/132	96.97	29	160	3617	3748
comp1504_c0_seq1 [2 - 202]	67	1467	70.15	3.2	ref|XP_005723388.1| PREDICTED: transient receptor potential cation channel subfamily M member 2-like [Pundamilia nyererei]	102	7e-20	47/67	70.15	1	67	1231	1297
comp1515_c0_seq1 [1 - 243]	81	408	55.56	11.03	ref|XP_004075909.1| PREDICTED: homeodomain-interacting protein kinase 1-like [Oryzias latipes]	70.9	2e-10	45/78	57.69	4	81	24	102
comp1528_c0_seq1 [263 - 3]	87	803	74.71	8.09	ref|XP_005805305.1| PREDICTED: cadherin-22-like [Xiphophorus maculatus]	130	1e-28	65/87	74.71	1	87	608	694
comp1528_c1_seq1 [633 - 1]	211	803	96.68	25.4	emb|CBN80798.1| Cadherin-22 [Dicentrarchus labrax]	431	1e-118	204/211	96.68	1	211	386	596
comp1531_c0_seq1 [1 - 252]	84	30652	98.81	10.29	ref|XP_005798244.1| PREDICTED: titin-like [Xiphophorus maculatus]	166	3e-39	83/84	98.81	1	84	10769	28718
comp1531_c1_seq1 [430 - 2]	143	27231	91.61	10.04	ref|XP_006806516.1| PREDICTED: titin-like [Neolamprologus brichardi]	248	7e-64	131/143	91.61	1	143	7508	25008
comp1535_c1_seq1 [53 - 1234]	394	1377	71.07	20.33	ref|XP_003452676.1| PREDICTED: G-protein coupled receptor 124-like [Oreochromis niloticus]	558	1e-156	280/348	80.46	47	394	1	343
comp1537_c1_seq1 [338 - 3]	112	1498	45.54	3.4	ref|XP_004570442.1| PREDICTED: formin-2-like [Maylandia zebra]	79.3	4e-13	51/109	46.79	1	109	327	441
comp1540_c0_seq1 [865 - 2]	288	4082	96.88	56.17	emb|CAG08263.1| unnamed protein product [Tetraodon nigroviridis]	468	1e-129	279/288	96.88	1	288	303	4017
comp1553_c0_seq1 [3 - 722]	240	868	78.75	21.77	dbj|BAJ78225.1| toll like receptor 14 [Paralichthys olivaceus] dbj|BAJ78226.1| toll like receptor 14 [Paralichthys olivaceus]	402	1e-110	189/240	78.75	1	240	498	737
comp1558_c0_seq1 [2 - 370]	123	451	83.74	22.84	ref|XP_003450676.1| PREDICTED: tyrosine-protein kinase STYK1-like isoform X1 [Oreochromis niloticus] ref|XP_005455464.1| PREDICTED: tyrosine-protein kinase STYK1-like isoform X2 [Oreochromis niloticus]	227	1e-57	103/123	83.74	1	123	227	349
comp1559_c0_seq1 [2 - 535]	178	393	64.61	29.26	ref|XP_005476944.1| PREDICTED: protein disulfide-isomerase TMX3-like isoform X3 [Oreochromis niloticus]	241	6e-62	115/178	64.61	1	178	106	283
comp1559_c1_seq1 [8 - 199]	64	426	37.5	5.63	ref|XP_004078974.1| PREDICTED: protein disulfide-isomerase TMX3-like [Oryzias latipes]	62.4	5e-08	24/31	77.42	34	64	23	53
comp1561_c0_seq1 [1 - 222]	74	445	75.68	12.58	ref|XP_004560825.1| PREDICTED: brain-specific angiogenesis inhibitor 1-associated protein 2-like protein 2-like [Maylandia zebra]	120	1e-25	56/74	75.68	1	74	51	124
comp1561_c1_seq1 [1 - 366]	122	443	58.2	16.03	ref|XP_005468402.1| PREDICTED: brain-specific angiogenesis inhibitor 1-associated protein 2-like protein 2-like [Oreochromis niloticus]	140	2e-31	71/122	58.2	1	122	131	255
comp1562_c0_seq1 [1 - 303]	101	299	57.43	19.4	ref|XP_003452560.1| PREDICTED: transcriptional repressor scratch 1-like [Oreochromis niloticus]	110	2e-22	58/83	69.88	19	101	1	84
comp1576_c1_seq1 [2 - 274]	91	587	68.13	10.56	ref|XP_006785786.1| PREDICTED: interleukin-17 receptor D-like [Neolamprologus brichardi]	132	3e-29	62/74	83.78	18	91	469	542
comp1579_c0_seq1 [155 - 847]	231	442	81.82	42.76	ref|XP_005806535.1| PREDICTED: protein FAM110B-like [Xiphophorus maculatus]	385	1e-105	189/228	82.89	3	230	1	228
comp1579_c1_seq1 [2 - 433]	144	447	79.17	25.5	ref|XP_004551083.1| PREDICTED: protein FAM110B-like [Maylandia zebra]	227	1e-57	114/144	79.17	1	144	220	358
comp1595_c0_seq1 [1 - 720]	240	1303	87.5	16.12	ref|XP_004551824.1| PREDICTED: VPS10 domain-containing receptor SorCS1-like [Maylandia zebra]	436	1e-120	210/227	92.51	1	227	517	743
comp1595_c1_seq1 [555 - 1]	185	1241	89.19	13.3	ref|XP_005727518.1| PREDICTED: VPS10 domain-containing receptor SorCS1-like [Pundamilia nyererei]	356	2e-96	165/185	89.19	1	185	714	898
comp1598_c0_seq1 [2 - 376]	125	303	46.4	19.14	ref|XP_003438331.1| PREDICTED: homeobox protein HMX3-A-like [Oreochromis niloticus]	116	3e-24	58/75	77.33	1	75	155	229
comp1600_c1_seq1 [3 - 353]	117	320	40.17	14.69	ref|XP_005456123.1| PREDICTED: RING finger protein 223-like isoform X1 [Oreochromis niloticus] ref|XP_005456124.1| PREDICTED: RING finger protein 223-like isoform X2 [Oreochromis niloticus]	85.9	5e-15	47/104	45.19	1	104	195	298
comp1602_c1_seq1 [732 - 403]	110	401	90.91	24.94	ref|XP_003972644.1| PREDICTED: sphingosine 1-phosphate receptor 1-like [Takifugu rubripes]	203	2e-50	100/109	91.74	2	110	294	401
comp1605_c0_seq1 [411 - 1]	137	465	91.24	26.88	ref|XP_003459475.1| PREDICTED: chorion-specific transcription factor GCMb-like isoform X1 [Oreochromis niloticus]	274	8e-72	125/127	98.43	11	137	31	157
comp1605_c1_seq1 [357 - 1]	119	399	79.83	23.81	ref|XP_005465049.1| PREDICTED: chorion-specific transcription factor GCMb-like isoform X2 [Oreochromis niloticus]	197	1e-48	95/119	79.83	1	119	87	205
comp1622_c0_seq1 [233 - 3]	77	5637	88.31	1.21	ref|XP_003445167.2| PREDICTED: hemicentin-1-like [Oreochromis niloticus]	150	2e-34	68/75	90.67	3	77	5066	5140
comp1622_c1_seq1 [699 - 1]	233	5637	82.83	3.42	ref|XP_003445167.2| PREDICTED: hemicentin-1-like [Oreochromis niloticus]	400	1e-109	193/233	82.83	1	233	4845	5077
comp1624_c1_seq1 [481 - 2]	160	451	40.62	14.41	ref|XP_005466242.1| PREDICTED: uncharacterized protein LOC102075664, partial [Oreochromis niloticus]	103	2e-20	65/160	40.62	1	160	170	325
comp1625_c0_seq1 [239 - 3]	79	4374	89.87	1.62	ref|XP_004075851.1| PREDICTED: cytoplasmic dynein 2 heavy chain 1-like [Oryzias latipes]	149	3e-34	71/79	89.87	1	79	1105	1183
comp1625_c1_seq1 [599 - 3]	199	2512	88.44	7.01	ref|XP_005794891.1| PREDICTED: cytoplasmic dynein 2 heavy chain 1-like, partial [Xiphophorus maculatus]	367	1e-99	176/199	88.44	1	199	1064	1262
comp1632_c0_seq1 [1 - 891]	297	2138	78.11	10.85	ref|XP_006783720.1| PREDICTED: pecanex-like protein 2-like [Neolamprologus brichardi]	478	1e-133	232/288	80.56	1	288	799	1086
comp1648_c0_seq1 [3 - 719]	239	1680	52.72	7.5	emb|CAF99972.1| unnamed protein product [Tetraodon nigroviridis]	209	6e-52	126/219	57.53	21	239	469	679
comp1654_c0_seq1 [3 - 818]	272	352	71.32	55.11	ref|XP_005477980.1| PREDICTED: connective tissue growth factor-like isoform X1 [Oreochromis niloticus] ref|XP_005477981.1| PREDICTED: connective tissue growth factor-like isoform X2 [Oreochromis niloticus]	406	1e-111	194/260	74.62	13	272	93	352
comp1654_c1_seq1 [1 - 222]	74	352	81.08	17.05	ref|XP_004560344.1| PREDICTED: connective tissue growth factor-like isoform X2 [Maylandia zebra] ref|XP_004560345.1| PREDICTED: connective tissue growth factor-like isoform X3 [Maylandia zebra]	123	3e-26	60/74	81.08	1	74	13	86
comp1666_c0_seq1 [2 - 301]	100	2384	78	3.27	ref|XP_005925784.1| PREDICTED: zinc finger protein 292-like [Haplochromis burtoni]	162	3e-38	78/100	78	1	100	440	539
comp1666_c1_seq1 [726 - 1]	242	2384	95.45	9.69	ref|XP_003453307.1| PREDICTED: zinc finger protein 292-like [Oreochromis niloticus]	486	1e-135	231/242	95.45	1	242	200	441
comp1672_c0_seq1 [2 - 205]	68	207	94.12	30.92	emb|CAF92918.1| unnamed protein product [Tetraodon nigroviridis]	135	8e-30	64/68	94.12	1	68	4	71
comp1682_c0_seq1 [70 - 483]	138	967	42.75	6.1	dbj|BAD72127.1| reverse transcriptase [Anguilla japonica]	114	1e-23	59/98	60.2	37	134	65	162
comp1692_c1_seq1 [2 - 433]	144	490	65.97	19.39	ref|XP_006783456.1| PREDICTED: von Willebrand factor A domain-containing protein 1-like [Neolamprologus brichardi]	183	2e-44	95/144	65.97	1	144	345	490
comp1700_c0_seq1 [238 - 996]	253	228	54.55	60.53	ref|XP_007568124.1| PREDICTED: galactose-specific lectin nattectin-like [Poecilia formosa]	282	9e-74	138/229	60.26	24	252	1	226
comp1707_c0_seq1 [596 - 3]	198	2661	86.87	15.63	ref|XP_005462180.1| PREDICTED: abnormal spindle-like microcephaly-associated protein homolog [Oreochromis niloticus]	258	7e-67	172/198	86.87	1	198	1532	2270
comp1707_c1_seq1 [309 - 1]	103	3310	70.87	4.77	ref|XP_007574845.1| PREDICTED: abnormal spindle-like microcephaly-associated protein [Poecilia formosa]	125	8e-27	73/103	70.87	1	103	1628	2808
comp1708_c0_seq1 [498 - 1]	166	676	74.1	18.2	ref|XP_005935604.1| PREDICTED: actin-binding LIM protein 1-like isoform X6 [Haplochromis burtoni]	257	1e-66	123/166	74.1	1	166	504	667
comp1714_c0_seq1 [1 - 531]	177	1502	49.72	5.86	ref|XP_005749588.1| PREDICTED: formin-2-like [Pundamilia nyererei]	169	3e-40	88/172	51.16	6	177	535	706
comp1719_c0_seq1 [695 - 399]	99	417	95.96	22.78	ref|XP_003969028.1| PREDICTED: homeobox protein Hox-A3a-like isoform 1 [Takifugu rubripes] sp|Q1KL12.1|HXA3A_FUGRU RecName: Full=Homeobox protein Hox-A3a gb|ABF22382.1| homeobox protein HoxA3a [Takifugu rubripes]	204	1e-50	95/99	95.96	1	99	319	417
comp1724_c0_seq1 [752 - 1150]	133	595	61.65	13.78	ref|XP_005814303.1| PREDICTED: sodium-dependent serotonin transporter-like [Xiphophorus maculatus]	140	1e-31	82/120	68.33	5	124	436	559
comp1733_c0_seq1 [290 - 3]	96	228	83.33	35.09	ref|XP_005953330.1| PREDICTED: multidrug and toxin extrusion protein 1-like [Haplochromis burtoni]	164	1e-38	80/96	83.33	1	96	25	120
comp1736_c1_seq1 [434 - 3]	144	1301	79.86	8.84	ref|XP_003452265.2| PREDICTED: zinc finger protein basonuclin-2-like isoform X1 [Oreochromis niloticus]	249	2e-64	115/117	98.29	28	144	85	201
comp1741_c0_seq1 [342 - 1]	114	307	37.72	14.01	ref|XP_004554566.1| PREDICTED: brorin-like [Maylandia zebra] ref|XP_005735127.1| PREDICTED: brorin-like [Pundamilia nyererei] ref|XP_005927101.1| PREDICTED: brorin-like [Haplochromis burtoni]	85.1	7e-15	43/51	84.31	64	114	1	52
comp1747_c1_seq1 [866 - 3]	288	1461	72.57	14.31	ref|XP_005471985.1| PREDICTED: roundabout homolog 2-like isoform X2 [Oreochromis niloticus]	416	1e-114	209/288	72.57	1	288	983	1268
comp1751_c0_seq1 [3 - 203]	67	2363	59.7	1.69	ref|XP_005948298.1| PREDICTED: uncharacterized protein LOC102295251 [Haplochromis burtoni]	86.7	3e-15	40/66	60.61	2	67	1538	1603
comp1752_c0_seq1 [1 - 207]	69	719	40.58	3.89	ref|XP_005475361.1| PREDICTED: zinc finger BED domain-containing protein 1-like [Oreochromis niloticus]	57.4	2e-06	28/38	73.68	10	47	40	77
comp1760_c0_seq1 [2 - 688]	229	934	66.81	38.44	ref|XP_007540411.1| PREDICTED: macrophage mannose receptor 1-like [Poecilia formosa]	163	6e-38	153/227	67.4	3	229	5	932
comp1776_c0_seq1 [123 - 443]	107	1074	58.88	5.87	ref|XP_007576765.1| PREDICTED: flocculation protein FLO11-like isoform X1 [Poecilia formosa] ref|XP_007576766.1| PREDICTED: flocculation protein FLO11-like isoform X1 [Poecilia formosa] ref|XP_007576767.1| PREDICTED: flocculation protein FLO11-like isoform X1 [Poecilia formosa]	134	2e-29	63/68	92.65	40	107	1	68
comp1783_c1_seq1 [80 - 547]	156	292	62.82	33.56	ref|XP_005951715.1| PREDICTED: uncharacterized protein LOC102293295 [Haplochromis burtoni]	215	5e-54	98/138	71.01	19	156	147	284
comp1788_c0_seq1 [1 - 237]	79	1572	83.54	4.2	ref|XP_005940028.1| PREDICTED: slit homolog 1 protein-like [Haplochromis burtoni]	134	9e-30	66/79	83.54	1	79	1152	1229
comp1799_c0_seq1 [598 - 2]	199	2017	88.94	10.61	ref|XP_005449985.1| PREDICTED: sodium channel protein type 2 subunit alpha-like [Oreochromis niloticus]	366	2e-99	177/199	88.94	1	199	691	1627
comp1806_c1_seq1 [2 - 202]	67	961	70.15	4.89	dbj|BAD01047.1| toll-like receptor 3 [Paralichthys olivaceus]	96.7	3e-18	47/67	70.15	1	67	18	84
comp1808_c0_seq1 [261 - 1]	87	824	96.55	10.19	ref|XP_005747666.1| PREDICTED: NT-3 growth factor receptor-like isoform X1 [Pundamilia nyererei] ref|XP_006782342.1| PREDICTED: NT-3 growth factor receptor-like isoform X1 [Neolamprologus brichardi]	184	7e-45	84/87	96.55	1	87	614	700
comp1809_c1_seq1 [1 - 276]	92	123	72.83	54.47	emb|CCD42017.1| agouti-signaling protein 1 [Scophthalmus maximus]	126	2e-27	67/92	72.83	1	92	25	116
comp1813_c0_seq1 [2 - 277]	92	781	30.43	3.59	ref|XP_006803494.1| PREDICTED: GRB2-associated-binding protein 1-like [Neolamprologus brichardi]	65.5	6e-09	28/28	100	65	92	1	28
comp1815_c0_seq1 [436 - 2]	145	4871	94.48	2.81	ref|XP_006786090.1| PREDICTED: ryanodine receptor 3-like isoform X4 [Neolamprologus brichardi]	294	7e-78	137/145	94.48	1	145	3311	3455
comp1823_c0_seq1 [1 - 258]	86	1504	81.4	4.65	ref|XP_005923068.1| PREDICTED: nance-Horan syndrome protein-like isoform X2 [Haplochromis burtoni]	152	3e-35	70/86	81.4	1	86	32	117
comp1824_c0_seq1 [615 - 1]	205	1012	52.2	10.57	ref|XP_004570869.1| PREDICTED: cytosolic carboxypeptidase 2-like isoform X3 [Maylandia zebra]	199	6e-49	107/204	52.45	1	204	537	724
comp1824_c1_seq1 [1 - 927]	309	1015	39.81	12.12	ref|XP_005734918.1| PREDICTED: cytosolic carboxypeptidase 2-like [Pundamilia nyererei]	150	8e-34	123/306	40.2	2	307	724	1007
comp1839_c0_seq1 [253 - 564]	104	333	49.04	15.32	ref|XP_005724815.1| PREDICTED: mucin-4-like [Pundamilia nyererei]	105	7e-21	51/104	49.04	1	104	227	330
comp1841_c0_seq1 [3 - 329]	109	2140	89.91	4.58	ref|XP_003969593.1| PREDICTED: kinesin-like protein KIF26B-like [Takifugu rubripes]	215	4e-54	98/101	97.03	1	101	617	717
comp1841_c1_seq1 [1 - 276]	92	2330	73.91	2.92	ref|XP_005459018.1| PREDICTED: kinesin-like protein KIF26B-like [Oreochromis niloticus]	140	2e-31	68/77	88.31	15	91	806	882
comp1850_c0_seq1 [535 - 2]	178	959	53.37	9.91	ref|XP_005923817.1| PREDICTED: myocardin-like isoform X4 [Haplochromis burtoni]	177	9e-43	95/163	58.28	16	178	1	163
comp1851_c0_seq1 [3 - 257]	85	265	100	32.08	ref|XP_004251837.1| PREDICTED: chlorophyll a-b binding protein 13, chloroplastic-like [Solanum lycopersicum] sp|P27489.1|CB23_SOLLC RecName: Full=Chlorophyll a-b binding protein 13, chloroplastic; AltName: Full=LHCII type III CAB-13; Flags: Precursor emb|CAA42818.1| LHCII type III [Solanum lycopersicum]	172	3e-41	85/85	100	1	85	142	226
comp1855_c0_seq1 [593 - 3]	197	438	39.09	17.58	emb|CBN80812.1| Uncharacterized protein [Dicentrarchus labrax]	141	1e-31	77/120	64.17	78	197	1	120
comp1866_c0_seq1 [3 - 200]	66	324	78.79	16.05	ref|NP_001134811.1| GDP-L-fucose synthetase [Salmo salar] gb|ACI68997.1| GDP-L-fucose synthetase [Salmo salar]	121	1e-25	52/60	86.67	1	60	93	152
comp1867_c0_seq1 [507 - 19]	163	363	92.64	41.6	ref|XP_006809220.1| PREDICTED: aspartate beta-hydroxylase domain-containing protein 2-like isoform X1 [Neolamprologus brichardi] ref|XP_006809221.1| PREDICTED: aspartate beta-hydroxylase domain-containing protein 2-like isoform X2 [Neolamprologus brichardi] ref|XP_006809222.1| PREDICTED: aspartate beta-hydroxylase domain-containing protein 2-like isoform X3 [Neolamprologus brichardi]	321	6e-86	151/163	92.64	1	163	201	363
comp1872_c1_seq1 [539 - 3]	179	429	64.25	26.81	ref|XP_006791402.1| PREDICTED: E3 ubiquitin-protein ligase TRIM39-like [Neolamprologus brichardi]	190	1e-46	115/179	64.25	1	179	85	252
comp1873_c0_seq1 [326 - 3]	108	2755	100	3.92	ref|XP_005926520.1| PREDICTED: neurobeachin-like isoform X5 [Haplochromis burtoni]	235	4e-60	108/108	100	1	108	2605	2712
comp1873_c1_seq1 [1 - 396]	132	2888	87.12	3.98	ref|XP_006796639.1| PREDICTED: neurobeachin-like isoform X2 [Neolamprologus brichardi]	251	8e-65	115/127	90.55	6	132	2394	2520
comp1879_c0_seq1 [880 - 122]	253	303	79.05	66.01	ref|XP_004548810.1| PREDICTED: synaptoporin-like [Maylandia zebra]	432	1e-119	200/253	79.05	1	253	53	303
comp1885_c0_seq1 [478 - 2]	159	3993	88.05	3.51	ref|XP_005802813.1| PREDICTED: dynein heavy chain 3, axonemal-like [Xiphophorus maculatus]	290	1e-76	140/159	88.05	1	159	1263	1421
comp1895_c0_seq1 [1 - 738]	246	2647	86.59	9.33	ref|XP_007570507.1| PREDICTED: zinc finger homeobox protein 3 isoform X2 [Poecilia formosa]	433	1e-119	213/246	86.59	1	246	1551	1937
comp1895_c1_seq1 [171 - 1]	57	3868	70.18	1.03	ref|XP_007570506.1| PREDICTED: zinc finger homeobox protein 3 isoform X1 [Poecilia formosa]	85.5	6e-15	40/47	85.11	11	57	2843	2890
comp1896_c0_seq1 [3 - 245]	81	1277	70.37	4.46	ref|XP_005912283.1| PREDICTED: vascular endothelial growth factor receptor 1-like [Haplochromis burtoni]	113	3e-23	57/80	71.25	2	81	592	671
comp1907_c0_seq1 [2 - 457]	152	355	75	32.11	ref|XP_003442171.2| PREDICTED: tumor necrosis factor receptor superfamily member 16-like [Oreochromis niloticus]	237	1e-60	114/147	77.55	1	147	52	197
comp1911_c0_seq1 [1 - 225]	75	333	94.67	21.32	ref|XP_003972372.1| PREDICTED: voltage-dependent calcium channel gamma-3 subunit-like [Takifugu rubripes]	157	1e-36	71/75	94.67	1	75	31	105
comp1912_c0_seq1 [48 - 545]	166	1534	80.72	8.74	ref|XP_005923347.1| PREDICTED: leucine-rich repeat-containing protein 16B-like isoform X1 [Haplochromis burtoni]	273	1e-71	134/161	83.23	6	166	1	160
comp1918_c0_seq1 [3 - 371]	123	1016	82.93	10.04	ref|XP_004546869.1| PREDICTED: disks large-associated protein 1-like isoform X2 [Maylandia zebra]	208	6e-52	102/106	96.23	18	123	445	550
comp1921_c0_seq1 [769 - 2]	256	755	89.06	33.25	ref|XP_005459404.1| PREDICTED: protein jagged-1b-like [Oreochromis niloticus]	461	1e-128	228/256	89.06	1	256	279	614
comp1922_c0_seq1 [256 - 2]	85	856	63.53	6.31	ref|XP_005478382.1| PREDICTED: lethal(3)malignant brain tumor-like protein 1-like isoform X3 [Oreochromis niloticus]	106	3e-21	54/85	63.53	1	85	26	110
comp1931_c0_seq1 [286 - 2]	95	459	100	20.7	ref|XP_004245892.1| PREDICTED: acetylornithine deacetylase-like [Solanum lycopersicum]	201	9e-50	95/95	100	1	95	75	169
comp1936_c0_seq1 [2 - 394]	131	219	85.5	51.14	ref|XP_005813076.1| PREDICTED: claudin-4-like [Xiphophorus maculatus]	233	2e-59	112/131	85.5	1	131	46	176
comp1937_c0_seq1 [1 - 849]	283	371	79.15	60.38	ref|XP_005814254.1| PREDICTED: iroquois-class homeodomain protein irx-5-like, partial [Xiphophorus maculatus]	447	1e-123	224/283	79.15	1	283	89	371
comp1944_c0_seq1 [1 - 420]	140	381	97.86	35.96	ref|XP_004075510.1| PREDICTED: zinc finger protein neuro-d4-like isoform 1 [Oryzias latipes]	286	3e-75	137/140	97.86	1	140	143	282
comp1959_c0_seq1 [2 - 637]	212	290	81.6	59.66	ref|XP_004077098.1| PREDICTED: homeobox protein SIX2-like [Oryzias latipes]	339	4e-91	173/212	81.6	1	212	79	290
comp1967_c1_seq1 [232 - 2]	77	1418	96.1	5.22	ref|XP_005805089.1| PREDICTED: receptor-type tyrosine-protein phosphatase delta-like, partial [Xiphophorus maculatus]	157	1e-36	74/77	96.1	1	77	71	147
comp1969_c1_seq1 [304 - 113]	64	116	51.56	28.45	ref|XP_004570281.1| PREDICTED: urotensin-2B-like [Maylandia zebra]	70.5	2e-10	33/64	51.56	1	64	53	116
comp1970_c0_seq1 [282 - 1]	94	1910	98.94	6.49	ref|XP_004545347.1| PREDICTED: A disintegrin and metalloproteinase with thrombospondin motifs 9-like isoform X2 [Maylandia zebra]	196	4e-48	93/94	98.94	1	94	962	1240
comp1970_c1_seq1 [2 - 976]	325	1941	97.54	16.33	ref|XP_005450351.1| PREDICTED: A disintegrin and metalloproteinase with thrombospondin motifs 9 isoform X1 [Oreochromis niloticus] ref|XP_005450352.1| PREDICTED: A disintegrin and metalloproteinase with thrombospondin motifs 9 isoform X2 [Oreochromis niloticus]	666	0	317/325	97.54	1	325	660	984
comp1972_c0_seq1 [3 - 311]	103	687	55.34	8.3	ref|XP_005740019.1| PREDICTED: uncharacterized protein LOC102199852 isoform X1 [Pundamilia nyererei]	106	3e-21	57/88	64.77	16	103	14	101
comp1975_c0_seq1 [3 - 764]	254	2113	89.76	12.97	ref|XP_005450726.1| PREDICTED: microtubule-actin cross-linking factor 1, isoforms 1/2/3/5-like [Oreochromis niloticus]	468	1e-130	228/254	89.76	1	254	939	1562
comp1976_c0_seq1 [3 - 326]	108	918	86.11	10.13	ref|XP_005459902.1| PREDICTED: anoctamin-7 isoform X2 [Oreochromis niloticus]	199	2e-49	93/108	86.11	1	108	123	230
comp1979_c1_seq1 [3 - 230]	76	497	92.11	14.08	ref|XP_006800251.1| PREDICTED: major facilitator superfamily domain-containing protein 4-A-like [Neolamprologus brichardi]	139	3e-31	70/76	92.11	1	76	376	451
comp1980_c0_seq1 [3 - 206]	68	1106	79.41	4.88	ref|XP_003588355.1| Mitochondrial protein, putative [Medicago truncatula] gb|AES58606.1| Mitochondrial protein, putative [Medicago truncatula]	105	6e-21	54/65	83.08	4	68	794	860
comp1981_c1_seq1 [2 - 310]	103	391	53.4	14.07	ref|XP_006797192.1| PREDICTED: proto-oncogene c-Fos-like [Neolamprologus brichardi]	100	2e-19	55/103	53.4	1	103	71	173
comp1990_c1_seq1 [234 - 1]	78	712	53.85	5.9	ref|XP_005915066.1| PREDICTED: pleckstrin homology domain-containing family N member 1-like [Haplochromis burtoni]	89.7	4e-16	42/55	76.36	14	68	571	625
comp1996_c0_seq1 [2 - 217]	72	911	94.44	7.46	ref|XP_007233503.1| PREDICTED: dual 3',5'-cyclic-AMP and -GMP phosphodiesterase 11A-like [Astyanax mexicanus]	153	3e-35	68/72	94.44	1	72	560	631
comp2008_c0_seq1 [163 - 594]	144	762	43.06	8.14	ref|XP_006791467.1| PREDICTED: transmembrane channel-like protein 6-like [Neolamprologus brichardi]	130	2e-28	62/124	50	14	137	596	719
comp2010_c0_seq1 [340 - 2]	113	504	87.61	19.64	ref|XP_004074073.1| PREDICTED: angiopoietin-2-like [Oryzias latipes]	219	3e-55	99/113	87.61	1	113	332	444
comp2010_c1_seq1 [2 - 310]	103	504	84.47	17.26	ref|XP_005936272.1| PREDICTED: angiopoietin-2-like isoform X1 [Haplochromis burtoni]	182	3e-44	87/103	84.47	1	103	234	336
comp2015_c0_seq1 [324 - 1]	108	802	68.52	9.23	ref|XP_003967431.1| PREDICTED: cytosolic carboxypeptidase 2-like [Takifugu rubripes]	164	8e-39	74/108	68.52	1	108	36	144
comp2027_c0_seq1 [1 - 465]	155	422	85.81	31.52	dbj|BAD16743.1| bone morphogenetic protein 2 [Paralichthys olivaceus]	274	6e-72	133/155	85.81	1	155	60	214
comp2037_c0_seq1 [238 - 2]	79	848	86.08	8.02	ref|XP_005472423.1| PREDICTED: ectonucleotide pyrophosphatase/phosphodiesterase family member 2-like [Oreochromis niloticus]	144	1e-32	68/78	87.18	2	79	37	114
comp2038_c0_seq1 [24 - 266]	81	174	46.91	21.84	emb|CAG12193.1| unnamed protein product [Tetraodon nigroviridis]	76.6	3e-12	38/61	62.3	21	81	1	61
comp2046_c1_seq1 [490 - 2]	163	285	83.44	47.72	ref|XP_004570568.1| PREDICTED: protein FAM78B-like [Maylandia zebra] ref|XP_003437844.2| PREDICTED: protein FAM78B-like [Oreochromis niloticus] ref|XP_005721021.1| PREDICTED: protein FAM78B-like [Pundamilia nyererei] ref|XP_005939468.1| PREDICTED: protein FAM78B-like [Haplochromis burtoni] ref|XP_006786890.1| PREDICTED: protein FAM78B-like [Neolamprologus brichardi]	281	6e-74	136/150	90.67	14	163	1	150
comp2053_c1_seq1 [861 - 1]	287	584	70.03	34.42	ref|XP_006805654.1| PREDICTED: mothers against decapentaplegic homolog 4-like [Neolamprologus brichardi]	369	1e-100	201/287	70.03	1	287	171	468
comp2058_c0_seq1 [3 - 212]	70	286	84.29	20.63	ref|XP_005932084.1| PREDICTED: multidrug and toxin extrusion protein 1-like [Haplochromis burtoni]	129	3e-28	59/70	84.29	1	70	133	202
comp2074_c0_seq1 [343 - 2]	114	297	57.89	22.22	ref|XP_005461273.1| PREDICTED: uncharacterized protein LOC102079069 [Oreochromis niloticus]	149	4e-34	66/105	62.86	2	106	172	276
comp2079_c0_seq1 [3 - 347]	115	1003	84.35	9.67	ref|XP_005804959.1| PREDICTED: disintegrin and metalloproteinase domain-containing protein 12-like [Xiphophorus maculatus]	207	2e-51	97/115	84.35	1	115	222	336
comp2096_c0_seq1 [316 - 2]	105	592	74.29	28.55	gb|ACN11505.1| Leucine-rich repeat-containing protein 15 precursor [Salmo salar]	100	2e-19	78/105	74.29	1	105	175	493
comp2108_c0_seq1 [368 - 3]	122	1176	93.44	9.69	ref|XP_007560532.1| PREDICTED: BAI1-associated protein 3 [Poecilia formosa]	243	2e-62	114/122	93.44	1	122	592	713
comp2108_c1_seq1 [3 - 440]	146	1169	93.15	11.63	ref|XP_006798395.1| PREDICTED: BAI1-associated protein 3-like [Neolamprologus brichardi]	287	8e-76	136/146	93.15	1	146	702	847
comp2109_c0_seq1 [453 - 1]	151	997	64.24	9.73	ref|XP_005461551.1| PREDICTED: DNA-binding protein RFX6-like isoform X1 [Oreochromis niloticus]	181	1e-43	97/151	64.24	1	151	596	744
comp2112_c0_seq1 [2 - 301]	100	942	72	7.64	gb|ABL75891.1| protocadherin 2G16 [Takifugu rubripes]	155	7e-36	72/97	74.23	4	100	251	347
comp2113_c0_seq1 [303 - 1]	101	2390	59.41	2.51	ref|XP_005463280.1| PREDICTED: absent in melanoma 1 protein-like [Oreochromis niloticus]	108	9e-22	60/95	63.16	3	97	2	93
comp2114_c0_seq1 [399 - 1]	133	1071	30.08	3.73	ref|XP_004074319.1| PREDICTED: uncharacterized protein LOC101155864 [Oryzias latipes]	88.2	1e-15	40/79	50.63	17	95	280	358
comp2115_c1_seq1 [410 - 3]	136	611	66.91	14.89	ref|XP_003448943.1| PREDICTED: protein QNR-71-like [Oreochromis niloticus]	188	6e-46	91/136	66.91	1	136	470	603
comp2131_c0_seq1 [202 - 2]	67	379	62.69	11.08	ref|XP_003974369.1| PREDICTED: prostaglandin E2 receptor EP4 subtype-like [Takifugu rubripes]	84.3	1e-14	42/66	63.64	1	66	241	306
comp2131_c1_seq1 [1 - 546]	182	383	80.77	38.38	ref|XP_004068016.1| PREDICTED: prostaglandin E2 receptor EP4 subtype-like [Oryzias latipes]	306	1e-81	147/182	80.77	1	182	40	221
comp2141_c0_seq1 [1 - 297]	99	916	76.77	8.3	ref|XP_005950324.1| PREDICTED: inactive dual specificity phosphatase 27-like [Haplochromis burtoni]	150	2e-34	76/99	76.77	1	99	287	381
comp2147_c1_seq1 [200 - 3]	66	401	54.55	8.98	ref|XP_005469970.1| PREDICTED: ubiquitin carboxyl-terminal hydrolase 37-like isoform X2 [Oreochromis niloticus]	80.5	2e-13	36/61	59.02	1	61	95	155
comp2155_c0_seq1 [1 - 306]	102	2154	53.92	2.55	ref|XP_005927236.1| PREDICTED: collagen alpha-1(VII) chain-like [Haplochromis burtoni]	114	9e-24	55/81	67.9	1	81	1960	2040
comp2166_c0_seq1 [2 - 208]	69	678	49.28	5.01	ref|XP_005719961.1| PREDICTED: putative methyltransferase NSUN7-like isoform X1 [Pundamilia nyererei]	66.2	4e-09	34/69	49.28	1	69	476	544
comp2179_c0_seq1 [440 - 3]	146	1092	76.71	10.26	ref|XP_005751989.1| PREDICTED: uncharacterized protein C9orf172 homolog [Pundamilia nyererei] ref|XP_005929052.1| PREDICTED: uncharacterized protein C9orf172 homolog [Haplochromis burtoni]	234	8e-60	112/145	77.24	1	145	10	154
comp2185_c0_seq1 [313 - 2]	104	1473	77.88	5.5	ref|XP_005738696.1| PREDICTED: protein Shroom2-like isoform X1 [Pundamilia nyererei]	153	2e-35	81/104	77.88	1	104	1132	1231
comp2189_c0_seq1 [1019 - 3]	339	622	69.62	37.94	ref|XP_005447970.1| PREDICTED: protein shisa-6 homolog isoform X4 [Oreochromis niloticus]	503	1e-140	236/269	87.73	60	328	55	335
comp2199_c1_seq1 [310 - 2]	103	2103	99.03	4.85	ref|XP_004076582.1| PREDICTED: Down syndrome cell adhesion molecule-like protein 1-like [Oryzias latipes]	211	8e-53	102/103	99.03	1	103	646	748
comp2201_c0_seq1 [243 - 1]	81	1022	91.36	7.24	ref|XP_004078241.1| PREDICTED: ephrin type-B receptor 5-like [Oryzias latipes]	156	2e-36	74/81	91.36	1	81	297	377
comp2203_c0_seq1 [188 - 3]	62	110	72.58	40.91	ref|XP_004246276.1| PREDICTED: non-specific lipid-transfer protein 1-like [Solanum lycopersicum]	90.9	2e-16	45/57	78.95	6	62	1	57
comp2209_c0_seq1 [1 - 219]	73	2522	93.15	2.7	ref|XP_004075151.1| PREDICTED: voltage-dependent N-type calcium channel subunit alpha-1B-like [Oryzias latipes]	154	1e-35	68/73	93.15	1	73	1530	1602
comp2220_c0_seq1 [3 - 674]	224	6101	95.98	23.47	ref|XP_005476617.1| PREDICTED: obscurin [Oreochromis niloticus]	291	9e-77	215/224	95.98	1	224	245	3940
comp2234_c0_seq1 [276 - 1]	92	396	83.7	19.44	ref|XP_003448602.1| PREDICTED: P2X purinoceptor 4-like [Oreochromis niloticus]	171	6e-41	77/92	83.7	1	92	53	144
comp2246_c1_seq1 [267 - 1]	89	2481	100	4.88	ref|XP_005945985.1| PREDICTED: voltage-dependent R-type calcium channel subunit alpha-1E-like [Haplochromis burtoni]	182	3e-44	89/89	100	1	89	315	1452
comp2250_c0_seq1 [3 - 311]	103	199	64.08	33.17	gb|ADG29182.1| prostate stem cell antigen precursor-like [Epinephelus coioides]	145	4e-33	66/102	64.71	1	102	60	161
comp2254_c0_seq1 [1 - 477]	159	280	59.75	33.93	ref|XP_003447092.1| PREDICTED: lathosterol oxidase-like [Oreochromis niloticus]	198	5e-49	95/124	76.61	36	159	1	124
comp2256_c0_seq1 [1 - 285]	95	493	63.16	12.17	ref|XP_005805260.1| PREDICTED: muscarinic acetylcholine receptor M5-like [Xiphophorus maculatus]	123	2e-26	60/95	63.16	1	95	227	321
comp2256_c1_seq1 [424 - 2]	141	510	94.33	26.08	ref|XP_005737349.1| PREDICTED: muscarinic acetylcholine receptor M5-like [Pundamilia nyererei]	283	2e-74	133/141	94.33	1	141	97	237
comp2276_c0_seq1 [74 - 490]	139	473	49.64	14.59	ref|XP_005740260.1| PREDICTED: E3 ubiquitin/ISG15 ligase TRIM25-like [Pundamilia nyererei]	151	7e-35	69/110	62.73	13	122	1	108
comp2278_c0_seq1 [245 - 3]	81	473	85.19	14.59	gb|AHH30437.1| photosystem II CP43 chlorophyll apoprotein (chloroplast) [Bartsia inaequalis]	144	1e-32	69/69	100	1	69	361	429
comp2286_c0_seq1 [412 - 2]	137	888	86.13	13.29	ref|XP_007548490.1| PREDICTED: uncharacterized protein LOC103135614 [Poecilia formosa]	252	4e-65	118/134	88.06	4	137	216	349
comp2288_c0_seq1 [5 - 226]	74	3410	62.16	1.35	ref|XP_005476396.1| PREDICTED: laminin subunit alpha-3 isoform X2 [Oreochromis niloticus]	108	6e-22	46/59	77.97	16	74	702	760
comp2288_c1_seq1 [247 - 2]	82	3360	63.41	1.55	ref|XP_004542774.1| PREDICTED: laminin subunit alpha-3-like isoform X2 [Maylandia zebra]	114	9e-24	52/61	85.25	22	82	648	708
comp2292_c0_seq1 [3 - 170]	56	578	55.36	5.36	ref|XP_005802457.1| PREDICTED: putative RNA polymerase II subunit B1 CTD phosphatase rpap2-like [Xiphophorus maculatus]	66.2	4e-09	31/53	58.49	1	53	146	198
comp2300_c1_seq1 [273 - 1]	91	799	82.42	9.39	ref|XP_005751122.1| PREDICTED: poly [ADP-ribose] polymerase 14-like [Pundamilia nyererei]	164	8e-39	75/90	83.33	1	90	668	757
comp2301_c0_seq1 [325 - 2]	108	597	67.59	12.23	ref|XP_003450077.1| PREDICTED: epsin-3-like isoform X1 [Oreochromis niloticus] ref|XP_005454895.1| PREDICTED: epsin-3-like isoform X2 [Oreochromis niloticus]	140	2e-31	73/108	67.59	1	108	221	328
comp2301_c1_seq1 [2 - 214]	71	610	45.07	5.25	ref|XP_007578385.1| PREDICTED: epsin-3-like [Poecilia formosa]	60.1	3e-07	32/58	55.17	14	71	181	238
comp2305_c0_seq1 [2 - 373]	124	1612	54.84	4.22	ref|XP_006804081.1| PREDICTED: collagen alpha-1(XXIV) chain-like [Neolamprologus brichardi]	107	1e-21	68/78	87.18	1	78	602	679
comp2318_c0_seq1 [2 - 328]	109	3803	90.83	3.5	ref|XP_007565518.1| PREDICTED: xin actin-binding repeat-containing protein 2-like [Poecilia formosa]	205	5e-51	99/109	90.83	1	109	1132	1379
comp2347_c0_seq1 [2 - 244]	81	769	56.79	5.98	ref|XP_005455764.1| PREDICTED: uncharacterized protein LOC102083325 [Oreochromis niloticus]	100	2e-19	46/76	60.53	1	76	580	655
comp2350_c0_seq1 [2 - 430]	143	2993	80.42	3.84	ref|XP_005812020.1| PREDICTED: unconventional myosin-XV-like [Xiphophorus maculatus]	234	7e-60	115/143	80.42	1	143	2851	2993
comp2361_c0_seq1 [1 - 357]	119	438	69.75	18.95	ref|XP_004543962.1| PREDICTED: P2X purinoceptor 5-like [Maylandia zebra]	194	9e-48	83/113	73.45	7	119	201	313
comp2362_c0_seq1 [539 - 3]	179	334	79.33	42.51	ref|XP_003440057.2| PREDICTED: alpha-N-acetylgalactosaminide alpha-2,6-sialyltransferase 5-like isoform X1 [Oreochromis niloticus]	292	4e-77	142/179	79.33	1	179	116	294
comp2366_c0_seq1 [231 - 1]	77	144	71.43	38.19	ref|XP_005459934.1| PREDICTED: ninjurin-1-like, partial [Oreochromis niloticus]	112	6e-23	55/77	71.43	1	77	37	113
comp2368_c0_seq1 [525 - 1]	175	4278	94.29	3.86	ref|XP_004568438.1| PREDICTED: unconventional myosin-XV-like [Maylandia zebra]	351	6e-95	165/174	94.83	1	174	3862	4035
comp2368_c1_seq1 [1 - 201]	67	2659	88.06	2.22	ref|XP_006796262.1| PREDICTED: unconventional myosin-XV-like [Neolamprologus brichardi]	122	5e-26	59/67	88.06	1	67	2186	2252
comp2371_c0_seq1 [1 - 600]	200	1350	61.5	9.11	ref|XP_005457503.1| PREDICTED: patched domain-containing protein 2-like [Oreochromis niloticus]	248	6e-64	123/199	61.81	2	200	133	334
comp2373_c0_seq1 [1 - 276]	92	859	79.35	8.5	ref|XP_005752160.1| PREDICTED: NACHT, LRR and PYD domains-containing protein 3-like isoform X1 [Pundamilia nyererei] ref|XP_005752161.1| PREDICTED: NACHT, LRR and PYD domains-containing protein 3-like isoform X2 [Pundamilia nyererei]	154	1e-35	73/92	79.35	1	92	142	233
comp2376_c0_seq1 [310 - 2]	103	8731	60.19	0.71	ref|XP_005926144.1| PREDICTED: nesprin-1-like [Haplochromis burtoni]	130	2e-28	62/103	60.19	1	103	2163	2265
comp2416_c0_seq1 [305 - 3]	101	2167	61.39	2.86	ref|XP_004073548.1| PREDICTED: FERM and PDZ domain-containing protein 3-like [Oryzias latipes]	117	1e-24	62/100	62	2	101	1163	1262
comp2417_c0_seq1 [204 - 1]	68	1510	100	4.5	ref|XP_006639807.1| PREDICTED: receptor-type tyrosine-protein phosphatase T-like [Lepisosteus oculatus]	150	1e-34	68/68	100	1	68	1175	1242
comp2417_c1_seq1 [2 - 430]	143	1031	98.6	18.14	ref|XP_007559797.1| PREDICTED: receptor-type tyrosine-protein phosphatase T-like [Poecilia formosa]	305	5e-81	141/143	98.6	1	143	545	981
comp2418_c0_seq1 [63 - 365]	101	2671	76.24	6.74	ref|XP_005795494.1| PREDICTED: uncharacterized protein LOC102224215 [Xiphophorus maculatus]	144	8e-33	77/98	78.57	4	101	24	1938
comp2419_c0_seq1 [1 - 318]	106	1315	87.74	7.07	ref|XP_006782102.1| PREDICTED: LOW QUALITY PROTEIN: probable phospholipid-transporting ATPase VB-like [Neolamprologus brichardi]	187	1e-45	93/105	88.57	1	105	373	477
comp2421_c0_seq1 [2 - 211]	70	940	85.71	6.38	ref|XP_003978641.1| PREDICTED: glutamyl aminopeptidase-like [Takifugu rubripes]	125	7e-27	60/70	85.71	1	70	801	870
comp2421_c1_seq1 [2 - 265]	88	960	85.23	7.81	ref|XP_005938744.1| PREDICTED: LOW QUALITY PROTEIN: glutamyl aminopeptidase-like [Haplochromis burtoni]	160	2e-37	75/88	85.23	1	88	733	820
comp2423_c1_seq1 [2 - 430]	143	1187	51.05	6.15	ref|XP_005459224.1| PREDICTED: arf-GAP with GTPase, ANK repeat and PH domain-containing protein 1-like isoform X2 [Oreochromis niloticus]	108	5e-22	73/143	51.05	1	143	60	181
comp2426_c0_seq1 [1 - 225]	75	1510	82.67	4.11	ref|XP_007576288.1| PREDICTED: glutamate receptor ionotropic, NMDA 2A-like [Poecilia formosa]	126	3e-27	62/72	86.11	4	75	86	155
comp2429_c0_seq1 [1 - 306]	102	4455	93.14	2.13	ref|XP_005450613.1| PREDICTED: LOW QUALITY PROTEIN: dynein heavy chain 5, axonemal-like [Oreochromis niloticus]	204	1e-50	95/102	93.14	1	102	2557	2658
comp2432_c0_seq1 [3 - 266]	88	963	86.36	7.89	ref|XP_003976145.1| PREDICTED: importin-13-like [Takifugu rubripes]	154	1e-35	76/88	86.36	1	88	849	936
comp2435_c0_seq1 [362 - 3]	120	1551	70	5.42	ref|XP_005452187.1| PREDICTED: protein patched homolog 1-like [Oreochromis niloticus]	169	3e-40	84/120	70	1	120	583	702
comp2443_c0_seq1 [1 - 213]	71	748	66.2	6.28	ref|XP_005752632.1| PREDICTED: alpha-tectorin-like [Pundamilia nyererei]	99.8	3e-19	47/69	68.12	2	70	358	425
comp2448_c0_seq1 [329 - 3]	109	2097	79.82	4.15	ref|XP_005946524.1| PREDICTED: voltage-dependent P/Q-type calcium channel subunit alpha-1A-like isoform X3 [Haplochromis burtoni]	194	1e-47	87/88	98.86	22	109	58	145
comp2448_c1_seq1 [1 - 357]	119	2120	81.51	4.58	ref|XP_004071769.1| PREDICTED: voltage-dependent P/Q-type calcium channel subunit alpha-1A-like, partial [Oryzias latipes]	196	2e-48	97/119	81.51	1	119	68	186
comp2454_c0_seq1 [215 - 3]	71	1278	88.73	4.93	ref|XP_003439836.2| PREDICTED: cadherin-24-like isoform X1 [Oreochromis niloticus]	131	1e-28	63/68	92.65	4	71	635	702
comp2454_c1_seq1 [333 - 1]	111	1278	94.59	8.22	ref|XP_006790303.1| PREDICTED: uncharacterized protein LOC102791790 [Neolamprologus brichardi]	219	3e-55	105/111	94.59	1	111	529	639
comp2460_c0_seq1 [222 - 1]	74	554	77.03	10.29	ref|XP_004562437.1| PREDICTED: alanyl-tRNA editing protein Aarsd1-like [Maylandia zebra]	128	9e-28	57/69	82.61	1	69	28	96
comp2465_c0_seq1 [1 - 219]	73	1467	73.97	3.68	ref|XP_005939669.1| PREDICTED: protein crumbs homolog 1-like [Haplochromis burtoni]	116	2e-24	54/73	73.97	1	73	1094	1166
comp2465_c1_seq1 [395 - 3]	131	1457	67.18	6.04	ref|XP_003455092.1| PREDICTED: protein crumbs homolog 1-like [Oreochromis niloticus]	192	3e-47	88/113	77.88	1	113	954	1066
comp2468_c1_seq1 [2 - 466]	155	727	76.77	16.37	ref|XP_003979645.1| PREDICTED: protocadherin alpha-13-like [Takifugu rubripes]	253	2e-65	119/155	76.77	1	155	29	183
comp2478_c0_seq1 [3 - 257]	85	1125	58.82	4.44	ref|XP_005800441.1| PREDICTED: rho GTPase-activating protein 7-like [Xiphophorus maculatus]	99.8	3e-19	50/80	62.5	3	82	368	447
comp2483_c1_seq1 [1 - 297]	99	524	77.78	14.69	ref|XP_005456488.1| PREDICTED: angiopoietin-1-like isoform X2 [Oreochromis niloticus]	149	5e-34	77/99	77.78	1	99	183	281
comp2490_c0_seq1 [3 - 263]	87	1368	48.28	3.07	ref|XP_005452289.1| PREDICTED: fibulin-2-like isoform X1 [Oreochromis niloticus] ref|XP_005452290.1| PREDICTED: fibulin-2-like isoform X2 [Oreochromis niloticus]	56.6	3e-06	42/86	48.84	1	86	503	586
comp2492_c0_seq1 [220 - 2]	73	2401	50.68	1.54	ref|XP_005738234.1| PREDICTED: chondroitin sulfate proteoglycan 4-like [Pundamilia nyererei]	69.7	3e-10	37/73	50.68	1	73	2325	2397
comp2493_c0_seq1 [200 - 3]	66	982	78.79	5.3	ref|XP_005455864.1| PREDICTED: uncharacterized protein LOC100697272 [Oreochromis niloticus]	113	3e-23	52/66	78.79	1	66	609	674
comp2507_c0_seq1 [220 - 2]	73	835	63.01	5.51	ref|XP_003975914.1| PREDICTED: patched domain-containing protein 3-like [Takifugu rubripes]	103	2e-20	46/72	63.89	1	72	468	539
comp2511_c0_seq1 [93 - 635]	181	204	74.59	66.18	ref|XP_003458183.2| PREDICTED: dnaJ homolog subfamily C member 5-like isoform X1 [Oreochromis niloticus]	286	2e-75	135/168	80.36	12	179	2	169
comp2516_c0_seq1 [1 - 219]	73	2040	71.23	2.55	ref|XP_004563063.1| PREDICTED: envoplakin-like [Maylandia zebra]	105	7e-21	52/71	73.24	2	72	593	663
comp2516_c1_seq1 [374 - 3]	124	1416	65.32	5.72	emb|CAF94365.1| unnamed protein product [Tetraodon nigroviridis]	165	4e-39	81/114	71.05	1	114	340	453
comp2521_c0_seq1 [2 - 418]	139	1241	75.54	8.46	ref|XP_006806706.1| PREDICTED: LOW QUALITY PROTEIN: contactin-associated protein-like 5-like [Neolamprologus brichardi]	227	1e-57	105/139	75.54	1	139	429	569
comp2542_c0_seq1 [3 - 206]	68	306	60.29	13.4	ref|XP_006782722.1| PREDICTED: uncharacterized protein LOC102782970 [Neolamprologus brichardi]	77.8	1e-12	41/65	63.08	4	68	123	187
comp2556_c0_seq1 [1 - 291]	97	825	68.04	8	ref|XP_005459175.1| PREDICTED: F-box only protein 41-like isoform X1 [Oreochromis niloticus] ref|XP_005459176.1| PREDICTED: F-box only protein 41-like isoform X2 [Oreochromis niloticus] ref|XP_005459177.1| PREDICTED: F-box only protein 41-like isoform X3 [Oreochromis niloticus]	124	1e-26	66/94	70.21	1	94	205	298
comp2558_c0_seq1 [539 - 3]	179	1220	56.42	8.28	ref|XP_005731654.1| PREDICTED: protein SOGA1-like [Pundamilia nyererei]	152	4e-35	101/167	60.48	10	176	601	771
comp2558_c1_seq1 [3 - 281]	93	1225	66.67	5.06	ref|XP_005448530.1| PREDICTED: centromere-associated protein E-like isoform X1 [Oreochromis niloticus]	131	8e-29	62/85	72.94	9	93	780	864
comp2560_c0_seq1 [1 - 351]	117	400	76.92	22.5	ref|XP_003971854.1| PREDICTED: potassium channel subfamily K member 3-like [Takifugu rubripes]	174	1e-41	90/117	76.92	1	117	203	323
comp2606_c0_seq1 [216 - 1]	72	1280	72.22	4.06	ref|XP_005448356.1| PREDICTED: pleckstrin homology domain-containing family A member 4-like isoform X6 [Oreochromis niloticus]	113	3e-23	52/67	77.61	6	72	243	308
comp2608_c0_seq1 [326 - 3]	108	1179	75	6.87	ref|XP_005731748.1| PREDICTED: neurofascin-like isoform X1 [Pundamilia nyererei] ref|XP_005731749.1| PREDICTED: neurofascin-like isoform X2 [Pundamilia nyererei]	171	7e-41	81/94	86.17	15	108	1052	1145
comp2615_c0_seq1 [2 - 289]	96	422	44.79	10.19	ref|XP_006782137.1| PREDICTED: proteinase-activated receptor 4-like [Neolamprologus brichardi]	90.9	1e-16	43/59	72.88	1	59	296	354
comp2621_c0_seq1 [2 - 307]	102	557	61.76	11.31	ref|XP_007546391.1| PREDICTED: collagen alpha-1(XIX) chain-like [Poecilia formosa]	120	3e-25	63/84	75	19	102	162	245
comp2621_c1_seq1 [1 - 477]	159	557	44.65	12.75	ref|XP_007546391.1| PREDICTED: collagen alpha-1(XIX) chain-like [Poecilia formosa]	103	3e-20	71/130	54.62	30	159	307	436
comp2640_c0_seq1 [287 - 3]	95	528	83.16	14.96	ref|XP_005467787.1| PREDICTED: protocadherin gamma-A11-like, partial [Oreochromis niloticus]	168	7e-40	79/95	83.16	1	95	92	186
comp2643_c0_seq1 [1 - 783]	261	2933	75.48	6.72	ref|XP_005455075.1| PREDICTED: neurobeachin-like isoform X1 [Oreochromis niloticus]	383	1e-104	197/256	76.95	6	261	1495	1754
comp2646_c0_seq1 [3 - 305]	101	864	77.23	15.39	ref|XP_005944119.1| PREDICTED: neuroblast differentiation-associated protein AHNAK-like [Haplochromis burtoni]	133	2e-29	78/99	78.79	3	101	403	651
comp2650_c0_seq1 [1 - 372]	124	1093	89.52	10.16	ref|XP_003963290.1| PREDICTED: band 4.1-like protein 1-like [Takifugu rubripes]	243	2e-62	111/118	94.07	7	124	84	201
comp2650_c1_seq1 [2 - 241]	80	1175	98.75	6.72	ref|XP_004070703.1| PREDICTED: band 4.1-like protein 1-like [Oryzias latipes]	171	1e-40	79/80	98.75	1	80	210	289
comp2656_c0_seq1 [192 - 1]	64	412	56.25	8.74	ref|XP_005461366.1| PREDICTED: glycine receptor subunit alpha-1-like [Oreochromis niloticus]	70.1	3e-10	36/47	76.6	18	64	1	49
comp2657_c0_seq1 [403 - 2]	134	1008	91.04	12.1	emb|CAG02658.1| unnamed protein product [Tetraodon nigroviridis]	260	1e-67	122/134	91.04	1	134	357	490
comp2657_c1_seq1 [2 - 700]	233	996	91.42	21.39	ref|XP_007574276.1| PREDICTED: sarcoplasmic/endoplasmic reticulum calcium ATPase 1-like isoform X2 [Poecilia formosa]	451	1e-125	213/233	91.42	1	233	488	720
comp2660_c0_seq1 [1 - 510]	170	522	76.47	24.9	ref|XP_003456298.1| PREDICTED: acetylcholine receptor subunit delta-like isoform X1 [Oreochromis niloticus]	275	4e-72	130/170	76.47	1	170	312	481
comp2662_c0_seq1 [243 - 1]	81	2066	97.53	3.82	ref|XP_006799897.1| PREDICTED: Down syndrome cell adhesion molecule-like isoform X2 [Neolamprologus brichardi]	162	3e-38	79/81	97.53	1	81	1055	1135
comp2684_c0_seq1 [3 - 269]	89	360	82.02	20.28	ref|XP_007543883.1| PREDICTED: forkhead box protein I1-ema-like isoform X2 [Poecilia formosa]	147	1e-33	73/89	82.02	1	89	269	360
comp2691_c0_seq1 [1 - 432]	144	882	88.89	14.51	ref|XP_005472495.1| PREDICTED: oxysterol-binding protein-related protein 3-like isoform X2 [Oreochromis niloticus]	286	2e-75	128/144	88.89	1	144	40	183
comp2696_c0_seq1 [3 - 617]	205	184	34.15	38.04	ref|XP_005466157.1| PREDICTED: butyrophilin subfamily 1 member A1-like [Oreochromis niloticus]	125	1e-26	70/119	58.82	56	174	6	128
comp2701_c0_seq1 [2 - 766]	255	4047	83.53	5.26	ref|XP_007562743.1| PREDICTED: LOW QUALITY PROTEIN: dynein heavy chain 3, axonemal [Poecilia formosa]	452	1e-125	213/255	83.53	1	255	2881	3135
comp2705_c0_seq1 [1 - 222]	74	338	100	21.89	ref|XP_004234017.1| PREDICTED: 37 kDa inner envelope membrane protein, chloroplastic-like [Solanum lycopersicum]	155	5e-36	74/74	100	1	74	18	91
comp2717_c0_seq1 [255 - 1]	85	600	76.47	10.83	ref|XP_005462096.1| PREDICTED: phosphatase and actin regulator 1-like [Oreochromis niloticus]	110	2e-22	65/85	76.47	1	85	139	236
comp2729_c0_seq1 [2 - 265]	88	1290	52.27	3.57	ref|XP_005947354.1| PREDICTED: protein FAM135B-like isoform X4 [Haplochromis burtoni]	85.5	7e-15	46/88	52.27	1	88	815	899
comp2729_c1_seq1 [2 - 274]	91	1388	79.12	5.19	ref|XP_005450800.1| PREDICTED: protein FAM135B-like [Oreochromis niloticus]	148	6e-34	72/89	80.9	3	91	994	1082
comp2731_c0_seq1 [667 - 2]	222	388	95.95	54.9	ref|XP_004558772.1| PREDICTED: voltage-dependent L-type calcium channel subunit beta-4-like isoform X4 [Maylandia zebra]	445	1e-123	213/222	95.95	1	222	157	378
comp2734_c0_seq1 [211 - 2]	70	309	81.43	18.45	emb|CBN82025.1| Uracil nucleotide/cysteinyl leukotriene receptor [Dicentrarchus labrax]	125	7e-27	57/70	81.43	1	70	16	85
comp2736_c0_seq1 [357 - 1]	119	1596	64.71	4.82	ref|XP_005474129.1| PREDICTED: plectin-like [Oreochromis niloticus]	155	4e-36	77/119	64.71	1	119	491	609
comp2738_c0_seq1 [3 - 416]	138	1314	72.46	7.61	ref|XP_003963288.1| PREDICTED: neural cell adhesion molecule L1-like protein-like [Takifugu rubripes]	222	3e-56	100/137	72.99	2	138	306	442
comp2739_c0_seq1 [237 - 1]	79	4348	79.75	1.45	ref|XP_005465241.1| PREDICTED: vacuolar protein sorting-associated protein 13D [Oreochromis niloticus]	130	3e-28	63/76	82.89	2	77	707	782
comp2739_c1_seq1 [245 - 3]	81	4356	97.53	1.81	ref|XP_004086434.1| PREDICTED: LOW QUALITY PROTEIN: vacuolar protein sorting-associated protein 13D-like [Oryzias latipes]	169	3e-40	79/81	97.53	1	81	629	709
comp2740_c0_seq1 [312 - 1]	104	2092	59.62	4.45	gb|ELK25735.1| Tolloid-like protein 1 [Myotis davidii]	149	4e-34	62/66	93.94	1	66	541	759
comp2753_c0_seq1 [3 - 308]	102	527	92.16	17.84	ref|XP_003445266.1| PREDICTED: zinc finger protein ZIC 4-like [Oreochromis niloticus]	187	1e-45	94/97	96.91	6	102	1	96
comp2753_c1_seq1 [1 - 684]	228	527	92.98	40.23	ref|XP_003445266.1| PREDICTED: zinc finger protein ZIC 4-like [Oreochromis niloticus]	450	1e-124	212/228	92.98	1	228	98	327
comp2754_c0_seq1 [2 - 649]	216	619	97.69	34.09	ref|XP_005478606.1| PREDICTED: protein CBFA2T1-like isoform X1 [Oreochromis niloticus]	441	1e-122	211/216	97.69	1	216	330	545
comp2759_c0_seq1 [1 - 357]	119	180	63.03	41.67	ref|XP_004559901.1| PREDICTED: endothelin-3-like [Maylandia zebra] ref|XP_005726775.1| PREDICTED: endothelin-3-like isoform X1 [Pundamilia nyererei] ref|XP_005938641.1| PREDICTED: endothelin-3-like isoform X1 [Haplochromis burtoni]	152	5e-35	75/98	76.53	1	98	20	118
comp2762_c0_seq1 [3 - 449]	149	999	88.59	29.23	ref|XP_004078548.1| PREDICTED: multiple epidermal growth factor-like domains protein 10-like [Oryzias latipes]	245	5e-63	132/149	88.59	1	149	176	673
comp2777_c1_seq1 [283 - 2]	94	292	51.06	16.44	ref|XP_007577288.1| PREDICTED: protein FAM78B-like [Poecilia formosa]	99	6e-19	48/67	71.64	28	94	1	60
comp2790_c0_seq1 [614 - 3]	204	2936	81.37	5.65	ref|XP_004083202.1| PREDICTED: voltage-dependent L-type calcium channel subunit alpha-1C-like [Oryzias latipes]	330	1e-88	166/204	81.37	1	204	63	266
comp2792_c0_seq1 [257 - 3]	85	1597	41.18	2.19	ref|XP_005449920.1| PREDICTED: kinesin-like protein KIF26B-like isoform X1 [Oreochromis niloticus]	79	6e-13	35/43	81.4	43	85	1297	1339
comp2795_c0_seq1 [2 - 349]	116	931	59.48	7.41	ref|XP_006639333.1| PREDICTED: guanylate cyclase soluble subunit beta-2-like [Lepisosteus oculatus]	135	4e-30	69/116	59.48	1	116	340	454
comp2798_c0_seq1 [774 - 319]	152	419	63.16	22.91	ref|XP_005472472.1| PREDICTED: probable palmitoyltransferase ZDHHC11-like [Oreochromis niloticus]	184	9e-45	96/151	63.58	2	152	267	419
comp2798_c1_seq1 [247 - 23]	75	419	49.33	8.83	ref|XP_005472472.1| PREDICTED: probable palmitoyltransferase ZDHHC11-like [Oreochromis niloticus]	78.6	8e-13	37/48	77.08	1	48	204	251
comp2814_c0_seq1 [1 - 357]	119	370	69.75	22.43	ref|XP_004562695.1| PREDICTED: pejvakin-like [Maylandia zebra] ref|XP_005742320.1| PREDICTED: pejvakin-like [Pundamilia nyererei] ref|XP_005920274.1| PREDICTED: pejvakin-like [Haplochromis burtoni]	176	3e-42	83/119	69.75	1	119	232	350
comp2825_c0_seq1 [235 - 483]	83	1151	49.4	3.56	ref|XP_007567164.1| PREDICTED: transmembrane protein 132D-like [Poecilia formosa]	85.5	6e-15	41/53	77.36	24	76	898	950
comp2826_c0_seq1 [895 - 431]	155	771	100	20.1	ref|XP_005801029.1| PREDICTED: transducin-like enhancer protein 4-like isoform X2 [Xiphophorus maculatus] ref|XP_007557948.1| PREDICTED: transducin-like enhancer protein 4 isoform X1 [Poecilia formosa]	335	5e-90	155/155	100	1	155	617	771
comp2828_c0_seq1 [482 - 3]	160	556	58.13	16.73	ref|XP_004563227.1| PREDICTED: gamma-aminobutyric acid receptor subunit alpha-4-like isoform X1 [Maylandia zebra] ref|XP_004563228.1| PREDICTED: gamma-aminobutyric acid receptor subunit alpha-4-like isoform X2 [Maylandia zebra] ref|XP_005719511.1| PREDICTED: gamma-aminobutyric acid receptor subunit alpha-4-like isoform X1 [Pundamilia nyererei] ref|XP_005933324.1| PREDICTED: gamma-aminobutyric aci…	169	3e-40	93/160	58.13	1	160	321	481
comp2828_c1_seq1 [256 - 17]	80	556	92.5	13.31	ref|XP_003451830.1| PREDICTED: gamma-aminobutyric acid receptor subunit alpha-4-like isoform X1 [Oreochromis niloticus]	159	3e-37	74/79	93.67	2	80	478	556
comp2829_c0_seq1 [504 - 1]	168	514	63.69	20.82	ref|XP_004078107.1| PREDICTED: small conductance calcium-activated potassium channel protein 3-like [Oryzias latipes]	216	3e-54	107/168	63.69	1	168	93	260
comp2839_c0_seq1 [1 - 267]	89	183	80.9	39.34	emb|CBN81877.1| Uncharacterized protein [Dicentrarchus labrax]	136	2e-30	72/89	80.9	1	89	60	149
comp2843_c0_seq1 [256 - 2]	85	309	82.35	22.65	ref|XP_007557521.1| PREDICTED: src kinase-associated phosphoprotein 2-like [Poecilia formosa]	138	7e-31	70/81	86.42	5	85	1	103
comp2845_c0_seq1 [671 - 3]	223	2338	88.79	8.47	ref|XP_005747865.1| PREDICTED: voltage-dependent T-type calcium channel subunit alpha-1I-like [Pundamilia nyererei]	397	1e-108	198/223	88.79	1	223	1614	1835
comp2846_c0_seq1 [267 - 452]	62	263	74.19	17.49	ref|XP_004987322.1| PREDICTED: NAD(P)H-quinone oxidoreductase subunit 2 B, chloroplastic-like, partial [Setaria italica]	94	2e-17	46/62	74.19	1	62	1	62
comp2857_c0_seq1 [2 - 571]	190	4562	93.16	13.59	emb|CBN81422.1| Low-density lipoprotein receptor-related protein 2 [Dicentrarchus labrax]	362	5e-98	177/190	93.16	1	190	467	4299
comp2859_c0_seq1 [360 - 1]	120	1547	98.33	7.63	ref|XP_003968204.1| PREDICTED: disco-interacting protein 2 homolog C-like [Takifugu rubripes]	258	4e-67	118/120	98.33	1	120	529	648
comp2859_c1_seq1 [3 - 266]	88	1547	98.86	5.62	ref|XP_003968204.1| PREDICTED: disco-interacting protein 2 homolog C-like [Takifugu rubripes]	194	1e-47	87/88	98.86	1	88	442	529
comp2862_c0_seq1 [1 - 201]	67	129	77.61	40.31	ref|XP_004541379.1| PREDICTED: prostate-associated microseminoprotein-like [Maylandia zebra] ref|XP_005936100.1| PREDICTED: prostate-associated microseminoprotein-like [Haplochromis burtoni] ref|XP_006804992.1| PREDICTED: prostate-associated microseminoprotein-like [Neolamprologus brichardi]	92.8	4e-17	52/63	82.54	5	67	1	62
comp2863_c0_seq1 [225 - 1]	75	920	46.67	3.8	ref|XP_005158866.1| PREDICTED: phosphatidate phosphatase LPIN1 isoform X1 [Danio rerio]	63.5	2e-08	35/75	46.67	1	75	445	513
comp2863_c1_seq1 [2 - 490]	163	944	63.19	10.91	ref|XP_005459037.1| PREDICTED: phosphatidate phosphatase LPIN1-like isoform X1 [Oreochromis niloticus] ref|XP_005459041.1| PREDICTED: phosphatidate phosphatase LPIN1-like isoform X5 [Oreochromis niloticus]	191	9e-47	103/163	63.19	1	163	288	431
comp2864_c0_seq1 [279 - 1]	93	363	75.27	19.28	ref|XP_005727992.1| PREDICTED: pinopsin-like [Pundamilia nyererei]	145	5e-33	70/93	75.27	1	93	198	290
comp2865_c0_seq1 [2 - 211]	70	109	68.57	44.04	dbj|BAF98925.1| parvalbumin [Paralichthys olivaceus]	99.4	4e-19	48/69	69.57	2	70	30	98
comp2870_c1_seq1 [1 - 459]	153	545	83.01	23.3	ref|XP_006785568.1| PREDICTED: phosphatase and actin regulator 3-like [Neolamprologus brichardi]	265	5e-69	127/141	90.07	1	141	273	413
comp2872_c0_seq1 [181 - 387]	69	2094	68.12	2.24	ref|XP_006785792.1| PREDICTED: plexin-B1-like [Neolamprologus brichardi]	100	2e-19	47/62	75.81	4	65	1	59
comp2878_c0_seq1 [319 - 104]	72	1250	51.39	2.96	gb|AGO18322.1| reverse transcriptase, partial [Clarias batrachus]	79	6e-13	37/67	55.22	1	67	573	639
comp2878_c1_seq1 [184 - 408]	75	1250	41.33	2.48	gb|AGO18322.1| reverse transcriptase, partial [Clarias batrachus]	59.7	4e-07	31/69	44.93	6	74	416	484
comp2881_c0_seq1 [413 - 3]	137	497	94.89	26.16	ref|XP_004874045.1| PREDICTED: cyclin-dependent kinase 19 isoform X5 [Heterocephalus glaber]	275	5e-72	130/132	98.48	6	137	1	132
comp2893_c0_seq1 [1 - 279]	93	1837	82.8	4.19	ref|XP_004067212.1| PREDICTED: protein TANC1-like [Oryzias latipes]	159	5e-37	77/89	86.52	5	93	1047	1135
comp2893_c1_seq1 [1 - 246]	82	1896	65.85	2.85	ref|XP_007560161.1| PREDICTED: protein TANC1-like isoform X1 [Poecilia formosa]	114	1e-23	54/67	80.6	1	67	1009	1075
comp2902_c0_seq1 [607 - 2]	202	1113	55.94	10.15	ref|XP_005471754.1| PREDICTED: uncharacterized protein LOC100693689 [Oreochromis niloticus]	239	3e-61	113/171	66.08	1	171	384	558
comp2909_c0_seq1 [55 - 678]	208	1595	87.5	11.41	ref|XP_005460094.1| PREDICTED: FERM and PDZ domain-containing protein 4-like isoform X2 [Oreochromis niloticus]	387	1e-105	182/195	93.33	14	208	313	509
comp2909_c1_seq1 [816 - 1]	272	1644	80.51	13.32	ref|XP_005799436.1| PREDICTED: FERM and PDZ domain-containing protein 4-like [Xiphophorus maculatus]	456	1e-126	219/227	96.48	18	244	173	399
comp2912_c0_seq1 [2 - 292]	97	108	88.66	79.63	ref|XP_003452875.1| PREDICTED: parvalbumin beta-like isoform X1 [Oreochromis niloticus] ref|XP_005457817.1| PREDICTED: parvalbumin beta-like isoform X2 [Oreochromis niloticus] ref|XP_005457818.1| PREDICTED: parvalbumin beta-like isoform X3 [Oreochromis niloticus] ref|XP_005457819.1| PREDICTED: parvalbumin beta-like isoform X4 [Oreochromis niloticus] ref|XP_005457820.1| PREDICTED: parvalbumin beta…	176	4e-42	86/97	88.66	1	97	12	108
comp2919_c1_seq1 [957 - 1]	319	771	65.52	27.11	ref|XP_004573373.1| PREDICTED: uncharacterized protein LOC101476608 isoform X1 [Maylandia zebra] ref|XP_004573374.1| PREDICTED: uncharacterized protein LOC101476608 isoform X2 [Maylandia zebra]	412	1e-113	209/319	65.52	1	319	363	680
comp2929_c0_seq1 [294 - 1]	98	432	71.43	16.2	ref|XP_005931125.1| PREDICTED: cyclin-dependent kinase 19-like isoform X2 [Haplochromis burtoni] ref|XP_005931126.1| PREDICTED: cyclin-dependent kinase 19-like isoform X3 [Haplochromis burtoni]	146	2e-33	70/70	100	1	70	241	310
comp2929_c1_seq1 [3 - 521]	173	408	99.42	42.16	ref|XP_005485110.1| PREDICTED: cyclin-dependent kinase 19 isoform X2 [Zonotrichia albicollis]	370	1e-100	172/173	99.42	1	173	41	213
comp2933_c0_seq1 [1 - 420]	140	2305	87.14	5.29	ref|XP_007571200.1| PREDICTED: 1-phosphatidylinositol 4,5-bisphosphate phosphodiesterase epsilon-1 isoform X1 [Poecilia formosa]	256	1e-66	122/140	87.14	1	140	968	1107
comp2939_c0_seq1 [1 - 309]	103	1059	97.09	9.44	ref|XP_003975643.1| PREDICTED: uncharacterized protein LOC101067062 [Takifugu rubripes]	209	2e-52	100/101	99.01	3	103	264	364
comp2939_c1_seq1 [594 - 1]	198	1089	69.7	12.67	ref|XP_006786606.1| PREDICTED: serine/arginine repetitive matrix protein 2-like [Neolamprologus brichardi]	270	3e-70	138/171	80.7	1	171	374	544
comp2940_c0_seq1 [604 - 2]	201	4596	97.01	25.37	ref|XP_004572549.1| PREDICTED: protocadherin Fat 3-like [Maylandia zebra]	375	1e-102	195/201	97.01	1	201	148	3463
comp2940_c1_seq1 [578 - 3]	192	4596	75.52	4.46	ref|XP_005807532.1| PREDICTED: protocadherin Fat 3-like [Xiphophorus maculatus]	288	9e-76	145/192	75.52	1	192	610	3426
comp2956_c0_seq1 [467 - 3]	155	1113	38.71	5.39	ref|XP_006792985.1| PREDICTED: plakophilin-4-like [Neolamprologus brichardi]	84	2e-14	60/138	43.48	18	155	2	141
comp2958_c0_seq1 [503 - 3]	167	760	51.5	11.32	ref|XP_003967805.1| PREDICTED: anoctamin-9-like [Takifugu rubripes]	191	1e-46	86/100	86	68	167	1	100
comp2958_c1_seq1 [879 - 1]	293	760	87.71	33.82	ref|XP_003967805.1| PREDICTED: anoctamin-9-like [Takifugu rubripes]	533	1e-149	257/293	87.71	1	293	95	386
comp2959_c0_seq1 [356 - 3]	118	1353	51.69	4.51	ref|XP_005456433.1| PREDICTED: AF4/FMR2 family member 2-like [Oreochromis niloticus]	124	2e-26	61/92	66.3	14	105	505	596
comp2962_c1_seq1 [3 - 482]	160	752	73.12	15.56	ref|XP_005476958.1| PREDICTED: PEX5-related protein-like [Oreochromis niloticus]	223	2e-56	117/159	73.58	2	160	260	417
comp2966_c0_seq1 [1 - 738]	246	738	48.37	16.12	ref|XP_005470128.1| PREDICTED: coiled-coil domain-containing protein 175-like [Oreochromis niloticus]	225	1e-56	119/234	50.85	13	246	505	738
comp2966_c1_seq1 [1 - 651]	217	738	48.85	14.36	ref|XP_005737414.1| PREDICTED: putative golgin subfamily A member 6-like protein 6-like [Pundamilia nyererei]	186	7e-45	106/217	48.85	1	217	279	495
comp2968_c0_seq1 [452 - 3]	150	1716	72	6.29	ref|XP_006802128.1| PREDICTED: leucine-rich repeat and WD repeat-containing protein KIAA1239-like [Neolamprologus brichardi]	230	1e-58	108/150	72	1	150	1275	1424
comp2970_c0_seq1 [3 - 203]	67	987	61.19	4.15	ref|XP_005931961.1| PREDICTED: protocadherin-10-like [Haplochromis burtoni]	75.5	7e-12	41/67	61.19	1	67	635	701
comp2973_c0_seq1 [312 - 1]	104	554	99.04	18.59	ref|XP_005797362.1| PREDICTED: copine-4-like [Xiphophorus maculatus]	214	6e-54	103/104	99.04	1	104	22	125
comp2977_c1_seq1 [1 - 216]	72	164	100	43.9	ref|NP_001274294.1| ubiquitin-conjugating enzyme E2 variant 1B-like [Solanum lycopersicum] gb|AHA42252.1| ubiquitin-conjugating enzyme variant [Solanum lycopersicum]	152	4e-35	72/72	100	1	72	85	156
comp2978_c0_seq1 [722 - 3]	240	1331	86.67	15.63	ref|XP_007563531.1| PREDICTED: patched domain-containing protein 2 [Poecilia formosa]	391	1e-106	208/240	86.67	1	240	1035	1275
comp2985_c0_seq1 [3 - 470]	156	967	86.54	22.13	ref|XP_005460105.1| PREDICTED: protocadherin-8 [Oreochromis niloticus]	271	7e-71	135/156	86.54	1	156	192	672
comp2985_c1_seq1 [965 - 42]	308	967	64.61	20.58	ref|XP_005460105.1| PREDICTED: protocadherin-8 [Oreochromis niloticus]	393	1e-107	199/308	64.61	1	308	665	967
comp2988_c0_seq1 [420 - 1]	140	1008	73.57	10.22	ref|XP_006787035.1| PREDICTED: protocadherin-8-like [Neolamprologus brichardi]	207	2e-51	103/140	73.57	1	140	757	896
comp2988_c1_seq1 [1 - 354]	118	1006	88.14	10.34	ref|XP_004079055.1| PREDICTED: protocadherin-8-like [Oryzias latipes]	223	3e-56	104/115	90.43	1	115	887	1001
comp2993_c0_seq1 [3 - 560]	186	490	55.91	21.22	ref|XP_003962686.1| PREDICTED: uncharacterized protein C14orf45 homolog [Takifugu rubripes]	206	3e-51	104/179	58.1	1	179	25	203
comp2995_c0_seq1 [1 - 534]	178	508	76.4	26.77	ref|XP_003453951.1| PREDICTED: protein FAM222A-like isoform X1 [Oreochromis niloticus] ref|XP_005470361.1| PREDICTED: protein FAM222A-like isoform X2 [Oreochromis niloticus]	267	9e-70	136/178	76.4	1	178	66	243
comp3002_c1_seq1 [201 - 1]	67	491	62.69	8.55	ref|XP_006805623.1| PREDICTED: selenoprotein O-like [Neolamprologus brichardi]	86.7	3e-15	42/66	63.64	2	67	40	105
comp3008_c0_seq1 [1 - 564]	188	1111	96.81	16.38	ref|XP_006806556.1| PREDICTED: anoctamin-4-like [Neolamprologus brichardi]	385	1e-105	182/188	96.81	1	188	671	858
comp3008_c1_seq1 [207 - 1]	69	332	73.91	15.36	ref|XP_004065914.1| PREDICTED: anoctamin-4-like [Oryzias latipes]	105	6e-21	51/69	73.91	1	69	125	193
comp3011_c0_seq1 [493 - 2]	164	554	65.24	19.31	ref|XP_006784536.1| PREDICTED: uncharacterized protein LOC102786323 isoform X2 [Neolamprologus brichardi]	248	4e-64	107/164	65.24	1	164	352	515
comp3019_c0_seq1 [3 - 362]	120	649	62.5	11.56	ref|XP_003962771.1| PREDICTED: grainyhead-like protein 3 homolog [Takifugu rubripes]	151	6e-35	75/120	62.5	1	120	113	231
comp3020_c0_seq1 [2 - 412]	137	965	78.1	11.09	ref|XP_005921458.1| PREDICTED: protocadherin-8-like [Haplochromis burtoni]	223	3e-56	107/136	78.68	2	137	286	421
comp3038_c0_seq1 [203 - 3]	67	336	55.22	11.01	emb|CAG12704.1| unnamed protein product [Tetraodon nigroviridis]	83.2	3e-14	37/67	55.22	1	67	50	114
comp3046_c0_seq1 [239 - 3]	79	758	62.03	6.46	ref|XP_006799317.1| PREDICTED: cadherin-6-like [Neolamprologus brichardi]	90.5	2e-16	49/65	75.38	14	78	429	493
comp3051_c0_seq1 [318 - 1]	106	532	42.45	8.46	gb|AGS55351.1| interleukin-18 receptor 1 [Sparus aurata]	90.5	2e-16	45/74	60.81	33	106	22	96
comp3058_c0_seq1 [2 - 253]	84	2043	80.95	3.33	ref|XP_005735652.1| PREDICTED: Down syndrome cell adhesion molecule-like protein 1-like [Pundamilia nyererei]	145	6e-33	68/79	86.08	6	84	22	100
comp3077_c0_seq1 [2 - 247]	82	343	91.46	21.87	ref|XP_006810295.1| PREDICTED: P2Y purinoceptor 2-like [Neolamprologus brichardi]	161	6e-38	75/82	91.46	1	82	21	102
comp3082_c0_seq1 [295 - 2]	98	380	63.27	16.32	ref|XP_005797470.1| PREDICTED: G-protein coupled receptor 3-like [Xiphophorus maculatus]	125	5e-27	62/98	63.27	1	98	49	146
comp3091_c0_seq1 [254 - 3]	84	893	88.1	8.29	ref|XP_003963524.1| PREDICTED: mitogen-activated protein kinase kinase kinase 12-like [Takifugu rubripes]	155	5e-36	74/77	96.1	8	84	336	412
comp3091_c1_seq1 [2 - 337]	112	823	71.43	9.72	emb|CAG04051.1| unnamed protein product [Tetraodon nigroviridis]	163	2e-38	80/112	71.43	1	112	268	379
comp3102_c0_seq1 [509 - 3]	169	31057	91.12	14.58	ref|XP_005460986.1| PREDICTED: titin-like [Oreochromis niloticus]	301	6e-80	154/169	91.12	1	169	10970	29122
comp3109_c1_seq1 [2 - 508]	169	813	87.57	23.49	ref|XP_003974700.1| PREDICTED: lysyl oxidase homolog 2B-like [Takifugu rubripes]	317	8e-85	148/169	87.57	1	169	74	478
comp3111_c0_seq1 [243 - 1]	81	723	48.15	5.39	ref|XP_007545329.1| PREDICTED: neurofilament light polypeptide-like [Poecilia formosa]	78.6	8e-13	39/65	60	10	74	30	96
comp3127_c0_seq1 [1009 - 2]	336	2559	63.69	8.36	ref|XP_007576169.1| PREDICTED: glutamine and serine-rich protein 1-like, partial [Poecilia formosa]	390	1e-106	214/334	64.07	1	334	24	355
comp3128_c0_seq1 [672 - 1]	224	254	75.89	66.93	ref|XP_003455981.1| PREDICTED: post-GPI attachment to proteins factor 2-like [Oreochromis niloticus]	346	3e-93	170/223	76.23	2	224	1	223
comp3138_c0_seq1 [720 - 1]	240	342	67.5	47.37	ref|XP_004546748.1| PREDICTED: G-protein coupled receptor 12-like [Maylandia zebra] ref|XP_005471947.1| PREDICTED: G-protein coupled receptor 12-like [Oreochromis niloticus] ref|XP_005912301.1| PREDICTED: G-protein coupled receptor 12-like [Haplochromis burtoni]	306	3e-81	162/240	67.5	1	240	23	262
comp3140_c0_seq1 [2 - 517]	172	1329	86.05	11.14	ref|XP_005937043.1| PREDICTED: diacylglycerol kinase zeta-like [Haplochromis burtoni]	301	5e-80	148/172	86.05	1	172	907	1071
comp3145_c0_seq1 [1 - 426]	142	259	71.13	39	ref|XP_005730138.1| PREDICTED: CD151 antigen-like isoform X1 [Pundamilia nyererei]	210	1e-52	101/131	77.1	12	142	79	209
comp3149_c0_seq1 [280 - 2]	93	915	79.57	8.09	ref|XP_003975284.1| PREDICTED: transient receptor potential cation channel subfamily M member 3-like [Takifugu rubripes]	145	4e-33	74/93	79.57	1	93	513	605
comp3149_c1_seq1 [1 - 771]	257	1744	76.26	11.24	ref|XP_007563142.1| PREDICTED: transient receptor potential cation channel subfamily M member 3 isoform X8 [Poecilia formosa]	374	1e-101	196/257	76.26	1	257	1435	1691
comp3151_c0_seq1 [308 - 3]	102	1139	71.57	6.41	ref|XP_005474744.1| PREDICTED: cGMP-inhibited 3',5'-cyclic phosphodiesterase A-like isoform X2 [Oreochromis niloticus]	151	8e-35	73/89	82.02	1	89	497	585
comp3151_c1_seq1 [2 - 265]	88	1139	53.41	4.13	ref|XP_005915989.1| PREDICTED: cGMP-inhibited 3',5'-cyclic phosphodiesterase A-like isoform X1 [Haplochromis burtoni]	98.6	7e-19	47/54	87.04	35	88	410	463
comp3153_c0_seq1 [217 - 2]	72	810	87.5	7.78	ref|XP_003438928.1| PREDICTED: EMILIN-3-like isoform X1 [Oreochromis niloticus] ref|XP_005448869.1| PREDICTED: EMILIN-3-like isoform X2 [Oreochromis niloticus]	131	8e-29	63/72	87.5	1	72	602	673
comp3155_c0_seq1 [391 - 2]	130	746	94.62	16.49	ref|XP_005952806.1| PREDICTED: retinal-specific ATP-binding cassette transporter-like [Haplochromis burtoni]	265	3e-69	123/130	94.62	1	130	540	669
comp3159_c0_seq1 [623 - 3]	207	471	60.87	26.75	ref|XP_006780519.1| PREDICTED: probable G-protein coupled receptor 97-like [Neolamprologus brichardi]	245	6e-63	126/186	67.74	22	207	230	419
comp3164_c0_seq1 [2 - 316]	105	549	98.1	18.76	ref|XP_004548493.1| PREDICTED: synaptotagmin-10-like isoform X1 [Maylandia zebra] ref|XP_003452113.2| PREDICTED: synaptotagmin-10-like isoform X1 [Oreochromis niloticus] ref|XP_005934277.1| PREDICTED: synaptotagmin-10-like isoform X1 [Haplochromis burtoni] ref|XP_006780935.1| PREDICTED: synaptotagmin-10-like [Neolamprologus brichardi]	228	8e-58	103/105	98.1	1	105	315	419
comp3164_c1_seq1 [361 - 2]	120	510	85.83	20.2	ref|XP_005934279.1| PREDICTED: synaptotagmin-10-like isoform X3 [Haplochromis burtoni] ref|XP_005934280.1| PREDICTED: synaptotagmin-10-like isoform X4 [Haplochromis burtoni]	223	1e-56	103/120	85.83	1	120	375	494
comp3170_c1_seq1 [247 - 2]	82	374	96.34	21.12	ref|NP_001254564.1| alpha-2,8-sialyltransferase ST8Sia IIIA [Gasterosteus aculeatus] emb|CAM12269.1| alpha-2,8-sialyltransferase ST8Sia IIIA [Gasterosteus aculeatus]	176	3e-42	79/81	97.53	2	82	128	208
comp3185_c0_seq1 [3 - 590]	196	315	80.61	50.16	ref|XP_006802253.1| PREDICTED: estradiol 17-beta-dehydrogenase 12-B-like [Neolamprologus brichardi]	332	5e-89	158/196	80.61	1	196	27	222
comp3191_c0_seq1 [492 - 1]	164	2053	48.78	3.9	ref|XP_005448038.1| PREDICTED: uncharacterized protein LOC102082717 [Oreochromis niloticus]	139	2e-31	80/157	50.96	8	164	1693	1842
comp3192_c0_seq1 [1 - 276]	92	360	94.57	24.17	ref|XP_004250073.1| PREDICTED: phosphoglycolate phosphatase-like [Solanum lycopersicum]	178	5e-43	87/87	100	1	87	55	141
comp3207_c0_seq1 [1 - 555]	185	285	81.62	52.98	ref|XP_005456435.1| PREDICTED: neurexophilin-4-like isoform X2 [Oreochromis niloticus] ref|XP_005740090.1| PREDICTED: neurexophilin-4-like [Pundamilia nyererei] ref|XP_005929765.1| PREDICTED: neurexophilin-4-like [Haplochromis burtoni]	313	2e-83	151/185	81.62	1	185	101	285
comp3209_c0_seq1 [218 - 3]	72	353	88.89	18.13	ref|XP_005458379.1| PREDICTED: neuropeptide Y receptor type 1-like isoform X5 [Oreochromis niloticus]	136	2e-30	64/72	88.89	1	72	127	198
comp3209_c1_seq1 [306 - 1]	102	406	97.06	24.38	ref|NP_001098073.1| neuropeptide Y/peptide YY receptor [Takifugu rubripes] gb|ABU87348.1| Npy8ar protein [Takifugu rubripes]	199	2e-49	99/102	97.06	1	102	33	134
comp3210_c0_seq1 [1 - 540]	180	1831	77.22	7.59	ref|XP_003966450.1| PREDICTED: matrix-remodeling-associated protein 5-like [Takifugu rubripes]	296	2e-78	139/176	78.98	1	176	396	571
comp3213_c0_seq1 [280 - 2]	93	261	45.16	16.09	ref|XP_005475430.1| PREDICTED: oligodendrocyte transcription factor 1-like [Oreochromis niloticus]	86.7	3e-15	42/59	71.19	31	89	1	59
comp3213_c1_seq1 [2 - 289]	96	257	77.08	28.79	ref|XP_003961734.1| PREDICTED: uncharacterized protein LOC101070727 [Takifugu rubripes]	140	2e-31	74/96	77.08	1	96	57	152
comp3220_c0_seq1 [286 - 2]	95	585	82.11	13.33	ref|XP_004568138.1| PREDICTED: kelch-like protein 38-like [Maylandia zebra]	167	1e-39	78/90	86.67	6	95	30	119
comp3225_c0_seq1 [1 - 426]	142	1345	79.58	8.4	ref|XP_003965902.1| PREDICTED: regulating synaptic membrane exocytosis protein 2-like [Takifugu rubripes]	239	3e-61	113/126	89.68	1	126	34	155
comp3225_c1_seq1 [1 - 327]	109	1345	79.82	6.47	ref|XP_003965902.1| PREDICTED: regulating synaptic membrane exocytosis protein 2-like [Takifugu rubripes]	173	2e-41	87/102	85.29	8	109	170	271
comp3227_c1_seq1 [563 - 90]	158	1003	98.1	15.45	ref|XP_003973851.1| PREDICTED: rho GTPase-activating protein 39-like [Takifugu rubripes]	339	2e-91	155/158	98.1	1	158	846	1003
comp3232_c0_seq1 [3 - 695]	231	1015	47.19	10.74	ref|XP_005456018.1| PREDICTED: nesprin-2-like [Oreochromis niloticus]	187	2e-45	109/231	47.19	1	231	697	940
comp3232_c1_seq1 [244 - 2]	81	11462	66.67	0.47	ref|XP_004554882.1| PREDICTED: nesprin-2-like [Maylandia zebra]	97.4	2e-18	54/81	66.67	1	81	10055	10135
comp3233_c0_seq1 [1 - 249]	83	1486	90.36	5.05	ref|XP_006786274.1| PREDICTED: protein dispatched homolog 2-like [Neolamprologus brichardi]	161	9e-38	75/83	90.36	1	83	473	555
comp3236_c0_seq1 [140 - 580]	147	682	34.69	7.48	ref|XP_004084060.1| PREDICTED: ankyrin repeat and SOCS box protein 2-like [Oryzias latipes]	79.7	4e-13	51/87	58.62	50	136	18	102
comp3240_c0_seq1 [479 - 3]	159	1249	94.97	12.09	ref|XP_003441697.1| PREDICTED: metabotropic glutamate receptor 5-like [Oreochromis niloticus]	351	7e-95	151/159	94.97	1	159	352	510
comp3241_c0_seq1 [219 - 1]	73	566	34.25	4.42	ref|XP_005731072.1| PREDICTED: papilin-like [Pundamilia nyererei]	57	3e-06	25/40	62.5	28	67	442	481
comp3246_c0_seq1 [1 - 207]	69	1051	69.57	4.57	ref|XP_007568063.1| PREDICTED: uncharacterized protein LOC103148988 isoform X1 [Poecilia formosa]	107	2e-21	48/67	71.64	3	69	300	365
comp3250_c0_seq1 [2 - 271]	90	1398	91.11	5.87	ref|XP_005935616.1| PREDICTED: ankyrin repeat and fibronectin type-III domain-containing protein 1-like [Haplochromis burtoni]	176	3e-42	82/90	91.11	1	90	993	1082
comp3250_c1_seq1 [2 - 310]	103	1366	70.87	5.34	ref|XP_006808087.1| PREDICTED: ankyrin repeat and fibronectin type-III domain-containing protein 1-like isoform X2 [Neolamprologus brichardi]	150	2e-34	73/103	70.87	1	103	866	968
comp3255_c1_seq1 [1 - 465]	155	480	68.39	22.08	ref|XP_005468197.1| PREDICTED: protein FAM69C-like [Oreochromis niloticus]	216	3e-54	106/151	70.2	3	153	270	420
comp3276_c0_seq1 [2 - 322]	107	1491	42.99	3.09	ref|XP_005476341.1| PREDICTED: protein patched homolog 1-like [Oreochromis niloticus]	89	6e-16	46/81	56.79	27	107	1187	1266
comp3278_c0_seq1 [2 - 286]	95	1337	46.32	3.29	ref|XP_005459213.1| PREDICTED: coiled-coil domain-containing protein 171-like [Oreochromis niloticus]	73.9	2e-11	44/94	46.81	2	95	898	996
comp3279_c0_seq1 [2 - 1081]	360	1210	60.28	17.93	ref|XP_005451400.1| PREDICTED: transmembrane protein 132D-like [Oreochromis niloticus]	398	1e-108	217/360	60.28	1	360	719	1084
comp3286_c1_seq1 [3 - 191]	63	101	47.62	29.7	ref|XP_004074841.1| PREDICTED: uncharacterized protein LOC101168306 [Oryzias latipes]	67.4	2e-09	30/34	88.24	30	63	68	101
comp3307_c0_seq1 [2 - 493]	164	2784	47.56	2.8	ref|XP_005456902.1| PREDICTED: DNA polymerase theta [Oreochromis niloticus]	120	2e-25	78/164	47.56	1	164	1391	1555
comp3316_c0_seq1 [3 - 413]	137	418	54.74	17.94	ref|XP_005466664.1| PREDICTED: poly [ADP-ribose] polymerase 14-like [Oreochromis niloticus]	131	9e-29	75/135	55.56	1	135	155	292
comp3317_c0_seq1 [27 - 284]	86	1109	43.02	3.34	ref|XP_005472370.1| PREDICTED: rho GTPase-activating protein 7-like isoform X4 [Oreochromis niloticus]	85.1	1e-14	37/43	86.05	44	86	1	43
comp3317_c1_seq1 [2 - 280]	93	1102	68.82	5.81	ref|XP_005927948.1| PREDICTED: rho GTPase-activating protein 7-like isoform X3 [Haplochromis burtoni]	122	5e-26	64/89	71.91	5	93	42	139
comp3325_c0_seq1 [361 - 2]	120	360	75	25	ref|XP_003975177.1| PREDICTED: arrestin domain-containing protein 3-like [Takifugu rubripes]	187	2e-45	90/120	75	1	120	71	189
comp3327_c0_seq1 [973 - 485]	163	1003	69.94	11.37	ref|XP_005476130.1| PREDICTED: anoctamin-8-like isoform X4 [Oreochromis niloticus]	217	1e-54	114/162	70.37	2	163	842	1003
comp3327_c1_seq1 [3 - 272]	90	1078	44.44	3.71	ref|XP_007573848.1| PREDICTED: anoctamin-8-like isoform X2 [Poecilia formosa]	82.8	4e-14	40/88	45.45	3	90	833	920
comp3329_c0_seq1 [253 - 2]	84	1021	47.62	3.92	emb|CAF93840.1| unnamed protein product [Tetraodon nigroviridis]	74.3	1e-11	40/62	64.52	23	84	810	871
comp3347_c0_seq1 [1 - 246]	82	250	65.85	21.6	ref|XP_005934123.1| PREDICTED: uncharacterized protein LOC102291665 [Haplochromis burtoni]	133	2e-29	54/82	65.85	1	82	24	105
comp3354_c0_seq1 [107 - 544]	146	461	63.7	20.17	emb|CAF91327.1| unnamed protein product [Tetraodon nigroviridis]	189	4e-46	93/117	79.49	30	146	290	412
comp3354_c1_seq1 [3 - 203]	67	570	70.15	8.25	ref|XP_005755153.1| PREDICTED: general transcription factor II-I repeat domain-containing protein 2-like [Pundamilia nyererei]	90.5	2e-16	47/60	78.33	3	62	489	555
comp3368_c0_seq1 [2 - 718]	239	1136	43.51	9.15	ref|XP_005456818.1| PREDICTED: regulator of G-protein signaling 22-like isoform X2 [Oreochromis niloticus]	191	2e-46	104/232	44.83	2	233	216	435
comp3371_c0_seq1 [314 - 3]	104	779	85.58	11.42	ref|XP_005803688.1| PREDICTED: cadherin-10-like [Xiphophorus maculatus]	182	3e-44	89/104	85.58	1	104	152	255
comp3372_c0_seq1 [1 - 402]	134	2215	80.6	6.32	ref|XP_006785276.1| PREDICTED: alpha-tectorin-like [Neolamprologus brichardi]	212	3e-53	108/134	80.6	1	134	356	1206
comp3373_c0_seq1 [1 - 207]	69	31050	98.55	0.64	ref|XP_005947431.1| PREDICTED: titin-like [Haplochromis burtoni]	139	5e-31	68/69	98.55	1	69	19362	23753
comp3373_c1_seq1 [2 - 346]	115	31057	100	12.4	ref|XP_005460986.1| PREDICTED: titin-like [Oreochromis niloticus]	221	6e-56	115/115	100	1	115	10997	28823
comp3375_c0_seq1 [582 - 1]	194	2296	85.57	7.23	ref|XP_005924692.1| PREDICTED: retinal-specific ATP-binding cassette transporter-like isoform X2 [Haplochromis burtoni]	343	2e-92	166/194	85.57	1	194	1696	1889
comp3377_c1_seq1 [258 - 1]	86	462	74.42	13.85	ref|XP_005737078.1| PREDICTED: gamma-glutamyltranspeptidase 2-like [Pundamilia nyererei]	137	1e-30	64/74	86.49	13	86	55	128
comp3383_c0_seq1 [1 - 378]	126	422	85.71	25.59	dbj|BAD16743.1| bone morphogenetic protein 2 [Paralichthys olivaceus]	226	2e-57	108/126	85.71	1	126	293	417
comp3385_c1_seq1 [1 - 204]	68	456	83.82	12.5	gb|ABW87298.1| transcription factor Sox10 [Cynoglossus semilaevis]	124	1e-26	57/68	83.82	1	68	32	99
comp3391_c0_seq1 [3 - 230]	76	145	76.32	40	gb|AHH30806.1| tumor necrosis factor ligand super family member 6, partial [Oplegnathus fasciatus]	124	1e-26	58/76	76.32	1	76	46	121
comp3396_c0_seq1 [281 - 3]	93	522	52.69	9.39	ref|XP_004547330.1| PREDICTED: ubiquilin-1-like isoform X1 [Maylandia zebra]	86.7	3e-15	49/80	61.25	14	93	255	338
comp3397_c0_seq1 [2 - 232]	77	1267	37.66	2.29	dbj|BAC82611.1| pol-like protein [Danio rerio]	68.2	1e-09	29/58	50	2	59	1159	1216
comp3401_c1_seq1 [219 - 1]	73	649	58.9	6.63	ref|XP_007548376.1| PREDICTED: sodium-dependent phosphate transport protein 2A [Poecilia formosa]	87.8	1e-15	43/69	62.32	1	69	533	607
comp3410_c1_seq1 [316 - 2]	105	353	36.19	10.76	ref|XP_005992813.1| PREDICTED: probable G-protein coupled receptor 160 [Latimeria chalumnae]	72	8e-11	38/93	40.86	12	104	89	180
comp3415_c0_seq1 [189 - 512]	108	4353	34.26	0.85	ref|XP_003975740.1| PREDICTED: dynein heavy chain 11, axonemal-like [Takifugu rubripes]	70.1	3e-10	37/62	59.68	11	72	7	64
comp3418_c1_seq1 [1 - 222]	74	547	44.59	6.03	ref|XP_005476977.1| PREDICTED: feline leukemia virus subgroup C receptor-related protein 2-like isoform X2 [Oreochromis niloticus]	66.2	4e-09	33/73	45.21	2	74	23	96
comp3422_c0_seq1 [417 - 1]	139	755	89.21	16.42	ref|XP_003962010.1| PREDICTED: dipeptidyl peptidase 4-like [Takifugu rubripes]	266	2e-69	124/138	89.86	1	138	613	750
comp3435_c0_seq1 [3 - 572]	190	426	75.79	33.8	ref|XP_004550122.1| PREDICTED: protein eva-1 homolog C-like isoform X1 [Maylandia zebra] ref|XP_004550123.1| PREDICTED: protein eva-1 homolog C-like isoform X2 [Maylandia zebra]	285	6e-75	144/186	77.42	1	186	170	355
comp3454_c0_seq1 [984 - 241]	248	739	50.81	17.05	emb|CBN81094.1| Interferon inducible Mx protein [Dicentrarchus labrax]	197	4e-48	126/224	56.25	20	243	438	735
comp3464_c0_seq1 [3 - 1409]	469	936	94.88	47.54	ref|XP_004547374.1| PREDICTED: netrin receptor UNC5C-like isoform X2 [Maylandia zebra]	913	0	445/468	95.09	2	469	357	824
comp3472_c0_seq1 [1 - 522]	174	601	58.05	16.81	ref|XP_005448954.1| PREDICTED: sodium/hydrogen exchanger 9-like isoform X1 [Oreochromis niloticus]	181	8e-44	101/166	60.84	1	166	389	561
comp3478_c0_seq1 [2 - 646]	215	642	80	26.79	ref|XP_006794458.1| PREDICTED: lamin-A-like isoform X2 [Neolamprologus brichardi]	356	4e-96	172/214	80.37	1	214	425	635
comp3488_c0_seq1 [1 - 258]	86	336	91.86	23.51	ref|XP_005450122.1| PREDICTED: 5'-AMP-activated protein kinase subunit gamma-2-like isoform X1 [Oreochromis niloticus]	171	9e-41	79/86	91.86	1	86	21	106
comp3505_c0_seq1 [225 - 1]	75	432	70.67	12.27	emb|CAG01745.1| unnamed protein product [Tetraodon nigroviridis]	110	1e-22	53/75	70.67	1	75	325	399
comp3524_c0_seq1 [25 - 219]	65	2227	76.92	2.25	ref|XP_005476814.1| PREDICTED: supervillin-like isoform X3 [Oreochromis niloticus]	98.2	9e-19	50/64	78.12	2	65	22	85
comp3544_c0_seq1 [3 - 239]	79	704	68.35	7.67	ref|XP_007565286.1| PREDICTED: syntaxin-binding protein 4 isoform X2 [Poecilia formosa]	119	6e-25	54/65	83.08	15	79	14	78
comp3544_c1_seq1 [3 - 263]	87	742	81.61	9.57	ref|XP_007565285.1| PREDICTED: syntaxin-binding protein 4 isoform X1 [Poecilia formosa]	149	5e-34	71/82	86.59	1	82	78	159
comp3554_c0_seq1 [2 - 385]	128	3853	80.47	2.67	ref|XP_005472575.1| PREDICTED: histone-lysine N-methyltransferase 2A-like [Oreochromis niloticus]	208	7e-52	103/127	81.1	1	127	1491	1613
comp3584_c0_seq1 [290 - 42]	83	871	43.37	4.13	ref|XP_003198343.2| PREDICTED: uncharacterized protein LOC100000651 [Danio rerio]	89.7	3e-16	36/48	75	36	83	450	497
comp3603_c0_seq1 [2 - 352]	117	612	66.67	12.75	ref|XP_007572919.1| PREDICTED: bicaudal D-related protein 1 [Poecilia formosa]	150	2e-34	78/113	69.03	5	117	409	521
comp3616_c0_seq1 [278 - 736]	153	331	55.56	25.68	ref|XP_005728922.1| PREDICTED: hairy/enhancer-of-split related with YRPW motif-like protein-like isoform X1 [Pundamilia nyererei]	170	2e-40	85/102	83.33	52	153	1	102
comp3626_c0_seq1 [252 - 1]	84	315	98.81	26.35	ref|WP_016248418.1| ubiquinol oxidase subunit 2 [Escherichia coli] gb|EOW67933.1| ubiquinol oxidase subunit 2 [Escherichia coli KTE159]	172	4e-41	83/84	98.81	1	84	98	181
comp3628_c0_seq1 [528 - 1]	176	610	67.61	19.51	ref|XP_005455811.1| PREDICTED: uncharacterized protein LOC102081702 [Oreochromis niloticus]	247	9e-64	119/176	67.61	1	176	420	593
comp3645_c0_seq1 [219 - 28]	64	355	90.62	16.34	emb|CAF96977.1| unnamed protein product [Tetraodon nigroviridis]	124	9e-27	58/64	90.62	1	64	197	260
comp3704_c0_seq1 [3 - 548]	182	712	93.96	32.72	ref|XP_005733532.1| PREDICTED: hepatocyte growth factor-like isoform X2 [Pundamilia nyererei]	358	6e-97	171/182	93.96	1	182	118	461
comp3752_c0_seq1 [324 - 1]	108	263	100	41.06	ref|XP_004241410.1| PREDICTED: tetrapyrrole-binding protein, chloroplastic-like [Solanum lycopersicum]	228	4e-58	108/108	100	1	108	110	217
comp3757_c0_seq1 [3 - 260]	86	402	67.44	14.43	ref|XP_005812813.1| PREDICTED: forkhead box protein I1c-like [Xiphophorus maculatus]	114	1e-23	58/85	68.24	1	85	199	281
comp3786_c0_seq1 [2 - 679]	226	4360	78.32	7.25	ref|XP_006797701.1| PREDICTED: protocadherin Fat 2-like [Neolamprologus brichardi]	337	2e-90	177/198	89.39	14	211	273	3328
comp3803_c1_seq1 [1 - 459]	153	487	79.08	24.85	ref|XP_006807096.1| PREDICTED: mitofusin-1-like, partial [Neolamprologus brichardi]	253	2e-65	121/153	79.08	1	153	66	218
comp3811_c0_seq1 [2 - 760]	253	510	45.45	22.55	ref|XP_007231172.1| PREDICTED: uncharacterized protein LOC103032270 [Astyanax mexicanus]	230	3e-58	115/180	63.89	74	253	74	249
comp3862_c0_seq1 [261 - 1]	87	892	67.82	6.61	ref|XP_003443213.1| PREDICTED: leucine-rich repeat-containing protein 8D-like [Oreochromis niloticus]	113	2e-23	59/87	67.82	1	87	344	430
comp3865_c0_seq1 [3 - 242]	80	1839	47.5	2.07	ref|XP_004072780.1| PREDICTED: uncharacterized protein LOC101168790 [Oryzias latipes]	85.1	9e-15	38/68	55.88	1	68	1715	1782
comp3883_c0_seq1 [1 - 510]	170	703	32.94	7.97	ref|XP_006795258.1| PREDICTED: myosin-7-like [Neolamprologus brichardi]	74.7	1e-11	56/134	41.79	1	134	253	384
comp3893_c0_seq1 [3 - 428]	142	1599	99.3	8.82	ref|XP_003451128.1| PREDICTED: A disintegrin and metalloproteinase with thrombospondin motifs 12 [Oreochromis niloticus]	303	2e-80	141/142	99.3	1	142	403	544
comp3928_c0_seq1 [622 - 2]	207	897	75.85	17.5	ref|XP_005925890.1| PREDICTED: death domain-containing protein 1-like [Haplochromis burtoni]	335	6e-90	157/205	76.59	2	206	306	510
comp3931_c0_seq1 [682 - 2]	227	735	76.21	23.54	ref|XP_003975265.1| PREDICTED: serine/threonine-protein phosphatase with EF-hands 2-like [Takifugu rubripes]	365	8e-99	173/207	83.57	1	207	168	374
comp3941_c0_seq1 [320 - 3]	106	866	91.51	11.2	ref|XP_005723618.1| PREDICTED: SLIT and NTRK-like protein 5-like [Pundamilia nyererei]	201	7e-50	97/106	91.51	1	106	250	354
comp3959_c0_seq1 [1 - 348]	116	3426	60.34	2.04	ref|XP_005915463.1| PREDICTED: mucin-17-like isoform X9 [Haplochromis burtoni]	125	4e-27	70/110	63.64	7	116	837	946
comp3976_c0_seq1 [367 - 2]	122	523	78.69	18.36	ref|XP_007544168.1| PREDICTED: neuronal acetylcholine receptor subunit alpha-3-like [Poecilia formosa]	199	2e-49	96/114	84.21	9	122	1	114
comp3977_c0_seq1 [3 - 362]	120	1821	87.5	9.88	emb|CAG10611.1| unnamed protein product [Tetraodon nigroviridis]	225	4e-57	105/120	87.5	1	120	444	1821
comp3980_c0_seq1 [230 - 3]	76	170	67.11	30	ref|WP_023972373.1| membrane protein, partial [Salmonella enterica] gb|ETC68379.1| membrane protein, partial [Salmonella enterica subsp. enterica serovar Enteritidis str. 3402]	109	3e-22	51/51	100	26	76	26	76
comp3986_c0_seq1 [1 - 207]	69	209	81.16	26.79	ref|WP_000723774.1| GntR family transcriptional regulator [Salmonella enterica] emb|CCF88035.1| putative regulatory protein [Salmonella enterica subsp. enterica serovar Senftenberg str. SS209] gb|ESB98995.1| putative GntR-family transcriptional regulator [Salmonella enterica subsp. enterica serovar Senftenberg str. 361154004] gb|ESC00288.1| putative GntR-family transcriptional regulator [Salmonel…	114	1e-23	56/57	98.25	13	69	1	57
comp3992_c0_seq1 [218 - 3]	72	1394	100	5.16	ref|YP_008577483.1| RNA polymerase beta'' subunit (chloroplast) [Eucalyptus erythrocorys] gb|AGC58892.1| RNA polymerase beta'' subunit (chloroplast) [Eucalyptus erythrocorys]	153	2e-35	72/72	100	1	72	368	439
comp4120_c0_seq1 [56 - 202]	49	236	95.92	19.92	ref|YP_002040886.1| type 12 methyltransferase [Salmonella enterica subsp. enterica serovar Newport str. SL254] ref|WP_006496803.1| hypothetical protein [Salmonella enterica] gb|ACF61409.1| methyltransferase type 12 [Salmonella enterica subsp. enterica serovar Newport str. SL254] gb|ACH50370.1| methyltransferase type 12 [Salmonella enterica subsp. enterica serovar Agona str. SL483] emb|CCR01333.1|…	103	2e-20	47/48	97.92	2	49	1	48
comp4125_c0_seq1 [195 - 1]	65	972	72.31	4.84	ref|XP_005469028.1| PREDICTED: uncharacterized protein LOC102076250 [Oreochromis niloticus]	104	1e-20	47/61	77.05	1	61	7	67
comp4154_c0_seq1 [2 - 907]	302	1264	77.48	23.5	ref|XP_005452872.1| PREDICTED: sal-like protein 3-like [Oreochromis niloticus]	451	1e-124	234/301	77.74	2	302	391	1140
comp4194_c0_seq1 [1 - 201]	67	4255	88.06	1.39	ref|XP_006786759.1| PREDICTED: dynein heavy chain 11, axonemal-like [Neolamprologus brichardi]	128	1e-27	59/67	88.06	1	67	286	352
comp4197_c0_seq1 [217 - 2]	72	1853	97.22	3.78	ref|XP_006794377.1| PREDICTED: voltage-dependent L-type calcium channel subunit alpha-1D-like [Neolamprologus brichardi]	151	7e-35	70/72	97.22	1	72	1218	1289
comp4225_c0_seq1 [3 - 350]	116	790	66.38	9.75	ref|XP_003439753.1| PREDICTED: interleukin-12 receptor subunit beta-2-like [Oreochromis niloticus]	160	1e-37	77/114	67.54	2	115	418	531
comp4236_c0_seq1 [283 - 2]	94	693	77.66	10.53	ref|XP_004243266.1| PREDICTED: ATP-dependent zinc metalloprotease FTSH 2, chloroplastic-like [Solanum lycopersicum]	141	8e-32	73/94	77.66	1	94	45	138
comp4238_c0_seq1 [23 - 385]	121	2113	58.68	3.36	ref|XP_004566842.1| PREDICTED: microtubule-actin cross-linking factor 1, isoforms 1/2/3/5-like [Maylandia zebra]	149	3e-34	71/95	74.74	3	97	1	95
comp4307_c0_seq1 [1 - 249]	83	198	84.34	35.35	gb|AHO07292.1| DNA-binding protein [Salmonella enterica subsp. enterica serovar Enteritidis str. EC20121176]	141	1e-31	70/83	84.34	1	83	116	198
comp4368_c0_seq1 [531 - 1]	177	323	75.71	41.49	ref|XP_006804817.1| PREDICTED: corticotropin-releasing factor-binding protein-like [Neolamprologus brichardi]	286	3e-75	134/167	80.24	11	177	1	167
comp4369_c0_seq1 [1 - 219]	73	2700	93.15	3.89	emb|CAG02283.1| unnamed protein product [Tetraodon nigroviridis]	152	3e-35	68/73	93.15	1	73	1143	2370
comp4384_c0_seq1 [554 - 3]	184	6192	90.22	7.91	ref|XP_003452706.1| PREDICTED: G-protein coupled receptor 98-like [Oreochromis niloticus]	306	3e-81	166/182	91.21	2	183	413	4305
comp4384_c1_seq1 [3 - 215]	71	6252	84.51	0.96	emb|CAG00389.1| unnamed protein product [Tetraodon nigroviridis]	124	1e-26	60/71	84.51	1	71	2185	2255
comp4395_c0_seq1 [704 - 3]	234	1929	34.19	4.15	ref|XP_005462945.1| PREDICTED: NHS-like protein 1-like isoform X2 [Oreochromis niloticus]	127	4e-27	80/146	54.79	1	146	1637	1787
comp4399_c0_seq1 [471 - 1]	157	1289	42.68	5.2	ref|XP_005460307.1| PREDICTED: LOW QUALITY PROTEIN: probable G-protein coupled receptor 116-like [Oreochromis niloticus]	155	4e-36	67/111	60.36	32	142	63	173
comp4457_c0_seq1 [505 - 2]	168	27231	54.17	0.33	ref|XP_006806516.1| PREDICTED: titin-like [Neolamprologus brichardi]	110	2e-22	91/103	88.35	2	168	9110	9280
comp4464_c0_seq1 [2 - 211]	70	203	97.14	33.5	ref|XP_003442642.1| PREDICTED: S-modulin-like [Oreochromis niloticus]	145	4e-33	68/70	97.14	1	70	44	113
comp4481_c0_seq1 [2 - 208]	69	689	63.77	6.39	ref|XP_005950056.1| PREDICTED: zinc transporter ZIP12-like isoform X1 [Haplochromis burtoni] ref|XP_005950057.1| PREDICTED: zinc transporter ZIP12-like isoform X2 [Haplochromis burtoni] ref|XP_005950058.1| PREDICTED: zinc transporter ZIP12-like isoform X3 [Haplochromis burtoni] ref|XP_005950059.1| PREDICTED: zinc transporter ZIP12-like isoform X4 [Haplochromis burtoni]	96.3	4e-18	44/67	65.67	2	68	17	83
comp4491_c0_seq1 [3 - 248]	82	290	50	14.14	ref|XP_007243186.1| PREDICTED: uncharacterized protein LOC103047458, partial [Astyanax mexicanus]	75.9	5e-12	41/56	73.21	1	56	229	290
comp4497_c1_seq1 [3 - 332]	110	1825	99.09	10.19	ref|XP_005743659.1| PREDICTED: echinoderm microtubule-associated protein-like 6-like [Pundamilia nyererei]	224	9e-57	109/110	99.09	1	110	207	1558
comp4515_c0_seq1 [219 - 1]	73	620	100	11.77	ref|XP_007552844.1| PREDICTED: PEX5-related protein isoform X1 [Poecilia formosa]	151	9e-35	73/73	100	1	73	330	402
comp4515_c1_seq1 [254 - 3]	84	602	92.86	12.96	ref|XP_005800597.1| PREDICTED: PEX5-related protein-like [Xiphophorus maculatus]	169	3e-40	78/81	96.3	4	84	234	314
comp4517_c0_seq1 [382 - 2]	127	450	81.1	22.89	ref|XP_003972018.1| PREDICTED: keratin, type I cytoskeletal 13-like [Takifugu rubripes]	211	1e-52	103/127	81.1	1	127	271	397
comp4541_c1_seq1 [287 - 3]	95	1258	33.68	2.54	gb|AAD02930.1| reverse transcriptase [Oryzias latipes]	64.3	2e-08	32/93	34.41	2	94	153	245
comp4544_c0_seq1 [3 - 218]	72	1277	48.61	2.74	ref|XP_004559156.1| PREDICTED: nck-associated protein 5-like isoform X3 [Maylandia zebra]	56.6	3e-06	35/71	49.3	1	71	312	378
comp4550_c0_seq1 [2 - 250]	83	612	97.59	13.24	ref|XP_003457464.1| PREDICTED: kelch-like protein 40-like [Oreochromis niloticus]	173	2e-41	81/83	97.59	1	83	350	432
comp4554_c0_seq1 [297 - 1]	99	2774	85.86	3.06	ref|XP_003976382.1| PREDICTED: sodium channel protein type 5 subunit alpha-like [Takifugu rubripes]	178	6e-43	85/99	85.86	1	99	1514	1612
comp4559_c0_seq1 [259 - 2]	86	1397	95.35	5.87	ref|XP_004557410.1| PREDICTED: roundabout homolog 2-like isoform X2 [Maylandia zebra]	171	6e-41	82/86	95.35	1	86	594	679
comp4568_c0_seq1 [570 - 1]	190	773	88.95	21.86	ref|XP_003444513.1| PREDICTED: cGMP-dependent protein kinase 2-like isoform X1 [Oreochromis niloticus] ref|XP_005451567.1| PREDICTED: cGMP-dependent protein kinase 2-like isoform X2 [Oreochromis niloticus]	353	2e-95	169/190	88.95	1	190	296	485
comp4569_c0_seq1 [3 - 296]	98	1939	63.27	3.2	ref|XP_005917196.1| PREDICTED: kinesin-like protein KIF26B-like isoform X2 [Haplochromis burtoni]	120	3e-25	62/96	64.58	2	97	861	954
comp4575_c0_seq1 [3 - 647]	215	1804	87.91	10.48	ref|XP_004546378.1| PREDICTED: calmodulin-binding transcription activator 1-like isoform X7 [Maylandia zebra]	384	1e-105	189/215	87.91	1	215	163	378
comp4580_c1_seq1 [1 - 318]	106	416	94.34	24.04	ref|XP_004547189.1| PREDICTED: prostaglandin E2 receptor EP4 subtype-like isoform X2 [Maylandia zebra]	217	1e-54	100/106	94.34	1	106	47	152
comp4586_c0_seq1 [209 - 3]	69	659	50.72	5.31	ref|XP_005460515.1| PREDICTED: rho GTPase-activating protein 40-like isoform X1 [Oreochromis niloticus]	65.9	5e-09	35/69	50.72	1	69	99	151
comp4602_c0_seq1 [1 - 1281]	427	7718	57.38	3.17	ref|XP_005931614.1| PREDICTED: nesprin-2-like [Haplochromis burtoni]	477	1e-132	245/422	58.06	2	423	5821	6240
comp4614_c0_seq1 [2 - 232]	77	270	67.53	19.26	ref|XP_003459684.2| PREDICTED: GTPase IMAP family member 8-like [Oreochromis niloticus]	105	5e-21	52/77	67.53	1	77	141	217
comp4614_c1_seq1 [232 - 2]	77	270	64.94	18.52	ref|XP_003459684.2| PREDICTED: GTPase IMAP family member 8-like [Oreochromis niloticus]	105	6e-21	50/67	74.63	11	77	33	99
comp4644_c0_seq1 [1 - 201]	67	2864	59.7	1.4	ref|XP_006634018.1| PREDICTED: piezo-type mechanosensitive ion channel component 2-like [Lepisosteus oculatus]	84.3	1e-14	40/65	61.54	1	65	918	982
comp4646_c0_seq1 [1 - 300]	100	8765	67	0.76	ref|XP_006798773.1| PREDICTED: nesprin-1-like isoform X4 [Neolamprologus brichardi]	134	2e-29	67/71	94.37	30	100	1291	1361
comp4686_c0_seq1 [1 - 759]	253	650	87.35	34	ref|XP_006791968.1| PREDICTED: BTB/POZ domain-containing protein KCTD1-like isoform X2 [Neolamprologus brichardi]	454	1e-125	221/253	87.35	1	253	107	359
comp4687_c0_seq1 [158 - 3]	52	1324	57.69	2.27	ref|XP_005460394.1| PREDICTED: protein crumbs homolog 1-like isoform X3 [Oreochromis niloticus] ref|XP_005460395.1| PREDICTED: protein crumbs homolog 1-like isoform X4 [Oreochromis niloticus]	67	2e-09	30/48	62.5	5	52	2	49
comp4754_c0_seq1 [1 - 204]	68	5453	83.82	1.05	ref|XP_005922668.1| PREDICTED: G-protein coupled receptor 98-like [Haplochromis burtoni]	120	2e-25	57/68	83.82	1	68	451	518
comp4780_c0_seq1 [1 - 237]	79	585	44.3	5.98	ref|XP_005952245.1| PREDICTED: uncharacterized protein LOC102290310, partial [Haplochromis burtoni]	60.8	1e-07	35/79	44.3	1	79	486	566
comp4828_c0_seq1 [2 - 622]	207	1181	66.67	11.69	ref|XP_003449785.1| PREDICTED: FH2 domain-containing protein 1-like [Oreochromis niloticus]	261	8e-68	138/193	71.5	1	193	846	1038
comp4841_c0_seq1 [202 - 65]	46	1027	91.3	4.09	dbj|BAE46429.1| ORF2-encoded protein [Danio rerio]	92	6e-17	42/46	91.3	1	46	848	893
comp4877_c0_seq1 [251 - 3]	83	347	37.35	8.93	ref|XP_007574872.1| PREDICTED: vegetative cell wall protein gp1-like [Poecilia formosa]	60.1	3e-07	31/55	56.36	10	64	127	181
comp4926_c0_seq1 [224 - 3]	74	4632	93.24	1.49	ref|XP_004915377.1| PREDICTED: dynein heavy chain 5, axonemal [Xenopus (Silurana) tropicalis]	160	2e-37	69/74	93.24	1	74	3075	3148
comp4927_c0_seq1 [2 - 619]	206	1386	91.75	13.64	ref|XP_005467203.1| PREDICTED: UPF0606 protein KIAA1549L-like isoform X1 [Oreochromis niloticus]	391	1e-107	189/206	91.75	1	206	466	671
comp4986_c0_seq1 [2 - 211]	70	1591	94.29	4.15	ref|XP_005925887.1| PREDICTED: leucine-rich repeat and WD repeat-containing protein KIAA1239-like isoform X5 [Haplochromis burtoni]	142	6e-32	66/70	94.29	1	70	275	344
comp5035_c0_seq1 [3 - 554]	184	1397	77.17	10.16	ref|XP_006800613.1| PREDICTED: protein turtle homolog B-like [Neolamprologus brichardi]	261	6e-68	142/184	77.17	1	184	905	1088
comp5041_c0_seq1 [438 - 1]	146	2138	83.56	5.71	ref|XP_005930565.1| PREDICTED: pecanex-like protein 2-like isoform X1 [Haplochromis burtoni] ref|XP_005930566.1| PREDICTED: pecanex-like protein 2-like isoform X2 [Haplochromis burtoni]	230	2e-58	122/146	83.56	1	146	542	693
comp5056_c0_seq1 [3 - 254]	84	208	100	40.38	ref|XP_004235542.1| PREDICTED: auxin-binding protein ABP19a-like [Solanum lycopersicum]	169	4e-40	84/84	100	1	84	30	113
comp5069_c0_seq1 [1 - 405]	135	404	55.56	18.56	emb|CBN80664.1| LIM and cysteine-rich domains protein 1 [Dicentrarchus labrax]	152	5e-35	75/135	55.56	1	135	184	318
comp5085_c0_seq1 [229 - 2]	76	419	64.47	11.69	ref|XP_004072718.1| PREDICTED: beta-4C adrenergic receptor-like [Oryzias latipes]	98.2	1e-18	49/73	67.12	4	76	235	307
comp5085_c1_seq1 [200 - 3]	66	479	77.27	10.65	ref|NP_001133926.1| Beta-4C adrenergic receptor [Salmo salar] gb|ACI34153.1| Beta-4C adrenergic receptor [Salmo salar]	113	3e-23	51/66	77.27	1	66	195	260
comp5096_c0_seq1 [1 - 216]	72	2283	76.39	2.41	ref|XP_006792484.1| PREDICTED: retinal-specific ATP-binding cassette transporter-like [Neolamprologus brichardi]	114	2e-23	55/72	76.39	1	72	240	311
comp5103_c0_seq1 [1 - 222]	74	832	85.14	7.57	ref|XP_005459666.1| PREDICTED: extracellular calcium-sensing receptor-like [Oreochromis niloticus]	141	1e-31	63/74	85.14	1	74	12	85
comp5120_c0_seq1 [1 - 375]	125	3640	60.8	2.09	ref|XP_003970075.1| PREDICTED: zinc finger homeobox protein 3-like [Takifugu rubripes]	150	1e-34	76/100	76	26	125	126	225
comp5154_c0_seq1 [532 - 2]	177	2076	75.14	6.41	ref|XP_007540280.1| PREDICTED: unconventional myosin-VIIa-like [Poecilia formosa]	290	2e-76	133/177	75.14	1	177	1135	1312
comp5216_c1_seq1 [1 - 219]	73	246	100	29.67	emb|CAC33867.2| interleukin 1 beta protein [Psetta maxima]	154	1e-35	73/73	100	1	73	129	201
comp5220_c0_seq1 [211 - 2]	70	1252	95.71	9.5	ref|XP_004569294.1| PREDICTED: sal-like protein 3-like [Maylandia zebra]	145	5e-33	67/70	95.71	1	70	445	1126
comp5220_c1_seq1 [606 - 1]	202	1255	58.42	9.4	ref|XP_006794468.1| PREDICTED: sal-like protein 3-like [Neolamprologus brichardi]	216	3e-54	118/202	58.42	1	202	761	962
comp5222_c0_seq1 [1 - 312]	104	1982	68.27	3.58	ref|XP_004555316.1| PREDICTED: protein SOGA2-like isoform X1 [Maylandia zebra]	137	1e-30	71/98	72.45	7	104	246	343
comp5223_c0_seq1 [185 - 493]	103	2756	82.52	3.08	ref|XP_007554856.1| PREDICTED: teneurin-1 [Poecilia formosa]	181	6e-44	85/89	95.51	8	96	1	89
comp5250_c0_seq1 [215 - 3]	71	419	67.61	11.46	ref|XP_005477373.1| PREDICTED: neutral cholesterol ester hydrolase 1-like [Oreochromis niloticus]	100	2e-19	48/63	76.19	9	71	79	131
comp5255_c0_seq1 [1 - 225]	75	108	98.67	68.52	ref|YP_002243013.1| hypothetical protein SEN0875 [Salmonella enterica subsp. enterica serovar Enteritidis str. P125109] ref|WP_012543336.1| hypothetical protein [Salmonella enterica] emb|CAR32458.1| putative conserved hypothetical protein [Salmonella enterica subsp. enterica serovar Enteritidis str. P125109]	155	4e-36	74/75	98.67	1	75	1	75
comp5255_c1_seq1 [135 - 287]	51	188	88.24	23.94	ref|WP_001699878.1| pathogenicity island 1 protein SopD2, partial [Salmonella enterica] gb|ELL94400.1| pathogenicity island 1 protein SopD2, partial [Salmonella enterica subsp. enterica serovar Enteritidis str. SE30663]	103	3e-20	45/45	100	7	51	1	45
comp5411_c0_seq1 [615 - 1]	205	1409	62.93	9.16	ref|XP_005935490.1| PREDICTED: attractin-like protein 1-like isoform X1 [Haplochromis burtoni] ref|XP_005935491.1| PREDICTED: attractin-like protein 1-like isoform X2 [Haplochromis burtoni]	276	3e-72	129/158	81.65	48	205	28	185
comp5428_c0_seq1 [29 - 322]	98	127	81.63	62.99	ref|WP_021590887.1| hypothetical protein, partial [Salmonella enterica] gb|ERH40695.1| hypothetical protein P381_00070, partial [Salmonella enterica subsp. enterica serovar Enteritidis str. 10-34587]	161	8e-38	80/80	100	19	98	1	80
comp5443_c0_seq1 [3 - 899]	299	940	66.22	21.06	ref|XP_006808726.1| PREDICTED: von Willebrand factor A domain-containing protein 7-like [Neolamprologus brichardi]	401	1e-109	198/299	66.22	1	299	514	815
comp5514_c0_seq1 [220 - 2]	73	376	52.05	10.11	ref|XP_004539936.1| PREDICTED: UDP-glucuronosyltransferase 2B1-like [Maylandia zebra]	77	3e-12	38/73	52.05	1	73	67	139
comp5571_c0_seq1 [204 - 1]	68	479	100	14.2	ref|WP_023196515.1| isopropylmalate isomerase large subunit [Salmonella enterica] gb|ESE95822.1| isopropylmalate isomerase large subunit [Salmonella enterica subsp. enterica serovar Virchow str. ATCC 51955]	150	2e-34	68/68	100	1	68	20	87
comp5624_c0_seq1 [210 - 1]	70	720	64.29	6.25	ref|XP_003979955.1| PREDICTED: protocadherin gamma-A2-like [Takifugu rubripes]	94.7	1e-17	45/56	80.36	1	56	273	328
comp5656_c0_seq1 [1 - 201]	67	1885	53.73	1.91	emb|CAN64335.1| hypothetical protein VITISV_001808 [Vitis vinifera]	84.3	1e-14	36/67	53.73	1	67	805	871
comp5795_c0_seq1 [469 - 2]	156	1732	93.59	8.43	ref|XP_007563093.1| PREDICTED: transient receptor potential cation channel subfamily M member 3 isoform X2 [Poecilia formosa]	308	4e-82	146/149	97.99	8	156	431	579
comp5800_c0_seq1 [337 - 2]	112	423	69.64	18.44	ref|XP_005727170.1| PREDICTED: relaxin-3 receptor 1-like [Pundamilia nyererei]	157	2e-36	78/112	69.64	1	112	232	343
comp5861_c0_seq1 [2 - 268]	89	166	98.88	53.01	pdb|3DEU|A Chain A, Crystal Structure Of Transcription Regulatory Protein Slya From Salmonella Typhimurium In Complex With Salicylate Ligands pdb|3DEU|B Chain B, Crystal Structure Of Transcription Regulatory Protein Slya From Salmonella Typhimurium In Complex With Salicylate Ligands	175	5e-42	88/89	98.88	1	89	60	148
comp5869_c0_seq1 [738 - 1]	246	2211	90.65	33.65	ref|XP_006792881.1| PREDICTED: obscurin-like isoform X1 [Neolamprologus brichardi] ref|XP_006792882.1| PREDICTED: obscurin-like isoform X2 [Neolamprologus brichardi]	390	1e-106	223/246	90.65	1	246	338	2193
comp5875_c0_seq1 [3 - 275]	91	754	32.97	3.98	ref|XP_004575931.1| PREDICTED: uncharacterized protein LOC101476038 [Maylandia zebra]	63.9	2e-08	30/49	61.22	2	50	630	678
comp5883_c0_seq1 [14 - 193]	60	431	53.33	7.42	ref|XP_005738327.1| PREDICTED: ghrelin O-acyltransferase-like [Pundamilia nyererei]	69.3	4e-10	32/44	72.73	1	44	370	413
comp5993_c0_seq1 [207 - 1]	69	216	42.03	13.43	ref|WP_001314014.1| protein SbmA, partial [Escherichia coli] gb|EGI26451.1| protein SbmA [Escherichia coli TA206]	56.6	3e-06	29/69	42.03	1	69	144	212
comp6005_c0_seq1 [3 - 215]	71	265	100	26.79	ref|WP_023375603.1| 4-amino-4-deoxychorismate lyase [Salmonella enterica] gb|ESO23245.1| 4-amino-4-deoxychorismate lyase [Salmonella enterica subsp. enterica serovar Agona str. 400095 17]	150	2e-34	71/71	100	1	71	4	74
comp6094_c0_seq1 [2 - 256]	85	200	89.41	38	ref|YP_218325.1| ribosome maturation factor [Salmonella enterica subsp. enterica serovar Choleraesuis str. SC-B67] ref|WP_001540997.1| tRNA(ANN) t(6)A37 threonylcarbamoyladenosine modification protein [Salmonella enterica] gb|AAX67244.1| putative translation factor [Salmonella enterica subsp. enterica serovar Choleraesuis str. SC-B67] gb|EFZ07965.1| putative ribosome maturation factor [Salmonella…	156	3e-36	76/77	98.7	9	85	1	77
comp6185_c0_seq1 [213 - 1]	71	477	98.59	14.68	ref|XP_005376956.1| PREDICTED: hepatocyte nuclear factor 3-alpha [Chinchilla lanigera]	159	4e-37	70/71	98.59	1	71	190	260
comp6229_c0_seq1 [1 - 432]	144	5064	83.33	2.37	ref|XP_005732646.1| PREDICTED: histone-lysine N-methyltransferase 2D-like [Pundamilia nyererei]	239	2e-61	120/144	83.33	1	144	1356	1499
comp6280_c0_seq1 [267 - 1]	89	367	78.65	19.07	gb|ADR10240.1| C-X-C chemokine receptor type 4 protein [Epinephelus coioides]	141	1e-31	70/75	93.33	1	75	279	353
comp6296_c0_seq1 [657 - 1]	219	547	57.53	23.03	ref|XP_005452068.1| PREDICTED: sacsin-like [Oreochromis niloticus]	257	2e-66	126/219	57.53	1	219	220	438
comp6344_c0_seq1 [2 - 343]	114	2985	34.21	1.31	ref|XP_005798535.1| PREDICTED: IgGFc-binding protein-like [Xiphophorus maculatus]	95.5	7e-18	39/49	79.59	65	113	1780	1828
comp6347_c0_seq1 [205 - 2]	68	1105	80.88	4.98	ref|XP_004547847.1| PREDICTED: disks large-associated protein 3-like isoform X2 [Maylandia zebra] ref|XP_005946645.1| PREDICTED: disks large-associated protein 3-like isoform X3 [Haplochromis burtoni]	102	4e-20	55/68	80.88	1	68	619	686
comp6470_c0_seq1 [2 - 259]	86	1820	69.77	3.3	dbj|BAB03287.1| pro-alpha 1 type V/XI collagen [Pagrus major]	115	4e-24	60/85	70.59	2	86	1521	1605
comp6595_c0_seq1 [216 - 1]	72	1106	72.22	4.7	ref|XP_003588355.1| Mitochondrial protein, putative [Medicago truncatula] gb|AES58606.1| Mitochondrial protein, putative [Medicago truncatula]	112	7e-23	52/57	91.23	1	57	906	962
comp6627_c0_seq1 [2 - 205]	68	334	83.82	17.07	ref|XP_005949831.1| PREDICTED: D-beta-hydroxybutyrate dehydrogenase, mitochondrial-like [Haplochromis burtoni]	125	4e-27	57/68	83.82	1	68	70	137
comp6666_c0_seq1 [315 - 1]	105	610	98.1	16.89	ref|XP_006715432.1| PREDICTED: ephrin type-A receptor 7 isoform X4 [Homo sapiens]	222	3e-56	103/105	98.1	1	105	355	459
comp6687_c0_seq1 [579 - 10]	190	711	73.16	19.97	ref|XP_004079672.1| PREDICTED: serine/threonine-protein kinase DCLK2-like [Oryzias latipes]	184	2e-44	139/183	75.96	8	190	495	711
comp6703_c0_seq1 [2 - 223]	74	247	68.92	20.65	ref|WP_022064904.1| putative uncharacterized protein [Klebsiella variicola CAG:634] emb|CCZ99690.1| putative uncharacterized protein [Klebsiella variicola CAG:634]	106	3e-21	51/74	68.92	1	74	145	218
comp6730_c0_seq1 [2 - 244]	81	461	97.53	17.14	ref|XP_005797844.1| PREDICTED: gamma-aminobutyric acid receptor subunit gamma-1-like [Xiphophorus maculatus]	172	3e-41	79/81	97.53	1	81	22	102
comp6818_c0_seq1 [846 - 1]	282	1710	83.33	13.74	ref|XP_005469964.1| PREDICTED: microtubule-associated serine/threonine-protein kinase 1-like isoform X1 [Oreochromis niloticus]	455	1e-126	235/282	83.33	1	282	704	984
comp6857_c0_seq1 [420 - 1]	140	3559	42.14	1.66	ref|XP_005450580.1| PREDICTED: striated muscle preferentially expressed protein kinase-like [Oreochromis niloticus]	118	9e-25	59/108	54.63	32	139	2327	2434
comp6887_c0_seq1 [3 - 782]	260	8572	84.62	2.57	ref|XP_005454805.1| PREDICTED: nesprin-1-like [Oreochromis niloticus]	428	1e-117	220/260	84.62	1	260	5039	5298
comp7004_c0_seq1 [1 - 321]	107	1232	89.72	7.79	ref|XP_005746061.1| PREDICTED: VPS10 domain-containing receptor SorCS1-like isoform X1 [Pundamilia nyererei]	212	3e-53	96/101	95.05	7	107	657	757
comp7011_c0_seq1 [219 - 1]	73	68	54.79	58.82	emb|CAB44306.1| T-cell antigen receptor [Dicentrarchus labrax]	88.6	7e-16	40/66	60.61	5	70	2	68
comp7017_c0_seq1 [257 - 3]	85	306	100	27.78	ref|XP_004233104.1| PREDICTED: uncharacterized protein ycf23-like [Solanum lycopersicum]	172	4e-41	85/85	100	1	85	96	180
comp7017_c1_seq1 [2 - 283]	94	306	92.55	28.43	ref|XP_004233104.1| PREDICTED: uncharacterized protein ycf23-like [Solanum lycopersicum]	179	3e-43	87/88	98.86	7	94	1	88
comp7052_c0_seq1 [153 - 383]	77	81	96.1	91.36	ref|WP_000150961.1| hypothetical protein [Salmonella enterica] gb|EJA75858.1| hypothetical protein SEEN462_26460 [Salmonella enterica subsp. enterica serovar Newport str. CVM 22462]	150	1e-34	74/74	100	3	76	1	74
comp7062_c0_seq1 [2 - 211]	70	369	100	18.97	gb|ETJ19072.1| DNA helicase II, partial [Escherichia coli DORA_A_5_14_21]	148	7e-34	70/70	100	1	70	19	88
comp7077_c0_seq1 [233 - 3]	77	4579	88.31	1.49	ref|XP_005927399.1| PREDICTED: sacsin-like isoform X2 [Haplochromis burtoni]	143	3e-32	68/77	88.31	1	77	966	1042
comp7077_c1_seq1 [304 - 2]	101	4579	86.14	1.9	ref|XP_005720656.1| PREDICTED: sacsin-like [Pundamilia nyererei]	178	7e-43	87/101	86.14	1	101	1040	1140
comp7105_c0_seq1 [266 - 3]	88	963	56.82	5.19	ref|XP_006784067.1| PREDICTED: uncharacterized protein LOC102785940 [Neolamprologus brichardi]	87.4	2e-15	50/88	56.82	1	88	465	548
comp7105_c1_seq1 [3 - 443]	147	977	61.9	9.31	ref|XP_005456597.1| PREDICTED: uncharacterized protein LOC100710163 [Oreochromis niloticus]	165	5e-39	91/147	61.9	1	147	331	476
comp7127_c0_seq1 [1 - 336]	112	334	66.96	22.46	ref|XP_005949831.1| PREDICTED: D-beta-hydroxybutyrate dehydrogenase, mitochondrial-like [Haplochromis burtoni]	164	1e-38	75/112	66.96	1	112	215	326
comp7160_c0_seq1 [2 - 307]	102	542	74.51	14.02	ref|XP_003445406.2| PREDICTED: tumor necrosis factor receptor superfamily member EDAR-like isoform X1 [Oreochromis niloticus]	154	1e-35	76/87	87.36	1	87	247	333
comp7165_c0_seq1 [1 - 222]	74	1745	62.16	2.64	ref|XP_003457813.2| PREDICTED: collagen alpha-1(XI) chain-like [Oreochromis niloticus]	78.6	7e-13	46/74	62.16	1	74	1093	1166
comp7177_c0_seq1 [3 - 299]	99	416	100	23.8	ref|XP_003448219.2| PREDICTED: transcription factor Sp5-like [Oreochromis niloticus]	211	1e-52	99/99	100	1	99	260	358
comp7187_c0_seq1 [286 - 14]	91	403	64.84	14.64	ref|XP_005453512.1| PREDICTED: coiled-coil domain-containing protein 30-like isoform X3 [Oreochromis niloticus]	116	3e-24	59/84	70.24	1	84	227	310
comp7251_c0_seq1 [306 - 1]	102	982	57.84	6.01	ref|XP_004572240.1| PREDICTED: uncharacterized protein LOC101485621 [Maylandia zebra]	129	4e-28	59/102	57.84	1	102	546	647
comp7258_c0_seq1 [3 - 227]	75	1128	53.33	3.55	ref|XP_006784476.1| PREDICTED: liprin-alpha-2-like isoform X4 [Neolamprologus brichardi]	92.4	5e-17	40/41	97.56	35	75	1	41
comp7265_c0_seq1 [2 - 283]	94	347	69.15	18.73	ref|XP_003448342.1| PREDICTED: parapinopsin-like [Oreochromis niloticus]	146	2e-33	65/81	80.25	1	81	153	233
comp7267_c1_seq1 [317 - 3]	105	897	43.81	5.13	ref|XP_007567781.1| PREDICTED: GTPase IMAP family member 8-like [Poecilia formosa]	92.4	6e-17	46/84	54.76	3	86	760	842
comp7297_c0_seq1 [1 - 267]	89	1148	43.82	3.4	ref|XP_005477408.1| PREDICTED: uncharacterized protein LOC100706638 isoform X2 [Oreochromis niloticus]	83.2	3e-14	39/71	54.93	19	89	927	997
comp7348_c0_seq1 [8 - 454]	149	606	73.83	18.15	ref|XP_006784270.1| PREDICTED: apoptosis-inducing factor 3-like isoform X1 [Neolamprologus brichardi]	241	9e-62	110/118	93.22	32	149	40	157
comp7356_c0_seq1 [1 - 297]	99	316	51.52	16.14	dbj|BAG74356.1| hatching enzyme [Engraulis japonicus]	98.6	7e-19	51/95	53.68	4	98	81	178
comp7381_c0_seq1 [1 - 285]	95	963	97.89	9.66	ref|XP_003976145.1| PREDICTED: importin-13-like [Takifugu rubripes]	191	8e-47	93/95	97.89	1	95	428	522
comp7387_c1_seq1 [3 - 620]	206	210	71.84	70.48	ref|XP_005797341.1| PREDICTED: mpv17-like protein-like [Xiphophorus maculatus]	318	9e-85	148/176	84.09	1	176	11	186
comp7392_c0_seq1 [604 - 2]	201	1241	67.16	10.88	ref|XP_006806706.1| PREDICTED: LOW QUALITY PROTEIN: contactin-associated protein-like 5-like [Neolamprologus brichardi]	283	2e-74	135/155	87.1	47	201	1	155
comp7392_c1_seq1 [221 - 3]	73	1542	97.26	4.6	ref|XP_003962183.1| PREDICTED: contactin-associated protein-like 5-like [Takifugu rubripes]	159	3e-37	71/73	97.26	1	73	258	330
comp7408_c0_seq1 [252 - 1]	84	873	92.86	8.93	ref|XP_005453825.1| PREDICTED: oxysterol-binding protein-related protein 6-like isoform X7 [Oreochromis niloticus]	163	2e-38	78/82	95.12	2	83	235	316
comp7417_c0_seq1 [1 - 429]	143	1959	65.03	4.75	ref|XP_005461790.1| PREDICTED: sodium channel protein type 5 subunit alpha [Oreochromis niloticus]	189	3e-46	93/143	65.03	1	143	454	593
comp7457_c0_seq1 [425 - 3]	141	419	63.12	21.24	ref|XP_004249937.1| PREDICTED: dnaJ protein homolog isoform 1 [Solanum lycopersicum] ref|XP_004249938.1| PREDICTED: dnaJ protein homolog isoform 2 [Solanum lycopersicum]	164	7e-39	89/141	63.12	1	141	42	182
comp7470_c0_seq1 [3 - 212]	70	321	100	21.81	ref|XP_004239781.1| PREDICTED: 60S acidic ribosomal protein P0-like [Solanum lycopersicum]	143	2e-32	70/70	100	1	70	11	80
comp7471_c1_seq1 [1 - 273]	91	1066	68.13	5.82	ref|XP_005451663.1| PREDICTED: proline-rich transmembrane protein 4-like [Oreochromis niloticus]	118	9e-25	62/90	68.89	1	90	123	211
comp7508_c0_seq1 [249 - 1]	83	437	45.78	8.7	ref|XP_005993661.1| PREDICTED: uncharacterized protein LOC102363116 isoform X1 [Latimeria chalumnae] ref|XP_005993662.1| PREDICTED: uncharacterized protein LOC102363116 isoform X2 [Latimeria chalumnae]	82.8	4e-14	38/56	67.86	27	82	37	94
comp7541_c0_seq1 [3 - 209]	69	318	43.48	9.43	gb|ELR48825.1| C-type lectin domain family 10 member A [Bos mutus]	63.2	3e-08	30/62	48.39	8	69	172	234
comp7542_c0_seq1 [273 - 1]	91	1376	45.05	2.98	ref|XP_004575766.1| PREDICTED: serine/arginine repetitive matrix protein 2-like [Maylandia zebra]	85.5	6e-15	41/74	55.41	17	90	125	198
comp7542_c1_seq1 [2 - 298]	99	1752	49.49	2.8	ref|XP_004077293.1| PREDICTED: uncharacterized protein LOC101166656 [Oryzias latipes]	97.8	1e-18	49/98	50	2	99	27	124
comp7560_c0_seq1 [1 - 402]	134	526	80.6	20.53	ref|XP_005808834.1| PREDICTED: solute carrier family 22 member 5-like [Xiphophorus maculatus]	218	8e-55	108/134	80.6	1	134	367	500
comp7560_c1_seq1 [1 - 171]	57	558	70.18	7.17	ref|XP_005456175.1| PREDICTED: solute carrier family 22 member 5-like [Oreochromis niloticus]	89.4	5e-16	40/56	71.43	1	56	493	548
comp7561_c0_seq1 [463 - 2]	154	1901	83.77	6.79	ref|XP_005448494.1| PREDICTED: plexin-A2-like [Oreochromis niloticus]	264	7e-69	129/154	83.77	1	154	1512	1665
comp7561_c1_seq1 [1 - 219]	73	1900	94.52	3.63	ref|XP_007553700.1| PREDICTED: plexin-A2-like [Poecilia formosa]	156	2e-36	69/73	94.52	1	73	1439	1511
comp7567_c0_seq1 [3 - 404]	134	1901	98.51	6.94	ref|XP_003978049.1| PREDICTED: plexin-A2-like [Takifugu rubripes]	285	5e-75	132/134	98.51	1	134	705	838
comp7573_c0_seq1 [2 - 253]	84	3604	44.05	1.03	ref|XP_007546135.1| PREDICTED: microtubule-associated protein futsch-like [Poecilia formosa]	60.5	2e-07	37/84	44.05	1	84	1914	1998
comp7575_c0_seq1 [3 - 371]	123	1125	87.8	9.6	ref|XP_005798773.1| PREDICTED: potassium channel subfamily T member 1-like [Xiphophorus maculatus]	227	1e-57	108/123	87.8	1	123	854	976
comp7580_c0_seq1 [2 - 241]	80	2212	86.25	8.05	ref|XP_005937370.1| PREDICTED: obscurin-like [Haplochromis burtoni]	142	4e-32	69/80	86.25	1	80	878	1414
comp7585_c0_seq1 [281 - 3]	93	1573	76.34	11.7	ref|XP_005467771.1| PREDICTED: cadherin EGF LAG seven-pass G-type receptor 1-like [Oreochromis niloticus]	140	1e-31	71/93	76.34	1	93	339	1140
comp7598_c0_seq1 [3 - 314]	104	1652	82.69	5.21	ref|XP_005468972.1| PREDICTED: supervillin-like isoform X3 [Oreochromis niloticus]	167	2e-39	86/102	84.31	1	102	771	885
comp7629_c0_seq1 [3 - 221]	73	475	76.71	11.79	ref|XP_003441983.1| PREDICTED: GDNF family receptor alpha-1-like [Oreochromis niloticus]	115	4e-24	56/73	76.71	1	73	360	434
comp7638_c0_seq1 [2 - 427]	142	182	90.85	70.88	emb|CAI59835.1| aminopeptidase [Lates calcarifer]	272	4e-71	129/142	90.85	1	142	25	166
comp7648_c0_seq1 [2 - 199]	66	761	81.82	7.1	emb|CBN81441.1| von Willebrand factor A domain-containing protein 2, partial [Dicentrarchus labrax]	118	7e-25	54/66	81.82	1	66	515	580
comp7662_c0_seq1 [509 - 3]	169	3698	86.98	3.98	ref|XP_004561617.1| PREDICTED: protein SZT2-like isoform X5 [Maylandia zebra]	303	2e-80	147/169	86.98	1	169	153	321
comp7677_c0_seq1 [1421 - 3]	473	27231	73.57	5.96	ref|XP_006806516.1| PREDICTED: titin-like [Neolamprologus brichardi]	656	0	348/392	88.78	82	473	1715	7531
comp7681_c0_seq1 [2 - 274]	91	2813	79.12	6.9	ref|XP_007228343.1| PREDICTED: protocadherin Fat 4-like [Astyanax mexicanus]	140	2e-31	72/84	85.71	8	91	34	2252
comp7690_c0_seq1 [3 - 392]	130	996	71.54	19.38	ref|XP_005747513.1| PREDICTED: neuroblast differentiation-associated protein AHNAK-like [Pundamilia nyererei]	122	7e-26	93/128	72.66	1	128	249	603
comp7691_c0_seq1 [203 - 3]	67	739	68.66	6.22	ref|XP_005811643.1| PREDICTED: hydroperoxide isomerase ALOXE3-like [Xiphophorus maculatus]	108	6e-22	46/67	68.66	1	67	538	604
comp7699_c0_seq1 [1 - 315]	105	976	89.52	9.63	ref|XP_003969738.1| PREDICTED: sodium/hydrogen exchanger 5-like [Takifugu rubripes] ref|XP_003978413.1| PREDICTED: sodium/hydrogen exchanger 5-like [Takifugu rubripes]	194	8e-48	94/104	90.38	1	104	172	275
comp7703_c0_seq1 [3 - 308]	102	549	90.2	16.76	ref|XP_005805090.1| PREDICTED: 5,6-dihydroxyindole-2-carboxylic acid oxidase-like [Xiphophorus maculatus]	204	7e-51	92/102	90.2	1	102	57	158
comp7713_c0_seq1 [3 - 389]	129	3015	79.84	3.42	ref|XP_004544838.1| PREDICTED: cadherin EGF LAG seven-pass G-type receptor 2-like isoform X1 [Maylandia zebra]	202	5e-50	103/129	79.84	1	129	1254	1380
comp7722_c0_seq1 [1 - 252]	84	2945	75	2.14	ref|XP_004566328.1| PREDICTED: LOW QUALITY PROTEIN: DNA polymerase zeta catalytic subunit-like [Maylandia zebra]	142	5e-32	63/65	96.92	20	84	1	65
comp7740_c0_seq1 [2 - 349]	116	426	93.97	25.59	ref|XP_005451602.1| PREDICTED: neuropeptide FF receptor 2-like [Oreochromis niloticus]	231	6e-59	109/116	93.97	1	116	311	426
comp7743_c0_seq1 [1 - 234]	78	371	88.46	18.6	prf||1803516A glycolate oxidase	139	5e-31	69/78	88.46	1	78	44	121
comp7765_c0_seq1 [258 - 1]	86	478	100	17.99	gb|AHR05530.1| amino acid:proton symporter [Salmonella enterica subsp. enterica serovar Enteritidis str. EC20120200]	169	4e-40	86/86	100	1	86	204	289
comp7769_c0_seq1 [3 - 209]	69	1487	89.86	4.17	ref|XP_005477116.1| PREDICTED: protein dispatched homolog 2-like [Oreochromis niloticus]	125	6e-27	62/69	89.86	1	69	319	387
comp7777_c0_seq1 [3 - 635]	211	1380	94.31	14.42	ref|XP_005463013.1| PREDICTED: probable G-protein coupled receptor 125-like [Oreochromis niloticus]	417	1e-115	199/208	95.67	4	211	623	830
comp7811_c0_seq1 [346 - 2]	115	8572	94.78	1.27	ref|XP_005454805.1| PREDICTED: nesprin-1-like [Oreochromis niloticus]	224	1e-56	109/115	94.78	1	115	2963	3077
comp7813_c0_seq1 [3 - 227]	75	2296	93.33	4.4	ref|XP_005476690.1| PREDICTED: retinal-specific ATP-binding cassette transporter-like isoform X2 [Oreochromis niloticus]	156	2e-36	70/72	97.22	4	75	1104	2149
comp7866_c0_seq1 [302 - 3]	100	1429	38	2.66	emb|CBN80918.1| Tensin-like C1 domain-containing phosphatase [Dicentrarchus labrax]	74.3	2e-11	38/56	67.86	28	83	933	988
comp7875_c0_seq1 [439 - 2]	146	416	57.53	20.19	ref|XP_004541501.1| PREDICTED: probable palmitoyltransferase ZDHHC1-like [Maylandia zebra]	185	6e-45	84/126	66.67	21	146	4	129
comp7882_c0_seq1 [335 - 3]	111	440	64.86	16.36	ref|XP_004538720.1| PREDICTED: docking protein 1-like [Maylandia zebra]	153	2e-35	72/98	73.47	13	110	8	101
comp7887_c1_seq1 [1 - 273]	91	467	72.53	14.13	ref|XP_004575823.1| PREDICTED: clathrin heavy chain linker domain-containing protein 1-like isoform X1 [Maylandia zebra]	137	1e-30	66/91	72.53	1	91	377	467
comp7906_c0_seq1 [2 - 238]	79	3261	79.75	1.93	ref|XP_004568431.1| PREDICTED: protocadherin-16-like [Maylandia zebra]	127	2e-27	63/79	79.75	1	79	1467	1545
comp7906_c1_seq1 [213 - 1]	71	3262	70.42	1.53	ref|XP_003449782.1| PREDICTED: protocadherin-16-like [Oreochromis niloticus]	105	9e-21	50/68	73.53	4	71	1406	1473
comp7910_c0_seq1 [272 - 3]	90	442	95.56	19.46	ref|XP_005451202.1| PREDICTED: protein FAM69A-like isoform X1 [Oreochromis niloticus]	200	2e-49	86/90	95.56	1	90	244	333
comp7911_c0_seq1 [1 - 228]	76	999	84.21	6.41	ref|XP_005798753.1| PREDICTED: uncharacterized protein LOC102219883 [Xiphophorus maculatus]	147	1e-33	64/76	84.21	1	76	880	955
comp7911_c1_seq1 [1 - 216]	72	1675	81.94	3.52	ref|XP_006789212.1| PREDICTED: macrophage mannose receptor 1-like [Neolamprologus brichardi]	134	9e-30	59/71	83.1	1	71	585	655
comp7919_c0_seq1 [244 - 2]	81	377	93.83	20.16	ref|XP_005451775.1| PREDICTED: leucine-rich repeat and transmembrane domain-containing protein 2-like [Oreochromis niloticus]	156	2e-36	76/81	93.83	1	81	158	238
comp7999_c0_seq1 [1 - 597]	199	4648	97.49	17.94	emb|CAF92417.1| unnamed protein product [Tetraodon nigroviridis]	396	1e-108	194/198	97.98	1	198	172	2953
comp8035_c1_seq1 [3 - 206]	68	418	100	16.27	ref|XP_004552953.1| PREDICTED: zinc finger protein Gfi-1-like [Maylandia zebra]	145	7e-33	68/68	100	1	68	349	416
comp8059_c0_seq1 [2 - 250]	83	500	91.57	15.2	ref|XP_005808702.1| PREDICTED: potassium voltage-gated channel subfamily A member 2-like [Xiphophorus maculatus]	159	5e-37	76/83	91.57	1	83	418	500
comp8077_c0_seq1 [1 - 567]	189	837	80.42	18.16	ref|XP_004555601.1| PREDICTED: SH3 domain-containing RING finger protein 3-like isoform X2 [Maylandia zebra]	321	8e-86	152/167	91.02	22	188	112	278
comp8130_c0_seq1 [207 - 1]	69	425	68.12	11.06	ref|XP_004539515.1| PREDICTED: neuromedin-K receptor-like isoform X1 [Maylandia zebra] ref|XP_004539516.1| PREDICTED: neuromedin-K receptor-like isoform X2 [Maylandia zebra]	102	5e-20	47/69	68.12	1	69	175	243
comp8139_c0_seq1 [359 - 3]	119	2302	85.71	4.43	ref|XP_005809224.1| PREDICTED: voltage-dependent T-type calcium channel subunit alpha-1H-like [Xiphophorus maculatus]	221	5e-56	102/115	88.7	1	115	104	218
comp8139_c1_seq1 [381 - 1]	127	2302	73.23	4.04	ref|XP_005809224.1| PREDICTED: voltage-dependent T-type calcium channel subunit alpha-1H-like [Xiphophorus maculatus]	206	4e-51	93/116	80.17	12	127	231	346
comp8150_c0_seq1 [478 - 2]	159	667	48.43	11.54	ref|XP_005464743.1| PREDICTED: dapper homolog 1-like [Oreochromis niloticus]	128	7e-28	77/147	52.38	13	159	1	140
comp8174_c0_seq1 [3 - 356]	118	2083	72.03	4.08	ref|XP_003972370.1| PREDICTED: voltage-dependent T-type calcium channel subunit alpha-1H-like [Takifugu rubripes]	163	2e-38	85/118	72.03	1	118	879	1000
comp8178_c0_seq1 [1 - 318]	106	1778	84.91	7.93	ref|XP_004545934.1| PREDICTED: protocadherin gamma-A11-like [Maylandia zebra]	178	5e-43	90/106	84.91	1	106	106	1023
comp8198_c0_seq1 [329 - 3]	109	415	95.41	25.06	ref|XP_005724097.1| PREDICTED: solute carrier family 35 member F4-like isoform X2 [Pundamilia nyererei] ref|XP_005916813.1| PREDICTED: solute carrier family 35 member F4-like isoform X2 [Haplochromis burtoni]	211	7e-53	104/108	96.3	1	108	250	357
comp8204_c0_seq1 [3 - 260]	86	490	100	17.55	ref|WP_001699904.1| fused phosphoenolpyruvate-protein phosphotransferase PtsP/GAF domain, partial [Salmonella enterica] gb|ELL93703.1| fused phosphoenolpyruvate-protein phosphotransferase PtsP/GAF domain, partial [Salmonella enterica subsp. enterica serovar Enteritidis str. SE30663]	175	6e-42	86/86	100	1	86	402	487
comp8216_c0_seq1 [203 - 6]	66	638	43.94	4.55	dbj|BAM62877.1| L1-encoded reverse transcriptase-like protein [Protobothrops flavoviridis]	71.6	9e-11	29/63	46.03	1	63	451	513
comp8216_c1_seq1 [292 - 2]	97	506	42.27	8.1	gb|EGT50279.1| hypothetical protein CAEBREN_30272 [Caenorhabditis brenneri]	85.1	8e-15	41/96	42.71	2	97	86	183
comp8229_c0_seq1 [211 - 2]	70	928	71.43	5.39	gb|ABL75851.1| protocadherin 2A11 [Takifugu rubripes]	102	4e-20	50/70	71.43	1	70	226	297
comp8229_c1_seq1 [2 - 283]	94	640	86.17	12.66	ref|XP_004545910.1| PREDICTED: protocadherin alpha-2-like [Maylandia zebra]	167	2e-39	81/94	86.17	1	94	136	229
comp8285_c1_seq1 [229 - 2]	76	537	93.42	13.22	ref|XP_007578397.1| PREDICTED: glucagon receptor [Poecilia formosa]	156	3e-36	71/76	93.42	1	76	226	301
comp8299_c0_seq1 [2 - 391]	130	1296	83.85	8.41	ref|XP_005475210.1| PREDICTED: contactin-associated protein-like 5-like [Oreochromis niloticus]	226	2e-57	109/130	83.85	1	130	888	1017
comp8302_c0_seq1 [533 - 3]	177	429	90.4	37.3	ref|XP_007556645.1| PREDICTED: protein Wnt-10b isoform X1 [Poecilia formosa]	338	4e-91	160/177	90.4	1	177	222	398
comp8328_c0_seq1 [1 - 330]	110	324	89.09	30.25	emb|CAF98652.1| unnamed protein product [Tetraodon nigroviridis]	201	6e-50	98/110	89.09	1	110	9	118
comp8336_c0_seq1 [769 - 2]	256	1731	80.47	11.9	ref|XP_004539004.1| PREDICTED: girdin-like isoform X4 [Maylandia zebra]	407	1e-111	206/255	80.78	1	255	1090	1350
comp8382_c0_seq1 [2 - 544]	181	1163	56.91	8.86	ref|XP_004544667.1| PREDICTED: golgin subfamily A member 4-like isoform X1 [Maylandia zebra] ref|XP_004544668.1| PREDICTED: golgin subfamily A member 4-like isoform X2 [Maylandia zebra]	167	2e-39	103/180	57.22	2	181	528	707
comp8382_c1_seq1 [2 - 271]	90	958	55.56	5.22	ref|XP_005473426.1| PREDICTED: trichohyalin-like isoform X4 [Oreochromis niloticus]	91.7	8e-17	50/85	58.82	6	90	230	316
comp8383_c0_seq1 [1 - 252]	84	619	91.67	12.44	ref|XP_004074460.1| PREDICTED: sodium-dependent neutral amino acid transporter B(0)AT3-like [Oryzias latipes]	156	2e-36	77/84	91.67	1	84	30	113
comp8424_c0_seq1 [3 - 209]	69	3009	79.71	1.83	ref|XP_004544839.1| PREDICTED: cadherin EGF LAG seven-pass G-type receptor 2-like isoform X2 [Maylandia zebra]	122	5e-26	55/58	94.83	1	58	1544	1601
comp8429_c0_seq1 [1 - 201]	67	522	70.15	9	ref|XP_004078178.1| PREDICTED: oxidative stress-induced growth inhibitor 2-like [Oryzias latipes]	99	5e-19	47/67	70.15	1	67	194	258
comp8459_c0_seq1 [263 - 3]	87	1603	67.82	3.68	ref|XP_006799221.1| PREDICTED: thrombospondin type-1 domain-containing protein 7B-like [Neolamprologus brichardi]	116	2e-24	59/87	67.82	1	87	248	332
comp8461_c0_seq1 [1 - 282]	94	586	76.6	12.29	ref|XP_003962907.1| PREDICTED: exocyst complex component 3-like [Takifugu rubripes]	142	3e-32	72/93	77.42	1	93	191	283
comp8499_c1_seq1 [223 - 35]	63	512	58.73	7.23	emb|CBN80772.1| Adenomatosis polyposis coli down-regulated 1 protein [Dicentrarchus labrax]	79.3	5e-13	37/46	80.43	1	46	450	495
comp8505_c0_seq1 [3 - 260]	86	31911	73.26	1.22	ref|XP_004574480.1| PREDICTED: titin-like [Maylandia zebra]	124	8e-27	63/86	73.26	1	86	13428	27895
comp8505_c1_seq1 [2 - 205]	68	29060	98.53	1.77	ref|XP_007572499.1| PREDICTED: titin [Poecilia formosa]	137	2e-30	67/68	98.53	1	68	9571	26199
comp8521_c0_seq1 [275 - 3]	91	415	100	21.93	ref|XP_004248342.1| PREDICTED: fasciclin-like arabinogalactan protein 1-like isoform 1 [Solanum lycopersicum] ref|XP_004248343.1| PREDICTED: fasciclin-like arabinogalactan protein 1-like isoform 2 [Solanum lycopersicum]	187	9e-46	91/91	100	1	91	75	165
comp8535_c0_seq1 [276 - 1]	92	537	94.57	16.2	ref|XP_004548495.1| PREDICTED: synaptotagmin-10-like isoform X3 [Maylandia zebra] ref|XP_005456679.1| PREDICTED: synaptotagmin-10-like isoform X3 [Oreochromis niloticus]	175	6e-42	87/92	94.57	1	92	213	303
comp8553_c0_seq1 [4 - 291]	96	262	64.58	23.66	ref|YP_008381478.1| tol-pal system protein YbgF [Salmonella enterica subsp. enterica serovar Pullorum str. S06004] ref|WP_020937067.1| tol-pal system protein YbgF [Salmonella enterica] gb|AGS63457.1| tol-pal system protein YbgF [Salmonella enterica subsp. enterica serovar Pullorum str. S06004]	98.6	8e-19	62/93	66.67	4	96	1	93
comp8553_c1_seq1 [2 - 202]	67	262	100	25.57	ref|WP_002949270.1| hypothetical protein [Salmonella enterica] gb|ENZ87761.1| hypothetical protein D088_050004 [Salmonella enterica subsp. houtenae serovar 16:z4,z32:-- str. RKS3027]	140	2e-31	67/67	100	1	67	145	211
comp8558_c0_seq1 [248 - 3]	82	3282	82.93	2.07	ref|XP_005736056.1| PREDICTED: protocadherin-16-like [Pundamilia nyererei]	142	3e-32	68/69	98.55	1	69	826	894
comp8569_c0_seq1 [686 - 153]	178	966	80.34	14.8	ref|XP_007541138.1| PREDICTED: ERC protein 2-like [Poecilia formosa]	280	2e-73	143/178	80.34	1	178	796	966
comp8584_c0_seq1 [347 - 3]	115	1009	96.52	11	emb|CBN81390.1| Sarcoplasmic/endoplasmic reticulum calcium ATPase 1 [Dicentrarchus labrax]	233	3e-59	111/115	96.52	1	115	391	505
comp8600_c0_seq1 [1 - 390]	130	8572	93.08	1.41	ref|XP_005454805.1| PREDICTED: nesprin-1-like [Oreochromis niloticus]	236	3e-60	121/130	93.08	1	130	4071	4200
comp8609_c0_seq1 [225 - 1]	75	555	73.33	9.91	ref|XP_003444721.2| PREDICTED: protocadherin gamma-A11-like [Oreochromis niloticus]	108	7e-22	55/75	73.33	1	75	287	361
comp8614_c0_seq1 [3 - 284]	94	664	42.55	6.02	ref|XP_006803339.1| PREDICTED: general transcriptional corepressor trfA-like [Neolamprologus brichardi]	70.5	2e-10	40/94	42.55	1	94	112	205
comp8622_c0_seq1 [2 - 247]	82	1937	50	2.12	ref|XP_005724867.1| PREDICTED: kinesin-like protein KIF26B-like isoform X2 [Pundamilia nyererei]	78.2	1e-12	41/79	51.9	4	82	1186	1262
comp8622_c1_seq1 [222 - 1]	74	1885	44.59	1.75	ref|XP_004542358.1| PREDICTED: kinesin-like protein KIF26B-like isoform X3 [Maylandia zebra]	65.1	8e-09	33/66	50	6	71	1260	1319
comp8641_c0_seq1 [236 - 3]	78	976	80.77	6.45	ref|XP_005452439.1| PREDICTED: epithelial cell transforming sequence 2 oncogene-like [Oreochromis niloticus]	132	4e-29	63/78	80.77	1	78	784	861
comp8647_c0_seq1 [342 - 1]	114	1052	52.63	5.7	ref|XP_005746565.1| PREDICTED: mitogen-activated protein kinase kinase kinase 9-like isoform X2 [Pundamilia nyererei]	105	6e-21	60/114	52.63	1	114	702	815
comp8650_c0_seq1 [213 - 1]	71	529	63.38	8.51	ref|XP_005928738.1| PREDICTED: ankyrin repeat domain-containing protein 34C-like [Haplochromis burtoni]	80.9	1e-13	45/71	63.38	1	71	384	454
comp8650_c1_seq1 [1 - 207]	69	529	76.81	10.02	ref|XP_005928738.1| PREDICTED: ankyrin repeat domain-containing protein 34C-like [Haplochromis burtoni]	99.8	3e-19	53/69	76.81	1	69	299	367
comp8654_c0_seq1 [338 - 3]	112	503	64.29	14.31	ref|YP_008576199.1| maturase K (chloroplast) [Eucalyptus curtisii] gb|AGC57438.1| maturase K (chloroplast) [Eucalyptus curtisii]	137	2e-30	72/105	68.57	1	105	351	455
comp8657_c0_seq1 [319 - 92]	76	380	60.53	12.11	ref|XP_005807193.1| PREDICTED: neuromedin-K receptor-like [Xiphophorus maculatus]	95.9	5e-18	46/63	73.02	1	63	316	378
comp8660_c0_seq1 [354 - 1]	118	1109	69.49	7.39	ref|XP_005948469.1| PREDICTED: desmoglein-2-like [Haplochromis burtoni]	175	4e-42	82/104	78.85	2	105	121	224
comp8660_c1_seq1 [1 - 435]	145	979	60.69	8.99	ref|XP_005813021.1| PREDICTED: desmoglein-2-like [Xiphophorus maculatus]	184	1e-44	88/106	83.02	1	106	256	361
comp8675_c0_seq1 [2 - 505]	168	1488	68.45	7.73	emb|CBN80831.1| Zinc finger protein GLI1 [Dicentrarchus labrax]	211	7e-53	115/168	68.45	1	168	1130	1298
comp8681_c0_seq1 [295 - 2]	98	933	70.41	7.4	ref|XP_007554349.1| PREDICTED: von Willebrand factor A domain-containing protein 7-like [Poecilia formosa]	162	4e-38	69/95	72.63	4	98	136	230
comp8682_c0_seq1 [308 - 3]	102	2207	62.75	2.9	ref|XP_005453462.1| PREDICTED: protein AHNAK2-like [Oreochromis niloticus]	79.3	4e-13	64/102	62.75	1	102	679	830
comp8698_c0_seq1 [321 - 1]	107	1495	62.62	4.48	ref|XP_005929755.1| PREDICTED: protein AHNAK2-like, partial [Haplochromis burtoni]	126	2e-27	67/107	62.62	1	107	66	172
comp8709_c0_seq1 [2 - 235]	78	597	87.18	11.39	ref|XP_005454372.1| PREDICTED: membrane frizzled-related protein-like isoform X1 [Oreochromis niloticus] ref|XP_005454373.1| PREDICTED: membrane frizzled-related protein-like isoform X2 [Oreochromis niloticus]	140	1e-31	68/78	87.18	1	78	379	456
comp8736_c0_seq1 [3 - 209]	69	247	98.55	27.53	ref|XP_004545512.1| PREDICTED: calcium-binding protein 1-like isoform X1 [Maylandia zebra]	137	1e-30	68/69	98.55	1	69	179	247
comp8736_c1_seq1 [3 - 254]	84	247	67.86	23.08	ref|XP_004545512.1| PREDICTED: calcium-binding protein 1-like isoform X1 [Maylandia zebra]	119	6e-25	57/72	79.17	13	84	85	156
comp8764_c0_seq1 [274 - 2]	91	236	84.62	32.63	gb|ACQ58700.1| Transmembrane protein 150 precursor [Anoplopoma fimbria]	159	4e-37	77/91	84.62	1	91	25	115
comp8767_c0_seq1 [303 - 40]	88	412	52.27	11.17	ref|XP_004229034.1| PREDICTED: 30S ribosomal protein S1, chloroplastic-like [Solanum lycopersicum]	102	6e-20	46/59	77.97	1	59	27	85
comp8770_c0_seq1 [459 - 1]	153	419	58.17	21.24	ref|XP_006790782.1| PREDICTED: Na(+)/H(+) exchange regulatory cofactor NHE-RF1-like [Neolamprologus brichardi]	141	7e-32	89/149	59.73	5	153	67	218
comp8796_c1_seq1 [1 - 258]	86	707	67.44	8.2	ref|XP_006806150.1| PREDICTED: uncharacterized protein LOC102780375 isoform X1 [Neolamprologus brichardi] ref|XP_006806151.1| PREDICTED: uncharacterized protein LOC102780375 isoform X2 [Neolamprologus brichardi]	127	2e-27	58/59	98.31	28	86	507	565
comp8802_c0_seq1 [3 - 392]	130	398	78.46	25.63	ref|XP_005746405.1| PREDICTED: S-arrestin-like [Pundamilia nyererei]	224	1e-56	102/115	88.7	16	130	1	115
comp8802_c1_seq1 [1 - 225]	75	396	89.33	16.92	ref|XP_003976489.1| PREDICTED: S-arrestin-like [Takifugu rubripes]	144	1e-32	67/75	89.33	1	75	110	184
comp8821_c0_seq1 [1 - 312]	104	4051	74.04	1.9	emb|CBN81180.1| Polycystin-1 [Dicentrarchus labrax]	155	6e-36	77/104	74.04	1	104	1240	1343
comp8821_c1_seq1 [213 - 1]	71	4051	53.52	0.94	emb|CBN81180.1| Polycystin-1 [Dicentrarchus labrax]	77.8	1e-12	38/70	54.29	2	71	1343	1412
comp8824_c0_seq1 [3 - 320]	106	1069	64.15	6.36	ref|XP_005471879.1| PREDICTED: centrosome and spindle pole-associated protein 1-like isoform X2 [Oreochromis niloticus]	137	1e-30	68/101	67.33	6	106	864	963
comp8853_c0_seq1 [254 - 3]	84	589	47.62	6.79	ref|XP_003971670.1| PREDICTED: uncharacterized protein LOC101067572 [Takifugu rubripes]	97.8	1e-18	40/61	65.57	24	84	33	93
comp8871_c0_seq1 [202 - 2]	67	613	44.78	4.89	ref|XP_003437888.2| PREDICTED: outer dense fiber protein 2-like isoform X1 [Oreochromis niloticus]	59.7	3e-07	30/47	63.83	1	47	384	430
comp8882_c0_seq1 [2 - 349]	116	2217	82.76	4.33	ref|XP_007561997.1| PREDICTED: ninein [Poecilia formosa]	195	5e-48	96/115	83.48	1	115	2102	2216
comp8891_c0_seq1 [3 - 215]	71	3878	67.61	1.24	ref|XP_006780185.1| PREDICTED: zinc finger homeobox protein 3-like isoform X3 [Neolamprologus brichardi]	94.7	1e-17	48/57	84.21	1	57	401	457
comp8901_c0_seq1 [1 - 717]	239	630	84.1	38.1	ref|XP_006780539.1| PREDICTED: thrombospondin type-1 domain-containing protein 4-like [Neolamprologus brichardi]	413	1e-113	201/239	84.1	1	239	130	540
comp8924_c0_seq1 [210 - 1]	70	490	54.29	7.76	ref|XP_005290736.1| PREDICTED: uncharacterized protein C8orf74 homolog [Chrysemys picta bellii]	83.2	3e-14	38/65	58.46	1	65	321	385
comp8934_c0_seq1 [234 - 1]	78	1169	92.31	6.16	ref|XP_006804454.1| PREDICTED: adenylate cyclase type 2-like isoform X2 [Neolamprologus brichardi]	147	1e-33	72/78	92.31	1	78	668	745
comp8947_c0_seq1 [1 - 297]	99	761	88.89	11.56	emb|CBN81441.1| von Willebrand factor A domain-containing protein 2, partial [Dicentrarchus labrax]	192	3e-47	88/99	88.89	1	99	633	731
comp9008_c0_seq1 [1 - 300]	100	1086	83	7.64	ref|XP_006361724.1| PREDICTED: cellulose synthase A catalytic subunit 1 [UDP-forming] [Solanum tuberosum]	181	1e-43	83/100	83	1	100	587	686
comp9031_c0_seq1 [2 - 235]	78	2471	75.64	2.39	ref|XP_003964572.1| PREDICTED: voltage-dependent T-type calcium channel subunit alpha-1H-like [Takifugu rubripes]	117	2e-24	59/76	77.63	3	78	64	138
comp9042_c0_seq1 [421 - 2]	140	886	61.43	9.71	ref|XP_006802162.1| PREDICTED: LOW QUALITY PROTEIN: scavenger receptor class F member 1-like [Neolamprologus brichardi]	189	3e-46	86/108	79.63	33	140	63	170
comp9053_c0_seq1 [2 - 418]	139	4932	56.83	1.6	ref|XP_005912800.1| PREDICTED: histone-lysine N-methyltransferase 2C-like isoform X7 [Haplochromis burtoni]	147	1e-33	79/117	67.52	1	117	797	912
comp9058_c0_seq1 [239 - 3]	79	1394	58.23	3.3	ref|XP_007549193.1| PREDICTED: CD109 antigen-like [Poecilia formosa]	114	1e-23	46/79	58.23	1	79	1294	1372
comp9059_c0_seq1 [3 - 395]	131	338	100	38.76	gb|AHV43193.1| tail protein [Salmonella enterica subsp. enterica serovar Enteritidis str. EC20120009]	268	7e-70	131/131	100	1	131	8	138
comp9079_c0_seq1 [1 - 306]	102	477	94.12	20.13	ref|XP_005477173.1| PREDICTED: gamma-aminobutyric acid receptor subunit rho-1 isoform X1 [Oreochromis niloticus]	205	6e-51	96/102	94.12	1	102	40	141
comp9081_c0_seq1 [2 - 223]	74	4668	86.49	1.37	ref|XP_005807150.1| PREDICTED: protocadherin Fat 3-like [Xiphophorus maculatus]	136	3e-30	64/74	86.49	1	74	3532	3605
comp9097_c0_seq1 [202 - 2]	67	1169	49.25	2.82	ref|XP_006804454.1| PREDICTED: adenylate cyclase type 2-like isoform X2 [Neolamprologus brichardi]	62.4	6e-08	33/49	67.35	19	67	32	83
comp9115_c0_seq1 [214 - 80]	45	49	68.89	63.27	ref|WP_016898650.1| hypothetical protein [Chlamydia psittaci] gb|EPJ13265.1| hypothetical protein CP02DC15_1127 [Chlamydia psittaci 02DC15] gb|EPJ26170.1| hypothetical protein CP03DC29_1372 [Chlamydia psittaci 03DC29]	62.8	4e-08	31/44	70.45	2	45	6	49
comp9126_c0_seq1 [461 - 3]	153	2239	100	6.83	ref|YP_008576771.1| Ycf2 (chloroplast) [Eucalyptus saligna] ref|YP_008576790.1| Ycf2 (chloroplast) [Eucalyptus saligna] gb|AGC58180.1| Ycf2 (chloroplast) [Eucalyptus saligna] gb|AGC58199.1| Ycf2 (chloroplast) [Eucalyptus saligna]	314	9e-84	153/153	100	1	153	270	422
comp9139_c0_seq1 [1 - 324]	108	2020	71.3	3.81	ref|XP_005813777.1| PREDICTED: unconventional myosin-XVIIIb-like [Xiphophorus maculatus]	141	8e-32	77/107	71.96	2	108	1145	1251
comp9141_c0_seq1 [212 - 3]	70	577	82.86	10.05	ref|XP_007551703.1| PREDICTED: saxiphilin-like isoform X5 [Poecilia formosa]	120	2e-25	58/70	82.86	1	70	289	359
comp9146_c0_seq1 [1 - 219]	73	1821	86.3	3.46	ref|XP_005803127.1| PREDICTED: FERM and PDZ domain-containing protein 1-like [Xiphophorus maculatus]	135	8e-30	63/73	86.3	1	73	312	384
comp9146_c1_seq1 [338 - 3]	112	1625	91.07	6.28	emb|CAF92668.1| unnamed protein product [Tetraodon nigroviridis]	207	9e-52	102/112	91.07	1	112	434	545
comp9148_c0_seq1 [75 - 356]	94	284	48.94	16.2	ref|XP_007568095.1| PREDICTED: cadherin-23-like, partial [Poecilia formosa]	97.8	1e-18	46/55	83.64	31	85	1	57
comp9161_c0_seq1 [225 - 1]	75	201	53.33	19.9	ref|XP_005464738.1| PREDICTED: THAP domain-containing protein 11-like [Oreochromis niloticus]	87.8	1e-15	40/57	70.18	2	58	3	59
comp9164_c0_seq1 [2 - 262]	87	161	100	54.04	ref|XP_004244544.1| PREDICTED: glycine cleavage system H protein, mitochondrial-like isoform 1 [Solanum lycopersicum]	175	7e-42	87/87	100	1	87	64	150
comp9166_c1_seq1 [2 - 466]	155	295	89.68	47.12	emb|CBN80643.1| Deoxyribonuclease gamma [Dicentrarchus labrax]	296	2e-78	139/155	89.68	1	155	77	231
comp9173_c0_seq1 [3 - 326]	108	834	71.3	9.23	ref|XP_005449980.1| PREDICTED: fidgetin-like [Oreochromis niloticus]	163	2e-38	77/80	96.25	29	108	65	144
comp9191_c1_seq1 [229 - 2]	76	1239	96.05	5.89	ref|XP_006809155.1| PREDICTED: disco-interacting protein 2 homolog C-like [Neolamprologus brichardi]	126	2e-27	73/76	96.05	1	76	11	86
comp9193_c0_seq1 [1 - 273]	91	160	50.55	28.75	emb|CAA99759.1| unknown [Solanum lycopersicum]	84.7	1e-14	46/77	59.74	15	91	84	160
comp9199_c0_seq1 [1 - 339]	113	255	52.21	23.14	ref|XP_006791756.1| PREDICTED: axonemal dynein light intermediate polypeptide 1-like [Neolamprologus brichardi]	126	3e-27	59/99	59.6	15	113	25	123
comp9213_c1_seq1 [2 - 250]	83	736	79.52	8.97	ref|XP_004072143.1| PREDICTED: serine/threonine-protein phosphatase with EF-hands 2-like [Oryzias latipes]	133	2e-29	66/67	98.51	17	83	653	719
comp9222_c0_seq1 [271 - 92]	60	175	85	29.14	gb|ABP63221.1| NADH dehydrogenase subunit 6 [Sus scrofa]	97.8	1e-18	51/53	96.23	8	60	30	82
comp9226_c0_seq1 [2 - 208]	69	810	88.41	7.53	ref|XP_004085372.1| PREDICTED: fer-1-like protein 4-like, partial [Oryzias latipes]	130	2e-28	61/69	88.41	1	69	242	310
comp9226_c1_seq1 [1 - 357]	119	2059	54.62	3.16	ref|XP_003447761.1| PREDICTED: fer-1-like protein 4-like [Oreochromis niloticus]	134	8e-30	65/106	61.32	14	119	1388	1492
comp9230_c0_seq1 [1 - 477]	159	391	75.47	30.69	ref|XP_007552616.1| PREDICTED: vasoactive intestinal polypeptide receptor-like [Poecilia formosa]	256	3e-66	120/159	75.47	1	159	76	235
comp9241_c0_seq1 [264 - 1]	88	543	79.55	12.89	ref|XP_005804097.1| PREDICTED: ankyrin repeat and death domain-containing protein 1A-like [Xiphophorus maculatus]	144	2e-32	70/87	80.46	1	87	258	343
comp9242_c0_seq1 [3 - 629]	209	1391	85.65	15.1	ref|XP_006793907.1| PREDICTED: neogenin-like isoform X5 [Neolamprologus brichardi]	354	9e-96	179/209	85.65	1	209	73	373
comp9244_c0_seq1 [590 - 126]	155	467	69.03	22.91	ref|XP_006789544.1| PREDICTED: BEN domain-containing protein 7-like isoform X1 [Neolamprologus brichardi]	219	3e-55	107/136	78.68	20	155	320	456
comp9257_c0_seq1 [3 - 356]	118	1002	79.66	9.38	emb|CBN81741.1| Formin-like protein 1 [Dicentrarchus labrax]	197	1e-48	94/112	83.93	7	118	26	137
comp9265_c0_seq1 [3 - 329]	109	4059	73.39	1.97	ref|XP_005456823.1| PREDICTED: vacuolar protein sorting-associated protein 13B isoform X4 [Oreochromis niloticus]	141	7e-32	80/108	74.07	2	109	1911	2035
comp9276_c0_seq1 [243 - 16]	76	1109	53.95	3.7	ref|XP_005158540.1| PREDICTED: uncharacterized protein LOC101884496 [Danio rerio]	94.7	1e-17	41/68	60.29	1	68	99	166
comp9304_c0_seq1 [255 - 1]	85	597	89.41	12.73	ref|XP_004067189.1| PREDICTED: high affinity choline transporter 1-like [Oryzias latipes]	157	1e-36	76/84	90.48	1	84	391	474
comp9317_c0_seq1 [326 - 3]	108	1369	90.74	7.16	ref|XP_005448339.1| PREDICTED: ankyrin repeat and fibronectin type-III domain-containing protein 1-like [Oreochromis niloticus]	202	5e-50	98/108	90.74	1	108	1146	1253
comp9331_c0_seq1 [380 - 3]	126	2212	81.75	4.66	ref|XP_004571312.1| PREDICTED: obscurin-like [Maylandia zebra]	217	1e-54	103/121	85.12	6	126	362	482
comp9343_c0_seq1 [32 - 334]	101	1368	71.29	5.26	ref|XP_007556641.1| PREDICTED: receptor tyrosine-protein kinase erbB-3-like [Poecilia formosa]	157	1e-36	72/91	79.12	11	101	3	93
comp9346_c0_seq1 [433 - 2]	144	1370	50.69	5.33	ref|XP_005667671.1| PREDICTED: collagen, type I, alpha 2 isoform X1 [Sus scrofa]	108	9e-22	73/129	56.59	16	144	822	950
comp9349_c0_seq1 [1 - 411]	137	226	66.42	40.27	ref|XP_005467321.1| PREDICTED: spermatogenesis-associated protein 4-like isoform X3 [Oreochromis niloticus]	199	4e-49	91/121	75.21	17	137	9	129
comp9350_c0_seq1 [1 - 348]	116	491	89.66	21.18	ref|XP_006810245.1| PREDICTED: protocadherin gamma-A11-like, partial [Neolamprologus brichardi]	210	2e-52	104/116	89.66	1	116	357	472
comp9365_c0_seq1 [2 - 439]	146	431	86.99	29.47	ref|XP_003966591.1| PREDICTED: heparan-sulfate 6-O-sulfotransferase 3-like [Takifugu rubripes]	272	3e-71	127/146	86.99	1	146	168	313
comp9366_c0_seq1 [3 - 284]	94	1550	75.53	4.58	ref|XP_004074700.1| PREDICTED: tenascin-like [Oryzias latipes]	152	3e-35	71/94	75.53	1	94	721	814
comp9367_c0_seq1 [2 - 229]	76	429	73.68	13.05	ref|XP_006791574.1| PREDICTED: 60S ribosomal protein L3-like isoform X1 [Neolamprologus brichardi]	119	6e-25	56/74	75.68	3	76	115	188
comp9373_c1_seq1 [2 - 214]	71	6209	80.28	0.92	ref|XP_004072510.1| PREDICTED: LOW QUALITY PROTEIN: G-protein coupled receptor 98-like [Oryzias latipes]	116	3e-24	57/70	81.43	1	70	3057	3126
comp9387_c0_seq1 [315 - 1]	105	454	81.9	18.94	ref|XP_006807327.1| PREDICTED: dorsalin-1-like [Neolamprologus brichardi]	202	4e-50	86/105	81.9	1	105	322	426
comp9395_c0_seq1 [342 - 1]	114	150	77.19	58.67	ref|XP_007559485.1| PREDICTED: kinocilin-like [Poecilia formosa] ref|XP_007541806.1| PREDICTED: kinocilin-like [Poecilia formosa]	175	4e-42	88/114	77.19	1	114	10	124
comp9407_c0_seq1 [587 - 81]	169	468	69.23	25	ref|XP_004548442.1| PREDICTED: platelet glycoprotein 4-like [Maylandia zebra]	251	8e-65	117/165	70.91	4	168	61	225
comp9410_c0_seq1 [328 - 2]	109	1010	73.39	7.92	ref|XP_007547125.1| PREDICTED: arf-GAP with SH3 domain, ANK repeat and PH domain-containing protein 2-like [Poecilia formosa]	174	1e-41	80/96	83.33	9	104	890	985
comp9434_c0_seq1 [1 - 276]	92	865	78.26	8.32	ref|XP_007572423.1| PREDICTED: oxysterol-binding protein-related protein 6-like isoform X1 [Poecilia formosa]	162	4e-38	72/92	78.26	1	92	729	820
comp9437_c0_seq1 [2 - 337]	112	796	58.04	8.17	ref|XP_006780016.1| PREDICTED: delta-like protein D-like [Neolamprologus brichardi]	130	2e-28	65/98	66.33	15	112	608	705
comp9437_c1_seq1 [1 - 309]	103	731	81.55	11.49	ref|XP_005804293.1| PREDICTED: delta-like protein D-like [Xiphophorus maculatus]	172	4e-41	84/102	82.35	1	102	391	493
comp9439_c0_seq1 [185 - 3]	61	1267	49.18	2.37	dbj|BAC82611.1| pol-like protein [Danio rerio]	67.8	1e-09	30/57	52.63	2	58	40	96
comp9440_c0_seq1 [2 - 286]	95	195	61.05	29.74	ref|XP_005924792.1| PREDICTED: signaling threshold-regulating transmembrane adapter 1-like isoform X1 [Haplochromis burtoni]	109	3e-22	58/93	62.37	3	95	105	195
comp9443_c0_seq1 [2 - 319]	106	8710	84.91	1.03	ref|XP_004542403.1| PREDICTED: nesprin-1-like [Maylandia zebra]	192	5e-47	90/106	84.91	1	106	786	891
comp9456_c0_seq1 [367 - 2]	122	1106	68.03	10.04	ref|XP_005476628.1| PREDICTED: apical endosomal glycoprotein-like [Oreochromis niloticus]	165	5e-39	83/116	71.55	6	121	227	687
comp9458_c0_seq1 [2 - 418]	139	569	93.53	22.85	ref|XP_005946831.1| PREDICTED: chromaffin granule amine transporter-like [Haplochromis burtoni]	271	5e-71	130/139	93.53	1	139	360	498
comp9462_c0_seq1 [138 - 1]	46	343	93.48	12.54	gb|AHW26425.1| membrane protein [Salmonella enterica subsp. enterica serovar Abony str. 0014]	87	2e-15	43/43	100	4	46	1	43
comp9471_c0_seq1 [2 - 286]	95	736	87.37	11.28	emb|CAF98219.1| unnamed protein product [Tetraodon nigroviridis]	179	4e-43	83/94	88.3	2	95	237	330
comp9473_c0_seq1 [467 - 3]	155	669	68.39	15.84	ref|XP_005467735.1| PREDICTED: mitochondrial import receptor subunit TOM5 homolog isoform X2 [Oreochromis niloticus]	214	7e-54	106/138	76.81	18	155	1	139
comp9485_c0_seq1 [2 - 211]	70	2023	95.71	3.31	ref|XP_007572046.1| PREDICTED: unconventional myosin-XVIIIb [Poecilia formosa]	145	5e-33	67/70	95.71	1	70	787	856
comp9490_c0_seq1 [484 - 2]	161	528	75.16	22.92	ref|XP_006809360.1| PREDICTED: uncharacterized protein C11orf95 homolog [Neolamprologus brichardi]	252	3e-65	121/161	75.16	1	161	226	390
comp9508_c0_seq1 [231 - 1]	77	1687	70.13	3.2	ref|XP_006806514.1| PREDICTED: fer-1-like protein 6-like [Neolamprologus brichardi]	132	5e-29	54/70	77.14	8	77	653	722
comp9511_c0_seq1 [68 - 205]	46	510	86.96	7.84	ref|XP_006792653.1| PREDICTED: transmembrane protein 151B-like [Neolamprologus brichardi]	87.4	2e-15	40/46	86.96	1	46	198	243
comp9526_c0_seq1 [328 - 2]	109	694	96.33	15.13	ref|XP_003460145.1| PREDICTED: uncharacterized protein LOC100696058 [Oreochromis niloticus]	208	5e-52	105/109	96.33	1	109	32	140
comp9532_c0_seq1 [1 - 207]	69	2663	94.2	2.44	ref|XP_007552506.1| PREDICTED: spectrin beta chain, non-erythrocytic 4 [Poecilia formosa]	133	2e-29	65/69	94.2	1	69	939	1007
comp9532_c1_seq1 [2 - 250]	83	1338	75.9	4.71	ref|XP_004075542.1| PREDICTED: spectrin beta chain, non-erythrocytic 1-like [Oryzias latipes]	132	4e-29	63/83	75.9	1	83	1039	1121
comp9534_c0_seq1 [1 - 231]	77	202	38.96	14.85	ref|XP_005995648.1| PREDICTED: uncharacterized protein LOC102356998 [Latimeria chalumnae]	68.6	7e-10	30/61	49.18	2	62	133	193
comp9538_c0_seq1 [328 - 2]	109	443	75.23	18.51	ref|XP_005723748.1| PREDICTED: uncharacterized protein LOC102193427 isoform X1 [Pundamilia nyererei] ref|XP_005723749.1| PREDICTED: uncharacterized protein LOC102193427 isoform X2 [Pundamilia nyererei]	175	6e-42	82/109	75.23	1	109	224	332
comp9543_c0_seq1 [1 - 534]	178	1321	69.1	9.31	ref|XP_004574810.1| PREDICTED: otoancorin-like [Maylandia zebra]	257	9e-67	123/178	69.1	1	178	762	939
comp9543_c1_seq1 [1 - 213]	71	1787	73.24	2.91	ref|XP_007575438.1| PREDICTED: uncharacterized protein LOC103154183 [Poecilia formosa]	117	1e-24	52/71	73.24	1	71	1158	1228
comp9545_c0_seq1 [888 - 1]	296	598	83.11	41.14	ref|XP_007546503.1| PREDICTED: kelch-like protein 41 [Poecilia formosa]	546	1e-153	246/279	88.17	18	296	280	558
comp9546_c0_seq1 [2 - 226]	75	2036	84	3.09	ref|XP_005742294.1| PREDICTED: nck-associated protein 5-like isoform X1 [Pundamilia nyererei]	128	8e-28	63/65	96.92	1	65	332	396
comp9548_c0_seq1 [1 - 285]	95	476	60	11.97	ref|XP_006809831.1| PREDICTED: cannabinoid receptor type 1B-like [Neolamprologus brichardi]	119	4e-25	57/95	60	1	95	19	116
comp9561_c0_seq1 [27 - 1004]	326	932	72.7	25.43	ref|XP_005743280.1| PREDICTED: nuclear factor of activated T-cells, cytoplasmic 1-like isoform X1 [Pundamilia nyererei] ref|XP_005743281.1| PREDICTED: nuclear factor of activated T-cells, cytoplasmic 1-like isoform X2 [Pundamilia nyererei]	454	1e-125	237/326	72.7	1	326	1	325
comp9569_c0_seq1 [1 - 204]	68	1227	79.41	4.4	ref|XP_005806577.1| PREDICTED: RNA-binding protein 20-like [Xiphophorus maculatus]	119	3e-25	54/68	79.41	1	68	1134	1201
comp9573_c0_seq1 [2 - 241]	80	794	65	6.55	ref|XP_005728395.1| PREDICTED: sushi domain-containing protein 5-like [Pundamilia nyererei]	96.3	4e-18	52/80	65	1	80	712	794
comp9574_c0_seq1 [2 - 274]	91	348	92.31	24.14	ref|XP_007015467.1| GTP binding Elongation factor Tu family protein isoform 2 [Theobroma cacao] gb|EOY33086.1| GTP binding Elongation factor Tu family protein isoform 2 [Theobroma cacao]	176	2e-42	84/91	92.31	1	91	8	98
comp9574_c1_seq1 [233 - 3]	77	447	96.1	16.55	gb|EMS49772.1| Elongation factor 1-alpha [Triticum urartu]	152	5e-35	74/74	100	4	77	1	74
comp9577_c0_seq1 [3 - 329]	109	607	64.22	11.53	ref|XP_005475878.1| PREDICTED: proline and serine-rich protein 2-like isoform X1 [Oreochromis niloticus]	122	3e-26	70/107	65.42	1	107	134	233
comp9593_c0_seq1 [1 - 363]	121	3906	40.5	1.25	ref|XP_005478422.1| PREDICTED: cadherin EGF LAG seven-pass G-type receptor 3-like [Oreochromis niloticus]	85.1	8e-15	49/94	52.13	23	116	448	547
comp9621_c0_seq1 [2 - 262]	87	1140	83.91	6.4	ref|XP_004574845.1| PREDICTED: phosphatidylinositol 4,5-bisphosphate 3-kinase catalytic subunit alpha isoform-like [Maylandia zebra]	154	1e-35	73/74	98.65	1	74	74	147
comp9621_c1_seq1 [2 - 463]	154	1070	98.05	14.11	ref|XP_003459312.1| PREDICTED: phosphatidylinositol 4,5-bisphosphate 3-kinase catalytic subunit alpha isoform-like [Oreochromis niloticus]	308	6e-82	151/154	98.05	1	154	155	308
comp9629_c0_seq1 [3 - 164]	54	111	42.59	20.72	ref|XP_005755545.1| PREDICTED: glycine N-acyltransferase-like protein Keg1-like isoform X2 [Pundamilia nyererei]	55.5	7e-06	23/37	62.16	1	37	67	103
comp9631_c0_seq1 [1 - 399]	133	1525	63.16	5.51	ref|XP_005449804.1| PREDICTED: mitogen-activated protein kinase-binding protein 1-like isoform X3 [Oreochromis niloticus]	156	2e-36	84/130	64.62	3	132	996	1136
comp9641_c0_seq1 [553 - 2]	184	4884	91.3	3.44	ref|XP_004550606.1| PREDICTED: ryanodine receptor 3-like [Maylandia zebra]	367	1e-100	168/184	91.3	1	184	1108	1291
comp9646_c0_seq1 [1 - 273]	91	3282	85.71	2.38	ref|XP_005736056.1| PREDICTED: protocadherin-16-like [Pundamilia nyererei]	158	7e-37	78/91	85.71	1	91	1276	1366
comp9660_c0_seq1 [1 - 222]	74	2032	93.24	3.4	ref|XP_005947441.1| PREDICTED: fer-1-like protein 6-like [Haplochromis burtoni]	139	3e-31	69/74	93.24	1	74	350	426
comp9666_c0_seq1 [1 - 219]	73	4453	95.89	2.18	ref|XP_004557746.1| PREDICTED: low-density lipoprotein receptor-related protein 2-like [Maylandia zebra]	150	2e-34	70/73	95.89	1	73	438	1557
comp9669_c0_seq1 [235 - 450]	72	471	33.33	5.1	ref|XP_006013655.1| PREDICTED: uncharacterized protein LOC102361407 [Latimeria chalumnae]	58.9	6e-07	24/62	38.71	11	72	10	71
comp9671_c0_seq1 [707 - 3]	235	870	92.77	25.06	ref|XP_005459755.1| PREDICTED: high affinity cAMP-specific and IBMX-insensitive 3',5'-cyclic phosphodiesterase 8B isoform X2 [Oreochromis niloticus]	467	1e-129	218/233	93.56	2	234	150	382
comp9671_c1_seq1 [246 - 1]	82	792	81.71	8.46	ref|XP_005929905.1| PREDICTED: high affinity cAMP-specific and IBMX-insensitive 3',5'-cyclic phosphodiesterase 8B-like isoform X2 [Haplochromis burtoni]	140	2e-31	67/76	88.16	7	82	1	74
comp9674_c0_seq1 [459 - 1]	153	2223	88.89	6.12	ref|XP_005730198.1| PREDICTED: kielin/chordin-like protein-like [Pundamilia nyererei]	295	4e-78	136/153	88.89	1	153	1830	1982
comp9675_c0_seq1 [1 - 234]	78	518	78.21	11.78	emb|CAG03876.1| unnamed protein product [Tetraodon nigroviridis]	133	2e-29	61/76	80.26	3	78	1	76
comp9682_c0_seq1 [1 - 420]	140	742	100	83.83	ref|XP_004253396.1| PREDICTED: multicystatin, partial [Solanum lycopersicum]	257	1e-66	140/140	100	1	140	2	742
comp9711_c0_seq1 [243 - 1]	81	1888	96.3	4.13	emb|CBN80703.1| Plexin-A2 [Dicentrarchus labrax]	171	7e-41	78/81	96.3	1	81	497	577
comp9723_c0_seq1 [2 - 274]	91	1805	96.7	4.88	emb|CBN81575.1| Proteasome activator complex subunit 4 [Dicentrarchus labrax]	186	2e-45	88/91	96.7	1	91	442	532
comp9760_c0_seq1 [3 - 344]	114	515	57.02	12.62	ref|XP_005736694.1| PREDICTED: coiled-coil domain-containing protein 170-like [Pundamilia nyererei]	117	2e-24	65/114	57.02	1	114	323	436
comp9762_c0_seq1 [3 - 212]	70	1319	58.57	3.11	ref|XP_003963825.1| PREDICTED: uncharacterized protein LOC101072383 [Takifugu rubripes]	90.1	3e-16	41/57	71.93	14	70	1130	1186
comp9767_c0_seq1 [2 - 313]	104	886	83.65	9.82	ref|XP_005474170.1| PREDICTED: disintegrin and metalloproteinase domain-containing protein 8-like [Oreochromis niloticus]	194	1e-47	87/104	83.65	1	104	264	367
comp9767_c1_seq1 [2 - 337]	112	888	82.14	10.36	ref|XP_007546159.1| PREDICTED: disintegrin and metalloproteinase domain-containing protein 8-like [Poecilia formosa]	196	2e-48	92/112	82.14	1	112	373	484
comp9782_c0_seq1 [284 - 3]	94	354	59.57	15.82	ref|XP_004573207.1| PREDICTED: probable G-protein coupled receptor 132-like isoform X1 [Maylandia zebra] ref|XP_004573208.1| PREDICTED: probable G-protein coupled receptor 132-like isoform X2 [Maylandia zebra]	116	3e-24	56/92	60.87	1	92	249	338
comp9821_c0_seq1 [3 - 212]	70	721	94.29	9.15	ref|XP_003970574.1| PREDICTED: actin-binding LIM protein 3-like [Takifugu rubripes]	142	6e-32	66/70	94.29	1	70	110	179
comp9821_c1_seq1 [2 - 274]	91	689	53.85	7.11	ref|XP_005468051.1| PREDICTED: actin-binding LIM protein 3-like isoform X3 [Oreochromis niloticus]	105	6e-21	49/50	98	42	91	10	59
comp9848_c0_seq1 [97 - 288]	64	241	65.62	17.43	ref|XP_003500225.1| PREDICTED: protein FAM204A-like [Cricetulus griseus]	94.7	1e-17	42/47	89.36	18	64	195	241
comp9857_c0_seq1 [1 - 681]	227	2869	96.92	41.13	ref|XP_005479234.1| PREDICTED: fibrillin-2-like [Oreochromis niloticus]	432	1e-119	220/227	96.92	1	227	209	2696
comp9890_c0_seq1 [649 - 275]	125	486	75.2	19.34	ref|XP_003444633.1| PREDICTED: neuronal acetylcholine receptor subunit non-alpha-2-like [Oreochromis niloticus]	186	2e-45	94/123	76.42	2	124	359	482
comp9905_c0_seq1 [1 - 363]	121	620	87.6	17.1	ref|XP_005807394.1| PREDICTED: kelch repeat and BTB domain-containing protein 12-like [Xiphophorus maculatus]	225	4e-57	106/120	88.33	1	120	318	437
comp9906_c0_seq1 [665 - 3]	221	2502	87.33	7.71	ref|XP_005471974.1| PREDICTED: unconventional myosin-XVIIIa-like isoform X2 [Oreochromis niloticus]	371	1e-100	193/221	87.33	1	221	1496	1716
comp9910_c0_seq1 [295 - 2]	98	1856	50	2.64	ref|XP_005805351.1| PREDICTED: fer-1-like protein 6-like [Xiphophorus maculatus]	87	2e-15	49/97	50.52	1	97	1102	1196
comp9910_c1_seq1 [1 - 402]	134	1710	64.18	5.03	ref|XP_007569380.1| PREDICTED: fer-1-like protein 6 [Poecilia formosa]	172	6e-41	86/104	82.69	22	125	833	936
comp9923_c0_seq1 [358 - 2]	119	2398	85.71	4.25	ref|XP_005803356.1| PREDICTED: ATP-binding cassette sub-family C member 8-like [Xiphophorus maculatus]	225	5e-57	102/119	85.71	1	119	804	922
comp9931_c1_seq1 [3 - 305]	101	4374	91.09	2.1	ref|XP_004075851.1| PREDICTED: cytoplasmic dynein 2 heavy chain 1-like [Oryzias latipes]	189	4e-46	92/101	91.09	1	101	986	1086
comp9937_c0_seq1 [230 - 3]	76	3381	82.89	1.86	ref|XP_005800234.1| PREDICTED: cadherin EGF LAG seven-pass G-type receptor 3-like [Xiphophorus maculatus]	127	1e-27	63/76	82.89	1	76	825	900
comp9944_c0_seq1 [395 - 3]	131	6567	38.93	0.78	ref|XP_005471093.1| PREDICTED: protein piccolo-like [Oreochromis niloticus]	72	8e-11	51/131	38.93	1	131	3673	3799
comp9948_c0_seq1 [252 - 1]	84	1575	78.57	4.19	ref|XP_004563331.1| PREDICTED: AF4/FMR2 family member 2-like [Maylandia zebra]	132	5e-29	66/84	78.57	1	84	642	725
comp9952_c0_seq1 [2 - 217]	72	790	100	9.11	ref|XP_003977848.1| PREDICTED: junctophilin-2-like [Takifugu rubripes]	157	2e-36	72/72	100	1	72	272	343
comp9953_c0_seq1 [1 - 417]	139	432	58.99	18.98	ref|XP_004071178.1| PREDICTED: 5-hydroxytryptamine receptor 3A-like [Oryzias latipes]	172	3e-41	82/139	58.99	1	139	14	154
comp9953_c1_seq1 [199 - 2]	66	360	42.42	7.78	ref|XP_007562578.1| PREDICTED: 5-hydroxytryptamine receptor 3A-like [Poecilia formosa]	60.5	2e-07	28/61	45.9	6	66	174	234
comp9967_c0_seq1 [3 - 476]	158	3595	77.22	3.39	ref|XP_005925856.1| PREDICTED: striated muscle preferentially expressed protein kinase-like isoform X1 [Haplochromis burtoni]	233	2e-59	122/158	77.22	1	158	2589	2746
comp9971_c0_seq1 [477 - 79]	133	1676	84.21	6.68	ref|XP_003446952.1| PREDICTED: clustered mitochondria protein homolog isoform X1 [Oreochromis niloticus]	246	2e-63	112/133	84.21	1	133	642	774
comp10023_c0_seq1 [267 - 1]	89	434	62.92	12.9	ref|XP_005917825.1| PREDICTED: poly(A) polymerase alpha-like isoform X3 [Haplochromis burtoni]	130	2e-28	56/89	62.92	1	89	98	186
comp10050_c0_seq1 [252 - 1]	84	538	94.05	14.68	emb|CBN81987.1| Protein-cysteine N-palmitoyltransferase HHAT-like protein [Dicentrarchus labrax]	173	3e-41	79/84	94.05	1	84	130	213
comp10052_c0_seq1 [619 - 182]	146	471	41.78	12.95	ref|XP_005465459.1| PREDICTED: uncharacterized protein LOC102076542 [Oreochromis niloticus]	111	9e-23	61/144	42.36	2	145	323	468
comp10069_c0_seq1 [3 - 221]	73	2050	54.79	1.95	ref|XP_006797034.1| PREDICTED: uncharacterized protein LOC102795682 isoform X1 [Neolamprologus brichardi] ref|XP_006797035.1| PREDICTED: uncharacterized protein LOC102795682 isoform X2 [Neolamprologus brichardi] ref|XP_006797036.1| PREDICTED: uncharacterized protein LOC102795682 isoform X3 [Neolamprologus brichardi]	72.8	4e-11	40/66	60.61	1	66	972	1038
comp10070_c1_seq1 [1 - 246]	82	214	63.41	24.3	ref|XP_005722476.1| PREDICTED: multiple C2 and transmembrane domain-containing protein 1-like [Pundamilia nyererei]	102	5e-20	52/81	64.2	1	81	22	101
comp10071_c1_seq1 [2 - 694]	231	956	42.42	12.24	ref|XP_005945646.1| PREDICTED: uncharacterized protein LOC102311445 [Haplochromis burtoni]	76.3	9e-12	98/214	45.79	6	219	312	691
comp10077_c0_seq1 [447 - 1]	149	3629	96.64	3.97	ref|XP_004574211.1| PREDICTED: sushi, von Willebrand factor type A, EGF and pentraxin domain-containing protein 1-like isoform X1 [Maylandia zebra]	305	3e-81	144/149	96.64	1	149	209	357
comp10095_c1_seq1 [204 - 1]	68	790	97.06	8.35	ref|XP_005468871.1| PREDICTED: protein ELFN1-like [Oreochromis niloticus]	150	2e-34	66/68	97.06	1	68	20	87
comp10097_c0_seq1 [3 - 329]	109	3199	86.24	4.1	ref|XP_005469675.1| PREDICTED: collagen alpha-1(VII) chain-like [Oreochromis niloticus]	175	4e-42	94/109	86.24	1	109	652	935
comp10133_c0_seq1 [441 - 1]	147	3028	74.15	3.6	ref|XP_005476398.1| PREDICTED: laminin subunit alpha-3 isoform X4 [Oreochromis niloticus]	235	5e-60	109/147	74.15	1	147	875	1021
comp10139_c0_seq1 [307 - 2]	102	175	70.59	59.43	gb|ABA61349.1| gamma S2 crystallin [Dissostichus mawsoni]	160	2e-37	72/85	84.71	17	101	1	172
comp10172_c0_seq1 [2 - 217]	72	2530	73.61	2.09	ref|XP_003967203.1| PREDICTED: zinc finger homeobox protein 3-like [Takifugu rubripes]	114	1e-23	53/56	94.64	3	58	358	413
comp10172_c1_seq1 [2 - 349]	116	2530	78.45	3.6	ref|XP_003967203.1| PREDICTED: zinc finger homeobox protein 3-like [Takifugu rubripes]	188	7e-46	91/116	78.45	1	116	244	359
comp10180_c0_seq1 [302 - 3]	100	211	80	37.91	ref|XP_003975798.1| PREDICTED: claudin-1-like [Takifugu rubripes] gb|AAT64078.1| claudin 1 [Takifugu rubripes]	159	2e-37	80/97	82.47	2	98	1	97
comp10204_c0_seq1 [67 - 300]	78	625	38.46	4.8	ref|XP_004079556.1| PREDICTED: calcium/calmodulin-dependent 3',5'-cyclic nucleotide phosphodiesterase 1C-like [Oryzias latipes]	65.1	9e-09	30/30	100	49	78	1	30
comp10229_c0_seq1 [1 - 243]	81	1207	65.43	4.39	ref|XP_005455109.1| PREDICTED: microtubule-associated tumor suppressor candidate 2-like isoform X3 [Oreochromis niloticus]	105	7e-21	53/78	67.95	2	79	306	383
comp10232_c0_seq1 [2 - 346]	115	344	43.48	14.53	ref|XP_003441180.1| PREDICTED: KH domain-containing, RNA-binding, signal transduction-associated protein 2-like [Oreochromis niloticus]	84.7	9e-15	50/106	47.17	10	115	224	330
comp10235_c0_seq1 [2 - 226]	75	1569	96	4.59	ref|XP_005938516.1| PREDICTED: calmodulin-regulated spectrin-associated protein 3-like isoform X2 [Haplochromis burtoni]	160	1e-37	72/75	96	1	75	215	289
comp10236_c0_seq1 [2 - 412]	137	7575	59.12	1.07	ref|XP_005737367.1| PREDICTED: nesprin-2-like [Pundamilia nyererei]	153	2e-35	81/137	59.12	1	137	4607	4746
comp10257_c0_seq1 [122 - 430]	103	545	68.93	13.03	ref|XP_005809001.1| PREDICTED: phosphatase and actin regulator 3-like [Xiphophorus maculatus]	154	2e-35	71/76	93.42	28	103	1	76
comp10257_c1_seq1 [2 - 202]	67	545	86.57	10.64	ref|XP_006785568.1| PREDICTED: phosphatase and actin regulator 3-like [Neolamprologus brichardi]	121	1e-25	58/62	93.55	1	62	77	138
comp10317_c0_seq1 [262 - 2]	87	547	73.56	11.7	ref|XP_003438058.1| PREDICTED: occludin-like isoform X1 [Oreochromis niloticus] ref|XP_005476132.1| PREDICTED: occludin-like isoform X2 [Oreochromis niloticus]	139	3e-31	64/87	73.56	1	87	213	299
comp10321_c1_seq1 [469 - 2]	156	1173	75	9.97	ref|XP_005725716.1| PREDICTED: apical endosomal glycoprotein-like [Pundamilia nyererei]	259	2e-67	117/156	75	1	156	582	737
comp10322_c0_seq1 [2 - 277]	92	4941	93.48	1.74	ref|XP_005810516.1| PREDICTED: ryanodine receptor 2-like [Xiphophorus maculatus]	190	2e-46	86/92	93.48	1	92	1477	1568
comp10335_c0_seq1 [2 - 226]	75	676	44	4.88	ref|XP_005479216.1| PREDICTED: cardiomyopathy-associated protein 5-like isoform X1 [Oreochromis niloticus] ref|XP_005479217.1| PREDICTED: cardiomyopathy-associated protein 5-like isoform X2 [Oreochromis niloticus]	60.8	2e-07	33/46	71.74	30	75	569	614
comp10335_c1_seq1 [317 - 3]	105	677	56.19	8.71	ref|XP_005930989.1| PREDICTED: uncharacterized protein LOC102303566 [Haplochromis burtoni]	99.4	4e-19	59/101	58.42	2	102	448	537
comp10354_c1_seq1 [244 - 2]	81	257	64.2	20.23	ref|XP_006788967.1| PREDICTED: glial cell line-derived neurotrophic factor-like [Neolamprologus brichardi]	105	5e-21	52/81	64.2	1	81	11	92
comp10355_c0_seq1 [246 - 1]	82	659	58.54	7.28	ref|XP_007552507.1| PREDICTED: leucine-rich repeat-containing protein 15-like [Poecilia formosa]	98.2	9e-19	48/82	58.54	1	82	24	103
comp10372_c0_seq1 [1 - 213]	71	305	83.1	19.34	ref|XP_004232896.1| PREDICTED: 30S ribosomal protein S5, chloroplastic-like [Solanum lycopersicum]	119	5e-25	59/71	83.1	1	71	87	157
comp10372_c1_seq1 [1 - 225]	75	305	70.67	17.38	ref|XP_004232896.1| PREDICTED: 30S ribosomal protein S5, chloroplastic-like [Solanum lycopersicum]	110	1e-22	53/53	100	23	75	199	251
comp10386_c0_seq1 [1 - 429]	143	772	80.42	14.9	ref|XP_005805559.1| PREDICTED: toll-like receptor 13-like [Xiphophorus maculatus]	265	3e-69	115/139	82.73	2	140	631	769
comp10397_c0_seq1 [367 - 2]	122	597	82.79	16.92	ref|XP_006780796.1| PREDICTED: sodium- and chloride-dependent GABA transporter 1-like [Neolamprologus brichardi]	206	2e-51	101/122	82.79	1	122	11	132
comp10398_c0_seq1 [406 - 53]	118	474	94.92	23.63	ref|XP_003969870.1| PREDICTED: mothers against decapentaplegic homolog 6-like [Takifugu rubripes]	238	8e-61	112/118	94.92	1	118	357	474
comp10418_c0_seq1 [333 - 1]	111	1738	62.16	3.97	emb|CBN81175.1| Pol polyprotein [Dicentrarchus labrax]	134	1e-29	69/111	62.16	1	111	783	921
comp10420_c0_seq1 [230 - 3]	76	505	75	11.29	emb|CBN81605.1| Uncharacterized protein [Dicentrarchus labrax]	129	3e-28	57/76	75	1	76	424	499
comp10439_c0_seq1 [336 - 1]	112	1806	85.71	5.32	ref|XP_004080499.1| PREDICTED: proteasome activator complex subunit 4-like [Oryzias latipes]	199	2e-49	96/112	85.71	1	112	890	1001
comp10442_c0_seq1 [1 - 228]	76	197	100	38.58	ref|XP_004243333.1| PREDICTED: thylakoid lumenal protein At1g03610, chloroplastic-like [Solanum lycopersicum]	159	4e-37	76/76	100	1	76	122	197
comp10460_c0_seq1 [1 - 222]	74	2659	95.95	6.36	ref|XP_005928119.1| PREDICTED: protocadherin-16-like isoform X3 [Haplochromis burtoni]	140	2e-31	71/74	95.95	1	74	485	1814
comp10473_c0_seq1 [2 - 445]	148	762	96.62	18.77	ref|XP_003442444.1| PREDICTED: immunoglobulin superfamily DCC subclass member 3 [Oreochromis niloticus]	300	2e-79	143/148	96.62	1	148	258	405
comp10473_c1_seq1 [1 - 270]	90	762	92.22	10.89	ref|XP_003442444.1| PREDICTED: immunoglobulin superfamily DCC subclass member 3 [Oreochromis niloticus]	176	4e-42	83/90	92.22	1	90	407	496
comp10476_c0_seq1 [1 - 267]	89	1282	65.17	4.52	ref|XP_006787017.1| PREDICTED: probable G-protein coupled receptor 158-like [Neolamprologus brichardi]	104	1e-20	58/82	70.73	8	89	1195	1271
comp10497_c0_seq1 [2 - 412]	137	835	75.91	12.46	ref|XP_003439857.1| PREDICTED: serine/threonine-protein kinase TNNI3K [Oreochromis niloticus]	220	1e-55	104/113	92.04	25	137	1	113
comp10507_c0_seq1 [1 - 201]	67	1805	100	3.71	emb|CBN82156.1| Myosin IIIA [Dicentrarchus labrax]	145	4e-33	67/67	100	1	67	540	606
comp10518_c0_seq1 [1 - 327]	109	1328	57.8	4.74	ref|XP_003440643.2| PREDICTED: anoctamin-2 [Oreochromis niloticus]	112	6e-23	63/107	58.88	3	109	1075	1182
comp10520_c1_seq1 [1 - 201]	67	330	98.51	20	ref|XP_004569248.1| PREDICTED: cyclin-dependent kinase 5 activator 1-like [Maylandia zebra]	148	7e-34	66/67	98.51	1	67	264	330
comp10540_c0_seq1 [2 - 211]	70	2231	100	3.14	ref|XP_005937896.1| PREDICTED: voltage-dependent L-type calcium channel subunit alpha-1D-like isoform X1 [Haplochromis burtoni]	161	1e-37	70/70	100	1	70	1475	1544
comp10540_c1_seq1 [1 - 258]	86	2294	98.84	3.71	ref|XP_005800222.1| PREDICTED: voltage-dependent L-type calcium channel subunit alpha-1D-like [Xiphophorus maculatus]	187	1e-45	85/86	98.84	1	86	1472	1557
comp10545_c0_seq1 [252 - 1]	84	3634	97.62	4.84	ref|XP_006787984.1| PREDICTED: CUB and sushi domain-containing protein 3-like isoform X2 [Neolamprologus brichardi]	171	1e-40	82/84	97.62	1	84	1137	2088
comp10547_c0_seq1 [1 - 288]	96	1484	78.12	5.05	ref|XP_006792241.1| PREDICTED: M-protein, striated muscle-like isoform X2 [Neolamprologus brichardi]	161	9e-38	75/79	94.94	1	79	1117	1195
comp10601_c0_seq1 [231 - 1]	77	268	76.62	22.01	ref|WP_024149985.1| transcriptional regulator, partial [Salmonella enterica]	119	5e-25	59/77	76.62	1	77	186	262
comp10605_c0_seq1 [3 - 209]	69	538	82.61	10.59	ref|XP_003440087.1| PREDICTED: metalloprotease TIKI2-like isoform X1 [Oreochromis niloticus]	116	2e-24	57/69	82.61	1	69	274	342
comp10605_c1_seq1 [234 - 1]	78	578	97.44	13.15	ref|XP_005795811.1| PREDICTED: metalloprotease TIKI2-like [Xiphophorus maculatus]	162	3e-38	76/78	97.44	1	78	195	272
comp10631_c0_seq1 [258 - 1]	86	1049	74.42	6.1	ref|XP_005467728.1| PREDICTED: beta-klotho [Oreochromis niloticus]	139	5e-31	64/86	74.42	1	86	471	556
comp10631_c1_seq1 [2 - 211]	70	951	88.57	6.52	ref|XP_005795519.1| PREDICTED: beta-klotho-like [Xiphophorus maculatus]	137	1e-30	62/70	88.57	1	70	395	464
comp10632_c0_seq1 [209 - 3]	69	989	95.65	6.67	ref|XP_005915464.1| PREDICTED: netrin receptor UNC5B-like isoform X1 [Haplochromis burtoni]	142	4e-32	66/69	95.65	1	69	75	143
comp10655_c0_seq1 [1 - 204]	68	115	95.59	56.52	gb|AGD80264.1| DNA gyrase B, partial [Salmonella enterica subsp. enterica serovar Weltevreden] gb|AGD80265.1| DNA gyrase B, partial [Salmonella enterica subsp. enterica serovar Weltevreden]	128	9e-28	65/68	95.59	1	68	39	106
comp10659_c0_seq1 [1 - 507]	169	1110	79.88	12.16	ref|XP_005478314.1| PREDICTED: tetratricopeptide repeat protein 34-like isoform X1 [Oreochromis niloticus] ref|XP_005478315.1| PREDICTED: tetratricopeptide repeat protein 34-like isoform X2 [Oreochromis niloticus]	280	1e-73	135/169	79.88	1	169	655	823
comp10666_c0_seq1 [1 - 360]	120	900	97.5	13	ref|XP_007575844.1| PREDICTED: metal transporter CNNM1-like [Poecilia formosa]	240	1e-61	117/120	97.5	1	120	474	593
comp10673_c0_seq1 [1 - 339]	113	1797	49.56	3.12	ref|XP_004074736.1| PREDICTED: collagen alpha-1(XXVII) chain A-like [Oryzias latipes]	87	2e-15	56/97	57.73	1	97	727	823
comp10688_c0_seq1 [2 - 226]	75	148	100	50.68	ref|YP_002213951.1| hypothetical protein SeD_B0121 [Salmonella enterica subsp. enterica serovar Dublin str. CT_02021853] ref|YP_006954925.1| hypothetical protein pSD853_77_48 [Salmonella enterica subsp. enterica serovar Dublin] ref|WP_001074381.1| hypothetical protein [Salmonella enterica] gb|ACH73487.1| conserved hypothetical protein [Salmonella enterica subsp. enterica serovar Dublin str. CT_02…	153	2e-35	75/75	100	1	75	12	86
comp10697_c0_seq1 [305 - 3]	101	649	88.12	13.71	emb|CAG04106.1| unnamed protein product [Tetraodon nigroviridis]	196	3e-48	89/101	88.12	1	101	368	468
comp10706_c0_seq1 [206 - 3]	68	409	97.06	16.14	ref|XP_004243573.1| PREDICTED: fasciclin-like arabinogalactan protein 2-like [Solanum lycopersicum]	139	3e-31	66/68	97.06	1	68	36	103
comp10708_c1_seq1 [1 - 324]	108	2658	96.3	7.34	ref|XP_003976743.1| PREDICTED: filamin-C-like, partial [Takifugu rubripes]	213	2e-53	104/108	96.3	1	108	219	1588
comp10711_c0_seq1 [3 - 428]	142	1656	91.55	16.61	ref|XP_005723299.1| PREDICTED: uncharacterized protein LOC102198190 [Pundamilia nyererei]	224	7e-57	130/142	91.55	1	142	313	1405
comp10724_c0_seq1 [214 - 2]	71	793	85.92	7.69	ref|XP_003961634.1| PREDICTED: von Willebrand factor A domain-containing protein 2-like [Takifugu rubripes]	141	9e-32	61/70	87.14	2	71	178	247
comp10724_c1_seq1 [259 - 2]	86	781	83.72	9.22	ref|XP_005804462.1| PREDICTED: von Willebrand factor A domain-containing protein 2-like [Xiphophorus maculatus]	150	1e-34	72/86	83.72	1	86	76	161
comp10725_c0_seq1 [3 - 302]	100	962	83	8.63	emb|CAG11589.1| unnamed protein product [Tetraodon nigroviridis]	182	4e-44	83/89	93.26	12	100	630	718
comp10773_c0_seq1 [2 - 211]	70	749	92.86	8.68	ref|XP_005810536.1| PREDICTED: hyaluronidase-4-like [Xiphophorus maculatus]	140	1e-31	65/70	92.86	1	70	166	235
comp10791_c1_seq1 [2 - 271]	90	757	93.33	11.1	ref|XP_005732640.1| PREDICTED: protein Wnt-10b-like isoform X4 [Pundamilia nyererei]	178	7e-43	84/90	93.33	1	90	384	473
comp10797_c0_seq1 [3 - 260]	86	962	75.58	6.76	ref|XP_005474325.1| PREDICTED: protein FAM13B-like isoform X2 [Oreochromis niloticus]	138	6e-31	65/86	75.58	1	86	22	107
comp10800_c0_seq1 [1 - 204]	68	3980	89.71	1.53	ref|XP_003444581.1| PREDICTED: extracellular matrix protein FRAS1 [Oreochromis niloticus]	124	1e-26	61/68	89.71	1	68	3009	3076
comp10831_c0_seq1 [1 - 327]	109	503	100	21.67	ref|NP_001233822.1| glutamate decarboxylase isoform2 [Solanum lycopersicum] dbj|BAG16480.1| glutamate decarboxylase isoform2 [Solanum lycopersicum]	232	4e-59	109/109	100	1	109	301	409
comp10833_c1_seq1 [1 - 285]	95	438	60	13.01	ref|XP_004917774.1| PREDICTED: mitogen-activated protein kinase kinase kinase MLT-like isoform X2 [Xenopus (Silurana) tropicalis]	115	4e-24	57/94	60.64	1	94	338	436
comp10850_c0_seq1 [1 - 246]	82	424	90.24	17.45	ref|XP_005810244.1| PREDICTED: tumor necrosis factor receptor superfamily member 11B-like [Xiphophorus maculatus]	167	1e-39	74/82	90.24	1	82	62	143
comp10855_c0_seq1 [3 - 263]	87	391	40.23	8.95	ref|XP_006641327.1| PREDICTED: estradiol 17-beta-dehydrogenase 2-like [Lepisosteus oculatus]	77	2e-12	35/82	42.68	5	86	221	302
comp10893_c0_seq1 [201 - 1]	67	661	71.64	7.26	ref|XP_005749585.1| PREDICTED: probable G-protein coupled receptor 123-like [Pundamilia nyererei]	100	2e-19	48/67	71.64	1	67	311	379
comp10901_c0_seq1 [3 - 203]	67	1350	88.06	4.37	ref|XP_005473194.1| PREDICTED: niemann-Pick C1-like protein 1-like [Oreochromis niloticus]	126	3e-27	59/66	89.39	1	66	435	500
comp10920_c1_seq1 [315 - 1]	105	122	74.29	63.93	ref|XP_004568493.1| PREDICTED: basic leucine zipper transcriptional factor ATF-like 3-like [Maylandia zebra]	145	6e-33	78/89	87.64	17	105	21	115
comp10937_c0_seq1 [1 - 438]	146	2967	82.88	4.08	ref|XP_004083662.1| PREDICTED: DNA polymerase zeta catalytic subunit-like [Oryzias latipes]	253	2e-65	121/146	82.88	1	146	107	251
comp10942_c0_seq1 [379 - 2]	126	3556	96.03	18.28	ref|XP_006795018.1| PREDICTED: CUB and sushi domain-containing protein 3-like [Neolamprologus brichardi]	254	7e-66	121/126	96.03	1	126	181	2426
comp10942_c1_seq1 [238 - 2]	79	3604	83.54	1.83	ref|XP_003966028.1| PREDICTED: CUB and sushi domain-containing protein 3-like [Takifugu rubripes]	134	2e-29	66/79	83.54	1	79	1874	1952
comp10974_c0_seq1 [225 - 1]	75	3929	72	1.37	ref|XP_005470982.1| PREDICTED: zinc finger protein 469-like isoform X1 [Oreochromis niloticus] ref|XP_005470983.1| PREDICTED: zinc finger protein 469-like isoform X2 [Oreochromis niloticus] ref|XP_005470984.1| PREDICTED: zinc finger protein 469-like isoform X3 [Oreochromis niloticus]	108	9e-22	54/72	75	4	75	3470	3541
comp10974_c1_seq1 [486 - 1]	162	3925	66.05	2.73	ref|XP_005943769.1| PREDICTED: zinc finger protein 469-like [Haplochromis burtoni]	165	5e-39	107/162	66.05	1	162	3539	3712
comp10982_c1_seq1 [202 - 2]	67	402	100	16.67	ref|XP_005816793.1| PREDICTED: nuclear receptor subfamily 6 group A member 1-A-like, partial [Xiphophorus maculatus]	141	8e-32	67/67	100	1	67	106	172
comp10991_c0_seq1 [212 - 3]	70	1937	50	1.81	ref|XP_005724867.1| PREDICTED: kinesin-like protein KIF26B-like isoform X2 [Pundamilia nyererei]	78.2	1e-12	35/70	50	1	70	1398	1467
comp10991_c1_seq1 [2 - 265]	88	1938	53.41	2.43	ref|XP_005724866.1| PREDICTED: kinesin-like protein KIF26B-like isoform X1 [Pundamilia nyererei]	96.7	3e-18	47/69	68.12	20	88	1501	1568
comp11014_c0_seq1 [396 - 10]	129	188	99.22	68.09	ref|WP_021732784.1| hypothetical protein [Lactobacillus plantarum] gb|ERL42727.1| hypothetical protein N644_3173 [Lactobacillus plantarum AY01]	245	5e-63	128/129	99.22	1	129	60	188
comp11014_c1_seq1 [2 - 250]	83	188	78.31	34.57	ref|WP_021732784.1| hypothetical protein [Lactobacillus plantarum] gb|ERL42727.1| hypothetical protein N644_3173 [Lactobacillus plantarum AY01]	128	8e-28	65/65	100	19	83	1	65
comp11056_c0_seq1 [208 - 2]	69	180	60.87	23.33	ref|XP_004248418.1| PREDICTED: thylakoid membrane phosphoprotein 14 kDa, chloroplastic-like [Solanum lycopersicum]	87.8	1e-15	42/42	100	28	69	18	59
comp11083_c0_seq1 [226 - 2]	75	398	50.67	9.55	ref|XP_005467840.1| PREDICTED: uncharacterized protein LOC102080108 [Oreochromis niloticus]	63.9	2e-08	38/73	52.05	1	73	184	249
comp11083_c1_seq1 [3 - 215]	71	398	61.97	11.06	ref|XP_006781547.1| PREDICTED: uncharacterized protein LOC102776818 [Neolamprologus brichardi]	82	7e-14	44/71	61.97	1	71	101	172
comp11085_c0_seq1 [1 - 237]	79	883	74.68	6.68	ref|XP_003975011.1| PREDICTED: eosinophil peroxidase-like [Takifugu rubripes]	134	1e-29	59/77	76.62	1	77	289	365
comp11087_c0_seq1 [3 - 245]	81	534	92.59	14.04	ref|XP_004542446.1| PREDICTED: potassium voltage-gated channel subfamily V member 2-like [Maylandia zebra]	152	4e-35	75/81	92.59	1	81	226	306
comp11087_c1_seq1 [1 - 255]	85	535	81.18	12.9	ref|XP_003975788.1| PREDICTED: potassium voltage-gated channel subfamily V member 2-like [Takifugu rubripes]	139	4e-31	69/85	81.18	1	85	324	408
comp11090_c0_seq1 [2 - 208]	69	724	82.61	7.87	ref|XP_005466089.1| PREDICTED: zonadhesin-like [Oreochromis niloticus]	125	4e-27	57/69	82.61	1	69	646	714
comp11096_c0_seq1 [228 - 1]	76	1242	81.58	4.99	ref|XP_005471432.1| PREDICTED: A disintegrin and metalloproteinase with thrombospondin motifs 14 [Oreochromis niloticus]	131	9e-29	62/74	83.78	2	75	964	1037
comp11101_c0_seq1 [202 - 2]	67	1730	49.25	1.91	ref|XP_005943356.1| PREDICTED: nance-Horan syndrome protein-like isoform X1 [Haplochromis burtoni]	58.5	9e-07	33/67	49.25	1	67	600	666
comp11102_c0_seq1 [1 - 444]	148	1022	99.32	21.43	ref|XP_007571765.1| PREDICTED: protocadherin-8 [Poecilia formosa]	303	1e-80	147/148	99.32	1	148	196	635
comp11109_c0_seq1 [247 - 2]	82	1010	63.41	5.15	ref|XP_005950955.1| PREDICTED: von Willebrand factor A domain-containing protein 7-like [Haplochromis burtoni]	102	6e-20	52/73	71.23	10	82	460	532
comp11118_c0_seq1 [283 - 5]	93	620	87.1	13.06	ref|XP_004548577.1| PREDICTED: kelch repeat and BTB domain-containing protein 12-like [Maylandia zebra]	178	8e-43	81/93	87.1	1	93	528	620
comp11127_c0_seq1 [1 - 219]	73	457	84.93	13.57	ref|XP_005450051.1| PREDICTED: vasoactive intestinal polypeptide receptor-like isoform X1 [Oreochromis niloticus]	146	3e-33	62/73	84.93	1	73	68	140
comp11154_c0_seq1 [363 - 1]	121	2265	95.87	10.77	ref|XP_005472863.1| PREDICTED: neural-cadherin-like [Oreochromis niloticus]	233	3e-59	116/121	95.87	1	121	84	1074
comp11176_c0_seq1 [3 - 266]	88	250	100	35.2	ref|XP_005732612.1| PREDICTED: homeobox protein Hox-C8a-like [Pundamilia nyererei]	189	3e-46	88/88	100	1	88	66	153
comp11181_c0_seq1 [228 - 1]	76	2358	84.21	2.71	ref|XP_004565443.1| PREDICTED: xin actin-binding repeat-containing protein 1-like isoform X1 [Maylandia zebra]	129	3e-28	64/76	84.21	1	76	740	816
comp11181_c1_seq1 [237 - 1]	79	2358	79.75	2.67	ref|XP_004565443.1| PREDICTED: xin actin-binding repeat-containing protein 1-like isoform X1 [Maylandia zebra]	138	8e-31	63/79	79.75	1	79	660	738
comp11197_c0_seq1 [3 - 302]	100	3403	84	2.47	ref|XP_005450148.1| PREDICTED: xin actin-binding repeat-containing protein 2-like [Oreochromis niloticus]	170	2e-40	84/100	84	1	100	1580	1679
comp11197_c1_seq1 [1 - 249]	83	3403	78.31	1.91	ref|XP_005450148.1| PREDICTED: xin actin-binding repeat-containing protein 2-like [Oreochromis niloticus]	132	4e-29	65/83	78.31	1	83	1683	1765
comp11233_c0_seq1 [230 - 3]	76	1669	68.42	3.12	ref|XP_005473187.1| PREDICTED: histone-lysine N-methyltransferase SETD1B-like isoform X2 [Oreochromis niloticus]	109	4e-22	52/76	68.42	1	76	741	816
comp11241_c0_seq1 [353 - 3]	117	433	55.56	15.01	ref|XP_004067154.1| PREDICTED: ras association domain-containing protein 10-like [Oryzias latipes]	120	2e-25	65/115	56.52	2	116	293	408
comp11244_c0_seq1 [1 - 393]	131	2900	99.24	36.1	ref|XP_003974255.1| PREDICTED: fibrillin-1-like [Takifugu rubripes]	257	1e-66	130/131	99.24	1	131	224	2724
comp11256_c0_seq1 [2 - 229]	76	1056	50	3.6	ref|XP_003450717.2| PREDICTED: glutamate receptor ionotropic, kainate 5 isoform X1 [Oreochromis niloticus]	65.5	7e-09	38/76	50	1	76	892	967
comp11267_c0_seq1 [1 - 273]	91	962	40.66	3.85	ref|XP_005474325.1| PREDICTED: protein FAM13B-like isoform X2 [Oreochromis niloticus]	68.2	1e-09	37/75	49.33	17	91	264	337
comp11270_c0_seq1 [1 - 210]	70	518	38.57	5.21	ref|XP_005723636.1| PREDICTED: epidermal growth factor-like protein 6-like isoform X2 [Pundamilia nyererei]	61.2	1e-07	27/38	71.05	17	54	1	38
comp11271_c0_seq1 [3 - 428]	142	447	70.42	22.37	ref|XP_005748211.1| PREDICTED: phosphatidylinositol 4-phosphate 5-kinase-like protein 1-like isoform X2 [Pundamilia nyererei] ref|XP_005748212.1| PREDICTED: phosphatidylinositol 4-phosphate 5-kinase-like protein 1-like isoform X3 [Pundamilia nyererei] ref|XP_005748213.1| PREDICTED: phosphatidylinositol 4-phosphate 5-kinase-like protein 1-like isoform X4 [Pundamilia nyererei]	208	7e-52	100/142	70.42	1	142	298	447
comp11281_c0_seq1 [259 - 2]	86	455	86.05	16.26	ref|WP_023253116.1| hybrid sensory histidine kinase TorS, partial [Salmonella enterica] gb|ESJ43030.1| hybrid sensory histidine kinase TorS, partial [Salmonella enterica subsp. enterica serovar Cubana str. CFSAN001083]	152	5e-35	74/86	86.05	1	86	313	398
comp11288_c0_seq1 [2 - 268]	89	537	100	16.57	ref|WP_000478461.1| chemotaxis protein [Salmonella enterica] gb|EHC45500.1| Methyl-accepting chemotaxis protein [Salmonella enterica subsp. enterica serovar Give str. S5-487]	184	1e-44	89/89	100	1	89	11	99
comp11307_c0_seq1 [1 - 207]	69	4201	59.42	0.98	ref|XP_005926984.1| PREDICTED: hemicentin-1-like [Haplochromis burtoni]	87.4	2e-15	41/58	70.69	1	58	2822	2879
comp11331_c0_seq1 [2 - 400]	133	5297	85.71	15.39	ref|XP_004569050.1| PREDICTED: LOW QUALITY PROTEIN: nebulin-like [Maylandia zebra]	222	3e-56	114/133	85.71	1	133	619	3636
comp11343_c0_seq1 [87 - 530]	148	330	56.76	25.45	ref|XP_005467264.1| PREDICTED: hyaluronan-mediated motility receptor-like isoform X1 [Oreochromis niloticus] ref|XP_005467265.1| PREDICTED: hyaluronan-mediated motility receptor-like isoform X2 [Oreochromis niloticus]	158	6e-37	84/115	73.04	33	147	12	126
comp11349_c0_seq1 [1 - 273]	91	260	100	35	ref|WP_000925788.1| ABC transporter permease [Salmonella enterica] gb|EHY68900.1| toluene tolerance protein Ttg2B [Salmonella enterica subsp. houtenae str. ATCC BAA-1581] gb|ENZ85281.1| phospholipid ABC transporter permease protein mlaE [Salmonella enterica subsp. houtenae serovar 16:z4,z32:-- str. RKS3027] gb|ESE58749.1| toluene ABC transporter permease [Salmonella enterica subsp. salamae serova…	185	6e-45	91/91	100	1	91	149	239
comp11356_c0_seq1 [137 - 412]	92	430	41.3	8.84	ref|XP_005719677.1| PREDICTED: serine/threonine-protein kinase Nek1-like [Pundamilia nyererei]	68.2	1e-09	38/65	58.46	13	77	367	430
comp11375_c0_seq1 [292 - 2]	97	1650	38.14	2.24	ref|XP_005754594.1| PREDICTED: kinesin-like protein KIF26A-like isoform X2 [Pundamilia nyererei]	68.6	9e-10	37/64	57.81	1	64	791	854
comp11396_c0_seq1 [3 - 323]	107	200	92.52	49.5	gb|ABC84862.1| gonadotrophin releasing hormone receptor 1A [Micropogonias undulatus]	214	9e-54	99/107	92.52	1	107	11	117
comp11420_c0_seq1 [223 - 2]	74	363	94.59	19.28	ref|XP_003972452.1| PREDICTED: forkhead box protein E1-like [Takifugu rubripes]	134	1e-29	70/72	97.22	3	74	75	146
comp11421_c0_seq1 [362 - 3]	120	431	77.5	21.58	ref|XP_005454294.1| PREDICTED: paired box protein Pax-6-like [Oreochromis niloticus]	188	8e-46	93/120	77.5	1	120	225	344
comp11441_c0_seq1 [1 - 252]	84	469	57.14	10.23	ref|XP_004085049.1| PREDICTED: amphoterin-induced protein 2-like [Oryzias latipes]	85.9	4e-15	48/84	57.14	1	84	362	446
comp11453_c0_seq1 [1 - 228]	76	553	76.32	10.49	ref|XP_005475980.1| PREDICTED: neuropilin and tolloid-like protein 1-like [Oreochromis niloticus]	124	2e-26	58/63	92.06	14	76	367	429
comp11470_c0_seq1 [423 - 1]	141	4912	70.92	2.04	ref|XP_006784050.1| PREDICTED: ryanodine receptor 2-like [Neolamprologus brichardi]	211	7e-53	100/141	70.92	1	141	1471	1611
comp11470_c1_seq1 [1 - 270]	90	4944	68.89	1.25	ref|XP_007545533.1| PREDICTED: ryanodine receptor 2 [Poecilia formosa]	135	7e-30	62/73	84.93	18	90	1642	1714
comp11486_c0_seq1 [200 - 3]	66	3634	95.45	4.71	ref|XP_005478503.1| PREDICTED: CUB and sushi domain-containing protein 3-like [Oreochromis niloticus]	132	4e-29	63/65	96.92	1	65	1514	2448
comp11512_c0_seq1 [291 - 1]	97	359	97.94	26.46	ref|XP_004243707.1| PREDICTED: cysteine proteinase 3-like [Solanum lycopersicum]	203	2e-50	95/97	97.94	1	97	54	150
comp11524_c0_seq1 [677 - 3]	225	925	91.11	25.84	ref|XP_005478351.1| PREDICTED: espin isoform X3 [Oreochromis niloticus]	434	1e-120	205/225	91.11	1	225	21	334
comp11547_c0_seq1 [1 - 267]	89	172	100	51.74	gb|AHO17237.1| hypothetical protein AV74_27455 [Salmonella enterica subsp. enterica serovar Enteritidis str. EC20121179]	182	5e-44	89/89	100	1	89	67	155
comp11549_c0_seq1 [3 - 206]	68	655	57.35	5.95	ref|XP_005463284.1| PREDICTED: PR domain zinc finger protein 1-like isoform X2 [Oreochromis niloticus]	77.8	1e-12	39/65	60	2	66	309	370
comp11570_c0_seq1 [297 - 1]	99	4661	92.93	1.97	ref|XP_005918229.1| PREDICTED: low-density lipoprotein receptor-related protein 2-like isoform X4 [Haplochromis burtoni]	195	6e-48	92/99	92.93	1	99	633	731
comp11577_c0_seq1 [220 - 2]	73	260	78.08	21.92	gb|EYI97882.1| putative arabinose transporter, partial [Salmonella enterica subsp. enterica serovar Heidelberg str. N18453]	109	3e-22	57/73	78.08	1	73	139	211
comp11583_c0_seq1 [2 - 256]	85	1367	78.82	4.9	ref|XP_004573820.1| PREDICTED: probable G-protein coupled receptor 116-like [Maylandia zebra]	144	1e-32	67/85	78.82	1	85	988	1074
comp11599_c0_seq1 [2 - 211]	70	686	100	10.2	ref|XP_007567157.1| PREDICTED: small conductance calcium-activated potassium channel protein 2 [Poecilia formosa]	146	2e-33	70/70	100	1	70	363	432
comp11601_c0_seq1 [354 - 1]	118	851	83.05	11.52	ref|XP_006790720.1| PREDICTED: metal transporter CNNM2-like [Neolamprologus brichardi]	207	1e-51	98/105	93.33	1	105	695	799
comp11603_c0_seq1 [1 - 228]	76	535	100	14.21	ref|WP_001725017.1| short chain acyl-CoA synthetase, partial [Salmonella enterica] gb|ELO62128.1| short chain acyl-CoA synthetase, partial [Salmonella enterica subsp. enterica serovar Enteritidis str. 648901 16-16]	165	5e-39	76/76	100	1	76	418	493
comp11611_c0_seq1 [3 - 245]	81	3572	98.77	2.24	ref|XP_007541063.1| PREDICTED: ryanodine receptor 2-like [Poecilia formosa]	169	3e-40	80/81	98.77	1	81	1562	1642
comp11611_c1_seq1 [3 - 533]	177	3572	90.4	4.48	ref|XP_007541063.1| PREDICTED: ryanodine receptor 2-like [Poecilia formosa]	338	6e-91	160/177	90.4	1	177	1362	1538
comp11625_c0_seq1 [2 - 313]	104	2417	90.38	12.54	ref|XP_005720027.1| PREDICTED: protocadherin Fat 4-like, partial [Pundamilia nyererei]	179	3e-43	94/104	90.38	1	104	269	2285
comp11625_c1_seq1 [2 - 235]	78	357	78.21	17.09	ref|XP_005467707.1| PREDICTED: protocadherin alpha-C2-like [Oreochromis niloticus]	129	5e-28	61/78	78.21	1	78	190	267
comp11649_c0_seq1 [244 - 2]	81	200	45.68	18.5	ref|XP_006799421.1| PREDICTED: uncharacterized protein LOC102778332 [Neolamprologus brichardi]	63.9	2e-08	37/74	50	1	74	123	196
comp11682_c0_seq1 [3 - 236]	78	1123	96.15	6.68	ref|XP_003455202.1| PREDICTED: A disintegrin and metalloproteinase with thrombospondin motifs 6 [Oreochromis niloticus]	160	2e-37	75/78	96.15	1	78	1029	1106
comp11684_c0_seq1 [2 - 211]	70	411	92.86	15.82	ref|XP_006785806.1| PREDICTED: transmembrane protein 26-like [Neolamprologus brichardi]	133	3e-29	65/70	92.86	1	70	36	105
comp11690_c0_seq1 [263 - 3]	87	1512	78.16	4.5	ref|XP_005156768.1| PREDICTED: uncharacterized protein LOC101883929 isoform X1 [Danio rerio] ref|XP_005156769.1| PREDICTED: uncharacterized protein LOC101883929 isoform X2 [Danio rerio] ref|XP_005156770.1| PREDICTED: uncharacterized protein LOC101883929 isoform X3 [Danio rerio]	137	1e-30	68/87	78.16	1	87	653	739
comp11691_c0_seq1 [268 - 2]	89	1114	79.78	6.37	ref|XP_005722490.1| PREDICTED: uncharacterized protein LOC102209022 [Pundamilia nyererei]	147	1e-33	71/89	79.78	1	89	950	1038
comp11703_c0_seq1 [1 - 243]	81	4360	75.31	1.4	ref|XP_007555100.1| PREDICTED: protocadherin Fat 2 [Poecilia formosa]	130	1e-28	61/80	76.25	1	80	1193	1272
comp11719_c0_seq1 [1 - 336]	112	391	43.75	12.53	ref|XP_005494959.1| PREDICTED: sarcoplasmic reticulum histidine-rich calcium-binding protein-like [Zonotrichia albicollis]	62.4	5e-08	49/112	43.75	1	112	232	343
comp11730_c0_seq1 [2 - 316]	105	1157	49.52	4.49	ref|XP_005467681.1| PREDICTED: uncharacterized protein LOC102076123 isoform X1 [Oreochromis niloticus]	97.1	2e-18	52/91	57.14	2	92	169	258
comp11730_c1_seq1 [3 - 215]	71	782	49.3	4.48	ref|XP_006782048.1| PREDICTED: uncharacterized protein LOC102786707 [Neolamprologus brichardi]	74.3	1e-11	35/42	83.33	1	42	78	119
comp11804_c0_seq1 [460 - 2]	153	830	87.58	16.14	ref|XP_005800460.1| PREDICTED: PR domain zinc finger protein 1-like [Xiphophorus maculatus]	280	1e-73	134/147	91.16	1	147	603	749
comp11819_c1_seq1 [291 - 1]	97	521	52.58	9.79	ref|XP_006782772.1| PREDICTED: uncharacterized protein C11orf16 homolog [Neolamprologus brichardi]	82.4	5e-14	51/95	53.68	3	97	298	381
comp11820_c0_seq1 [3 - 284]	94	2212	93.62	3.98	ref|XP_004073044.1| PREDICTED: voltage-dependent N-type calcium channel subunit alpha-1B-like [Oryzias latipes]	194	7e-48	88/93	94.62	2	94	429	521
comp11839_c0_seq1 [2 - 502]	167	1799	82.04	7.62	ref|XP_005473617.1| PREDICTED: chondroitin sulfate proteoglycan 4-like isoform X2 [Oreochromis niloticus]	283	2e-74	137/160	85.62	2	161	1582	1741
comp11839_c1_seq1 [254 - 3]	84	2401	86.9	3.04	ref|XP_004547033.1| PREDICTED: chondroitin sulfate proteoglycan 4-like [Maylandia zebra]	158	5e-37	73/84	86.9	1	84	1767	1850
comp11842_c0_seq1 [431 - 3]	143	4400	75.52	2.45	ref|XP_007556087.1| PREDICTED: ATP-binding cassette sub-family A member 12 [Poecilia formosa]	256	3e-66	108/142	76.06	1	142	3109	3250
comp11850_c0_seq1 [2 - 211]	70	267	94.29	24.72	gb|AHB24929.1| chloroplast light-harvesting complex II chlorophyll a/b binding protein 1 [Sedum alfredii]	134	1e-29	66/70	94.29	1	70	135	204
comp11865_c0_seq1 [2 - 229]	76	4941	85.53	1.32	ref|XP_005810516.1| PREDICTED: ryanodine receptor 2-like [Xiphophorus maculatus]	139	5e-31	65/76	85.53	1	76	1843	1919
comp11865_c1_seq1 [1 - 240]	80	4658	81.25	1.4	ref|XP_005943410.1| PREDICTED: ryanodine receptor 2-like [Haplochromis burtoni]	138	7e-31	65/80	81.25	1	80	1706	1785
comp11873_c1_seq1 [247 - 2]	82	462	75.61	13.42	ref|XP_007553579.1| PREDICTED: protein-cysteine N-palmitoyltransferase porcupine [Poecilia formosa]	140	2e-31	62/82	75.61	1	82	364	444
comp11892_c0_seq1 [1 - 453]	151	4562	97.35	19.18	emb|CBN81422.1| Low-density lipoprotein receptor-related protein 2 [Dicentrarchus labrax]	281	8e-74	147/151	97.35	1	151	24	3960
comp11897_c0_seq1 [302 - 3]	100	3282	96	10.85	ref|XP_003450229.1| PREDICTED: protocadherin-16-like [Oreochromis niloticus]	194	7e-48	96/100	96	1	100	1089	2656
comp11904_c0_seq1 [1 - 234]	78	4148	60.26	1.13	ref|XP_005802472.1| PREDICTED: uncharacterized protein LOC102233917 [Xiphophorus maculatus]	94.4	1e-17	47/78	60.26	1	78	2576	2653
comp11908_c0_seq1 [523 - 2]	174	3007	44.83	3.86	ref|XP_005164974.1| PREDICTED: uncharacterized protein LOC101885531 [Danio rerio] tpg|DAA01288.1| TPA_exp: replicase/helicase/endonuclease [Danio rerio]	117	2e-24	78/174	44.83	1	174	931	1199
comp11912_c0_seq1 [234 - 1]	78	3601	100	9.5	ref|XP_006795232.1| PREDICTED: CUB and sushi domain-containing protein 1-like [Neolamprologus brichardi]	165	5e-39	78/78	100	1	78	186	1858
comp11915_c0_seq1 [1 - 303]	101	7759	52.48	0.68	emb|CAG13292.1| unnamed protein product [Tetraodon nigroviridis]	103	2e-20	53/95	55.79	2	96	3384	3478
comp11931_c0_seq1 [1 - 996]	332	920	57.53	20.76	ref|XP_006783753.1| PREDICTED: protein FAM13B-like isoform X3 [Neolamprologus brichardi]	345	1e-92	191/322	59.32	11	332	480	784
comp11959_c0_seq1 [1 - 216]	72	485	84.72	12.58	ref|XP_007559369.1| PREDICTED: ankyrin repeat and death domain-containing protein 1B isoform X1 [Poecilia formosa]	134	1e-29	61/68	89.71	2	69	60	127
comp11962_c0_seq1 [1 - 315]	105	2979	70.48	2.48	ref|XP_006792364.1| PREDICTED: piezo-type mechanosensitive ion channel component 2-like [Neolamprologus brichardi]	154	2e-35	74/88	84.09	1	88	553	642
comp11967_c0_seq1 [279 - 1]	93	574	77.42	12.54	ref|XP_005737356.1| PREDICTED: probable G-protein coupled receptor 176-like isoform X1 [Pundamilia nyererei]	146	2e-33	72/78	92.31	1	78	294	371
comp11971_c0_seq1 [2 - 295]	98	213	93.88	43.19	ref|XP_003963679.1| PREDICTED: fibroblast growth factor 8-like [Takifugu rubripes]	196	3e-48	92/98	93.88	1	98	34	131
comp11975_c1_seq1 [260 - 3]	86	1471	82.56	4.83	emb|CBN80955.1| Receptor-type tyrosine-protein phosphatase gamma [Dicentrarchus labrax]	134	1e-29	71/86	82.56	1	86	455	549
comp11987_c0_seq1 [3 - 251]	83	4450	75.9	1.42	ref|XP_005464930.1| PREDICTED: dynein heavy chain domain-containing protein 1-like [Oreochromis niloticus]	127	1e-27	63/76	82.89	8	83	4266	4344
comp12017_c0_seq1 [2 - 451]	150	4658	95.33	4.94	ref|XP_005453016.1| PREDICTED: low-density lipoprotein receptor-related protein 2-like [Oreochromis niloticus]	294	8e-78	143/150	95.33	1	150	664	2173
comp12020_c0_seq1 [206 - 3]	68	482	86.76	12.24	ref|XP_006781991.1| PREDICTED: protocadherin gamma-C5-like [Neolamprologus brichardi]	124	8e-27	59/67	88.06	2	68	149	215
comp12029_c0_seq1 [414 - 1]	138	482	96.38	27.59	ref|XP_005744427.1| PREDICTED: sarcalumenin-like isoform X1 [Pundamilia nyererei]	283	2e-74	133/138	96.38	1	138	282	419
comp12036_c0_seq1 [465 - 1]	155	893	93.55	16.24	ref|XP_005457444.1| PREDICTED: serine/threonine-protein kinase BRSK2-like isoform X3 [Oreochromis niloticus]	292	2e-77	145/155	93.55	1	155	692	846
comp12037_c0_seq1 [207 - 1]	69	1793	56.52	2.18	ref|XP_005458698.1| PREDICTED: probable G-protein coupled receptor 179-like [Oreochromis niloticus]	84.3	2e-14	39/53	73.58	17	69	1170	1218
comp12066_c0_seq1 [307 - 2]	102	352	54.9	15.91	ref|XP_005948114.1| PREDICTED: leucine-rich repeat-containing protein 19-like isoform X1 [Haplochromis burtoni] ref|XP_005948115.1| PREDICTED: leucine-rich repeat-containing protein 19-like isoform X2 [Haplochromis burtoni]	103	3e-20	56/102	54.9	1	102	180	284
comp12099_c0_seq1 [2 - 202]	67	487	85.07	11.7	ref|XP_005752108.1| PREDICTED: nuclear receptor ROR-alpha-like isoform X2 [Pundamilia nyererei]	122	4e-26	57/67	85.07	1	67	418	484
comp12099_c1_seq1 [2 - 298]	99	528	75.76	14.2	ref|XP_005752107.1| PREDICTED: nuclear receptor ROR-alpha-like isoform X1 [Pundamilia nyererei]	159	3e-37	75/99	75.76	1	99	362	460
comp12146_c0_seq1 [282 - 1]	94	1346	77.66	5.42	ref|XP_007571568.1| PREDICTED: ankyrin repeat and fibronectin type-III domain-containing protein 1-like [Poecilia formosa]	155	6e-36	73/92	79.35	1	92	41	132
comp12157_c0_seq1 [2 - 214]	71	1871	47.89	1.82	ref|XP_004080143.1| PREDICTED: uncharacterized protein LOC101157890 [Oryzias latipes]	77.8	1e-12	34/70	48.57	2	71	1157	1226
comp12160_c0_seq1 [3 - 200]	66	129	92.42	47.29	ref|XP_004238298.1| PREDICTED: 50S ribosomal protein L31, chloroplastic-like [Solanum lycopersicum]	134	1e-29	61/61	100	6	66	1	61
comp12172_c0_seq1 [2 - 238]	79	271	62.03	18.08	ref|XP_003963991.1| PREDICTED: synapse differentiation-inducing gene protein 1-like [Takifugu rubripes]	85.9	4e-15	49/70	70	1	70	80	161
comp12184_c0_seq1 [231 - 1]	77	870	84.42	7.47	ref|XP_004557796.1| PREDICTED: rap guanine nucleotide exchange factor 4-like isoform X3 [Maylandia zebra] ref|XP_004557797.1| PREDICTED: rap guanine nucleotide exchange factor 4-like isoform X4 [Maylandia zebra]	143	3e-32	65/75	86.67	3	77	39	113
comp12241_c0_seq1 [202 - 2]	67	530	74.63	9.43	ref|XP_005040867.1| PREDICTED: plexin domain-containing protein 2 [Ficedula albicollis]	129	3e-28	50/60	83.33	1	60	315	374
comp12259_c0_seq1 [281 - 3]	93	613	49.46	7.5	ref|XP_007231184.1| PREDICTED: phosphatidylinositol-binding clathrin assembly protein-like isoform X1 [Astyanax mexicanus]	85.5	7e-15	46/92	50	2	93	416	508
comp12263_c0_seq1 [36 - 260]	75	203	44	16.26	ref|XP_004543193.1| PREDICTED: C-type lectin domain family 3 member A homolog isoform X1 [Maylandia zebra]	60.8	2e-07	33/63	52.38	12	74	2	64
comp12273_c0_seq1 [214 - 2]	71	484	91.55	13.43	gb|AGN04331.1| cytochrome P450 [Oryzias melastigma]	145	4e-33	65/71	91.55	1	71	352	422
comp12308_c0_seq1 [369 - 1]	123	4051	71.54	2.17	emb|CBN81180.1| Polycystin-1 [Dicentrarchus labrax]	187	1e-45	88/122	72.13	2	123	3392	3513
comp12332_c0_seq1 [2 - 241]	80	555	81.25	11.71	ref|XP_003444721.2| PREDICTED: protocadherin gamma-A11-like [Oreochromis niloticus]	140	2e-31	65/80	81.25	1	80	37	116
comp12342_c0_seq1 [221 - 3]	73	518	100	14.09	ref|XP_004231981.1| PREDICTED: serine hydroxymethyltransferase, mitochondrial-like [Solanum lycopersicum]	150	1e-34	73/73	100	1	73	363	435
comp12346_c0_seq1 [610 - 35]	192	323	75	44.58	ref|XP_005809722.1| PREDICTED: V-set and transmembrane domain-containing protein 4-like [Xiphophorus maculatus]	289	4e-76	144/192	75	1	192	129	320
comp12369_c0_seq1 [2 - 211]	70	348	95.71	19.25	gb|AAM75747.1|AF251498_1 liver-enriched fork-head domain transcription factor [Oreochromis mossambicus]	122	3e-26	67/70	95.71	1	70	124	193
comp12375_c0_seq1 [221 - 3]	73	363	100	20.11	ref|XP_005447627.1| PREDICTED: insulin gene enhancer protein isl-2a-like isoform X2 [Oreochromis niloticus]	162	3e-38	73/73	100	1	73	43	115
comp12385_c0_seq1 [213 - 1]	71	5078	98.59	1.38	ref|XP_006800042.1| PREDICTED: ryanodine receptor 1-like [Neolamprologus brichardi]	148	7e-34	70/71	98.59	1	71	3133	3203
comp12428_c1_seq1 [1 - 228]	76	2927	82.89	2.15	ref|XP_005947017.1| PREDICTED: neural-cadherin-like [Haplochromis burtoni]	130	1e-28	63/76	82.89	1	76	2034	2109
comp12430_c0_seq1 [3 - 218]	72	907	62.5	4.96	ref|XP_006800210.1| PREDICTED: G-protein coupled receptor 64-like [Neolamprologus brichardi]	98.2	1e-18	45/70	64.29	1	70	159	228
comp12431_c0_seq1 [255 - 1]	85	403	71.76	15.14	ref|XP_007569839.1| PREDICTED: neurotensin receptor type 1 [Poecilia formosa]	124	9e-27	61/85	71.76	1	85	39	123
comp12506_c0_seq1 [2 - 289]	96	976	100	9.84	ref|WP_023236217.1| valyl-tRNA synthetase [Salmonella enterica] gb|ESH48715.1| valyl-tRNA synthetase [Salmonella enterica subsp. enterica serovar Choleraesuis str. 0006]	208	5e-52	96/96	100	1	96	45	140
comp12574_c0_seq1 [614 - 3]	204	1431	48.53	6.92	ref|XP_005450481.1| PREDICTED: uncharacterized protein LOC100698473 [Oreochromis niloticus]	164	2e-38	99/204	48.53	1	204	963	1162
comp12587_c0_seq1 [178 - 2]	59	1229	57.63	2.77	ref|XP_004576347.1| PREDICTED: uncharacterized protein LOC101466341 [Maylandia zebra]	72.8	4e-11	34/57	59.65	3	59	942	998
comp12646_c0_seq1 [3 - 245]	81	998	95.06	7.72	ref|XP_004077384.1| PREDICTED: disintegrin and metalloproteinase domain-containing protein 12-like [Oryzias latipes]	166	4e-39	77/81	95.06	1	81	511	591
comp12678_c0_seq1 [303 - 1]	101	326	69.31	21.47	ref|XP_005800981.1| PREDICTED: uncharacterized protein LOC102236326 [Xiphophorus maculatus]	142	5e-32	70/90	77.78	1	90	23	110
comp12688_c1_seq1 [1 - 201]	67	587	80.6	9.2	ref|XP_005467798.1| PREDICTED: protocadherin alpha-2-like [Oreochromis niloticus]	115	5e-24	54/67	80.6	1	67	267	333
comp12745_c0_seq1 [244 - 2]	81	445	97.53	17.75	ref|XP_005797780.1| PREDICTED: gamma-aminobutyric acid receptor subunit alpha-2-like [Xiphophorus maculatus]	144	1e-32	79/81	97.53	1	81	218	298
comp12768_c0_seq1 [211 - 23]	63	310	100	20.32	ref|YP_002217672.1| ADP-L-glycero-D-manno-heptose-6-epimerase [Salmonella enterica subsp. enterica serovar Dublin str. CT_02021853] ref|YP_002228488.1| ADP-L-glycero-D-mannoheptose-6-epimerase [Salmonella enterica subsp. enterica serovar Gallinarum str. 287/91] ref|YP_002245598.1| ADP-L-glycero-D-manno-heptose-6-epimerase [Salmonella enterica subsp. enterica serovar Enteritidis str. P125109] ref|…
comp12769_c0_seq1 [296 - 3]	98	685	76.53	10.95	ref|XP_003450252.2| PREDICTED: F-box only protein 40 [Oreochromis niloticus]	166	2e-39	75/97	77.32	2	98	30	128
comp12797_c0_seq1 [3 - 254]	84	3626	84.52	1.96	ref|XP_005941337.1| PREDICTED: cubilin-like [Haplochromis burtoni]	149	5e-34	71/83	85.54	1	83	39	121
comp12814_c0_seq1 [1 - 210]	70	594	100	11.78	gb|AHQ41384.1| hypothetical protein AV72_29690 [Salmonella enterica subsp. enterica serovar Enteritidis str. EC20121177]	148	6e-34	70/70	100	1	70	41	110
comp12821_c0_seq1 [3 - 359]	119	3119	99.16	3.78	ref|XP_004071132.1| PREDICTED: uncharacterized protein LOC101166628 [Oryzias latipes]	266	2e-69	118/119	99.16	1	119	384	502
comp12834_c0_seq1 [1 - 351]	117	318	60.68	22.33	ref|XP_005744899.1| PREDICTED: fat storage-inducing transmembrane protein 1-like [Pundamilia nyererei]	140	1e-31	71/99	71.72	19	117	1	99
comp12849_c0_seq1 [1 - 252]	84	369	96.43	21.95	ref|XP_007554559.1| PREDICTED: tripartite motif-containing protein 55-like [Poecilia formosa]	176	2e-42	81/84	96.43	1	84	18	101
comp12860_c0_seq1 [500 - 3]	166	666	83.73	20.87	emb|CAG07938.1| unnamed protein product [Tetraodon nigroviridis]	290	2e-76	139/166	83.73	1	166	31	196
comp12865_c0_seq1 [250 - 2]	83	1601	63.86	3.31	ref|XP_004076114.1| PREDICTED: uncharacterized protein LOC101174449, partial [Oryzias latipes]	112	4e-23	53/83	63.86	1	83	311	393
comp12869_c0_seq1 [236 - 3]	78	1540	73.08	3.7	ref|XP_007554470.1| PREDICTED: synaptotagmin-like protein 2 isoform X2 [Poecilia formosa]	119	3e-25	57/78	73.08	1	78	1452	1529
comp12903_c0_seq1 [333 - 13]	107	2076	65.42	3.37	ref|XP_005467084.1| PREDICTED: polycystic kidney disease 1-like 2 [Oreochromis niloticus]	154	8e-36	70/105	66.67	2	106	157	262
comp12903_c1_seq1 [282 - 1]	94	936	64.89	6.52	ref|XP_005741745.1| PREDICTED: polycystic kidney disease protein 1-like 2-like [Pundamilia nyererei]	119	5e-25	61/94	64.89	1	94	489	582
comp12904_c0_seq1 [3 - 281]	93	1849	77.42	3.89	ref|XP_005801476.1| PREDICTED: dihydropyridine-sensitive L-type skeletal muscle calcium channel subunit alpha-1-like [Xiphophorus maculatus]	159	3e-37	72/83	86.75	10	92	1530	1612
comp12906_c0_seq1 [245 - 3]	81	4938	88.89	1.46	ref|XP_005726618.1| PREDICTED: protocadherin Fat 4-like isoform X3 [Pundamilia nyererei]	178	7e-43	72/81	88.89	1	81	4318	4398
comp12929_c1_seq1 [1 - 354]	118	1393	81.36	6.89	emb|CAG08211.1| unnamed protein product [Tetraodon nigroviridis]	198	5e-49	96/118	81.36	1	118	729	846
comp12931_c0_seq1 [25 - 438]	138	1132	52.9	6.45	ref|XP_007557730.1| PREDICTED: probable G-protein coupled receptor 112 [Poecilia formosa]	147	2e-33	73/137	53.28	2	138	150	285
comp12948_c0_seq1 [1 - 345]	115	1727	57.39	3.82	ref|XP_005456002.1| PREDICTED: spectrin beta chain, non-erythrocytic 5-like [Oreochromis niloticus]	125	4e-27	66/115	57.39	1	115	334	448
comp12988_c0_seq1 [2 - 160]	53	1954	69.81	1.89	ref|XP_004565452.1| PREDICTED: sodium channel protein type 2 subunit alpha-like [Maylandia zebra]	81.3	1e-13	37/50	74	4	53	1905	1954
comp12988_c1_seq1 [2 - 334]	111	1959	91.89	5.21	ref|XP_005933757.1| PREDICTED: sodium channel protein type 4 subunit alpha-like [Haplochromis burtoni]	223	3e-56	102/106	96.23	1	106	1802	1907
comp12995_c0_seq1 [3 - 200]	66	1670	78.79	3.11	ref|XP_005729682.1| PREDICTED: histone-lysine N-methyltransferase SETD1B-A-like [Pundamilia nyererei]	111	1e-22	52/66	78.79	1	66	1512	1577
comp13015_c0_seq1 [234 - 1]	78	1233	91.03	5.76	ref|XP_003966063.1| PREDICTED: A disintegrin and metalloproteinase with thrombospondin motifs 16-like [Takifugu rubripes]	154	1e-35	71/78	91.03	1	78	751	828
comp13015_c1_seq1 [297 - 1]	99	1284	87.88	6.78	ref|XP_004565179.1| PREDICTED: A disintegrin and metalloproteinase with thrombospondin motifs 16-like [Maylandia zebra]	187	1e-45	87/99	87.88	1	99	870	970
comp13033_c0_seq1 [3 - 305]	101	804	87.13	10.95	ref|XP_005931470.1| PREDICTED: protein FAM189A1-like [Haplochromis burtoni]	188	7e-46	88/101	87.13	1	101	198	298
comp13054_c0_seq1 [10 - 279]	90	466	82.22	15.88	ref|XP_003966768.1| PREDICTED: serine protease HTRA3-like [Takifugu rubripes]	159	5e-37	74/82	90.24	9	90	142	223
comp13063_c0_seq1 [381 - 1]	127	1467	92.13	7.98	ref|XP_003967073.1| PREDICTED: uncharacterized protein LOC101074936 [Takifugu rubripes]	249	3e-64	117/126	92.86	1	126	955	1080
comp13070_c0_seq1 [355 - 41]	105	231	62.86	28.57	ref|XP_006809077.1| PREDICTED: E3 ubiquitin/ISG15 ligase TRIM25-like [Neolamprologus brichardi]	144	1e-32	66/79	83.54	8	86	11	89
comp13085_c1_seq1 [1 - 201]	67	485	82.09	11.34	gb|AFM52661.1| somtostatin receptor type three [Siniperca chuatsi]	125	8e-27	55/60	91.67	1	60	322	381
comp13086_c0_seq1 [75 - 338]	88	340	86.36	22.35	ref|XP_003450635.1| PREDICTED: guanine nucleotide-binding protein G(I)/G(S)/G(T) subunit beta-3-like isoform X1 [Oreochromis niloticus] ref|XP_005455528.1| PREDICTED: guanine nucleotide-binding protein G(I)/G(S)/G(T) subunit beta-3-like isoform X2 [Oreochromis niloticus] ref|XP_005455529.1| PREDICTED: guanine nucleotide-binding protein G(I)/G(S)/G(T) subunit beta-3-like isoform X3 [Oreochromis ni…	157	2e-36	76/81	93.83	8	88	1	81
comp13105_c0_seq1 [216 - 1]	72	255	65.28	18.43	emb|CBN81902.1| Peptidase inhibitor 15-A [Dicentrarchus labrax]	98.6	7e-19	47/65	72.31	8	72	4	66
comp13149_c0_seq1 [594 - 421]	58	811	46.55	3.33	ref|XP_005726554.1| PREDICTED: glutamate receptor 2-like isoform X5 [Pundamilia nyererei]	63.2	4e-08	27/29	93.1	1	29	778	805
comp13184_c0_seq1 [3 - 245]	81	453	85.19	15.23	ref|XP_004573256.1| PREDICTED: cyclin-dependent kinase 15-like isoform X1 [Maylandia zebra]	154	1e-35	69/81	85.19	1	81	279	359
comp13208_c0_seq1 [211 - 2]	70	3813	88.57	1.63	ref|XP_007257995.1| PREDICTED: spectrin beta chain, non-erythrocytic 5 [Astyanax mexicanus]	132	6e-29	62/70	88.57	1	70	27	96
comp13219_c0_seq1 [420 - 1]	140	724	86.43	16.71	ref|XP_005464609.1| PREDICTED: serine/threonine-protein kinase DCLK2-like isoform X2 [Oreochromis niloticus]	262	3e-68	121/129	93.8	12	140	53	181
comp13221_c0_seq1 [1 - 303]	101	1147	52.48	4.62	ref|XP_006807325.1| PREDICTED: tyrosine-protein phosphatase non-receptor type 13-like [Neolamprologus brichardi]	105	8e-21	53/101	52.48	1	101	943	1046
comp13237_c0_seq1 [2 - 262]	87	840	47.13	4.88	emb|CAF90869.1| unnamed protein product [Tetraodon nigroviridis]	70.1	3e-10	41/87	47.13	1	87	306	389
comp13245_c0_seq1 [2 - 202]	67	3394	83.58	1.65	ref|XP_005471292.1| PREDICTED: ryanodine receptor 2-like [Oreochromis niloticus]	115	8e-24	56/67	83.58	1	67	1326	1393
comp13246_c0_seq1 [2 - 442]	147	988	65.31	9.72	ref|XP_003447178.2| PREDICTED: zinc finger protein 516-like, partial [Oreochromis niloticus]	189	4e-46	96/126	76.19	9	134	499	634
comp13246_c1_seq1 [2 - 223]	74	988	70.27	5.26	ref|XP_003447178.2| PREDICTED: zinc finger protein 516-like, partial [Oreochromis niloticus]	112	4e-23	52/67	77.61	1	67	427	493
comp13250_c0_seq1 [1 - 261]	87	257	100	33.85	ref|XP_004252860.1| PREDICTED: 50S ribosomal protein L6, chloroplastic-like [Solanum lycopersicum]	179	4e-43	87/87	100	1	87	90	176
comp13266_c0_seq1 [163 - 2]	54	1487	55.56	2.02	ref|XP_006799142.1| PREDICTED: pleckstrin homology domain-containing family H member 2-like [Neolamprologus brichardi]	61.2	1e-07	30/36	83.33	19	54	531	566
comp13268_c1_seq1 [1 - 219]	73	560	95.89	12.5	ref|XP_003971810.1| PREDICTED: LOW QUALITY PROTEIN: probable G-protein coupled receptor 176-like [Takifugu rubripes]	147	2e-33	70/73	95.89	1	73	472	544
comp13321_c0_seq1 [1 - 228]	76	375	89.47	18.13	ref|XP_004543587.1| PREDICTED: dipeptidase 1-like [Maylandia zebra]	148	8e-34	68/76	89.47	1	76	229	304
comp13326_c1_seq1 [150 - 419]	90	2122	48.89	2.07	ref|XP_003967465.1| PREDICTED: titin-like [Takifugu rubripes]	92.4	5e-17	44/67	65.67	24	90	591	657
comp13374_c0_seq1 [3 - 278]	92	506	94.57	17.19	ref|XP_007545280.1| PREDICTED: serine protease HTRA3 [Poecilia formosa]	177	1e-42	87/92	94.57	1	92	350	441
comp13374_c1_seq1 [2 - 277]	92	490	67.39	12.65	ref|XP_004538926.1| PREDICTED: serine protease HTRA3-like isoform X2 [Maylandia zebra]	123	3e-26	62/91	68.13	1	91	370	463
comp13421_c0_seq1 [240 - 1]	80	849	32.5	3.06	ref|XP_006787490.1| PREDICTED: uncharacterized protein LOC102781931 [Neolamprologus brichardi]	58.2	1e-06	26/50	52	4	53	30	79
comp13452_c0_seq1 [318 - 1]	106	192	31.13	17.19	ref|XP_005470259.1| PREDICTED: C-type lectin domain family 12 member B-like [Oreochromis niloticus]	65.5	8e-09	33/65	50.77	26	90	122	185
comp13456_c0_seq1 [2 - 319]	106	2538	89.62	10.48	ref|XP_007552601.1| PREDICTED: LOW QUALITY PROTEIN: xin actin-binding repeat-containing protein 1 [Poecilia formosa]	195	4e-48	95/106	89.62	1	106	390	1289
comp13497_c0_seq1 [3 - 374]	124	3389	81.45	2.98	ref|XP_004553306.1| PREDICTED: phosphatidylinositol phosphatase PTPRQ-like isoform X5 [Maylandia zebra]	221	8e-56	101/124	81.45	1	124	2044	2167
comp13502_c0_seq1 [1 - 249]	83	757	90.36	9.91	ref|XP_003975794.1| PREDICTED: cAMP-specific 3',5'-cyclic phosphodiesterase 4D-like [Takifugu rubripes]	157	1e-36	75/76	98.68	8	83	81	156
comp13509_c0_seq1 [304 - 2]	101	630	97.03	15.56	ref|XP_005813109.1| PREDICTED: copine-8-like [Xiphophorus maculatus]	197	1e-48	98/101	97.03	1	101	414	514
comp13521_c0_seq1 [236 - 3]	78	426	88.46	16.2	ref|XP_005730579.1| PREDICTED: neuropeptide FF receptor 2-like [Pundamilia nyererei]	145	5e-33	69/77	89.61	2	78	240	316
comp13546_c1_seq1 [1 - 201]	67	816	70.15	5.76	ref|XP_005950378.1| PREDICTED: protein NLRC3-like [Haplochromis burtoni]	99	5e-19	47/67	70.15	1	67	570	636
comp13556_c0_seq1 [266 - 3]	88	1189	62.5	4.63	ref|XP_003975066.1| PREDICTED: integrin alpha-2-like [Takifugu rubripes]	118	7e-25	55/74	74.32	1	74	667	740
comp13564_c0_seq1 [2 - 208]	69	1325	82.61	4.3	ref|XP_006788736.1| PREDICTED: transient receptor potential cation channel subfamily M member 2-like [Neolamprologus brichardi]	119	4e-25	57/69	82.61	1	69	222	290
comp13568_c0_seq1 [3 - 281]	93	1228	68.82	5.21	ref|XP_007546501.1| PREDICTED: collagen alpha-1(XXVIII) chain-like [Poecilia formosa]	112	6e-23	64/93	68.82	1	93	239	331
comp13578_c0_seq1 [356 - 3]	118	548	97.46	20.99	ref|XP_006805811.1| PREDICTED: parathyroid hormone/parathyroid hormone-related peptide receptor-like [Neolamprologus brichardi]	242	4e-62	115/118	97.46	1	118	312	429
comp13588_c0_seq1 [3 - 260]	86	8812	86.05	0.84	ref|XP_004540186.1| PREDICTED: nesprin-1-like isoform X1 [Maylandia zebra]	155	7e-36	74/83	89.16	1	83	3455	3537
comp13603_c0_seq1 [1 - 252]	84	5054	96.43	1.6	ref|XP_007552446.1| PREDICTED: ryanodine receptor 1-like isoform X4 [Poecilia formosa]	182	3e-44	81/84	96.43	1	84	1465	1548
comp13625_c0_seq1 [2 - 202]	67	4853	92.54	1.28	ref|XP_005475118.1| PREDICTED: ryanodine receptor 3-like [Oreochromis niloticus]	139	3e-31	62/67	92.54	1	67	938	1004
comp13651_c0_seq1 [233 - 3]	77	951	84.42	6.83	ref|XP_005795519.1| PREDICTED: beta-klotho-like [Xiphophorus maculatus]	136	3e-30	65/77	84.42	1	77	221	297
comp13655_c0_seq1 [454 - 2]	151	357	79.47	33.61	ref|XP_005815229.1| PREDICTED: G-protein coupled receptor 12-like [Xiphophorus maculatus]	235	4e-60	120/151	79.47	1	151	22	172
comp13658_c0_seq1 [268 - 2]	89	177	85.39	42.94	ref|XP_007556980.1| PREDICTED: ferritin heavy chain [Poecilia formosa] ref|XP_007556981.1| PREDICTED: ferritin heavy chain [Poecilia formosa] ref|XP_007556982.1| PREDICTED: ferritin heavy chain [Poecilia formosa] ref|XP_007556983.1| PREDICTED: ferritin heavy chain [Poecilia formosa]	155	6e-36	76/88	86.36	2	89	61	151
comp13699_c0_seq1 [250 - 2]	83	429	93.98	18.18	ref|XP_005452804.1| PREDICTED: transcription factor AP-2-epsilon-like isoform X2 [Oreochromis niloticus]	170	2e-40	78/83	93.98	1	83	300	382
comp13712_c0_seq1 [245 - 3]	81	703	54.32	6.26	ref|XP_005746723.1| PREDICTED: cadherin-related family member 5-like isoform X1 [Pundamilia nyererei]	92	7e-17	44/79	55.7	3	81	59	137
comp13715_c0_seq1 [249 - 1]	83	829	97.59	9.77	emb|CAG10062.1| unnamed protein product [Tetraodon nigroviridis]	172	5e-41	81/83	97.59	1	83	6	88
comp13746_c0_seq1 [3 - 287]	95	582	97.89	15.98	ref|XP_007256348.1| PREDICTED: vesicular glutamate transporter 1-like [Astyanax mexicanus]	189	3e-46	93/95	97.89	1	95	372	466
comp13774_c0_seq1 [1 - 396]	132	1057	65.15	8.14	ref|XP_005462167.1| PREDICTED: breast cancer anti-estrogen resistance protein 3 homolog isoform X1 [Oreochromis niloticus] ref|XP_005462168.1| PREDICTED: breast cancer anti-estrogen resistance protein 3 homolog isoform X2 [Oreochromis niloticus]	153	2e-35	86/129	66.67	1	129	397	526
comp13774_c1_seq1 [82 - 600]	173	831	79.77	16.61	ref|XP_004562116.1| PREDICTED: breast cancer anti-estrogen resistance protein 3-like isoform X3 [Maylandia zebra]	301	7e-80	138/163	84.66	11	173	1	163
comp13785_c1_seq1 [216 - 1]	72	2933	98.61	2.42	ref|XP_006796641.1| PREDICTED: neurobeachin-like isoform X4 [Neolamprologus brichardi]	147	1e-33	71/72	98.61	1	72	706	777
comp13822_c0_seq1 [215 - 3]	71	221	100	32.13	ref|WP_001171586.1| LysR family transcriptional regulator [Salmonella enterica] gb|EJI14875.1| LysR family transcriptional regulator [Salmonella enterica subsp. enterica serovar Enteritidis str. 485549-17] gb|EJI36955.1| LysR family transcriptional regulator [Salmonella enterica subsp. enterica serovar Enteritidis str. 639672-50] gb|EJI37727.1| LysR family transcriptional regulator [Salmonella en…	150	2e-34	71/71	100	1	71	141	211
comp13824_c0_seq1 [216 - 1]	72	1709	83.33	3.51	ref|XP_004543484.1| PREDICTED: nance-Horan syndrome protein-like isoform X2 [Maylandia zebra] ref|XP_005943357.1| PREDICTED: nance-Horan syndrome protein-like isoform X2 [Haplochromis burtoni]	130	1e-28	60/71	84.51	1	71	742	812
comp13840_c0_seq1 [344 - 3]	114	363	49.12	15.43	ref|XP_007560191.1| PREDICTED: interleukin-1 receptor type 2-like isoform X1 [Poecilia formosa]	102	5e-20	56/88	63.64	27	114	16	140
comp13843_c0_seq1 [3 - 302]	100	854	64	7.49	ref|XP_007557150.1| PREDICTED: SLIT and NTRK-like protein 6 [Poecilia formosa]	134	1e-29	64/100	64	1	100	1	100
comp13848_c0_seq1 [1 - 225]	75	1008	96	7.14	ref|XP_003444730.1| PREDICTED: short transient receptor potential channel 7-like isoform X1 [Oreochromis niloticus]	165	6e-39	72/75	96	1	75	587	661
comp13848_c1_seq1 [235 - 2]	78	929	64.1	5.38	ref|XP_003970365.1| PREDICTED: short transient receptor potential channel 7-like [Takifugu rubripes]	112	4e-23	50/56	89.29	1	56	498	553
comp13858_c0_seq1 [2 - 241]	80	3135	96.25	2.46	ref|XP_003449755.1| PREDICTED: FRAS1-related extracellular matrix protein 2-like [Oreochromis niloticus]	164	8e-39	77/80	96.25	1	80	2625	2704
comp13858_c1_seq1 [209 - 3]	69	3114	97.1	2.15	ref|XP_004084700.1| PREDICTED: FRAS1-related extracellular matrix protein 2-like [Oryzias latipes]	147	2e-33	67/69	97.1	1	69	2546	2614
comp13859_c0_seq1 [3 - 356]	118	505	39.83	9.31	ref|XP_004082480.1| PREDICTED: ankyrin repeat domain-containing protein 6-like [Oryzias latipes]	92.4	6e-17	47/71	66.2	48	118	405	476
comp13865_c0_seq1 [255 - 1]	85	7511	64.71	0.73	ref|XP_004556017.1| PREDICTED: dystonin-like [Maylandia zebra]	110	1e-22	55/82	67.07	3	84	3334	3415
comp13915_c0_seq1 [209 - 3]	69	265	56.52	14.72	ref|XP_005742657.1| PREDICTED: aquaporin-1-like [Pundamilia nyererei]	80.5	2e-13	39/56	69.64	14	69	1	56
comp13926_c0_seq1 [1 - 279]	93	3635	98.92	2.53	ref|XP_005796596.1| PREDICTED: CUB and sushi domain-containing protein 3-like [Xiphophorus maculatus]	194	9e-48	92/93	98.92	1	93	1017	1109
comp13926_c1_seq1 [3 - 251]	83	3490	96.39	12.72	ref|XP_007571817.1| PREDICTED: CUB and sushi domain-containing protein 3-like [Poecilia formosa]	171	9e-41	80/83	96.39	1	83	61	2086
comp13927_c0_seq1 [1 - 321]	107	419	56.07	14.32	ref|XP_005951395.1| PREDICTED: protein delta homolog 2-like [Haplochromis burtoni]	125	7e-27	60/83	72.29	1	83	204	285
comp13951_c0_seq1 [2 - 514]	171	2089	91.81	7.52	ref|XP_003971270.1| PREDICTED: Down syndrome cell adhesion molecule-like protein 1-like [Takifugu rubripes]	325	4e-87	157/171	91.81	1	171	1513	1683
comp13951_c1_seq1 [3 - 239]	79	2102	100	3.76	ref|XP_007546084.1| PREDICTED: Down syndrome cell adhesion molecule-like protein 1 [Poecilia formosa]	166	2e-39	79/79	100	1	79	1698	1776
comp13960_c0_seq1 [1 - 210]	70	319	100	21.94	ref|NP_001234638.1| 1-aminocyclopropane-1-carboxylate oxidase [Solanum lycopersicum] gb|ABP68407.1| 1-aminocyclopropane-1-carboxylate oxidase [Solanum lycopersicum]	146	3e-33	70/70	100	1	70	46	115
comp13963_c1_seq1 [211 - 2]	70	595	82.86	9.75	ref|XP_003971626.1| PREDICTED: major facilitator superfamily domain-containing protein 2B-like [Takifugu rubripes]	133	3e-29	58/70	82.86	1	70	303	372
comp13980_c0_seq1 [401 - 3]	133	631	69.92	14.74	emb|CAF98088.1| unnamed protein product [Tetraodon nigroviridis]	175	5e-42	93/127	73.23	1	127	485	611
comp13982_c0_seq1 [3 - 233]	77	6128	46.75	0.59	ref|XP_005479304.1| PREDICTED: obscurin-like [Oreochromis niloticus]	59.3	5e-07	36/77	46.75	1	77	4514	4592
comp13986_c0_seq1 [206 - 3]	68	539	94.12	11.87	gb|AGA54134.1| nuclear receptor subfamily 5 group A member 5 [Dicentrarchus labrax]	132	4e-29	64/68	94.12	1	68	461	528
comp13996_c0_seq1 [1 - 228]	76	459	82.89	13.73	ref|XP_006792109.1| PREDICTED: phosphatidylinositol 3-kinase regulatory subunit beta-like isoform X1 [Neolamprologus brichardi]	134	2e-29	63/76	82.89	1	76	78	153
comp14020_c1_seq1 [422 - 108]	105	359	40	11.7	ref|XP_004076473.1| PREDICTED: choline-phosphate cytidylyltransferase B-like [Oryzias latipes]	94.7	1e-17	42/45	93.33	1	45	257	301
comp14040_c1_seq1 [373 - 2]	124	353	91.94	32.29	ref|XP_003965481.1| PREDICTED: hyaluronan and proteoglycan link protein 1-like [Takifugu rubripes]	239	2e-61	114/124	91.94	1	124	35	158
comp14041_c0_seq1 [260 - 3]	86	608	52.33	7.4	ref|XP_005808839.1| PREDICTED: sodium- and chloride-dependent GABA transporter 2-like [Xiphophorus maculatus]	91.3	1e-16	45/66	68.18	21	86	399	464
comp14068_c0_seq1 [1 - 276]	92	499	57.61	10.62	ref|XP_005452660.1| PREDICTED: ras and Rab interactor 1-like isoform X1 [Oreochromis niloticus] ref|XP_005452661.1| PREDICTED: ras and Rab interactor 1-like isoform X2 [Oreochromis niloticus] ref|XP_005452662.1| PREDICTED: ras and Rab interactor 1-like isoform X3 [Oreochromis niloticus]	113	3e-23	53/67	79.1	1	67	223	289
comp14070_c0_seq1 [207 - 1]	69	979	49.28	3.47	ref|XP_004067816.1| PREDICTED: uncharacterized protein LOC101169029 [Oryzias latipes]	64.3	2e-08	34/54	62.96	3	56	891	944
comp14074_c0_seq1 [227 - 3]	75	677	57.33	6.35	ref|XP_005742392.1| PREDICTED: uncharacterized protein LOC102192331 [Pundamilia nyererei]	93.6	2e-17	43/75	57.33	1	75	13	87
comp14076_c0_seq1 [2 - 607]	202	528	86.14	44.89	ref|XP_005817010.1| PREDICTED: protocadherin alpha-8-like, partial [Xiphophorus maculatus]	344	1e-92	174/202	86.14	1	202	121	527
comp14080_c0_seq1 [203 - 3]	67	1631	50.75	2.08	ref|XP_004070728.1| PREDICTED: zinc finger protein 335-like [Oryzias latipes]	68.6	7e-10	34/62	54.84	6	67	735	796
comp14095_c0_seq1 [257 - 3]	85	182	100	46.7	ref|WP_001698207.1| hemolysin, partial [Salmonella enterica] gb|ELL63963.1| hemolysin, partial [Salmonella enterica subsp. enterica serovar Enteritidis str. 22704] gb|ELO84047.1| hemolysin, partial [Salmonella enterica subsp. enterica serovar Enteritidis str. 76-2651]	174	1e-41	85/85	100	1	85	74	158
comp14098_c0_seq1 [311 - 3]	103	1302	73.79	5.84	emb|CBN82024.1| Nephrocystin-3 [Dicentrarchus labrax]	156	2e-36	76/89	85.39	2	90	531	619
comp14103_c0_seq1 [305 - 3]	101	2475	80.2	4.32	ref|XP_005456159.1| PREDICTED: thyroglobulin [Oreochromis niloticus]	164	1e-38	81/101	80.2	1	101	1	649
comp14109_c0_seq1 [2 - 298]	99	4585	84.85	1.83	ref|XP_003968348.1| PREDICTED: sacsin-like [Takifugu rubripes]	170	2e-40	84/99	84.85	1	99	641	739
comp14138_c0_seq1 [467 - 3]	155	920	43.23	7.28	ref|XP_007231077.1| PREDICTED: coiled-coil domain-containing protein 150-like isoform X1 [Astyanax mexicanus] ref|XP_007231078.1| PREDICTED: coiled-coil domain-containing protein 150-like isoform X2 [Astyanax mexicanus]	110	2e-22	67/146	45.89	1	146	15	173
comp14163_c0_seq1 [213 - 1]	71	511	63.38	8.81	ref|XP_004081828.1| PREDICTED: L-dopachrome tautomerase-like [Oryzias latipes]	90.1	3e-16	45/71	63.38	1	71	423	493
comp14170_c0_seq1 [330 - 46]	95	241	56.84	22.41	ref|XP_005925561.1| PREDICTED: uncharacterized protein LOC102308266 [Haplochromis burtoni]	112	6e-23	54/73	73.97	22	94	169	240
comp14170_c1_seq1 [1 - 243]	81	244	66.67	22.13	ref|XP_003964648.1| PREDICTED: uncharacterized protein LOC101062169 [Takifugu rubripes]	102	5e-20	54/80	67.5	1	80	72	149
comp14174_c0_seq1 [262 - 2]	87	2091	34.48	1.43	ref|XP_006746101.1| PREDICTED: ryanodine receptor 2-like [Leptonychotes weddellii]	71.2	1e-10	30/45	66.67	6	50	1655	1699
comp14174_c1_seq1 [1 - 354]	118	4912	83.9	2.02	ref|XP_006784050.1| PREDICTED: ryanodine receptor 2-like [Neolamprologus brichardi]	211	8e-53	99/118	83.9	1	118	1864	1981
comp14177_c0_seq1 [1 - 213]	71	4362	64.79	1.05	ref|XP_005453274.1| PREDICTED: protocadherin Fat 2-like [Oreochromis niloticus]	89.4	4e-16	46/71	64.79	1	71	1496	1565
comp14177_c1_seq1 [1 - 204]	68	4360	82.35	1.28	ref|XP_005943854.1| PREDICTED: protocadherin Fat 2-like [Haplochromis burtoni]	123	2e-26	56/68	82.35	1	68	1422	1489
comp14187_c0_seq1 [286 - 62]	75	74	46.67	47.3	ref|WP_007381065.1| conserved hypothetical protein, partial [Streptomyces sviceus] gb|EFH28519.1| LOW QUALITY PROTEIN: conserved hypothetical protein [Streptomyces sviceus ATCC 29083] gb|EFH28707.1| LOW QUALITY PROTEIN: conserved hypothetical protein [Streptomyces sviceus ATCC 29083] gb|EFH28779.1| LOW QUALITY PROTEIN: conserved hypothetical protein [Streptomyces sviceus ATCC 29083]	62.8	4e-08	35/75	46.67	1	75	1	74
comp14199_c0_seq1 [3 - 389]	129	1176	93.02	10.2	ref|XP_004552264.1| PREDICTED: BAI1-associated protein 3-like [Maylandia zebra]	261	7e-68	120/129	93.02	1	129	332	460
comp14200_c0_seq1 [64 - 273]	70	965	35.71	2.59	dbj|BAE46430.1| reverse transcriptase [Danio rerio]	57.4	2e-06	25/46	54.35	19	64	820	865
comp14218_c0_seq1 [2 - 214]	71	30902	94.37	2.11	ref|XP_005750835.1| PREDICTED: titin-like [Pundamilia nyererei]	135	6e-30	67/71	94.37	1	71	16160	28660
comp14233_c0_seq1 [1 - 345]	115	834	93.04	12.83	ref|XP_005458797.1| PREDICTED: neurotrypsin-like isoform X2 [Oreochromis niloticus]	224	1e-56	107/115	93.04	1	115	546	660
comp14246_c1_seq1 [3 - 272]	90	1090	57.78	4.77	ref|XP_005743852.1| PREDICTED: storkhead-box protein 1-like [Pundamilia nyererei]	95.9	5e-18	52/78	66.67	1	78	932	1006
comp14250_c0_seq1 [460 - 59]	134	354	55.22	20.9	ref|XP_005723075.1| PREDICTED: transmembrane protein 121-like isoform X1 [Pundamilia nyererei] ref|XP_005723076.1| PREDICTED: transmembrane protein 121-like isoform X2 [Pundamilia nyererei]	134	1e-29	74/124	59.68	11	134	95	218
comp14277_c0_seq1 [239 - 3]	79	1228	46.84	3.01	ref|XP_004070710.1| PREDICTED: ubiquitin conjugation factor E4 B-like [Oryzias latipes]	58.5	8e-07	37/72	51.39	8	79	278	346
comp14282_c0_seq1 [240 - 1]	80	3306	70	1.69	ref|XP_005928118.1| PREDICTED: protocadherin-16-like isoform X2 [Haplochromis burtoni]	118	7e-25	56/64	87.5	17	80	627	690
comp14282_c1_seq1 [20 - 277]	86	3314	80.23	4.65	ref|XP_003971389.1| PREDICTED: protocadherin-16-like [Takifugu rubripes]	135	5e-30	69/72	95.83	6	77	532	2405
comp14291_c0_seq1 [2 - 211]	70	1268	77.14	4.26	ref|XP_005476261.1| PREDICTED: AT-hook-containing transcription factor-like isoform X2 [Oreochromis niloticus]	111	8e-23	54/70	77.14	1	70	927	996
comp14315_c0_seq1 [550 - 161]	130	346	52.31	19.65	ref|XP_005817590.1| PREDICTED: low affinity immunoglobulin epsilon Fc receptor-like, partial [Xiphophorus maculatus]	139	3e-31	68/121	56.2	2	122	216	339
comp14323_c0_seq1 [2 - 268]	89	3983	47.19	1.05	ref|XP_005721902.1| PREDICTED: polycystin-1-like [Pundamilia nyererei]	75.5	7e-12	42/86	48.84	1	86	2289	2379
comp14360_c0_seq1 [3 - 236]	78	1809	84.62	3.65	ref|XP_006796830.1| PREDICTED: collagen alpha-1(XXVII) chain A-like [Neolamprologus brichardi]	144	8e-33	66/78	84.62	1	78	1718	1795
comp14370_c0_seq1 [222 - 1]	74	959	59.46	4.59	ref|XP_005801569.1| PREDICTED: transmembrane channel-like protein 6-like [Xiphophorus maculatus]	88.6	8e-16	44/72	61.11	3	74	878	948
comp14370_c1_seq1 [53 - 223]	57	133	43.86	18.8	gb|ACO14250.1| Heterogeneous nuclear ribonucleoprotein A2 homolog 1 [Esox lucius]	59.3	4e-07	25/37	67.57	21	57	8	44
comp14372_c0_seq1 [1 - 228]	76	657	81.58	9.44	ref|XP_004079811.1| PREDICTED: transmembrane protein 151B-like [Oryzias latipes]	127	1e-27	62/76	81.58	1	76	55	130
comp14380_c0_seq1 [2 - 208]	69	1109	63.77	3.97	ref|XP_003972364.1| PREDICTED: FH2 domain-containing protein 1-like [Takifugu rubripes]	100	2e-19	44/69	63.77	1	69	389	457
comp14387_c0_seq1 [1 - 207]	69	1182	69.57	4.06	ref|XP_006784347.1| PREDICTED: trichohyalin-like isoform X3 [Neolamprologus brichardi]	91.7	1e-16	48/69	69.57	1	69	950	1018
comp14387_c1_seq1 [3 - 242]	80	881	66.25	6.02	ref|XP_005473427.1| PREDICTED: trichohyalin-like isoform X5 [Oreochromis niloticus]	103	3e-20	53/80	66.25	1	80	658	737
comp14395_c0_seq1 [253 - 8]	82	620	46.34	6.13	ref|XP_003438491.1| PREDICTED: inactive phospholipase D5-like isoform X1 [Oreochromis niloticus]	80.1	2e-13	38/65	58.46	16	80	555	618
comp14423_c0_seq1 [2 - 589]	196	544	59.69	21.51	ref|XP_005467423.1| PREDICTED: zinc-binding protein A33-like [Oreochromis niloticus]	264	1e-68	117/186	62.9	11	196	331	516
comp14431_c0_seq1 [3 - 233]	77	1029	77.92	5.83	ref|XP_003964988.1| PREDICTED: myosin-binding protein C, fast-type-like [Takifugu rubripes]	124	2e-26	60/77	77.92	1	77	663	739
comp14446_c0_seq1 [1 - 1002]	334	413	58.98	47.7	ref|XP_006786099.1| PREDICTED: fibrous sheath-interacting protein 1-like [Neolamprologus brichardi]	361	3e-97	197/329	59.88	2	330	75	406
comp14466_c0_seq1 [3 - 275]	91	3007	74.73	2.26	ref|XP_005164974.1| PREDICTED: uncharacterized protein LOC101885531 [Danio rerio] tpg|DAA01288.1| TPA_exp: replicase/helicase/endonuclease [Danio rerio]	151	7e-35	68/91	74.73	1	91	2287	2377
comp14487_c0_seq1 [2 - 289]	96	1113	75	6.47	ref|XP_004569394.1| PREDICTED: desmoglein-2-like [Maylandia zebra]	157	1e-36	72/96	75	1	96	583	678
comp14491_c0_seq1 [1 - 297]	99	545	54.55	9.91	ref|XP_006780462.1| PREDICTED: interleukin-18 receptor 1-like [Neolamprologus brichardi]	115	5e-24	54/79	68.35	21	99	460	538
comp14504_c0_seq1 [207 - 1]	69	539	85.51	10.95	ref|XP_007543289.1| PREDICTED: protocadherin alpha-5-like [Poecilia formosa]	125	6e-27	59/69	85.51	1	69	327	395
comp14518_c0_seq1 [1 - 225]	75	1414	80	4.24	ref|XP_004539505.1| PREDICTED: myomesin-2-like [Maylandia zebra]	126	4e-27	60/67	89.55	1	67	1078	1144
comp14518_c1_seq1 [365 - 3]	121	1418	95.04	8.11	ref|XP_004067406.1| PREDICTED: myomesin-2-like [Oryzias latipes]	249	2e-64	115/121	95.04	1	121	964	1084
comp14529_c0_seq1 [2 - 232]	77	255	55.84	16.86	ref|XP_005795648.1| PREDICTED: granzyme B(G,H)-like [Xiphophorus maculatus]	95.9	4e-18	43/69	62.32	4	72	90	158
comp14551_c0_seq1 [1 - 225]	75	2362	92	2.92	ref|XP_007563068.1| PREDICTED: alpha-tectorin [Poecilia formosa]	145	4e-33	69/75	92	1	75	1773	1847
comp14551_c1_seq1 [261 - 1]	87	2362	97.7	3.6	ref|XP_007563068.1| PREDICTED: alpha-tectorin [Poecilia formosa]	179	3e-43	85/87	97.7	1	87	1843	1929
comp14554_c0_seq1 [258 - 1]	86	429	46.51	9.32	ref|XP_005462726.1| PREDICTED: T-box transcription factor TBX19-like [Oreochromis niloticus]	65.5	6e-09	40/68	58.82	1	68	260	331
comp14554_c1_seq1 [1 - 330]	110	376	94.55	27.66	ref|XP_004066531.1| PREDICTED: T-box transcription factor TBX19-like [Oryzias latipes]	228	7e-58	104/110	94.55	1	110	149	258
comp14559_c0_seq1 [233 - 3]	77	2401	90.91	2.92	ref|XP_005738234.1| PREDICTED: chondroitin sulfate proteoglycan 4-like [Pundamilia nyererei]	147	1e-33	70/77	90.91	1	77	847	923
comp14559_c1_seq1 [3 - 260]	86	2305	80.23	2.99	ref|XP_005798525.1| PREDICTED: chondroitin sulfate proteoglycan 4-like [Xiphophorus maculatus]	149	4e-34	69/86	80.23	1	86	819	904
comp14590_c0_seq1 [3 - 230]	76	1153	59.21	3.9	ref|XP_006804824.1| PREDICTED: huntingtin-interacting protein 1-related protein-like [Neolamprologus brichardi]	100	2e-19	45/62	72.58	15	76	275	336
comp14597_c0_seq1 [21 - 449]	143	803	57.34	13.82	ref|XP_005464972.1| PREDICTED: matrilin-2-like isoform X1 [Oreochromis niloticus]	166	4e-39	82/129	63.57	15	143	2	647
comp14603_c0_seq1 [2 - 343]	114	1237	99.12	9.14	ref|XP_005468742.1| PREDICTED: potassium channel subfamily T member 2-like [Oreochromis niloticus]	247	1e-63	113/114	99.12	1	114	157	270
comp14616_c0_seq1 [7 - 573]	189	246	69.84	53.66	ref|XP_004073892.1| PREDICTED: homeobox protein Dlx6a-like [Oryzias latipes]	278	8e-73	132/149	88.59	41	189	1	149
comp14623_c0_seq1 [3 - 254]	84	2223	83.33	3.15	ref|XP_005730198.1| PREDICTED: kielin/chordin-like protein-like [Pundamilia nyererei]	147	2e-33	70/84	83.33	1	84	1673	1756
comp14630_c0_seq1 [224 - 3]	74	1106	68.92	4.61	ref|XP_005476628.1| PREDICTED: apical endosomal glycoprotein-like [Oreochromis niloticus]	114	1e-23	51/74	68.92	1	74	379	452
comp14631_c0_seq1 [356 - 3]	118	359	85.59	28.13	gb|ACV87302.1| 5-hydroxytryptamine receptor 1D [Haplochromis burtoni]	204	9e-51	101/118	85.59	1	118	78	195
comp14640_c0_seq1 [374 - 3]	124	996	79.03	9.84	ref|XP_004071578.1| PREDICTED: sarcoplasmic/endoplasmic reticulum calcium ATPase 1-like [Oryzias latipes]	230	1e-58	98/106	92.45	19	124	854	959
comp14678_c0_seq1 [1 - 228]	76	869	53.95	4.72	ref|XP_005737203.1| PREDICTED: protein FAM83B-like [Pundamilia nyererei]	84	2e-14	41/72	56.94	1	72	293	364
comp14687_c0_seq1 [218 - 3]	72	804	76.39	6.84	ref|XP_005720052.1| PREDICTED: protocadherin gamma-A3-like [Pundamilia nyererei]	122	5e-26	55/72	76.39	1	72	414	485
comp14690_c0_seq1 [340 - 2]	113	372	65.49	19.89	ref|XP_004545894.1| PREDICTED: extensin-2-like [Maylandia zebra]	167	2e-39	74/86	86.05	1	86	71	156
comp14692_c0_seq1 [306 - 1]	102	535	86.27	22.99	ref|XP_007541230.1| PREDICTED: protocadherin gamma-C3-like [Poecilia formosa]	181	1e-43	88/102	86.27	1	102	156	469
comp14698_c0_seq1 [434 - 183]	84	853	66.67	6.57	ref|XP_004070305.1| PREDICTED: potassium voltage-gated channel subfamily KQT member 2-like [Oryzias latipes]	101	1e-19	56/84	66.67	1	84	772	853
comp14705_c0_seq1 [280 - 2]	93	3993	51.61	1.2	ref|XP_005802813.1| PREDICTED: dynein heavy chain 3, axonemal-like [Xiphophorus maculatus]	104	1e-20	48/87	55.17	1	87	6	92
comp14711_c0_seq1 [1 - 228]	76	1448	76.32	4.01	ref|XP_005751753.1| PREDICTED: probable G-protein coupled receptor 179-like [Pundamilia nyererei]	115	6e-24	58/73	79.45	4	76	638	712
comp14711_c1_seq1 [3 - 365]	121	1448	68.6	5.73	ref|XP_005751753.1| PREDICTED: probable G-protein coupled receptor 179-like [Pundamilia nyererei]	157	1e-36	83/121	68.6	1	121	524	642
comp14732_c0_seq1 [255 - 1]	85	1414	87.06	5.23	ref|XP_004539505.1| PREDICTED: myomesin-2-like [Maylandia zebra]	167	1e-39	74/85	87.06	1	85	400	484
comp14774_c0_seq1 [1639 - 452]	396	396	88.13	88.13	ref|XP_006796463.1| PREDICTED: renin-like [Neolamprologus brichardi]	732	0	349/396	88.13	1	396	1	396
comp14780_c0_seq1 [1204 - 701]	168	461	92.26	33.62	ref|XP_003457314.2| PREDICTED: HEPACAM family member 2-like [Oreochromis niloticus]	334	7e-90	155/168	92.26	1	168	294	461
comp14785_c0_seq1 [99 - 1469]	457	476	67.18	64.5	ref|XP_005728888.1| PREDICTED: stromal membrane-associated protein 2-like isoform X1 [Pundamilia nyererei] ref|XP_005728889.1| PREDICTED: stromal membrane-associated protein 2-like isoform X2 [Pundamilia nyererei]	589	1e-166	307/448	68.53	10	457	1	476
comp14787_c0_seq1 [98 - 1993]	632	626	91.77	92.65	gb|AAT57877.1| Mx type 1 [Scophthalmus maximus]	1183	0	580/626	92.65	7	632	1	626
comp14793_c0_seq1 [22 - 753]	244	284	75.41	64.79	ref|XP_005912518.1| PREDICTED: regulator of G-protein signaling 20-like isoform X1 [Haplochromis burtoni]	382	1e-104	184/211	87.2	34	244	64	274
comp14795_c0_seq1 [153 - 1490]	446	418	73.09	77.99	ref|XP_006798233.1| PREDICTED: lysine-specific demethylase 8-like isoform X1 [Neolamprologus brichardi]	680	0	326/418	77.99	29	446	1	418
comp14807_c0_seq1 [914 - 60]	285	254	67.02	75.2	emb|CAF94351.1| unnamed protein product [Tetraodon nigroviridis]	399	1e-109	191/244	78.28	42	285	11	254
comp14814_c0_seq1 [2 - 700]	233	1767	46.78	6.17	ref|XP_005798246.1| PREDICTED: trichohyalin-like [Xiphophorus maculatus]	219	5e-55	109/161	67.7	20	180	80	240
comp14821_c0_seq1 [1 - 1827]	609	929	72.41	47.47	ref|XP_005913335.1| PREDICTED: neuronal PAS domain-containing protein 4-like isoform X2 [Haplochromis burtoni]	845	0	441/593	74.37	1	593	141	732
comp14825_c0_seq1 [17 - 3208]	1064	2776	63.44	30.44	ref|XP_005451954.1| PREDICTED: immunoglobulin superfamily member 10-like [Oreochromis niloticus]	1172	0	675/983	68.67	82	1064	477	2776
comp14832_c0_seq1 [3 - 815]	271	235	72.32	83.4	ref|XP_005471113.1| PREDICTED: coiled-coil domain-containing protein 34-like isoform X4 [Oreochromis niloticus] ref|XP_003447194.2| PREDICTED: coiled-coil domain-containing protein 34-like isoform X1 [Oreochromis niloticus]	423	1e-116	196/232	84.48	40	271	1	232
comp14838_c0_seq1 [133 - 2646]	838	826	74.82	75.91	ref|XP_005477555.1| PREDICTED: kinesin-like protein KIF6-like [Oreochromis niloticus]	1263	0	627/830	75.54	9	838	1	826
comp14846_c0_seq1 [2595 - 850]	582	1286	62.54	28.3	ref|XP_006806860.1| PREDICTED: tau-tubulin kinase 1-like isoform X1 [Neolamprologus brichardi]	626	1e-177	364/582	62.54	1	582	722	1286
comp14847_c0_seq1 [9 - 1331]	441	391	68.03	76.73	ref|XP_005947943.1| PREDICTED: zinc finger protein 2 homolog isoform X1 [Haplochromis burtoni] ref|XP_005947944.1| PREDICTED: zinc finger protein 2 homolog isoform X2 [Haplochromis burtoni]	612	1e-172	300/383	78.33	59	441	1	389
comp14869_c0_seq1 [520 - 2076]	519	498	95.95	100	ref|YP_008563095.1| ATP synthase CF1 beta subunit (chloroplast) [Solanum lycopersicum] ref|AP_004935.1| ATP synthase CF1 beta chain (chloroplast) [Solanum lycopersicum] ref|XP_004228572.1| PREDICTED: ATP synthase subunit beta, chloroplastic-like [Solanum lycopersicum] sp|Q2MI93.1|ATPB_SOLLC RecName: Full=ATP synthase subunit beta, chloroplastic; AltName: Full=ATP synthase F1 sector subunit beta; …	1004	0	498/498	100	22	519	1	498
comp14870_c0_seq1 [228 - 641]	138	751	45.65	8.39	ref|XP_003441944.1| PREDICTED: carboxypeptidase X (M14 family), member 2 isoform X1 [Oreochromis niloticus] ref|XP_005471457.1| PREDICTED: carboxypeptidase X (M14 family), member 2 isoform X2 [Oreochromis niloticus]	114	1e-23	63/108	58.33	31	138	26	136
comp14873_c0_seq1 [741 - 172]	190	161	73.68	86.96	gb|ADG29175.1| troponin C [Epinephelus coioides]	268	7e-70	140/161	86.96	30	190	1	161
comp14874_c0_seq1 [821 - 399]	141	134	39.01	41.04	ref|XP_004078381.1| PREDICTED: uncharacterized protein LOC101161829 [Oryzias latipes]	104	1e-20	55/112	49.11	28	139	19	131
comp14878_c0_seq1 [1084 - 2]	361	2094	57.34	9.89	ref|XP_006785792.1| PREDICTED: plexin-B1-like [Neolamprologus brichardi]	370	1e-100	207/351	58.97	11	361	727	1065
comp14884_c0_seq1 [228 - 1]	76	724	94.74	9.94	dbj|BAF92789.1| cytosolic heat shock protein 90 alpha [Solea senegalensis]	154	1e-35	72/76	94.74	1	76	136	211
comp14884_c1_seq1 [2 - 343]	114	724	72.81	11.46	ref|XP_004083818.1| PREDICTED: heat shock protein HSP 90-alpha 1-like [Oryzias latipes]	142	4e-32	83/114	72.81	1	114	205	318
comp14891_c0_seq1 [5 - 706]	234	183	48.72	62.3	ref|XP_005721755.1| PREDICTED: class A basic helix-loop-helix protein 15-like isoform X2 [Pundamilia nyererei] ref|XP_005721756.1| PREDICTED: class A basic helix-loop-helix protein 15-like isoform X3 [Pundamilia nyererei] ref|XP_005721757.1| PREDICTED: class A basic helix-loop-helix protein 15-like isoform X4 [Pundamilia nyererei] ref|XP_005721758.1| PREDICTED: class A basic helix-loop-helix prot…	209	6e-52	114/186	61.29	49	234	1	183
comp14903_c1_seq1 [2 - 229]	76	1016	53.95	4.04	ref|XP_005722823.1| PREDICTED: disks large-associated protein 1-like isoform X2 [Pundamilia nyererei]	88.6	8e-16	41/42	97.62	1	42	120	161
comp14916_c0_seq1 [411 - 1]	137	220	72.26	45	gb|AAT64054.1| claudin 30b [Takifugu rubripes]	194	1e-47	99/137	72.26	1	137	66	202
comp14923_c0_seq1 [2 - 964]	321	306	73.52	77.12	ref|XP_003448817.2| PREDICTED: prohibitin-2-like [Oreochromis niloticus]	481	1e-133	236/306	77.12	16	321	1	306
comp14925_c0_seq1 [1555 - 530]	342	327	41.23	43.12	ref|XP_005453064.1| PREDICTED: uncharacterized protein LOC102082178 [Oreochromis niloticus]	216	7e-54	141/315	44.76	26	340	1	325
comp14926_c0_seq1 [300 - 1]	100	175	84	48	ref|XP_004230943.1| PREDICTED: glycine-rich RNA-binding protein-like isoform 1 [Solanum lycopersicum]	179	5e-43	84/84	100	3	86	1	84
comp14936_c0_seq1 [435 - 1]	145	384	40	15.1	ref|NP_001136193.1| proteinase-activated receptor-2a precursor [Salmo salar] gb|ACJ05627.1| proteinase-activated receptor-2a [Salmo salar]	128	7e-28	58/73	79.45	73	145	33	105
comp14939_c0_seq1 [82 - 534]	151	298	67.55	34.23	ref|XP_003962980.1| PREDICTED: mitochondrial carnitine/acylcarnitine carrier protein-like [Takifugu rubripes]	203	2e-50	102/133	76.69	19	151	1	132
comp14960_c0_seq1 [102 - 1343]	414	412	82.13	82.52	ref|XP_006780341.1| PREDICTED: dihydroorotate dehydrogenase (quinone), mitochondrial-like [Neolamprologus brichardi]	685	0	340/400	85	1	400	11	409
comp14965_c0_seq1 [63 - 482]	140	139	35	35.25	ref|XP_003456958.1| PREDICTED: NACHT, LRR and PYD domains-containing protein 10-like isoform X1 [Oreochromis niloticus] ref|XP_005461728.1| PREDICTED: NACHT, LRR and PYD domains-containing protein 10-like isoform X2 [Oreochromis niloticus] ref|XP_005461729.1| PREDICTED: NACHT, LRR and PYD domains-containing protein 10-like isoform X3 [Oreochromis niloticus]	99.4	4e-19	49/122	40.16	18	139	16	138
comp14989_c0_seq1 [999 - 1]	333	907	81.38	29.88	ref|XP_006804690.1| PREDICTED: GRAM domain-containing protein 1B-like isoform X5 [Neolamprologus brichardi]	535	1e-150	271/331	81.87	3	333	40	373
comp14989_c1_seq1 [1 - 1632]	544	866	77.21	48.5	ref|XP_007576003.1| PREDICTED: GRAM domain-containing protein 1B isoform X2 [Poecilia formosa]	853	0	420/544	77.21	1	544	327	866
comp14990_c0_seq1 [499 - 125]	125	117	76.8	82.05	ref|XP_004247691.1| PREDICTED: proteinase inhibitor I-B-like [Solanum lycopersicum]	191	8e-47	96/117	82.05	9	125	1	117
comp14991_c1_seq1 [108 - 2333]	742	735	88.14	88.98	ref|XP_005939909.1| PREDICTED: lanosterol synthase-like isoform X1 [Haplochromis burtoni] ref|XP_005939910.1| PREDICTED: lanosterol synthase-like isoform X2 [Haplochromis burtoni]	1387	0	654/735	88.98	8	742	1	735
comp14992_c0_seq1 [841 - 23]	273	272	66.3	66.54	ref|XP_004556967.1| PREDICTED: hepatitis A virus cellular receptor 1 homolog isoform X2 [Maylandia zebra]	362	6e-98	181/264	68.56	10	273	1	272
comp14994_c0_seq1 [52 - 4710]	1553	1940	67.42	53.97	ref|XP_006782510.1| PREDICTED: pseudopodium-enriched atypical kinase 1-like isoform X1 [Neolamprologus brichardi] ref|XP_006782511.1| PREDICTED: pseudopodium-enriched atypical kinase 1-like isoform X2 [Neolamprologus brichardi]	1894	0	1047/1528	68.52	20	1547	1	1536
comp14995_c0_seq1 [239 - 1399]	387	375	58.91	60.8	ref|XP_004564441.1| PREDICTED: uncharacterized protein C1orf172 homolog [Maylandia zebra] ref|XP_005928046.1| PREDICTED: uncharacterized protein C1orf172 homolog [Haplochromis burtoni]	429	1e-117	228/340	67.06	48	387	33	375
comp14996_c0_seq1 [1132 - 92]	347	510	38.33	26.08	ref|XP_004571170.1| PREDICTED: vascular endothelial growth factor receptor 2-like [Maylandia zebra]	242	2e-61	133/267	49.81	15	281	140	414
comp15009_c0_seq1 [1567 - 1091]	159	186	58.49	50	ref|XP_005734498.1| PREDICTED: uncharacterized protein C1orf115-like [Pundamilia nyererei]	171	7e-41	93/153	60.78	7	159	34	186
comp15016_c0_seq1 [233 - 1858]	542	521	76.94	80.04	ref|XP_005726854.1| PREDICTED: coiled-coil domain-containing protein 111 homolog [Pundamilia nyererei]	857	0	417/537	77.65	6	542	1	521
comp15022_c0_seq1 [55 - 897]	281	256	83.99	92.19	ref|XP_004547110.1| PREDICTED: calsenilin-like isoform X2 [Maylandia zebra] ref|XP_005738311.1| PREDICTED: calsenilin-like isoform X1 [Pundamilia nyererei] ref|XP_006789981.1| PREDICTED: calsenilin-like isoform X1 [Neolamprologus brichardi]	499	1e-139	236/256	92.19	26	281	1	256
comp15024_c0_seq1 [2111 - 468]	548	777	74.45	77.22	ref|XP_005449975.1| PREDICTED: cholesterol 24-hydroxylase-like [Oreochromis niloticus]	855	0	408/506	80.63	42	547	1	777
comp15026_c0_seq1 [576 - 1]	192	414	72.4	33.57	ref|XP_007552559.1| PREDICTED: solute carrier family 35 member F2-like [Poecilia formosa]	297	1e-78	139/181	76.8	12	192	1	178
comp15027_c0_seq1 [431 - 3]	143	194	65.03	47.94	ref|XP_005938055.1| PREDICTED: V-set and transmembrane domain-containing protein 5-like isoform X2 [Haplochromis burtoni]	194	7e-48	93/117	79.49	27	143	1	117
comp15032_c0_seq1 [892 - 2]	297	808	81.82	30.07	ref|XP_005734024.1| PREDICTED: semaphorin-4E-like [Pundamilia nyererei]	504	1e-140	243/296	82.09	2	297	1	296
comp15038_c0_seq1 [1 - 1026]	342	904	78.95	29.87	ref|XP_006799933.1| PREDICTED: SLIT and NTRK-like protein 3-like isoform X1 [Neolamprologus brichardi] ref|XP_006799934.1| PREDICTED: SLIT and NTRK-like protein 3-like isoform X2 [Neolamprologus brichardi]	544	1e-152	270/342	78.95	1	342	563	904
comp15039_c0_seq1 [3 - 896]	298	276	67.11	72.46	ref|XP_006796564.1| PREDICTED: aquaporin-4-like [Neolamprologus brichardi]	420	1e-115	200/276	72.46	23	298	1	276
comp15042_c0_seq1 [169 - 681]	171	1339	59.65	7.62	ref|XP_005468490.1| PREDICTED: meiosis inhibitor protein 1-like isoform X2 [Oreochromis niloticus]	204	1e-50	102/161	63.35	11	171	20	181
comp15049_c0_seq1 [13 - 861]	283	255	42.05	46.67	ref|XP_004567958.1| PREDICTED: uncharacterized protein LOC101482383 [Maylandia zebra]	193	6e-47	119/262	45.42	22	283	1	255
comp15050_c1_seq1 [168 - 782]	205	207	78.54	77.78	ref|XP_003447779.1| PREDICTED: cation transport regulator-like protein 1-like [Oreochromis niloticus]	334	9e-90	161/203	79.31	3	205	1	204
comp15058_c0_seq1 [469 - 224]	82	64	53.66	68.75	tpe|CAJ57644.1| TPA: defensin-like protein 1 [Tetraodon nigroviridis]	95.1	7e-18	44/46	95.65	37	82	19	64
comp15063_c0_seq1 [3 - 257]	85	1071	70.59	5.6	ref|XP_006804057.1| PREDICTED: rho GTPase-activating protein SYDE2-like [Neolamprologus brichardi]	109	4e-22	60/84	71.43	1	84	41	127
comp15064_c0_seq1 [107 - 1240]	378	360	73.54	77.22	ref|XP_006790009.1| PREDICTED: enkurin domain-containing protein 1-like isoform X1 [Neolamprologus brichardi] ref|XP_006790010.1| PREDICTED: enkurin domain-containing protein 1-like isoform X2 [Neolamprologus brichardi] ref|XP_006790011.1| PREDICTED: enkurin domain-containing protein 1-like isoform X3 [Neolamprologus brichardi]	563	1e-158	278/361	77.01	18	378	1	360
comp15067_c0_seq1 [577 - 2]	192	341	87.5	49.27	ref|XP_005732044.1| PREDICTED: voltage-dependent calcium channel gamma-7 subunit-like [Pundamilia nyererei]	348	4e-94	168/192	87.5	1	192	40	231
comp15067_c1_seq1 [2 - 214]	71	341	61.97	12.9	ref|XP_007550086.1| PREDICTED: voltage-dependent calcium channel gamma-7 subunit-like [Poecilia formosa]	89.7	3e-16	44/44	100	28	71	1	44
comp15083_c0_seq1 [1579 - 650]	310	286	79.35	86.01	ref|XP_007547215.1| PREDICTED: BTB/POZ domain-containing protein KCTD12 [Poecilia formosa]	501	1e-139	246/288	85.42	23	310	1	286
comp15087_c0_seq1 [1712 - 93]	540	510	77.04	81.57	ref|XP_005809656.1| PREDICTED: neuronal acetylcholine receptor subunit alpha-7-like [Xiphophorus maculatus]	887	0	416/510	81.57	31	540	1	510
comp15093_c0_seq1 [1788 - 343]	482	489	73.65	72.6	ref|XP_005921965.1| PREDICTED: plexin domain-containing protein 1-like isoform X2 [Haplochromis burtoni]	731	0	355/470	75.53	12	481	5	488
comp15108_c0_seq1 [2535 - 151]	795	847	67.04	62.93	ref|XP_005722562.1| PREDICTED: armadillo repeat-containing protein 3-like isoform X3 [Pundamilia nyererei]	1011	0	533/774	68.86	22	795	10	847
comp15126_c0_seq1 [353 - 1105]	251	286	78.88	69.23	ref|XP_004542482.1| PREDICTED: SPRY domain-containing SOCS box protein 4-like isoform X1 [Maylandia zebra] ref|XP_004542483.1| PREDICTED: SPRY domain-containing SOCS box protein 4-like isoform X2 [Maylandia zebra] ref|XP_004542484.1| PREDICTED: SPRY domain-containing SOCS box protein 4-like isoform X3 [Maylandia zebra] ref|XP_004542485.1| PREDICTED: SPRY domain-containing SOCS box protein 4-like …	416	1e-114	198/208	95.19	44	251	1	208
comp15139_c0_seq1 [456 - 1]	152	152	71.71	71.71	gb|AEG76956.1| relaxin 3b precursor [Acanthopagrus schlegelii] gb|AEG76959.1| relaxin 3b [Acanthopagrus schlegelii]	218	7e-55	109/142	76.76	11	152	1	144
comp15143_c0_seq1 [462 - 1]	154	439	72.08	25.28	ref|XP_005734182.1| PREDICTED: BEN domain-containing protein 5-like [Pundamilia nyererei]	234	1e-59	111/118	94.07	1	118	15	132
comp15146_c0_seq1 [221 - 1018]	266	255	55.64	58.04	ref|XP_005719902.1| PREDICTED: uncharacterized protein LOC102212170 [Pundamilia nyererei]	280	5e-73	148/248	59.68	19	266	17	255
comp15159_c0_seq1 [110 - 529]	140	118	65.71	77.97	ref|XP_003460323.2| PREDICTED: neurofibromin-like [Oreochromis niloticus]	191	7e-47	92/92	100	49	140	1	92
comp15160_c1_seq1 [216 - 617]	134	214	63.43	39.72	ref|XP_003456325.2| PREDICTED: beta-crystallin S-like [Oreochromis niloticus]	180	2e-43	85/101	84.16	34	134	24	127
comp15168_c0_seq1 [889 - 2]	296	499	63.51	37.68	ref|XP_003453623.1| PREDICTED: wiskott-Aldrich syndrome protein family member 3-like [Oreochromis niloticus]	347	3e-93	188/274	68.61	1	274	93	369
comp15174_c0_seq1 [2 - 280]	93	874	54.84	5.84	gb|ADJ80991.1| CR1-3 [Lycodichthys dearborni]	115	5e-24	51/59	86.44	1	59	794	852
comp15190_c0_seq1 [3 - 269]	89	1337	93.26	6.21	ref|XP_007560873.1| PREDICTED: sal-like protein 3 [Poecilia formosa]	178	6e-43	83/89	93.26	1	89	823	911
comp15190_c1_seq1 [1 - 2502]	834	1337	74.34	49.14	ref|XP_007560873.1| PREDICTED: sal-like protein 3 [Poecilia formosa]	1209	0	620/826	75.06	9	834	3	1199
comp15200_c0_seq1 [219 - 1763]	515	518	61.75	61.39	ref|XP_005938948.1| PREDICTED: inositol hexakisphosphate kinase 1-like isoform X1 [Haplochromis burtoni] ref|XP_005938949.1| PREDICTED: inositol hexakisphosphate kinase 1-like isoform X2 [Haplochromis burtoni]	632	1e-178	318/410	77.56	85	494	1	401
comp15210_c0_seq1 [150 - 1745]	532	519	90.04	92.29	emb|CBN80854.1| Calcium/calmodulin-dependent 3',5'-cyclic nucleotide phosphodiesterase 1B [Dicentrarchus labrax]	992	0	479/520	92.12	13	532	1	519
comp15213_c0_seq1 [714 - 175]	180	1032	80.56	14.05	ref|XP_005726400.1| PREDICTED: sodium/hydrogen exchanger 5-like [Pundamilia nyererei]	302	2e-80	145/168	86.31	1	168	516	683
comp15217_c0_seq1 [3 - 3491]	1163	1290	91.14	84.11	emb|CBN81253.1| Angiotensin-converting enzyme [Dicentrarchus labrax]	2229	0	1060/1163	91.14	1	1163	31	1286
comp15217_c1_seq1 [138 - 593]	152	1290	59.21	6.98	emb|CBN81253.1| Angiotensin-converting enzyme [Dicentrarchus labrax]	182	3e-44	90/125	72	28	152	1	126
comp15218_c0_seq1 [2 - 2461]	820	1327	80.73	49.89	gb|ACX37120.1| copper transporting ATPase 2 [Sparus aurata]	1312	0	662/820	80.73	1	820	509	1327
comp15220_c0_seq1 [59 - 961]	301	986	72.43	22.11	ref|XP_005737594.1| PREDICTED: uncharacterized protein LOC102194060 [Pundamilia nyererei]	407	1e-111	218/294	74.15	8	301	1	293
comp15223_c0_seq1 [3018 - 337]	894	985	59.62	54.11	ref|XP_005475556.1| PREDICTED: filamin A-interacting protein 1-like [Oreochromis niloticus]	1004	0	533/839	63.53	30	868	147	971
comp15227_c0_seq1 [304 - 2]	101	317	51.49	16.4	ref|XP_005942226.1| PREDICTED: uncharacterized protein CXorf21-like isoform X1 [Haplochromis burtoni] ref|XP_005942227.1| PREDICTED: uncharacterized protein CXorf21-like isoform X2 [Haplochromis burtoni]	105	9e-21	52/91	57.14	10	100	1	90
comp15228_c0_seq1 [33 - 626]	198	279	68.69	48.75	ref|XP_003447543.2| PREDICTED: protein PIH1D3-like [Oreochromis niloticus]	281	8e-74	136/162	83.95	37	198	118	279
comp15229_c1_seq1 [2 - 235]	78	381	97.44	19.95	ref|XP_005807130.1| PREDICTED: creatine kinase M-type-like [Xiphophorus maculatus]	160	1e-37	76/78	97.44	1	78	262	339
comp15231_c0_seq1 [1396 - 1052]	115	213	91.3	49.3	ref|XP_004571071.1| PREDICTED: claudin-7-A-like [Maylandia zebra] ref|XP_005750076.1| PREDICTED: claudin-7-A-like [Pundamilia nyererei] ref|XP_005940278.1| PREDICTED: claudin-7-A-like [Haplochromis burtoni]	223	2e-56	105/115	91.3	1	115	99	213
comp15236_c0_seq1 [470 - 907]	146	152	80.14	76.97	ref|XP_005914765.1| PREDICTED: protein FAM19A2-like isoform X1 [Haplochromis burtoni]	234	6e-60	117/135	86.67	12	146	18	152
comp15239_c0_seq1 [173 - 835]	221	194	62.9	71.65	ref|XP_007555876.1| PREDICTED: TRAF-interacting protein with FHA domain-containing protein A-like [Poecilia formosa]	286	3e-75	139/193	72.02	28	220	3	193
comp15242_c0_seq1 [1512 - 34]	493	707	83.37	58.13	emb|CBN82062.1| Voltage-dependent L-type calcium channel subunit beta-2 [Dicentrarchus labrax]	832	0	411/467	88.01	5	471	1	468
comp15244_c0_seq1 [25 - 888]	288	280	53.47	55	ref|XP_005944947.1| PREDICTED: cell surface glycoprotein CD200 receptor 1-like isoform X2 [Haplochromis burtoni]	296	4e-78	154/284	54.23	5	288	1	280
comp15270_c0_seq1 [989 - 381]	203	198	56.65	58.08	ref|XP_005942827.1| PREDICTED: CD209 antigen-like protein A-like [Haplochromis burtoni]	226	3e-57	115/183	62.84	20	202	19	198
comp15271_c0_seq1 [624 - 106]	173	149	79.19	91.95	ref|XP_004556566.1| PREDICTED: nucleoside diphosphate kinase A-like [Maylandia zebra] ref|XP_005747715.1| PREDICTED: nucleoside diphosphate kinase A-like [Pundamilia nyererei] ref|XP_005948756.1| PREDICTED: nucleoside diphosphate kinase A-like [Haplochromis burtoni]	299	2e-79	137/149	91.95	25	173	1	149
comp15279_c0_seq1 [89 - 1480]	464	1837	86.85	21.94	ref|XP_005470658.1| PREDICTED: unconventional myosin-Vb [Oreochromis niloticus]	869	0	403/446	90.36	19	464	1	446
comp15283_c0_seq1 [2 - 544]	181	235	69.61	53.62	gb|ACQ57855.1| Williams-Beuren syndrome chromosomal region 27 protein [Anoplopoma fimbria]	263	2e-68	126/178	70.79	2	179	59	235
comp15300_c0_seq1 [1231 - 197]	345	344	62.32	62.5	ref|XP_003977880.1| PREDICTED: P2Y purinoceptor 1-like [Takifugu rubripes]	448	1e-123	215/308	69.81	10	317	2	313
comp15302_c0_seq1 [1728 - 1156]	191	441	81.68	35.37	ref|XP_005477079.1| PREDICTED: fibroblast growth factor receptor-like 1-like isoform X2 [Oreochromis niloticus]	305	4e-81	156/191	81.68	1	191	249	441
comp15314_c1_seq1 [556 - 29]	176	309	86.36	49.19	ref|XP_004071102.1| PREDICTED: transcription elongation factor A protein 2-like [Oryzias latipes]	326	2e-87	152/175	86.86	2	176	135	309
comp15315_c0_seq1 [141 - 1658]	506	645	40.12	31.47	ref|XP_007254893.1| PREDICTED: coiled-coil domain-containing protein 81 [Astyanax mexicanus]	364	4e-98	203/475	42.74	2	476	1	483
comp15316_c0_seq1 [1 - 1203]	401	1610	55.36	13.79	ref|XP_005913806.1| PREDICTED: uncharacterized protein LOC102300228 isoform X1 [Haplochromis burtoni] ref|XP_005913807.1| PREDICTED: uncharacterized protein LOC102300228 isoform X2 [Haplochromis burtoni] ref|XP_005913808.1| PREDICTED: uncharacterized protein LOC102300228 isoform X3 [Haplochromis burtoni]	383	1e-104	222/400	55.5	2	401	311	691
comp15330_c0_seq1 [618 - 163]	152	1642	34.21	3.17	ref|XP_005463812.1| PREDICTED: uncharacterized protein LOC102079010 [Oreochromis niloticus]	106	4e-21	52/97	53.61	51	147	1246	1342
comp15337_c0_seq1 [288 - 1076]	263	288	57.79	52.78	dbj|BAN16585.1| small heterodimer partner-1 [Oncorhynchus mykiss]	275	8e-72	152/250	60.8	14	263	2	275
comp15338_c0_seq1 [1 - 609]	203	204	86.7	86.27	ref|XP_003439949.1| PREDICTED: inosine triphosphate pyrophosphatase-like [Oreochromis niloticus]	369	1e-100	176/193	91.19	11	203	1	193
comp15340_c0_seq1 [2 - 835]	278	250	58.63	65.2	ref|XP_003447299.1| PREDICTED: apolipoprotein A-IV [Oreochromis niloticus] emb|CCF55062.1| putative apolipoprotein A4a [Oreochromis niloticus]	329	7e-88	163/245	66.53	34	278	10	250
comp15341_c0_seq1 [23 - 1294]	424	1093	70.99	27.54	ref|XP_007568214.1| PREDICTED: short transient receptor potential channel 5 [Poecilia formosa]	613	1e-173	301/346	86.99	78	423	1	346
comp15347_c0_seq1 [112 - 639]	176	427	57.95	23.89	ref|XP_007541130.1| PREDICTED: disco-interacting protein 2 homolog C-like, partial [Poecilia formosa]	201	7e-50	102/131	77.86	13	143	1	131
comp15348_c0_seq1 [2 - 415]	138	1911	97.1	7.01	ref|XP_006782948.1| PREDICTED: plexin-A2-like [Neolamprologus brichardi]	278	4e-73	134/138	97.1	1	138	1774	1911
comp15358_c0_seq1 [445 - 2]	148	358	58.78	24.3	ref|XP_005722135.1| PREDICTED: guanine nucleotide-binding protein subunit alpha-14-like isoform X2 [Pundamilia nyererei]	183	1e-44	87/99	87.88	50	148	1	99
comp15358_c1_seq1 [1 - 213]	71	509	78.87	11	ref|XP_004072615.1| PREDICTED: guanine nucleotide-binding protein subunit alpha-14-like [Oryzias latipes]	125	8e-27	56/71	78.87	1	71	259	329
comp15362_c0_seq1 [49 - 480]	144	173	95.83	79.77	ref|NP_001238194.1| uncharacterized protein LOC100306140 [Glycine max] gb|ACU14175.1| unknown [Glycine max]	283	2e-74	138/143	96.5	2	144	15	157
comp15369_c0_seq1 [182 - 733]	184	2175	77.72	21.79	ref|XP_005474465.1| PREDICTED: ankyrin-3-like [Oreochromis niloticus]	285	7e-75	143/144	99.31	41	184	30	804
comp15378_c1_seq1 [1 - 432]	144	1462	59.03	5.81	ref|XP_005467417.1| PREDICTED: rab11 family-interacting protein 5-like isoform X1 [Oreochromis niloticus]	161	1e-37	85/138	61.59	7	144	215	352
comp15382_c0_seq1 [494 - 3]	164	1604	58.54	5.99	ref|XP_003971397.1| PREDICTED: T-lymphoma invasion and metastasis-inducing protein 1-like [Takifugu rubripes]	191	8e-47	96/139	69.06	1	139	1412	1543
comp15386_c0_seq1 [1483 - 71]	471	458	85.99	88.43	ref|XP_003446302.1| PREDICTED: transcription factor AP-2-delta-like [Oreochromis niloticus] ref|XP_004550644.1| PREDICTED: transcription factor AP-2-delta-like [Maylandia zebra] ref|XP_005737320.1| PREDICTED: transcription factor AP-2-delta-like [Pundamilia nyererei] ref|XP_005931623.1| PREDICTED: transcription factor AP-2-delta-like [Haplochromis burtoni] ref|XP_006792781.1| PREDICTED: transcrip…	826	0	405/447	90.6	25	471	12	458
comp15391_c0_seq1 [505 - 2]	168	524	61.9	19.85	ref|XP_003441613.1| PREDICTED: CUGBP Elav-like family member 4-like isoform X1 [Oreochromis niloticus]	205	4e-51	104/127	81.89	42	168	312	438
comp15396_c0_seq1 [476 - 126]	117	112	81.2	84.82	ref|XP_006792521.1| PREDICTED: dynein light chain Tctex-type 1-like [Neolamprologus brichardi]	206	2e-51	95/111	85.59	7	117	2	112
comp15403_c0_seq1 [3 - 536]	178	473	70.22	49.68	ref|XP_004560673.1| PREDICTED: galectin-3-like [Maylandia zebra]	256	2e-66	125/163	76.69	5	167	2	450
comp15407_c0_seq1 [207 - 569]	121	510	43.8	10.39	ref|XP_006804461.1| PREDICTED: iroquois-class homeodomain protein irx-2-like [Neolamprologus brichardi]	98.2	9e-19	53/80	66.25	42	121	1	80
comp15415_c0_seq1 [1942 - 113]	610	1909	33.28	10.63	ref|XP_005172607.1| PREDICTED: uncharacterized protein LOC101884915 [Danio rerio]	309	3e-81	203/481	42.2	28	508	14	498
comp15416_c0_seq1 [176 - 1249]	358	355	60.06	60.56	ref|XP_005474193.1| PREDICTED: V-set and transmembrane domain-containing protein 4-like isoform X2 [Oreochromis niloticus]	387	1e-105	215/355	60.56	4	358	1	355
comp15422_c0_seq1 [2 - 490]	163	600	46.01	12.5	ref|XP_005944689.1| PREDICTED: cysteine/serine-rich nuclear protein 3-like isoform X2 [Haplochromis burtoni]	117	2e-24	75/143	52.45	9	151	427	584
comp15425_c0_seq1 [1177 - 2]	392	558	62.76	44.09	ref|XP_004574180.1| PREDICTED: SPARC-related modular calcium-binding protein 1-like [Maylandia zebra]	491	1e-136	246/340	72.35	29	368	111	453
comp15429_c0_seq1 [1218 - 22]	399	471	70.68	59.87	ref|XP_007564516.1| PREDICTED: proline-rich protein 5-like [Poecilia formosa] ref|XP_007564517.1| PREDICTED: proline-rich protein 5-like [Poecilia formosa] ref|XP_007564518.1| PREDICTED: proline-rich protein 5-like [Poecilia formosa]	528	1e-147	282/399	70.68	1	399	66	471
comp15430_c0_seq1 [2444 - 1101]	448	650	75.22	51.85	ref|XP_006789193.1| PREDICTED: transmembrane protein 132C-like [Neolamprologus brichardi]	683	0	337/448	75.22	1	448	203	650
comp15431_c0_seq1 [29 - 604]	192	449	82.29	35.19	ref|XP_004074098.1| PREDICTED: uncharacterized protein LOC101164166 [Oryzias latipes]	330	2e-88	158/173	91.33	20	192	1	173
comp15437_c0_seq1 [3 - 536]	178	2144	79.21	6.58	ref|XP_004070321.1| PREDICTED: plexin-B1-like [Oryzias latipes]	288	4e-76	141/177	79.66	1	177	138	314
comp15437_c1_seq1 [1146 - 1]	382	2160	78.01	13.8	ref|XP_005454130.1| PREDICTED: plexin-B1 [Oreochromis niloticus]	645	0	298/342	87.13	2	343	334	674
comp15441_c0_seq1 [1 - 528]	176	477	100	36.9	gb|AAA19771.1| ribulose-1,5-bisphosphate carboxylase/oxygenase large subunit [Solanum lycopersicum]	366	2e-99	176/176	100	1	176	302	477
comp15448_c0_seq1 [1 - 576]	192	1026	80.73	15.11	ref|XP_005464835.1| PREDICTED: apoptosis-stimulating of p53 protein 2-like [Oreochromis niloticus]	318	8e-85	155/182	85.16	11	192	750	936
comp15460_c0_seq1 [290 - 3]	96	506	46.88	8.89	ref|XP_003458818.2| PREDICTED: receptor-interacting serine/threonine-protein kinase 3-like [Oreochromis niloticus]	103	2e-20	45/94	47.87	2	95	277	370
comp15460_c1_seq1 [1 - 642]	214	506	71.03	30.04	ref|XP_003458818.2| PREDICTED: receptor-interacting serine/threonine-protein kinase 3-like [Oreochromis niloticus]	301	9e-80	152/210	72.38	5	214	54	263
comp15472_c0_seq1 [1092 - 73]	340	309	77.35	85.11	ref|XP_003454956.1| PREDICTED: Krueppel-like factor 7-like [Oreochromis niloticus]	542	1e-152	263/309	85.11	32	340	1	309
comp15475_c0_seq1 [2041 - 2]	680	864	91.32	71.88	ref|XP_004568585.1| PREDICTED: DNA-binding protein SATB1-like isoform X1 [Maylandia zebra] ref|XP_004568586.1| PREDICTED: DNA-binding protein SATB1-like isoform X2 [Maylandia zebra] ref|XP_005744077.1| PREDICTED: DNA-binding protein SATB1-like isoform X1 [Pundamilia nyererei] ref|XP_005744078.1| PREDICTED: DNA-binding protein SATB1-like isoform X2 [Pundamilia nyererei] ref|XP_005744079.1| PREDICT…	1264	0	621/659	94.23	6	664	1	657
comp15478_c0_seq1 [3068 - 1578]	497	493	78.87	79.51	ref|XP_005923249.1| PREDICTED: cytochrome P450 2J2-like [Haplochromis burtoni]	847	0	392/493	79.51	5	497	1	493
comp15480_c0_seq1 [847 - 17]	277	241	33.94	39	ref|XP_005465947.1| PREDICTED: uncharacterized protein LOC102076929 isoform X2 [Oreochromis niloticus]	134	4e-29	94/228	41.23	48	275	1	229
comp15483_c0_seq1 [2044 - 1031]	338	337	95.56	95.85	ref|XP_004564123.1| PREDICTED: mitochondrial import receptor subunit TOM40B-like isoform X1 [Maylandia zebra] ref|XP_005472237.1| PREDICTED: mitochondrial import receptor subunit TOM40B-like isoform X1 [Oreochromis niloticus]	683	0	323/336	96.13	3	338	2	337
comp15491_c0_seq1 [263 - 1045]	261	1161	86.21	19.38	emb|CBN80857.1| Integrin alpha-7 Integrin alpha-7 heavy chain Integrin alpha-7 light chain [Dicentrarchus labrax]	461	1e-127	225/255	88.24	7	261	1	255
comp15493_c0_seq1 [1791 - 280]	504	500	85.71	86.4	ref|XP_005451832.1| PREDICTED: pyridine nucleotide-disulfide oxidoreductase domain-containing protein 1-like isoform X1 [Oreochromis niloticus]	907	0	432/501	86.23	4	504	1	500
comp15519_c0_seq1 [1 - 252]	84	557	50	7.54	tpe|CAL64056.1| TPA: prion protein 2A PrP2A [Gasterosteus aculeatus]	83.6	2e-14	42/63	66.67	9	71	484	545
comp15527_c0_seq1 [178 - 1965]	596	619	92.45	89.01	ref|XP_004545292.1| PREDICTED: rho-related BTB domain-containing protein 3-like isoform X1 [Maylandia zebra] ref|XP_005731315.1| PREDICTED: rho-related BTB domain-containing protein 3-like isoform X1 [Pundamilia nyererei]	1137	0	551/587	93.87	10	596	1	587
comp15535_c0_seq1 [521 - 150]	124	145	91.13	77.93	ref|XP_004241330.1| PREDICTED: uncharacterized protein LOC101254806 [Solanum lycopersicum]	226	3e-57	113/113	100	12	124	1	113
comp15538_c1_seq1 [784 - 2]	261	626	68.58	28.59	ref|XP_005923805.1| PREDICTED: protein shisa-6 homolog isoform X4 [Haplochromis burtoni]	352	9e-95	179/219	81.74	35	253	383	602
comp15539_c0_seq1 [1387 - 2]	462	2076	60.61	13.49	ref|XP_005473031.1| PREDICTED: methylcytosine dioxygenase TET3-like isoform X1 [Oreochromis niloticus]	510	1e-142	280/445	62.92	18	462	105	544
comp15543_c1_seq1 [4144 - 2594]	517	455	70.6	80.22	ref|XP_006802326.1| PREDICTED: GDNF family receptor alpha-4-like [Neolamprologus brichardi]	748	0	365/451	80.93	67	517	5	455
comp15547_c0_seq1 [3 - 320]	106	494	55.66	11.94	ref|XP_005944513.1| PREDICTED: wiskott-Aldrich syndrome protein family member 3-like [Haplochromis burtoni]	132	4e-29	59/65	90.77	42	106	1	65
comp15548_c0_seq1 [785 - 3]	261	441	77.39	45.8	ref|XP_004075947.1| PREDICTED: CXADR-like membrane protein-like [Oryzias latipes]	406	1e-111	202/261	77.39	1	261	151	411
comp15556_c0_seq1 [1517 - 3]	505	1374	87.72	32.24	ref|XP_005752986.1| PREDICTED: macrophage-stimulating protein receptor-like [Pundamilia nyererei]	942	0	443/505	87.72	1	505	101	605
comp15559_c0_seq1 [42 - 857]	272	253	35.29	37.94	ref|XP_005741117.1| PREDICTED: uncharacterized protein LOC102197778 [Pundamilia nyererei]	151	2e-34	96/262	36.64	11	272	1	245
comp15564_c0_seq1 [3 - 389]	129	323	86.05	34.37	ref|XP_003446010.1| PREDICTED: cyclin-dependent kinase 20-like isoformX2 [Oreochromis niloticus]	227	1e-57	111/129	86.05	1	129	195	323
comp15573_c1_seq1 [1 - 483]	161	362	65.22	29.01	ref|XP_005447882.1| PREDICTED: endophilin-A3-like isoform X2 [Oreochromis niloticus]	216	2e-54	105/111	94.59	39	149	1	111
comp15577_c0_seq1 [1133 - 387]	249	248	67.07	67.34	ref|XP_005924044.1| PREDICTED: E3 ubiquitin-protein ligase MARCH3-like [Haplochromis burtoni]	337	2e-90	167/249	67.07	1	249	1	248
comp15583_c0_seq1 [2 - 553]	184	1113	79.35	13.12	emb|CBN82158.1| Probable G-protein coupled receptor 158 [Dicentrarchus labrax]	314	9e-84	146/184	79.35	1	184	455	638
comp15583_c1_seq1 [2620 - 659]	654	1316	71.56	35.56	ref|XP_005932191.1| PREDICTED: probable G-protein coupled receptor 158-like isoform X2 [Haplochromis burtoni]	897	0	468/649	72.11	6	654	683	1316
comp15584_c0_seq1 [59 - 742]	228	223	63.6	65.02	gb|ADX06859.1| C-reactive protein [Lates calcarifer]	295	8e-78	145/201	72.14	15	215	1	203
comp15588_c0_seq1 [1 - 636]	212	198	83.02	88.89	ref|XP_003967357.1| PREDICTED: guanylyl cyclase inhibitory protein-like [Takifugu rubripes]	376	1e-102	176/198	88.89	15	212	1	198
comp15598_c0_seq1 [591 - 1]	197	250	73.6	58	ref|XP_003455232.1| PREDICTED: myozenin-2-like [Oreochromis niloticus]	286	2e-75	145/179	81.01	19	197	1	174
comp15605_c0_seq1 [2 - 2134]	711	724	73	71.69	ref|XP_005451891.1| PREDICTED: anosmin-1-like isoform X1 [Oreochromis niloticus]	1068	0	519/695	74.68	16	710	20	724
comp15607_c0_seq1 [3 - 1682]	560	393	28.57	40.71	ref|XP_007560628.1| PREDICTED: homeodomain-interacting protein kinase 2-like isoform X1 [Poecilia formosa] ref|XP_007560634.1| PREDICTED: homeodomain-interacting protein kinase 2-like isoform X1 [Poecilia formosa] ref|XP_007560641.1| PREDICTED: homeodomain-interacting protein kinase 2-like isoform X1 [Poecilia formosa] ref|XP_007560650.1| PREDICTED: homeodomain-interacting protein kinase 2-like i…	280	1e-72	160/365	43.84	48	412	1	347
comp15612_c0_seq1 [86 - 931]	282	319	46.45	41.07	ref|XP_007568144.1| PREDICTED: aminoacyl tRNA synthase complex-interacting multifunctional protein 1-like [Poecilia formosa]	241	2e-61	131/233	56.22	16	248	1	233
comp15619_c0_seq1 [1266 - 610]	219	189	71.23	82.54	emb|CBN81861.1| Methionine-R-sulfoxide reductase B2, mitochondrial [Dicentrarchus labrax]	323	4e-86	156/177	88.14	39	215	1	182
comp15627_c0_seq1 [2310 - 1054]	419	409	69.69	71.39	ref|XP_005447736.1| PREDICTED: collagen and calcium-binding EGF domain-containing protein 1-like [Oreochromis niloticus]	569	1e-160	292/408	71.57	12	419	2	409
comp15644_c0_seq1 [151 - 1542]	464	456	66.81	67.98	ref|XP_003443048.2| PREDICTED: MFS-type transporter SLC18B1-like [Oreochromis niloticus]	628	1e-177	310/413	75.06	50	462	44	456
comp15651_c0_seq1 [1564 - 2]	521	971	82.92	44.49	ref|XP_003438454.1| PREDICTED: protein bicaudal C homolog 1-like [Oreochromis niloticus]	886	0	432/486	88.89	15	500	1	486
comp15652_c0_seq1 [759 - 1724]	322	382	71.43	60.21	ref|XP_005800709.1| PREDICTED: transmembrane protein 110-like [Xiphophorus maculatus]	479	1e-133	230/270	85.19	52	321	34	303
comp15653_c0_seq1 [117 - 449]	111	114	57.66	56.14	dbj|BAM99883.1| interleukin-8 like protein [Oplegnathus fasciatus]	132	4e-29	64/97	65.98	7	103	1	99
comp15654_c0_seq1 [701 - 3]	233	4843	42.49	2.04	ref|XP_007568484.1| PREDICTED: E3 ubiquitin-protein ligase HERC2 [Poecilia formosa]	203	4e-50	99/126	78.57	108	233	7	133
comp15655_c0_seq1 [92 - 499]	136	509	50	13.36	ref|XP_005474318.1| PREDICTED: Krueppel-like factor 5-like [Oreochromis niloticus]	137	1e-30	68/93	73.12	40	132	1	93
comp15656_c0_seq1 [170 - 997]	276	268	75.72	77.99	ref|XP_007548488.1| PREDICTED: phytanoyl-CoA dioxygenase domain-containing protein 1-like [Poecilia formosa]	444	1e-122	209/271	77.12	6	276	1	268
comp15670_c0_seq1 [321 - 4]	106	133	60.38	48.12	ref|NP_001275620.1| uncharacterized protein LOC102590907 precursor [Solanum tuberosum] gb|AFW90552.1| 14 kDa proline-rich protein [Solanum tuberosum]	121	9e-26	64/85	75.29	22	106	49	133
comp15674_c0_seq1 [1506 - 1]	502	621	70.92	57.33	ref|XP_005754996.1| PREDICTED: PR domain zinc finger protein 1-like [Pundamilia nyererei]	709	0	356/490	72.65	13	502	1	487
comp15684_c0_seq1 [2177 - 135]	681	673	89.57	90.64	ref|XP_003455509.1| PREDICTED: anosmin-1 [Oreochromis niloticus]	1275	0	610/673	90.64	9	681	1	673
comp15688_c0_seq1 [44 - 901]	286	249	49.65	57.03	ref|XP_005735337.1| PREDICTED: smoothelin-like isoform X1 [Pundamilia nyererei] ref|XP_005735338.1| PREDICTED: smoothelin-like isoform X2 [Pundamilia nyererei]	274	3e-71	142/250	56.8	37	286	1	249
comp15689_c0_seq1 [2 - 1189]	396	421	83.33	78.38	ref|XP_005934204.1| PREDICTED: uncharacterized protein LOC102290229 [Haplochromis burtoni]	691	0	330/373	88.47	24	396	49	421
comp15690_c0_seq1 [2 - 259]	86	492	76.74	13.41	ref|XP_005461771.1| PREDICTED: paired box protein Pax-3-B-like isoform X3 [Oreochromis niloticus]	134	2e-29	66/67	98.51	20	86	185	251
comp15697_c0_seq1 [2 - 706]	235	207	84.68	96.14	ref|XP_003440482.1| PREDICTED: ras-related protein Rab-8B-like [Oreochromis niloticus] ref|XP_004553187.1| PREDICTED: ras-related protein Rab-8B-like [Maylandia zebra] ref|XP_005730065.1| PREDICTED: ras-related protein Rab-8B-like [Pundamilia nyererei] ref|XP_005928805.1| PREDICTED: ras-related protein Rab-8B-like [Haplochromis burtoni] ref|XP_006789369.1| PREDICTED: ras-related protein Rab-8B-li…	414	1e-113	199/207	96.14	29	235	1	207
comp15698_c0_seq1 [277 - 44]	78	132	74.36	43.94	ref|XP_004247215.1| PREDICTED: photosystem II reaction center W protein, chloroplastic-like [Solanum lycopersicum]	109	3e-22	58/78	74.36	1	78	55	132
comp15700_c1_seq1 [3 - 734]	244	252	84.02	81.35	ref|XP_004559453.1| PREDICTED: ras-related protein Rab-26-like [Maylandia zebra] ref|XP_005744407.1| PREDICTED: ras-related protein Rab-26-like [Pundamilia nyererei] ref|XP_005936258.1| PREDICTED: ras-related protein Rab-26-like [Haplochromis burtoni]	426	1e-117	205/225	91.11	20	244	28	252
comp15709_c0_seq1 [155 - 916]	254	441	87.8	50.57	ref|XP_005731990.1| PREDICTED: auxin response factor 19-like isoform X1 [Pundamilia nyererei]	462	1e-128	223/240	92.92	14	253	1	240
comp15709_c1_seq1 [2 - 586]	195	437	48.21	21.51	ref|XP_003966349.1| PREDICTED: uncharacterized protein LOC101070200 [Takifugu rubripes]	158	9e-37	94/154	61.04	42	195	282	437
comp15713_c0_seq1 [80 - 742]	221	220	72.85	73.18	gb|ACQ58111.1| Sorting nexin-10 [Anoplopoma fimbria]	327	2e-87	161/219	73.52	2	220	1	219
comp15714_c0_seq1 [130 - 1224]	365	361	96.99	98.06	ref|XP_003445193.1| PREDICTED: mitogen-activated protein kinase 11-like [Oreochromis niloticus] ref|XP_005939306.1| PREDICTED: mitogen-activated protein kinase 11-like [Haplochromis burtoni] ref|XP_006799751.1| PREDICTED: mitogen-activated protein kinase 11-like [Neolamprologus brichardi]	737	0	354/361	98.06	5	365	1	361
comp15718_c0_seq1 [229 - 2]	76	1106	97.37	6.69	ref|XP_003588355.1| Mitochondrial protein, putative [Medicago truncatula] gb|AES58606.1| Mitochondrial protein, putative [Medicago truncatula]	154	1e-35	74/76	97.37	1	76	1003	1078
comp15720_c0_seq1 [2 - 637]	212	204	71.23	74.02	ref|XP_007566527.1| PREDICTED: protein N-terminal glutamine amidohydrolase [Poecilia formosa]	325	7e-87	151/190	79.47	15	204	7	196
comp15722_c0_seq1 [608 - 69]	180	175	91.11	93.71	ref|XP_005797025.1| PREDICTED: B9 domain-containing protein 2-like [Xiphophorus maculatus]	347	1e-93	164/175	93.71	6	180	1	175
comp15743_c0_seq1 [1860 - 301]	520	389	35	46.79	ref|XP_006786152.1| PREDICTED: zinc finger C2HC domain-containing protein 1C-like [Neolamprologus brichardi]	257	9e-66	182/443	41.08	28	470	1	380
comp15747_c0_seq1 [1 - 840]	280	270	96.07	99.63	ref|XP_004248339.1| PREDICTED: chlorophyll a-b binding protein 7, chloroplastic-like isoform 2 [Solanum lycopersicum] sp|P10708.1|CB12_SOLLC RecName: Full=Chlorophyll a-b binding protein 7, chloroplastic; AltName: Full=LHCI type II CAB-7; Flags: Precursor emb|CAA32197.1| chlorophyll a/b-binding protein [Solanum lycopersicum] gb|AAA34159.1| chlorophyll a/b-binding protein [Solanum lycopersicum] pr…	548	1e-154	269/270	99.63	11	280	1	270
comp15757_c0_seq1 [2952 - 1201]	584	587	80.14	79.73	ref|XP_005466971.1| PREDICTED: acyl-CoA synthetase family member 3, mitochondrial-like isoform X1 [Oreochromis niloticus] ref|XP_005466972.1| PREDICTED: acyl-CoA synthetase family member 3, mitochondrial-like isoform X2 [Oreochromis niloticus]	967	0	468/580	80.69	4	583	1	586
comp15761_c0_seq1 [81 - 812]	244	216	65.98	74.54	ref|XP_003450341.1| PREDICTED: sclerostin domain-containing protein 1-like [Oreochromis niloticus]	336	5e-90	161/216	74.54	29	244	1	216
comp15762_c0_seq1 [1740 - 451]	430	388	66.05	73.2	ref|XP_006799101.1| PREDICTED: opsin-3-like [Neolamprologus brichardi]	579	1e-163	284/387	73.39	44	430	1	388
comp15767_c0_seq1 [64 - 948]	295	216	29.49	40.28	ref|XP_006799352.1| PREDICTED: uncharacterized protein LOC102782756 [Neolamprologus brichardi]	150	6e-34	87/195	44.62	101	295	20	216
comp15787_c0_seq1 [152 - 1228]	359	960	81.06	30.31	ref|XP_005449844.1| PREDICTED: cytosolic carboxypeptidase-like protein 5-like isoform X1 [Oreochromis niloticus]	611	1e-172	291/342	85.09	16	357	1	342
comp15797_c0_seq1 [2250 - 1]	750	886	55.6	47.07	ref|XP_005735691.1| PREDICTED: MAP7 domain-containing protein 2-like [Pundamilia nyererei]	650	0	417/750	55.6	1	750	55	794
comp15801_c0_seq1 [3 - 593]	197	186	75.13	79.57	ref|XP_005929956.1| PREDICTED: tRNA-specific adenosine deaminase 2-like isoform X1 [Haplochromis burtoni]	321	9e-86	148/184	80.43	14	197	1	184
comp15802_c0_seq1 [3091 - 1349]	581	498	61.45	71.69	dbj|BAD37138.1| Mullerian inihibiting substance [Paralichthys olivaceus]	667	0	357/538	66.36	44	581	1	498
comp15804_c0_seq1 [487 - 2397]	637	625	80.38	81.92	ref|XP_007564952.1| PREDICTED: sodium-dependent phosphate transporter 1-A-like [Poecilia formosa] ref|XP_007564961.1| PREDICTED: sodium-dependent phosphate transporter 1-A-like [Poecilia formosa]	1027	0	512/612	83.66	26	637	20	625
comp15810_c0_seq1 [226 - 813]	196	247	58.67	46.56	ref|XP_007541592.1| PREDICTED: transmembrane protein C5orf28 homolog [Poecilia formosa]	220	3e-55	115/176	65.34	19	194	1	176
comp15820_c0_seq1 [3 - 236]	78	831	98.72	9.27	ref|XP_005476172.1| PREDICTED: rap guanine nucleotide exchange factor 4 isoform X2 [Oreochromis niloticus]	167	2e-39	77/78	98.72	1	78	594	671
comp15828_c0_seq1 [480 - 1]	160	283	46.88	26.5	ref|XP_004571732.1| PREDICTED: G-protein-signaling modulator 1-like [Maylandia zebra]	103	3e-20	75/154	48.7	7	160	35	201
comp15829_c0_seq1 [86 - 3595]	1170	1111	63.5	66.88	ref|XP_005466939.1| PREDICTED: DNA repair protein complementing XP-G cells homolog isoform X1 [Oreochromis niloticus]	1348	0	743/1129	65.81	27	1155	1	1096
comp15832_c0_seq1 [2129 - 573]	519	489	81.89	86.91	ref|XP_003446139.1| PREDICTED: histone-lysine N-methyltransferase SMYD1-like isoformX2 [Oreochromis niloticus]	917	0	425/489	86.91	31	519	1	489
comp15837_c0_seq1 [333 - 1118]	262	298	84.73	74.5	ref|XP_005478959.1| PREDICTED: ankyrin repeat domain-containing protein 29-like isoform X2 [Oreochromis niloticus]	450	1e-124	222/260	85.38	3	262	39	298
comp15842_c0_seq1 [253 - 1983]	577	567	58.93	59.96	gb|AGS55346.1| interleukin-10 receptor A [Sparus aurata]	665	0	340/544	62.5	34	577	24	564
comp15845_c0_seq1 [2 - 751]	250	253	54	53.36	ref|XP_007568126.1| PREDICTED: fibrinogen alpha chain-like [Poecilia formosa]	287	3e-75	135/220	61.36	29	248	4	226
comp15848_c0_seq1 [2737 - 395]	781	766	79	80.55	ref|XP_005727462.1| PREDICTED: progesterone-induced-blocking factor 1-like [Pundamilia nyererei]	1200	0	617/761	81.08	21	781	1	766
comp15849_c0_seq1 [276 - 662]	129	116	69.77	77.59	tpg|DAA35173.1| TPA_inf: tachykinin 1 [Anoplopoma fimbria]	193	2e-47	90/115	78.26	15	129	2	116
comp15850_c1_seq1 [313 - 2]	104	1938	100	7.64	ref|XP_006787377.1| PREDICTED: receptor-type tyrosine-protein phosphatase delta-like isoform X11 [Neolamprologus brichardi]	221	7e-56	104/104	100	1	104	1542	1934
comp15857_c0_seq1 [2533 - 716]	606	504	70.13	84.33	ref|XP_007573451.1| PREDICTED: uncharacterized protein LOC103152780 [Poecilia formosa]	877	0	425/504	84.33	103	606	1	504
comp15864_c0_seq1 [188 - 787]	200	164	67	81.71	ref|XP_006808373.1| PREDICTED: cytolysin-3-like [Neolamprologus brichardi]	290	3e-76	134/164	81.71	37	200	1	164
comp15867_c0_seq1 [853 - 470]	128	112	71.09	81.25	ref|XP_006798419.1| PREDICTED: cocaine- and amphetamine-regulated transcript protein-like [Neolamprologus brichardi]	186	3e-45	91/112	81.25	17	128	1	112
comp15880_c0_seq1 [1 - 3225]	1075	1279	65.3	54.89	ref|XP_005920092.1| PREDICTED: partitioning defective 3 homolog B-like isoform X1 [Haplochromis burtoni]	1312	0	702/1075	65.3	1	1075	187	1279
comp15881_c0_seq1 [2338 - 1949]	130	407	85.38	27.27	ref|XP_004553841.1| PREDICTED: nuclear receptor subfamily 2 group F member 6-like [Maylandia zebra] ref|XP_005733212.1| PREDICTED: nuclear receptor subfamily 2 group F member 6-like [Pundamilia nyererei]	228	7e-58	111/130	85.38	1	130	278	407
comp15885_c0_seq1 [31 - 975]	315	262	58.73	70.61	ref|NP_001073128.1| ras-related protein Rab-36 [Danio rerio] gb|AAI27571.1| RAB36, member RAS oncogene family [Danio rerio]	389	1e-106	185/262	70.61	54	315	1	262
comp15889_c0_seq1 [2 - 748]	249	400	83.94	52.25	gb|ABM88795.1| betaine homocysteine S-methyltansferase [Paralichthys olivaceus]	436	1e-120	209/231	90.48	19	249	1	231
comp15896_c0_seq1 [923 - 3]	307	330	75.24	70	ref|XP_005800259.1| PREDICTED: cathepsin B-like [Xiphophorus maculatus]	504	1e-140	231/294	78.57	14	307	1	294
comp15905_c0_seq1 [53 - 1477]	475	471	73.89	74.52	ref|XP_003439432.2| PREDICTED: TLD domain-containing protein 1-like isoform X1 [Oreochromis niloticus]	711	0	351/474	74.05	1	474	13	471
comp15913_c0_seq1 [3 - 968]	322	291	40.37	44.67	ref|XP_005753181.1| PREDICTED: uncharacterized protein LOC102213077 [Pundamilia nyererei] ref|XP_005948303.1| PREDICTED: uncharacterized protein LOC102299255 isoform X1 [Haplochromis burtoni]	230	6e-58	130/296	43.92	26	321	1	291
comp15919_c0_seq1 [3632 - 1491]	714	704	66.95	67.9	ref|XP_006785783.1| PREDICTED: NUAK family SNF1-like kinase 1-like [Neolamprologus brichardi]	943	0	478/682	70.09	20	701	1	688
comp15920_c1_seq1 [779 - 264]	172	286	79.65	47.9	ref|XP_007553145.1| PREDICTED: retinol dehydrogenase 14 [Poecilia formosa]	286	3e-75	137/157	87.26	16	172	130	286
comp15928_c0_seq1 [303 - 1640]	446	432	75.56	78.01	ref|XP_003458180.2| PREDICTED: phakinin-like [Oreochromis niloticus]	654	0	337/432	78.01	8	439	1	428
comp15931_c0_seq1 [2958 - 193]	922	872	79.39	83.94	ref|XP_004543408.1| PREDICTED: transforming growth factor-beta receptor-associated protein 1 homolog isoform X1 [Maylandia zebra]	1505	0	732/880	83.18	43	922	1	872
comp15943_c0_seq1 [4170 - 3280]	297	294	82.83	83.67	ref|XP_003455679.1| PREDICTED: transmembrane protein 178B-like [Oreochromis niloticus]	519	1e-145	246/271	90.77	27	297	24	294
comp15944_c0_seq1 [498 - 1]	166	393	73.49	31.04	ref|XP_007568037.1| PREDICTED: dehydrogenase/reductase SDR family member 12-like [Poecilia formosa]	265	7e-69	122/151	80.79	16	166	52	202
comp15950_c0_seq1 [112 - 1182]	357	336	69.75	74.11	ref|XP_003458711.1| PREDICTED: mitochondrial inner membrane protein COX18-like [Oreochromis niloticus]	482	1e-133	249/342	72.81	13	354	1	336
comp15951_c0_seq1 [1 - 531]	177	887	71.75	14.32	ref|XP_007550931.1| PREDICTED: ribonucleoprotein PTB-binding 2, partial [Poecilia formosa]	247	1e-63	127/169	75.15	9	177	1	170
comp15952_c0_seq1 [104 - 1147]	348	710	47.99	23.52	ref|XP_006783049.1| PREDICTED: podocalyxin-like protein 2-like [Neolamprologus brichardi]	282	2e-73	167/291	57.39	33	323	1	298
comp15956_c0_seq1 [109 - 1371]	421	414	80.76	82.13	ref|XP_004551270.1| PREDICTED: ubiquitin carboxyl-terminal hydrolase 2-like [Maylandia zebra]	712	0	340/403	84.37	19	421	12	414
comp15961_c0_seq1 [60 - 2759]	900	858	76.11	79.84	ref|XP_003449020.1| PREDICTED: SH3KBP1-binding protein 1-like [Oreochromis niloticus]	1375	0	685/783	87.48	26	808	1	770
comp15962_c0_seq1 [95 - 1078]	328	388	30.18	25.52	ref|NP_001134045.1| 52 kDa Ro protein [Salmo salar] gb|ACI66007.1| 52 kDa Ro protein [Salmo salar]	176	1e-41	99/243	40.74	57	299	1	229
comp15963_c0_seq1 [3 - 920]	306	279	45.75	50.18	ref|XP_005461071.1| PREDICTED: XIAP-associated factor 1-like isoform X1 [Oreochromis niloticus]	271	2e-70	140/255	54.9	25	279	1	273
comp15968_c0_seq1 [1394 - 165]	410	751	79.76	43.54	ref|XP_003961257.1| PREDICTED: neutral ceramidase-like [Takifugu rubripes]	695	0	327/404	80.94	5	408	328	731
comp15981_c0_seq1 [2077 - 59]	673	649	62.56	64.87	ref|XP_005475187.1| PREDICTED: UPF0704 protein C6orf165 homolog isoform X2 [Oreochromis niloticus]	867	0	421/624	67.47	50	673	25	649
comp15993_c0_seq1 [61 - 810]	250	237	72.8	76.79	ref|XP_003970814.1| PREDICTED: coiled-coil domain-containing protein 90B, mitochondrial-like [Takifugu rubripes]	379	1e-103	182/237	76.79	14	250	1	237
comp15995_c0_seq1 [1358 - 531]	276	474	57.25	33.33	ref|XP_005940685.1| PREDICTED: phospholipase DDHD1-like [Haplochromis burtoni]	289	7e-76	158/244	64.75	26	269	1	240
comp15998_c0_seq1 [1 - 1263]	421	431	56.53	55.22	ref|XP_003442449.1| PREDICTED: putative nuclease HARBI1-like [Oreochromis niloticus]	428	1e-117	238/380	62.63	18	397	1	389
comp15999_c0_seq1 [41 - 1066]	342	323	73.1	77.4	ref|XP_003445125.1| PREDICTED: probable serine racemase-like isoform X1 [Oreochromis niloticus]	509	1e-142	250/323	77.4	9	331	1	323
comp16001_c0_seq1 [53 - 427]	125	662	50.4	9.52	ref|XP_005719984.1| PREDICTED: cyclic nucleotide-gated cation channel-like [Pundamilia nyererei]	141	7e-32	63/87	72.41	6	92	541	627
comp16002_c0_seq1 [7 - 1158]	384	354	38.02	41.24	ref|XP_007575444.1| PREDICTED: thrombomodulin-like [Poecilia formosa]	293	7e-77	146/335	43.58	39	373	16	339
comp16004_c0_seq1 [2 - 310]	103	1667	50.49	3.12	ref|XP_004690808.1| PREDICTED: uncharacterized protein LOC101626271 [Condylura cristata]	70.1	3e-10	52/77	67.53	14	90	312	388
comp16005_c0_seq1 [370 - 1860]	497	487	84.91	86.65	ref|XP_005923268.1| PREDICTED: angiopoietin-related protein 1-like [Haplochromis burtoni] ref|XP_006790180.1| PREDICTED: angiopoietin-related protein 1-like [Neolamprologus brichardi]	888	0	422/486	86.83	12	497	1	487
comp16008_c0_seq1 [914 - 3]	304	565	63.49	34.16	ref|XP_005930459.1| PREDICTED: leiomodin-2-like isoform X2 [Haplochromis burtoni]	358	2e-96	193/240	80.42	30	269	166	409
comp16011_c0_seq1 [397 - 2]	132	1672	81.06	8.55	ref|XP_003963967.1| PREDICTED: intersectin-1-like [Takifugu rubripes]	227	1e-57	107/116	92.24	8	123	1	296
comp16021_c0_seq1 [1215 - 73]	381	366	66.93	69.67	ref|XP_003444931.1| PREDICTED: zinc finger MYND domain-containing protein 12-like [Oreochromis niloticus]	520	1e-145	255/357	71.43	25	381	8	362
comp16041_c0_seq1 [976 - 71]	302	262	57.28	66.03	ref|XP_005810174.1| PREDICTED: uncharacterized oxidoreductase C663.08c-like [Xiphophorus maculatus]	355	2e-95	173/263	65.78	40	302	1	262
comp16042_c0_seq1 [17 - 2044]	676	649	43.49	45.3	ref|XP_005477384.1| PREDICTED: ensconsin-like isoform X1 [Oreochromis niloticus] ref|XP_005477385.1| PREDICTED: ensconsin-like isoform X2 [Oreochromis niloticus]	327	1e-86	294/538	54.65	30	676	1	649
comp16045_c0_seq1 [1 - 1551]	517	503	57.45	59.05	ref|XP_004547313.1| PREDICTED: coiled-coil domain-containing protein 112-like isoform X1 [Maylandia zebra]	576	1e-162	297/504	58.93	14	517	1	503
comp16047_c0_seq1 [1823 - 693]	377	358	64.99	68.44	ref|XP_003961941.1| PREDICTED: G-protein coupled receptor 1-like [Takifugu rubripes]	511	1e-142	245/330	74.24	45	374	26	356
comp16053_c0_seq1 [1970 - 75]	632	2213	72.94	20.83	ref|XP_005468298.1| PREDICTED: ATP-binding cassette sub-family A member 1-like [Oreochromis niloticus]	954	0	461/630	73.17	3	632	1	631
comp16056_c0_seq1 [35 - 1705]	557	521	67.15	71.79	ref|XP_005466418.1| PREDICTED: uncharacterized protein LOC102080103 isoform X1 [Oreochromis niloticus]	775	0	374/518	72.2	40	557	1	519
comp16076_c0_seq1 [159 - 1043]	295	276	55.25	59.06	ref|XP_004546143.1| PREDICTED: periphilin-1-like [Maylandia zebra]	292	1e-76	163/278	58.63	18	295	1	276
comp16077_c0_seq1 [1164 - 196]	323	289	67.49	75.43	ref|XP_003964436.1| PREDICTED: deoxyribonuclease-1-like [Takifugu rubripes]	461	1e-127	218/257	84.82	63	319	26	281
comp16078_c0_seq1 [147 - 1520]	458	408	75.76	85.05	ref|XP_005466938.1| PREDICTED: golgin-45-like [Oreochromis niloticus]	677	0	347/408	85.05	51	458	5	408
comp16080_c0_seq1 [1724 - 3]	574	572	64.98	65.21	ref|XP_004551107.1| PREDICTED: myelin-associated glycoprotein-like [Maylandia zebra]	785	0	373/522	71.46	31	552	1	522
comp16081_c0_seq1 [91 - 456]	122	120	96.72	98.33	ref|XP_004566973.1| PREDICTED: cyclin-dependent kinase 2-associated protein 1-like isoform X1 [Maylandia zebra] ref|XP_005720115.1| PREDICTED: cyclin-dependent kinase 2-associated protein 1-like isoform X1 [Pundamilia nyererei] ref|XP_005946354.1| PREDICTED: cyclin-dependent kinase 2-associated protein 1-like isoform X1 [Haplochromis burtoni] ref|XP_006804782.1| PREDICTED: cyclin-dependent kinase…	240	1e-61	118/120	98.33	3	122	1	120
comp16091_c0_seq1 [57 - 1037]	327	320	90.52	92.5	ref|XP_005455123.1| PREDICTED: protein FAM181B-like [Oreochromis niloticus]	620	1e-175	296/320	92.5	8	327	1	320
comp16095_c0_seq1 [2 - 1936]	645	1196	71.32	38.46	ref|XP_005798425.1| PREDICTED: LOW QUALITY PROTEIN: protein NRDE2 homolog [Xiphophorus maculatus]	909	0	460/621	74.07	6	626	572	1177
comp16099_c0_seq1 [543 - 1]	181	729	82.32	20.44	ref|XP_005471664.1| PREDICTED: syntaxin-binding protein 4-like [Oreochromis niloticus]	285	3e-75	149/181	82.32	1	181	421	600
comp16101_c0_seq1 [79 - 1914]	612	597	77.45	79.4	ref|XP_004566808.1| PREDICTED: prostaglandin G/H synthase 1-like [Maylandia zebra]	1019	0	474/575	82.43	38	612	21	597
comp16103_c0_seq1 [4586 - 2121]	822	788	91.48	95.43	ref|XP_006800891.1| PREDICTED: cAMP and cAMP-inhibited cGMP 3',5'-cyclic phosphodiesterase 10A-like isoform X3 [Neolamprologus brichardi]	1596	0	752/788	95.43	35	822	1	788
comp16111_c0_seq1 [348 - 1007]	220	401	95	52.12	ref|XP_003457022.1| PREDICTED: partitioning defective 6 homolog beta-like [Oreochromis niloticus]	426	1e-117	209/218	95.87	3	220	1	218
comp16114_c0_seq1 [137 - 403]	89	447	52.81	10.51	ref|XP_005951884.1| PREDICTED: rootletin-like [Haplochromis burtoni]	96.7	3e-18	47/70	67.14	20	89	1	70
comp16118_c0_seq1 [142 - 699]	186	171	68.28	74.27	ref|XP_003453371.1| PREDICTED: tctex1 domain-containing protein 1-B-like isoform 1 [Oreochromis niloticus]	260	1e-67	127/169	75.15	18	186	1	171
comp16121_c0_seq1 [693 - 214]	160	142	76.25	85.92	ref|XP_007230633.1| PREDICTED: cellular retinoic acid-binding protein 2-like [Astyanax mexicanus]	257	1e-66	122/142	85.92	19	160	1	142
comp16122_c0_seq1 [1680 - 1210]	157	748	75.16	15.78	ref|XP_005923023.1| PREDICTED: lipid phosphate phosphatase-related protein type 3-like isoform X2 [Haplochromis burtoni]	231	9e-59	118/157	75.16	1	157	589	748
comp16122_c1_seq1 [1808 - 3]	602	747	78.24	63.05	ref|XP_006790335.1| PREDICTED: lipid phosphate phosphatase-related protein type 3-like [Neolamprologus brichardi]	942	0	471/551	85.48	31	581	23	573
comp16123_c0_seq1 [2444 - 39]	802	2180	92.52	37.48	ref|XP_004551251.1| PREDICTED: unconventional myosin-VIIa-like isoform X3 [Maylandia zebra]	1560	0	742/795	93.33	8	802	1169	2180
comp16141_c0_seq1 [1200 - 1]	400	710	79.5	44.79	ref|XP_005461943.1| PREDICTED: 5'-AMP-activated protein kinase subunit gamma-2-like, partial [Oreochromis niloticus]	644	0	318/359	88.58	27	385	287	642
comp16143_c0_seq1 [634 - 2]	211	457	76.3	35.23	ref|XP_003970876.1| PREDICTED: G protein-activated inward rectifier potassium channel 2-like [Takifugu rubripes]	348	7e-94	161/174	92.53	38	211	40	213
comp16143_c1_seq1 [1208 - 477]	244	415	92.62	54.46	ref|XP_005748381.1| PREDICTED: G protein-activated inward rectifier potassium channel 2-like [Pundamilia nyererei]	475	1e-132	226/244	92.62	1	244	172	415
comp16144_c0_seq1 [975 - 19]	319	304	55.17	57.89	ref|XP_005912109.1| PREDICTED: probable G-protein coupled receptor 141-like [Haplochromis burtoni]	347	5e-93	176/296	59.46	18	313	1	294
comp16145_c0_seq1 [183 - 1607]	475	458	74.53	77.29	ref|XP_003453958.1| PREDICTED: bone morphogenetic protein 10-like [Oreochromis niloticus]	741	0	354/464	76.29	12	475	1	458
comp16146_c0_seq1 [843 - 1]	281	453	70.46	43.71	ref|XP_005469225.1| PREDICTED: keratin, type I cytoskeletal 13-like [Oreochromis niloticus]	387	1e-105	198/281	70.46	1	281	101	381
comp16175_c0_seq1 [1 - 966]	322	444	77.33	56.08	ref|XP_003968215.1| PREDICTED: vasoactive intestinal polypeptide receptor 2-like [Takifugu rubripes]	512	1e-143	249/322	77.33	1	322	123	444
comp16186_c0_seq1 [67 - 426]	120	107	46.67	52.34	ref|XP_006628839.1| PREDICTED: uncharacterized protein C15orf65-like [Lepisosteus oculatus]	117	1e-24	56/89	62.92	32	120	13	107
comp16191_c0_seq1 [1325 - 666]	220	214	68.18	70.09	ref|XP_005720330.1| PREDICTED: uncharacterized protein LOC102204442 [Pundamilia nyererei]	287	2e-75	150/212	70.75	7	218	1	212
comp16192_c0_seq1 [167 - 1636]	490	481	74.69	76.09	ref|XP_006785718.1| PREDICTED: molybdate-anion transporter-like [Neolamprologus brichardi]	718	0	366/480	76.25	10	489	1	481
comp16193_c0_seq1 [1 - 480]	160	447	73.12	26.17	ref|XP_005917357.1| PREDICTED: dnaJ homolog subfamily B member 5-like [Haplochromis burtoni]	224	7e-57	117/160	73.12	1	160	168	330
comp16193_c1_seq1 [2 - 436]	145	447	68.28	22.15	ref|XP_005917357.1| PREDICTED: dnaJ homolog subfamily B member 5-like [Haplochromis burtoni]	175	4e-42	99/145	68.28	1	145	24	173
comp16199_c0_seq1 [2343 - 727]	539	554	69.39	67.51	dbj|BAF43314.1| skin mucus antibacterial l-amino acid oxidase [Sebastes schlegeli]	768	0	374/509	73.48	6	514	25	533
comp16202_c0_seq1 [1365 - 676]	230	833	65.65	18.13	ref|XP_006801418.1| PREDICTED: ataxin-1-like [Neolamprologus brichardi]	308	1e-81	151/230	65.65	1	230	604	833
comp16205_c0_seq1 [2 - 328]	109	146	30.28	22.6	dbj|BAB18564.1| gonadotropin II beta subunit [Pagrus major]	77.8	2e-12	33/59	55.93	50	108	88	145
comp16208_c0_seq1 [910 - 2]	303	2499	88.78	16.21	ref|XP_003962106.1| PREDICTED: fibronectin-like [Takifugu rubripes]	577	1e-162	269/288	93.4	16	303	1	2435
comp16216_c0_seq1 [2978 - 3]	992	2045	66.94	32.47	ref|XP_005468520.1| PREDICTED: envoplakin-like [Oreochromis niloticus]	1292	0	664/963	68.95	11	973	832	1798
comp16223_c0_seq1 [1270 - 2]	423	751	70.69	39.81	ref|XP_005922478.1| PREDICTED: uncharacterized protein LOC102301712 isoform X1 [Haplochromis burtoni]	632	1e-179	299/407	73.46	17	423	33	439
comp16224_c0_seq1 [291 - 1]	97	2516	61.86	2.38	ref|XP_003452572.1| PREDICTED: adenomatous polyposis coli protein 2 [Oreochromis niloticus]	124	1e-26	60/61	98.36	1	61	39	99
comp16226_c0_seq1 [222 - 2423]	734	1224	69.07	41.42	ref|XP_005805549.1| PREDICTED: regulating synaptic membrane exocytosis protein 2-like [Xiphophorus maculatus]	1021	0	507/691	73.37	35	725	16	703
comp16236_c0_seq1 [756 - 1]	252	220	42.06	48.18	ref|XP_005468122.1| PREDICTED: uncharacterized protein C11orf85 homolog isoform X1 [Oreochromis niloticus]	197	4e-48	106/214	49.53	6	219	1	183
comp16240_c0_seq1 [2092 - 704]	463	467	85.31	84.58	ref|XP_003454226.1| PREDICTED: reticulon-4 receptor-like [Oreochromis niloticus]	815	0	395/463	85.31	1	463	5	467
comp16243_c0_seq1 [3 - 1442]	480	459	70.21	73.42	ref|XP_005471303.1| PREDICTED: glycylpeptide N-tetradecanoyltransferase 1-like [Oreochromis niloticus]	707	0	337/459	73.42	22	480	1	459
comp16257_c0_seq1 [183 - 677]	165	1166	66.06	9.35	emb|CAF94973.1| unnamed protein product [Tetraodon nigroviridis]	214	6e-54	109/156	69.87	10	165	1011	1166
comp16265_c0_seq1 [1119 - 82]	346	452	58.38	44.69	ref|XP_005461886.1| PREDICTED: coiled-coil domain-containing protein 125-like [Oreochromis niloticus]	399	1e-109	202/266	75.94	1	266	72	337
comp16270_c1_seq1 [2101 - 347]	585	575	73.68	74.96	ref|XP_005457386.1| PREDICTED: afadin- and alpha-actinin-binding protein-like isoform X3 [Oreochromis niloticus]	839	0	431/570	75.61	8	577	1	566
comp16275_c1_seq1 [267 - 22]	82	419	85.37	16.71	ref|XP_005926114.1| PREDICTED: neutral cholesterol ester hydrolase 1-like [Haplochromis burtoni]	166	4e-39	70/82	85.37	1	82	338	419
comp16281_c1_seq1 [1 - 348]	116	491	62.07	14.66	ref|XP_005754716.1| PREDICTED: uncharacterized protein LOC102212522 [Pundamilia nyererei]	131	9e-29	72/116	62.07	1	116	311	421
comp16283_c0_seq1 [494 - 108]	129	154	55.81	46.75	ref|XP_003445087.1| PREDICTED: uncharacterized protein LOC100695122 [Oreochromis niloticus]	145	6e-33	72/129	55.81	1	129	26	154
comp16293_c0_seq1 [1136 - 78]	353	480	93.77	68.96	ref|XP_003443897.1| PREDICTED: tryptophan 5-hydroxylase-like [Oreochromis niloticus]	696	0	331/339	97.64	15	353	142	480
comp16293_c1_seq1 [1 - 471]	157	480	72.61	23.75	ref|XP_003443897.1| PREDICTED: tryptophan 5-hydroxylase-like [Oreochromis niloticus]	228	4e-58	114/133	85.71	24	156	1	133
comp16295_c1_seq1 [367 - 2]	122	754	86.89	14.06	ref|XP_006783438.1| PREDICTED: NCK-interacting protein with SH3 domain-like isoform X2 [Neolamprologus brichardi]	231	1e-58	106/108	98.15	7	114	1	108
comp16297_c0_seq1 [1560 - 1]	520	519	64.04	64.16	ref|XP_003442917.1| PREDICTED: beta-taxilin-like isoform X1 [Oreochromis niloticus] ref|XP_005477430.1| PREDICTED: beta-taxilin-like isoform X2 [Oreochromis niloticus]	641	0	333/513	64.91	4	516	1	504
comp16298_c0_seq1 [240 - 2147]	636	778	82.55	67.48	ref|XP_007558559.1| PREDICTED: exocyst complex component 3-like protein [Poecilia formosa]	1060	0	525/625	84	3	627	1	619
comp16298_c1_seq1 [3 - 482]	160	780	86.25	17.69	ref|XP_005751262.1| PREDICTED: exocyst complex component 3-like protein-like isoform X2 [Pundamilia nyererei]	291	4e-77	138/160	86.25	1	160	621	780
comp16305_c0_seq1 [3 - 1622]	540	525	74.44	76.57	ref|XP_007571661.1| PREDICTED: solute carrier family 2, facilitated glucose transporter member 9 [Poecilia formosa]	818	0	402/526	76.43	15	540	1	525
comp16307_c0_seq1 [1508 - 213]	432	423	84.03	85.82	ref|XP_004066965.1| PREDICTED: LOW QUALITY PROTEIN: glycine amidinotransferase, mitochondrial-like [Oryzias latipes]	776	0	363/423	85.82	10	432	1	423
comp16315_c0_seq1 [253 - 1929]	559	538	43.83	45.54	ref|XP_005468414.1| PREDICTED: interleukin-2 receptor subunit beta-like isoform X2 [Oreochromis niloticus]	397	1e-107	245/556	44.06	4	559	1	538
comp16318_c0_seq1 [2542 - 1106]	479	460	73.07	76.09	ref|XP_004073318.1| PREDICTED: reticulon-4 receptor-like 2-like [Oryzias latipes]	712	0	350/460	76.09	20	479	1	460
comp16325_c0_seq1 [1054 - 14]	347	327	66.57	70.64	ref|XP_004539579.1| PREDICTED: spermatogenesis-associated protein 17-like [Maylandia zebra]	468	1e-129	231/329	70.21	19	347	1	327
comp16337_c0_seq1 [147 - 1550]	468	432	75	81.25	ref|XP_006802219.1| PREDICTED: uncharacterized protein LOC102797769 isoform X1 [Neolamprologus brichardi] ref|XP_006802220.1| PREDICTED: uncharacterized protein LOC102797769 isoform X2 [Neolamprologus brichardi]	726	0	351/431	81.44	37	467	1	431
comp16339_c0_seq1 [422 - 2032]	537	511	69.65	73.19	ref|XP_003451788.1| PREDICTED: solute carrier family 2, facilitated glucose transporter member 11-like isoform X1 [Oreochromis niloticus]	772	0	374/509	73.48	12	520	1	510
comp16360_c0_seq1 [54 - 830]	259	246	47.1	49.59	ref|XP_005471207.1| PREDICTED: fibroblast growth factor 23-like isoform X1 [Oreochromis niloticus]	238	1e-60	122/202	60.4	57	258	43	245
comp16366_c0_seq1 [827 - 87]	247	201	75.3	92.54	emb|CBN81895.1| Cerebellin-2 [Dicentrarchus labrax]	383	1e-104	186/201	92.54	47	247	1	201
comp16369_c0_seq1 [894 - 445]	150	147	62.67	63.95	ref|XP_005734600.1| PREDICTED: relaxin-3-like [Pundamilia nyererei] ref|XP_005947993.1| PREDICTED: relaxin-3-like isoform X1 [Haplochromis burtoni] ref|XP_005947994.1| PREDICTED: relaxin-3-like isoform X2 [Haplochromis burtoni] ref|XP_005947995.1| PREDICTED: relaxin-3-like isoform X3 [Haplochromis burtoni] ref|XP_005947996.1| PREDICTED: relaxin-3-like isoform X4 [Haplochromis burtoni]	177	2e-42	94/146	64.38	5	150	1	147
comp16370_c0_seq1 [147 - 1421]	425	421	64.24	64.85	ref|XP_005730144.1| PREDICTED: EF-hand calcium-binding domain-containing protein 4A-like [Pundamilia nyererei]	525	1e-146	273/417	65.47	8	424	1	420
comp16371_c0_seq1 [1 - 789]	263	285	95.82	88.42	ref|XP_004246325.1| PREDICTED: chlorophyll a-b binding protein CP29.2, chloroplastic-like [Solanum lycopersicum]	510	1e-142	252/263	95.82	1	263	23	285
comp16386_c0_seq1 [3 - 674]	224	234	30.8	29.49	ref|XP_005464346.1| PREDICTED: tumor necrosis factor-like isoform X1 [Oreochromis niloticus]	129	6e-28	69/173	39.88	42	214	60	229
comp16389_c0_seq1 [204 - 905]	234	215	87.61	95.35	ref|XP_004076617.1| PREDICTED: Kv channel-interacting protein 1-like [Oryzias latipes]	438	1e-121	205/215	95.35	20	234	1	215
comp16396_c1_seq1 [243 - 1]	81	609	67.9	9.03	gb|ELV12076.1| Adenylyl cyclase-associated protein 2 [Tupaia chinensis]	123	3e-26	55/56	98.21	26	81	1	56
comp16398_c0_seq1 [3 - 1070]	356	395	87.64	78.99	ref|XP_007549111.1| PREDICTED: guanine nucleotide-binding protein subunit beta-5 [Poecilia formosa]	660	0	312/356	87.64	1	356	40	395
comp16401_c0_seq1 [116 - 1456]	447	441	82.77	83.9	ref|XP_004082247.1| PREDICTED: bone morphogenetic protein 4 [Oryzias latipes]	771	0	370/440	84.09	8	447	2	441
comp16406_c0_seq1 [582 - 1]	194	1084	67.01	11.99	ref|XP_005948121.1| PREDICTED: zinc finger CCHC domain-containing protein 2-like isoform X2 [Haplochromis burtoni]	255	5e-66	130/176	73.86	12	187	5	179
comp16411_c0_seq1 [666 - 70]	199	264	81.91	61.74	gb|ACM41872.1| elastase 3 [Epinephelus coioides]	354	1e-95	163/199	81.91	1	199	66	264
comp16411_c1_seq1 [251 - 3]	83	264	73.49	23.11	gb|ACM41872.1| elastase 3 [Epinephelus coioides]	130	2e-28	61/70	87.14	14	83	1	70
comp16412_c0_seq1 [116 - 1087]	324	310	75.62	79.03	ref|XP_005720294.1| PREDICTED: alpha-N-acetylgalactosaminide alpha-2,6-sialyltransferase 6-like [Pundamilia nyererei]	534	1e-149	245/308	79.55	4	311	1	310
comp16422_c0_seq1 [1083 - 1]	361	906	67.31	26.82	ref|XP_007260281.1| PREDICTED: proprotein convertase subtilisin/kexin type 6 [Astyanax mexicanus]	508	1e-141	243/315	77.14	35	349	4	312
comp16422_c1_seq1 [242 - 3]	80	908	75	6.61	ref|XP_004085371.1| PREDICTED: proprotein convertase subtilisin/kexin type 6-like [Oryzias latipes]	132	6e-29	60/80	75	1	80	329	408
comp16438_c0_seq1 [21 - 788]	256	248	38.67	39.92	ref|XP_004076087.1| PREDICTED: T-cell immunoglobulin and mucin domain-containing protein 4-like [Oryzias latipes]	170	6e-40	99/232	42.67	25	256	12	248
comp16449_c0_seq1 [2187 - 979]	403	432	94.54	88.19	ref|XP_003454042.1| PREDICTED: neuronal pentraxin-1-like [Oreochromis niloticus]	791	0	381/403	94.54	1	403	30	432
comp16450_c0_seq1 [1465 - 584]	294	247	52.72	62.75	ref|XP_003445356.1| PREDICTED: claudin-14-like isoform X1 [Oreochromis niloticus] ref|XP_005452026.1| PREDICTED: claudin-14-like isoform X2 [Oreochromis niloticus]	308	2e-81	155/219	70.78	76	294	28	247
comp16457_c0_seq1 [22 - 1923]	634	687	81.86	75.55	ref|XP_005933694.1| PREDICTED: leucine-rich repeat-containing protein 24-like isoform X1 [Haplochromis burtoni]	1025	0	519/623	83.31	12	634	65	687
comp16463_c0_seq1 [121 - 702]	194	187	88.66	91.98	ref|XP_005447826.1| PREDICTED: calcium and integrin-binding family member 2-like [Oreochromis niloticus]	363	2e-98	172/187	91.98	8	194	1	187
comp16465_c0_seq1 [1402 - 32]	457	397	68.71	79.09	ref|XP_004562994.1| PREDICTED: protein CYR61-like [Maylandia zebra] ref|XP_005738103.1| PREDICTED: protein CYR61-like [Pundamilia nyererei]	622	1e-176	314/396	79.29	62	457	1	397
comp16469_c0_seq1 [74 - 1645]	524	511	85.31	87.48	ref|XP_006784388.1| PREDICTED: 25-hydroxyvitamin D-1 alpha hydroxylase, mitochondrial-like [Neolamprologus brichardi]	946	0	447/511	87.48	14	524	1	511
comp16482_c0_seq1 [2 - 322]	107	613	65.42	11.42	ref|XP_005929429.1| PREDICTED: interleukin-1 receptor accessory protein-like isoform X1 [Haplochromis burtoni]	132	5e-29	70/107	65.42	1	107	470	576
comp16482_c1_seq1 [3 - 1580]	526	613	59.89	51.39	ref|XP_004565076.1| PREDICTED: interleukin-1 receptor accessory protein-like isoform X1 [Maylandia zebra]	625	1e-176	315/473	66.6	54	526	1	476
comp16483_c0_seq1 [592 - 2]	197	245	53.3	42.86	ref|XP_005727055.1| PREDICTED: fibroblast growth factor-binding protein 1-like [Pundamilia nyererei]	204	2e-50	105/166	63.25	16	181	25	174
comp16492_c0_seq1 [971 - 501]	157	568	81.53	22.54	ref|XP_003439076.1| PREDICTED: spermatogenesis-associated protein 2-like isoform X1 [Oreochromis niloticus] ref|XP_005448872.1| PREDICTED: spermatogenesis-associated protein 2-like isoform X2 [Oreochromis niloticus]	263	2e-68	128/157	81.53	1	157	412	568
comp16492_c1_seq1 [3 - 1163]	387	568	85.53	58.27	ref|XP_006796384.1| PREDICTED: spermatogenesis-associated protein 2-like [Neolamprologus brichardi]	675	0	331/387	85.53	1	387	24	410
comp16500_c1_seq1 [278 - 1789]	504	494	86.51	88.26	ref|XP_003447773.1| PREDICTED: immunoglobulin superfamily member 21-like isoform X1 [Oreochromis niloticus]	890	0	436/475	91.79	12	486	1	476
comp16521_c0_seq1 [1077 - 175]	301	388	64.78	50.26	ref|XP_004557004.1| PREDICTED: gap junction Cx32.2 protein-like isoform X1 [Maylandia zebra]	417	1e-114	195/299	65.22	3	301	91	388
comp16523_c0_seq1 [1 - 1758]	586	1016	64.68	37.3	ref|XP_006795407.1| PREDICTED: homeobox protein SIX5-like [Neolamprologus brichardi]	602	1e-169	379/572	66.26	15	586	455	1016
comp16523_c1_seq1 [1 - 510]	170	1017	75.88	12.68	ref|XP_005459390.1| PREDICTED: homeobox protein SIX5-like [Oreochromis niloticus]	245	3e-63	129/170	75.88	1	170	282	450
comp16530_c0_seq1 [916 - 2]	305	1447	59.34	12.51	ref|XP_004081897.1| PREDICTED: uncharacterized protein LOC101163861 [Oryzias latipes]	370	1e-100	181/248	72.98	58	305	40	287
comp16536_c0_seq1 [1086 - 124]	321	272	65.11	76.84	gb|ACQ58332.1| Trans-aconitate 3-methyltransferase [Anoplopoma fimbria]	444	1e-122	209/271	77.12	50	320	1	271
comp16540_c0_seq1 [1937 - 468]	490	495	51.84	51.31	ref|XP_005155822.1| PREDICTED: uncharacterized protein LOC101885081 [Danio rerio]	498	1e-138	254/482	52.7	9	490	1	492
comp16548_c0_seq1 [1204 - 2]	401	1137	82.04	28.94	ref|XP_691382.4| PREDICTED: probable phospholipid-transporting ATPase IH isoform X6 [Danio rerio]	714	0	329/374	87.97	28	401	1	375
comp16549_c0_seq1 [2 - 1768]	589	3883	67.06	10.17	ref|XP_005467101.1| PREDICTED: zinc finger homeobox protein 3-like [Oreochromis niloticus]	799	0	395/512	77.15	75	586	2293	2801
comp16553_c0_seq1 [730 - 2]	243	2040	69.14	8.24	ref|XP_004563063.1| PREDICTED: envoplakin-like [Maylandia zebra]	350	3e-94	168/206	81.55	24	229	1828	2033
comp16555_c0_seq1 [3 - 1238]	412	1525	69.42	18.75	ref|XP_006786282.1| PREDICTED: ALK tyrosine kinase receptor-like [Neolamprologus brichardi]	541	1e-151	286/410	69.76	1	410	438	849
comp16556_c0_seq1 [37 - 624]	196	184	67.86	72.28	ref|XP_003447191.1| PREDICTED: transmembrane protein 17B-like isoform X1 [Oreochromis niloticus] ref|XP_005734917.1| PREDICTED: transmembrane protein 17B-like [Pundamilia nyererei] ref|XP_005947472.1| PREDICTED: transmembrane protein 17B-like [Haplochromis burtoni]	273	2e-71	133/184	72.28	13	196	1	184
comp16557_c0_seq1 [964 - 290]	225	230	57.33	56.09	ref|XP_003446469.1| PREDICTED: growth arrest and DNA damage-inducible proteins-interacting protein 1-like [Oreochromis niloticus]	272	8e-71	129/186	69.35	3	188	1	193
comp16558_c0_seq1 [3 - 578]	192	785	79.17	19.36	ref|XP_005478954.1| PREDICTED: protein-glutamine gamma-glutamyltransferase K isoform X2 [Oreochromis niloticus]	328	6e-88	152/192	79.17	1	192	491	682
comp16559_c0_seq1 [654 - 1]	218	1821	68.35	8.18	emb|CAG03992.1| unnamed protein product [Tetraodon nigroviridis]	306	3e-81	149/166	89.76	53	218	1134	1310
comp16566_c0_seq1 [528 - 1]	176	590	80.11	23.9	ref|XP_005937824.1| PREDICTED: protocadherin alpha-8-like, partial [Haplochromis burtoni]	308	4e-82	141/176	80.11	1	176	3	178
comp16569_c0_seq1 [208 - 591]	128	456	82.03	23.03	ref|NP_001167344.1| Tubulin beta-2A chain [Salmo salar] gb|ACN11433.1| Tubulin beta-2A chain [Salmo salar]	227	1e-57	105/106	99.06	23	128	1	106
comp16578_c0_seq1 [136 - 684]	183	182	98.91	99.45	ref|XP_003964537.1| PREDICTED: dynactin subunit 5-like [Takifugu rubripes]	373	1e-101	181/182	99.45	2	183	1	182
comp16581_c1_seq1 [2 - 397]	132	1229	79.55	8.54	ref|XP_005470040.1| PREDICTED: ubiquitin carboxyl-terminal hydrolase 43-like isoform X1 [Oreochromis niloticus]	208	7e-52	105/131	80.15	1	131	117	246
comp16582_c0_seq1 [98 - 1060]	321	306	86.92	91.18	gb|ACO14493.1| Probable dimethyladenosine transferase [Esox lucius]	584	1e-164	279/306	91.18	16	321	1	306
comp16584_c0_seq1 [1172 - 654]	173	165	54.91	57.58	ref|XP_005742423.1| PREDICTED: uncharacterized protein C10orf105-like [Pundamilia nyererei]	162	3e-38	95/166	57.23	8	173	1	165
comp16592_c0_seq1 [290 - 844]	185	184	96.22	96.74	emb|CBN80939.1| Peptidyl-tRNA hydrolase, putative [Dicentrarchus labrax]	364	8e-99	178/184	96.74	2	185	1	184
comp16594_c0_seq1 [259 - 2]	86	192	48.84	21.88	gb|ABD61715.1| immune costimulatory protein [Scophthalmus maximus]	94.7	1e-17	42/55	76.36	32	86	41	95
comp16596_c0_seq1 [100 - 1212]	371	349	84.37	89.68	ref|XP_003444140.1| PREDICTED: ribonucleoside-diphosphate reductase subunit M2 B-like [Oreochromis niloticus]	643	0	313/364	85.99	8	371	1	349
comp16599_c0_seq1 [2 - 979]	326	274	76.69	91.24	ref|XP_003438505.1| PREDICTED: cytosolic Fe-S cluster assembly factor nubp2-like [Oreochromis niloticus]	517	1e-144	250/271	92.25	55	325	3	273
comp16600_c0_seq1 [1 - 366]	122	826	48.36	7.14	ref|XP_005805029.1| PREDICTED: AFG3-like protein 1-like [Xiphophorus maculatus]	108	5e-22	59/122	48.36	1	122	91	209
comp16607_c0_seq1 [348 - 55]	98	299	84.69	27.76	ref|XP_003448917.1| PREDICTED: homeobox protein Hox-A11a-like [Oreochromis niloticus]	168	6e-40	83/98	84.69	1	98	202	299
comp16612_c0_seq1 [2 - 739]	246	1366	68.29	12.3	ref|XP_005943408.1| PREDICTED: formin-2-like [Haplochromis burtoni]	263	5e-68	168/242	69.42	1	242	67	309
comp16614_c0_seq1 [123 - 419]	99	1386	31.31	2.24	ref|XP_005464335.1| PREDICTED: coiled-coil domain-containing protein 180-like isoform X3 [Oreochromis niloticus]	63.2	3e-08	31/43	72.09	34	76	6	48
comp16617_c1_seq1 [2 - 313]	104	3463	76.92	2.31	ref|XP_003966127.1| PREDICTED: uncharacterized protein LOC101073293 [Takifugu rubripes]	158	6e-37	80/104	76.92	1	104	37	140
comp16620_c0_seq1 [3 - 791]	263	1844	59.32	8.46	ref|XP_003965110.1| PREDICTED: protein Shroom3-like [Takifugu rubripes]	258	1e-66	156/254	61.42	10	263	138	385
comp16625_c0_seq1 [74 - 1420]	449	416	56.79	61.3	ref|XP_005754749.1| PREDICTED: WW domain-binding protein 4-like [Pundamilia nyererei]	483	1e-134	255/422	60.43	28	449	1	416
comp16626_c0_seq1 [517 - 2]	172	1272	69.19	9.36	ref|XP_006781821.1| PREDICTED: rho guanine nucleotide exchange factor 9-like isoform X1 [Neolamprologus brichardi] ref|XP_006781822.1| PREDICTED: rho guanine nucleotide exchange factor 9-like isoform X2 [Neolamprologus brichardi]	230	1e-58	119/172	69.19	1	172	386	559
comp16626_c1_seq1 [223 - 2]	74	1233	82.43	4.95	ref|XP_007554860.1| PREDICTED: rho guanine nucleotide exchange factor 9 isoform X2 [Poecilia formosa]	126	2e-27	61/74	82.43	1	74	279	352
comp16634_c0_seq1 [3 - 935]	311	1251	80.06	19.9	ref|XP_005940512.1| PREDICTED: guanine nucleotide exchange factor DBS-like isoform X2 [Haplochromis burtoni]	524	1e-146	249/301	82.72	1	301	118	418
comp16637_c0_seq1 [602 - 66]	179	173	82.12	84.97	ref|NP_001188092.1| myosin light chain 5 [Ictalurus punctatus] gb|ADO29362.1| myosin light chain 5 [Ictalurus punctatus]	314	7e-84	147/173	84.97	7	179	1	173
comp16653_c0_seq1 [211 - 1389]	393	387	69.97	71.06	ref|XP_005934239.1| PREDICTED: protein FAM185A-like [Haplochromis burtoni]	565	1e-159	275/379	72.56	13	391	1	385
comp16654_c0_seq1 [2 - 1372]	457	4249	88.4	9.51	ref|XP_005720990.1| PREDICTED: cytoplasmic dynein 2 heavy chain 1-like [Pundamilia nyererei]	843	0	404/457	88.4	1	457	2058	2514
comp16656_c0_seq1 [294 - 1]	98	443	74.49	16.48	ref|XP_006798435.1| PREDICTED: uncharacterized protein LOC102798648 isoform X1 [Neolamprologus brichardi] ref|XP_006798436.1| PREDICTED: uncharacterized protein LOC102798648 isoform X2 [Neolamprologus brichardi]	159	3e-37	73/98	74.49	1	98	24	121
comp16668_c0_seq1 [578 - 3]	192	2372	75.52	6.11	ref|XP_003974365.1| PREDICTED: ATP-binding cassette sub-family A member 1-like [Takifugu rubripes]	297	1e-78	145/190	76.32	3	192	1	193
comp16669_c0_seq1 [264 - 1]	88	287	100	30.66	ref|XP_004236014.1| PREDICTED: chlorophyll a-b binding protein P4, chloroplastic-like [Solanum lycopersicum]	179	3e-43	88/88	100	1	88	18	105
comp16669_c1_seq1 [723 - 157]	189	287	100	65.85	ref|XP_004236014.1| PREDICTED: chlorophyll a-b binding protein P4, chloroplastic-like [Solanum lycopersicum]	394	1e-108	189/189	100	1	189	99	287
comp16670_c0_seq1 [2 - 295]	98	125	74.49	58.4	emb|CAF92744.1| unnamed protein product [Tetraodon nigroviridis]	165	5e-39	73/98	74.49	1	98	1	98
comp16673_c0_seq1 [53 - 412]	120	377	34.17	10.88	ref|XP_004008333.1| PREDICTED: uncharacterized protein LOC101106164 [Ovis aries]	67.4	2e-09	41/94	43.62	10	103	110	188
comp16676_c1_seq1 [280 - 2]	93	1541	90.32	5.45	ref|XP_004076613.1| PREDICTED: roundabout homolog 1-like [Oryzias latipes]	181	6e-44	84/86	97.67	1	86	107	192
comp16680_c0_seq1 [454 - 20]	145	532	77.93	21.24	ref|XP_005808837.1| PREDICTED: solute carrier family 22 member 4-like [Xiphophorus maculatus]	234	8e-60	113/145	77.93	1	145	158	318
comp16682_c0_seq1 [49 - 810]	254	239	86.61	92.05	ref|XP_003439537.1| PREDICTED: derlin-2-like [Oreochromis niloticus] ref|XP_004564710.1| PREDICTED: derlin-2-like [Maylandia zebra] ref|XP_005751355.1| PREDICTED: derlin-2-like [Pundamilia nyererei] ref|XP_005943135.1| PREDICTED: derlin-2-like [Haplochromis burtoni] ref|XP_006797381.1| PREDICTED: derlin-2-like [Neolamprologus brichardi]	442	1e-122	220/239	92.05	16	254	1	239
comp16683_c0_seq1 [276 - 755]	160	2897	36.25	2	ref|XP_006791454.1| PREDICTED: BAH and coiled-coil domain-containing protein 1-like [Neolamprologus brichardi]	119	5e-25	58/65	89.23	61	125	1	65
comp16687_c0_seq1 [452 - 3]	150	248	61.33	37.1	ref|XP_003964108.1| PREDICTED: transmembrane protein 150A-like [Takifugu rubripes]	198	6e-49	92/128	71.88	23	150	1	129
comp16707_c0_seq1 [910 - 2]	303	811	55.12	20.59	ref|XP_005452284.1| PREDICTED: cas scaffolding protein family member 4-like [Oreochromis niloticus]	291	2e-76	167/290	57.59	4	293	59	332
comp16711_c0_seq1 [1630 - 248]	461	434	81.78	86.87	ref|XP_003446385.1| PREDICTED: protein farnesyltransferase subunit beta-like isoform X1 [Oreochromis niloticus]	799	0	377/412	91.5	37	448	1	412
comp16713_c1_seq1 [917 - 54]	288	262	56.94	62.6	dbj|BAM66991.1| interleukin 1 beta like 1 [Paralichthys olivaceus]	318	1e-84	164/261	62.84	25	285	1	259
comp16716_c0_seq1 [32 - 721]	230	779	52.17	15.4	ref|XP_005451676.1| PREDICTED: EF-hand calcium-binding domain-containing protein 4B-like isoform X1 [Oreochromis niloticus]	247	2e-63	120/142	84.51	89	230	3	142
comp16716_c1_seq1 [312 - 1]	104	809	92.31	11.87	ref|XP_007564092.1| PREDICTED: ras and EF-hand domain-containing protein homolog [Poecilia formosa]	200	2e-49	96/104	92.31	1	104	145	248
comp16728_c0_seq1 [1214 - 78]	379	352	82.32	88.64	ref|XP_005927474.1| PREDICTED: twinfilin-2-like isoform X1 [Haplochromis burtoni]	659	0	312/352	88.64	28	379	1	352
comp16749_c0_seq1 [521 - 3]	173	246	68.21	47.97	ref|XP_005463300.1| PREDICTED: coiled-coil domain-containing protein 169-like isoform X1 [Oreochromis niloticus]	240	2e-61	118/145	81.38	1	145	51	193
comp16752_c0_seq1 [274 - 2]	91	283	56.04	18.02	ref|XP_006783027.1| PREDICTED: mimecan-like [Neolamprologus brichardi]	105	5e-21	51/78	65.38	14	91	1	82
comp16752_c1_seq1 [3 - 314]	104	296	92.31	32.43	emb|CBN80670.1| Mimecan [Dicentrarchus labrax]	193	1e-47	96/104	92.31	1	104	98	201
comp16755_c0_seq1 [1735 - 470]	422	401	50.47	53.12	ref|XP_007230857.1| PREDICTED: splicing factor 3B subunit 4-like [Astyanax mexicanus]	459	1e-126	213/226	94.25	23	248	1	226
comp16766_c0_seq1 [330 - 1]	110	1685	99.09	6.47	ref|XP_003964329.1| PREDICTED: glutamate [NMDA] receptor subunit epsilon-2-like [Takifugu rubripes]	231	5e-59	109/110	99.09	1	110	709	818
comp16773_c0_seq1 [2017 - 38]	660	632	87.73	91.61	ref|XP_003451233.1| PREDICTED: sec1 family domain-containing protein 1 [Oreochromis niloticus]	1200	0	579/631	91.76	30	660	1	632
comp16774_c0_seq1 [1104 - 1]	368	530	75.82	52.64	ref|XP_005949151.1| PREDICTED: UDP-glucuronosyltransferase 2A1-like isoform X2 [Haplochromis burtoni]	615	1e-173	279/359	77.72	10	368	4	362
comp16781_c0_seq1 [2 - 583]	194	1033	57.73	10.84	ref|XP_005471978.1| PREDICTED: seizure protein 6 homolog isoform X2 [Oreochromis niloticus]	219	4e-55	112/171	65.5	24	194	27	199
comp16783_c0_seq1 [297 - 1550]	418	411	83.01	84.43	ref|XP_005456383.1| PREDICTED: ancient ubiquitous protein 1-like isoform X2 [Oreochromis niloticus]	724	0	347/413	84.02	4	416	1	409
comp16785_c0_seq1 [1 - 225]	75	198	45.33	17.17	ref|XP_003939178.1| PREDICTED: uncharacterized protein LOC101048805 [Saimiri boliviensis boliviensis]	63.2	3e-08	34/75	45.33	1	75	100	174
comp16786_c0_seq1 [504 - 1]	168	3573	95.24	14.13	ref|XP_005743264.1| PREDICTED: CUB and sushi domain-containing protein 3-like [Pundamilia nyererei]	311	6e-83	160/168	95.24	1	168	722	3332
comp16786_c1_seq1 [1 - 267]	89	3569	93.26	5.66	ref|XP_004078085.1| PREDICTED: CUB and sushi domain-containing protein 3-like [Oryzias latipes]	177	1e-42	83/89	93.26	1	89	2696	3257
comp16794_c0_seq1 [391 - 2]	130	495	36.15	9.49	ref|XP_005464294.1| PREDICTED: zinc finger matrin-type protein 3-like [Oreochromis niloticus]	85.9	4e-15	47/73	64.38	1	73	43	115
comp16799_c0_seq1 [1 - 261]	87	206	31.03	15.53	gb|EXX61307.1| hypothetical protein RirG_172350 [Rhizophagus irregularis DAOM 197198w]	64.7	1e-08	27/83	32.53	1	83	51	165
comp16802_c0_seq1 [346 - 2]	115	334	73.91	25.45	gb|ACO51862.1| Transposable element Tc1 transposase [Rana catesbeiana]	186	3e-45	85/115	73.91	1	115	113	227
comp16807_c0_seq1 [90 - 2018]	643	614	87.25	91.37	ref|XP_004073424.1| PREDICTED: probable ATP-dependent RNA helicase DDX41-like [Oryzias latipes]	1144	0	561/614	91.37	30	643	1	614
comp16809_c0_seq1 [3 - 596]	198	367	78.79	42.51	gb|AGN31168.1| neuropeptide Y receptor Y8 [Epinephelus coioides]	337	2e-90	156/185	84.32	1	185	170	354
comp16809_c1_seq1 [283 - 2]	94	362	92.55	24.03	ref|XP_004072776.1| PREDICTED: neuropeptide Y receptor type 1-like [Oryzias latipes]	176	2e-42	87/94	92.55	1	94	82	175
comp16820_c0_seq1 [1678 - 866]	271	268	90.41	91.42	ref|XP_003444385.1| PREDICTED: E3 ubiquitin-protein ligase RNF170-like [Oreochromis niloticus]	501	1e-139	245/268	91.42	4	271	1	268
comp16825_c0_seq1 [1792 - 626]	389	1138	58.35	19.95	ref|XP_004556887.1| PREDICTED: rho GTPase-activating protein 7-like [Maylandia zebra]	439	1e-120	227/341	66.57	49	389	783	1138
comp16826_c0_seq1 [85 - 882]	266	242	61.65	67.77	ref|XP_003965517.1| PREDICTED: surfeit locus protein 2-like [Takifugu rubripes]	332	8e-89	164/245	66.94	19	263	1	242
comp16828_c0_seq1 [3 - 341]	113	1576	92.04	10.98	ref|XP_005456938.1| PREDICTED: slit homolog 2 protein isoform X3 [Oreochromis niloticus]	217	1e-54	104/113	92.04	1	113	44	854
comp16834_c0_seq1 [2 - 733]	244	219	84.43	94.06	ref|XP_003441656.1| PREDICTED: trafficking protein particle complex subunit 4-like [Oreochromis niloticus]	431	1e-118	206/219	94.06	26	244	1	219
comp16840_c0_seq1 [1 - 375]	125	723	64.8	11.2	ref|XP_007545329.1| PREDICTED: neurofilament light polypeptide-like [Poecilia formosa]	169	4e-40	81/115	70.43	1	115	325	439
comp16847_c0_seq1 [219 - 1]	73	1936	38.36	1.45	dbj|BAF49657.1| myosin heavy chain [Saurida undosquamis] dbj|BAF75971.1| myosin heavy chain fast skeletal type 3 [Saurida undosquamis]	62.8	4e-08	28/30	93.33	44	73	423	452
comp16847_c1_seq1 [154 - 2]	51	1930	82.35	2.18	dbj|BAB12571.1| myosin heavy chain [Pennahia argentata]	92.4	5e-17	42/42	100	9	50	379	420
comp16849_c0_seq1 [2 - 280]	93	401	100	23.19	ref|XP_004071725.1| PREDICTED: cytohesin-3-like [Oryzias latipes]	205	5e-51	93/93	100	1	93	124	216
comp16849_c1_seq1 [552 - 1]	184	394	59.24	27.66	ref|XP_004562401.1| PREDICTED: cytohesin-3-like [Maylandia zebra] ref|XP_005448193.1| PREDICTED: cytohesin-3-like isoform X3 [Oreochromis niloticus] ref|XP_006801015.1| PREDICTED: cytohesin-3-like [Neolamprologus brichardi]	219	3e-55	109/123	88.62	62	184	1	123
comp16858_c0_seq1 [11 - 553]	181	1362	57.46	7.64	ref|XP_005462642.1| PREDICTED: NHS-like protein 2-like [Oreochromis niloticus]	201	9e-50	104/168	61.9	5	172	138	308
comp16863_c0_seq1 [722 - 3]	240	5075	90.83	4.3	ref|XP_005947602.1| PREDICTED: uncharacterized protein KIAA1109-like isoform X3 [Haplochromis burtoni]	466	1e-129	218/236	92.37	5	240	1	236
comp16869_c0_seq1 [16 - 516]	167	263	46.11	29.28	ref|XP_003974146.1| PREDICTED: tumor necrosis factor ligand superfamily member 6-like [Takifugu rubripes]	151	7e-35	77/134	57.46	34	167	21	151
comp16885_c0_seq1 [565 - 2]	188	296	50	31.76	ref|XP_007576830.1| PREDICTED: coiled-coil domain-containing protein 92 [Poecilia formosa]	170	3e-40	94/135	69.63	54	188	1	135
comp16889_c0_seq1 [717 - 1]	239	2912	56.07	4.6	emb|CBN81236.1| BAH and coiled-coil domain-containing protein 1 [Dicentrarchus labrax]	249	9e-64	134/208	64.42	14	221	97	302
comp16891_c1_seq1 [3 - 242]	80	554	58.75	8.48	ref|XP_006784536.1| PREDICTED: uncharacterized protein LOC102786323 isoform X2 [Neolamprologus brichardi]	94.4	1e-17	47/76	61.84	5	80	207	283
comp16902_c0_seq1 [2 - 931]	310	1081	59.03	16.93	ref|XP_005456819.1| PREDICTED: regulator of G-protein signaling 22-like isoform X3 [Oreochromis niloticus]	365	1e-98	183/306	59.8	5	310	488	799
comp16904_c0_seq1 [618 - 1]	206	1361	63.59	9.63	ref|XP_005452360.1| PREDICTED: protein Shroom2-like isoform X4 [Oreochromis niloticus]	241	9e-62	131/190	68.95	1	190	674	855
comp16905_c0_seq1 [1093 - 404]	230	261	94.78	83.52	gb|AEJ84492.1| aquaporin-1aa [Hippoglossus hippoglossus]	450	1e-124	218/230	94.78	1	230	32	261
comp16906_c0_seq1 [592 - 137]	152	189	93.42	75.13	ref|XP_004552883.1| PREDICTED: dermatopontin-like [Maylandia zebra]	303	2e-80	142/152	93.42	1	152	38	189
comp16912_c0_seq1 [2 - 1024]	341	562	54.84	33.27	ref|XP_005469595.1| PREDICTED: probable G-protein coupled receptor 22-like isoform X1 [Oreochromis niloticus]	343	5e-92	187/322	58.07	20	341	180	499
comp16923_c0_seq1 [701 - 90]	204	167	67.65	82.63	ref|XP_005816946.1| PREDICTED: centrin-3-like [Xiphophorus maculatus]	273	3e-71	138/167	82.63	38	204	1	167
comp16939_c0_seq1 [3 - 209]	69	380	66.67	12.11	emb|CBN80884.1| Uncharacterized protein [Dicentrarchus labrax]	92.8	3e-17	46/69	66.67	1	69	227	295
comp16939_c1_seq1 [2 - 205]	68	380	57.35	10.26	emb|CBN80884.1| Uncharacterized protein [Dicentrarchus labrax]	85.1	8e-15	39/52	75	13	64	307	358
comp16943_c0_seq1 [52 - 486]	145	136	75.17	80.15	ref|XP_003446353.1| PREDICTED: tetratricopeptide repeat protein 32-like [Oreochromis niloticus]	229	3e-58	109/136	80.15	10	145	1	136
comp16944_c0_seq1 [804 - 1]	268	350	77.24	59.14	ref|XP_007571846.1| PREDICTED: semaphorin-4G [Poecilia formosa]	443	1e-122	207/248	83.47	21	268	1	248
comp16949_c1_seq1 [1 - 735]	245	243	60.41	60.91	ref|XP_007541102.1| PREDICTED: suppressor of cytokine signaling 1-like [Poecilia formosa] ref|XP_007541103.1| PREDICTED: suppressor of cytokine signaling 1-like [Poecilia formosa]	295	8e-78	148/244	60.66	1	244	7	242
comp16954_c0_seq1 [519 - 1]	173	1477	95.95	15.1	ref|XP_005735442.1| PREDICTED: neurexin-2-like isoform X2 [Pundamilia nyererei]	350	1e-94	166/173	95.95	1	173	475	1066
comp16955_c0_seq1 [1411 - 698]	238	182	69.75	91.21	ref|XP_003456936.1| PREDICTED: phosphatidylglycerophosphatase and protein-tyrosine phosphatase 1-like [Oreochromis niloticus]	356	4e-96	166/182	91.21	57	238	1	182
comp16964_c0_seq1 [671 - 3]	223	1184	54.26	10.22	ref|XP_005475286.1| PREDICTED: diacylglycerol kinase eta isoform X2 [Oreochromis niloticus]	238	1e-60	121/159	76.1	65	223	1	156
comp16966_c0_seq1 [89 - 553]	155	138	58.71	65.94	ref|XP_003974204.1| PREDICTED: 39S ribosomal protein L54, mitochondrial-like [Takifugu rubripes]	190	2e-46	91/138	65.94	18	155	1	138
comp16972_c0_seq1 [17 - 649]	211	187	69.67	78.61	ref|XP_003450210.1| PREDICTED: tetratricopeptide repeat protein 36-like isoform 1 [Oreochromis niloticus]	294	1e-77	147/187	78.61	25	211	1	187
comp16974_c0_seq1 [366 - 1]	122	316	67.21	25.95	ref|XP_004575246.1| PREDICTED: G-protein coupled bile acid receptor 1-like isoform X2 [Maylandia zebra] ref|XP_005755659.1| PREDICTED: G-protein coupled bile acid receptor 1-like [Pundamilia nyererei] ref|XP_005945562.1| PREDICTED: G-protein coupled bile acid receptor 1-like [Haplochromis burtoni]	162	4e-38	82/110	74.55	13	122	1	110
comp16975_c0_seq1 [76 - 1062]	329	334	73.25	72.16	ref|XP_004073375.1| PREDICTED: spondin-2-like [Oryzias latipes]	503	1e-140	241/299	80.6	31	329	1	299
comp16985_c1_seq1 [66 - 293]	76	852	52.63	4.69	emb|CBN80885.1| Taste receptor type 1 member 3 [Dicentrarchus labrax]	78.2	1e-12	40/70	57.14	7	76	557	626
comp16989_c0_seq1 [2775 - 997]	593	555	87.02	92.97	ref|XP_005448219.1| PREDICTED: histone acetyltransferase KAT7-like isoform X2 [Oreochromis niloticus]	1080	0	516/555	92.97	39	593	1	555
comp16998_c0_seq1 [764 - 3]	254	1728	35.04	5.15	ref|XP_004551383.1| PREDICTED: X-linked retinitis pigmentosa GTPase regulator-like [Maylandia zebra]	68.9	2e-09	89/251	35.46	3	253	741	1017
comp17000_c0_seq1 [178 - 1680]	501	491	85.43	87.17	ref|XP_006792287.1| PREDICTED: hippocampus abundant transcript 1 protein-like [Neolamprologus brichardi]	851	0	428/490	87.35	12	501	2	491
comp17003_c0_seq1 [1218 - 613]	202	203	90.59	90.15	ref|XP_003441675.1| PREDICTED: B-cell CLL/lymphoma 7 protein family member B-B-like isoform X1 [Oreochromis niloticus] ref|XP_004561476.1| PREDICTED: B-cell CLL/lymphoma 7 protein family member B-B-like isoform X2 [Maylandia zebra] ref|XP_005746962.1| PREDICTED: B-cell CLL/lymphoma 7 protein family member B-B-like [Pundamilia nyererei] ref|XP_005933211.1| PREDICTED: B-cell CLL/lymphoma 7 protein …	363	3e-98	183/202	90.59	1	202	1	203
comp17004_c0_seq1 [3 - 566]	188	196	63.83	61.22	ref|XP_003444377.1| PREDICTED: purpurin-like [Oreochromis niloticus]	254	1e-65	120/124	96.77	53	176	17	140
comp17006_c0_seq1 [624 - 1]	208	429	41.35	20.05	ref|XP_004561166.1| PREDICTED: Krueppel-like factor 11-like [Maylandia zebra] ref|XP_005732839.1| PREDICTED: Krueppel-like factor 11-like [Pundamilia nyererei] ref|XP_005937710.1| PREDICTED: Krueppel-like factor 11-like [Haplochromis burtoni]	149	4e-34	86/137	62.77	23	159	1	135
comp17015_c1_seq1 [2 - 445]	148	4045	59.46	2.18	ref|XP_005811456.1| PREDICTED: neuroblast differentiation-associated protein AHNAK-like [Xiphophorus maculatus]	184	8e-45	88/120	73.33	6	125	3892	4011
comp17018_c0_seq1 [26 - 760]	245	230	75.92	80.87	ref|XP_006784967.1| PREDICTED: vesicle transport protein SEC20-like [Neolamprologus brichardi]	381	1e-103	186/230	80.87	16	245	1	230
comp17019_c0_seq1 [94 - 3972]	1293	1322	84.38	82.53	ref|XP_003450645.2| PREDICTED: valine--tRNA ligase-like [Oreochromis niloticus]	2274	0	1091/1288	84.7	2	1289	36	1322
comp17021_c0_seq1 [225 - 1]	75	515	60	8.74	ref|XP_004547666.1| PREDICTED: protein APCDD1-like [Maylandia zebra] ref|XP_005729883.1| PREDICTED: protein APCDD1-like [Pundamilia nyererei]	95.9	5e-18	45/75	60	1	75	1	75
comp17023_c0_seq1 [1414 - 377]	346	311	65.9	73.31	ref|XP_003454986.1| PREDICTED: RNA pseudouridylate synthase domain-containing protein 1-like [Oreochromis niloticus]	467	1e-129	228/309	73.79	38	346	1	311
comp17026_c0_seq1 [994 - 491]	168	1615	60.71	6.32	ref|XP_003970460.1| PREDICTED: A disintegrin and metalloproteinase with thrombospondin motifs 2-like, partial [Takifugu rubripes]	176	2e-42	102/167	61.08	2	168	1458	1615
comp17027_c0_seq1 [133 - 2253]	707	1470	81.9	39.39	ref|XP_005946949.1| PREDICTED: caskin-2-like isoform X2 [Haplochromis burtoni]	1177	0	579/696	83.19	12	707	1	693
comp17047_c0_seq1 [301 - 2]	100	1283	43	3.35	ref|XP_005753493.1| PREDICTED: serine/arginine repetitive matrix protein 2-like [Pundamilia nyererei]	79.7	3e-13	43/70	61.43	31	100	127	195
comp17052_c0_seq1 [1556 - 450]	369	366	92.14	92.9	ref|XP_006789366.1| PREDICTED: isocitrate dehydrogenase [NAD] subunit alpha, mitochondrial-like isoform X2 [Neolamprologus brichardi]	721	0	340/366	92.9	3	368	1	366
comp17063_c0_seq1 [1538 - 666]	291	334	51.55	44.91	ref|XP_005752089.1| PREDICTED: tumor necrosis factor receptor superfamily member 6B-like [Pundamilia nyererei]	317	3e-84	150/282	53.19	10	291	52	330
comp17064_c1_seq1 [2 - 508]	169	1981	85.21	7.27	emb|CBN80689.1| Chromodomain-helicase-DNA-binding protein 5 [Dicentrarchus labrax]	293	2e-77	144/169	85.21	1	169	934	1102
comp17068_c0_seq1 [79 - 1275]	399	399	72.18	72.18	ref|XP_007572477.1| PREDICTED: glycosyltransferase-like domain-containing protein 1 [Poecilia formosa]	580	1e-163	288/390	73.85	9	398	3	398
comp17075_c0_seq1 [209 - 3]	69	890	53.62	4.16	ref|XP_005912326.1| PREDICTED: coiled-coil domain-containing protein KIAA1407 homolog isoform X1 [Haplochromis burtoni]	74.3	2e-11	37/56	66.07	14	69	2	53
comp17076_c0_seq1 [389 - 886]	166	386	89.76	38.6	ref|XP_004551352.1| PREDICTED: high-affinity lysophosphatidic acid receptor-like isoform X1 [Maylandia zebra] ref|XP_004551353.1| PREDICTED: high-affinity lysophosphatidic acid receptor-like isoform X2 [Maylandia zebra] ref|XP_004551354.1| PREDICTED: high-affinity lysophosphatidic acid receptor-like isoform X3 [Maylandia zebra] ref|XP_005733974.1| PREDICTED: high-affinity lysophosphatidic acid re…	295	5e-78	149/159	93.71	8	166	1	165
comp17076_c1_seq1 [378 - 1]	126	384	67.46	22.14	ref|XP_004081533.1| PREDICTED: high-affinity lysophosphatidic acid receptor-like [Oryzias latipes]	184	1e-44	85/111	76.58	16	126	175	285
comp17079_c0_seq1 [1 - 963]	321	298	76.01	81.88	ref|XP_007552582.1| PREDICTED: peroxisomal trans-2-enoyl-CoA reductase [Poecilia formosa]	519	1e-145	244/298	81.88	24	321	1	298
comp17081_c0_seq1 [801 - 1]	267	2289	44.57	5.2	ref|XP_006799640.1| PREDICTED: peripheral-type benzodiazepine receptor-associated protein 1-like isoform X1 [Neolamprologus brichardi]	196	1e-47	119/264	45.08	3	266	1	274
comp17082_c0_seq1 [488 - 3]	162	1033	75.31	11.81	ref|XP_005809406.1| PREDICTED: serine/threonine-protein phosphatase 2A regulatory subunit B'' subunit alpha-like [Xiphophorus maculatus]	234	1e-59	122/161	75.78	1	161	83	247
comp17087_c0_seq1 [1700 - 399]	434	417	75.81	78.9	emb|CAC87884.1| alpha2 a2 adrenergic receptor [Takifugu rubripes]	662	0	329/420	78.33	15	434	1	417
comp17089_c0_seq1 [2 - 316]	105	682	65.71	10.12	ref|XP_005451930.1| PREDICTED: colorectal mutant cancer protein-like [Oreochromis niloticus]	147	1e-33	69/98	70.41	2	99	115	212
comp17089_c1_seq1 [402 - 1]	134	683	55.97	10.98	ref|XP_004553840.1| PREDICTED: colorectal mutant cancer protein-like [Maylandia zebra]	140	2e-31	75/110	68.18	17	126	1	112
comp17090_c0_seq1 [3 - 1466]	488	468	72.75	75.85	dbj|BAO01446.1| pancreatic lipase [Thunnus orientalis]	759	0	355/465	76.34	24	488	5	468
comp17100_c0_seq1 [66 - 851]	262	1039	77.48	19.54	emb|CBN80601.1| Integrin, alpha 5 [Dicentrarchus labrax]	421	1e-115	203/218	93.12	45	262	37	254
comp17102_c0_seq1 [398 - 3]	132	135	52.27	51.11	ref|XP_005943909.1| PREDICTED: AVIToxin-VAR2-like [Haplochromis burtoni]	141	7e-32	69/112	61.61	21	132	1	112
comp17108_c1_seq1 [451 - 86]	122	268	73.77	33.58	emb|CBN82034.1| Homeobox protein engrailed-2a [Dicentrarchus labrax]	179	3e-43	90/117	76.92	6	122	153	268
comp17112_c0_seq1 [1 - 441]	147	316	66.67	31.01	ref|NP_001098383.1| chondromodulin-I [Oryzias latipes] gb|ABP65285.1| chondromodulin-I [Oryzias latipes]	196	2e-48	98/127	77.17	21	147	1	127
comp17116_c1_seq1 [98 - 577]	160	867	73.12	18.69	ref|XP_003961929.1| PREDICTED: SLIT and NTRK-like protein 5-like [Takifugu rubripes]	239	2e-61	117/148	79.05	13	160	1	473
comp17117_c0_seq1 [332 - 60]	91	846	94.51	10.17	ref|XP_005752110.1| PREDICTED: glutamate receptor ionotropic, kainate 2-like [Pundamilia nyererei]	196	4e-48	86/91	94.51	1	91	756	846
comp17121_c0_seq1 [722 - 3]	240	480	67.08	33.54	ref|XP_006809928.1| PREDICTED: fibroblast growth factor receptor substrate 2-like [Neolamprologus brichardi]	304	1e-80	161/226	71.24	1	226	198	416
comp17127_c0_seq1 [3 - 1025]	341	850	81.23	32.59	ref|XP_004541530.1| PREDICTED: oxysterol-binding protein-related protein 3-like isoform X3 [Maylandia zebra]	563	1e-158	277/340	81.47	2	341	190	529
comp17127_c1_seq1 [2 - 979]	326	884	85.58	31.56	ref|XP_005738536.1| PREDICTED: oxysterol-binding protein-related protein 3-like isoform X1 [Pundamilia nyererei] ref|XP_005738537.1| PREDICTED: oxysterol-binding protein-related protein 3-like isoform X2 [Pundamilia nyererei] ref|XP_005934831.1| PREDICTED: oxysterol-binding protein-related protein 3-like isoform X1 [Haplochromis burtoni]	612	1e-173	279/326	85.58	1	326	559	884
comp17132_c0_seq1 [244 - 2]	81	801	43.21	4.37	gb|EJY83881.1| hypothetical protein OXYTRI_18383 [Oxytricha trifallax]	64.3	1e-08	35/81	43.21	1	81	664	752
comp17147_c0_seq1 [721 - 2]	240	777	46.25	14.29	ref|XP_003964790.1| PREDICTED: EGF-like module-containing mucin-like hormone receptor-like 1-like [Takifugu rubripes]	234	2e-59	111/207	53.62	32	238	1	208
comp17147_c1_seq1 [460 - 2]	153	615	52.94	13.17	ref|XP_007572419.1| PREDICTED: EGF-like module-containing mucin-like hormone receptor-like 1, partial [Poecilia formosa]	162	4e-38	81/153	52.94	1	153	58	209
comp17154_c0_seq1 [346 - 2]	115	513	83.48	18.71	ref|XP_005456749.1| PREDICTED: glucocorticoid modulatory element-binding protein 1-like isoform X1 [Oreochromis niloticus] ref|XP_005456750.1| PREDICTED: glucocorticoid modulatory element-binding protein 1-like isoform X2 [Oreochromis niloticus]	200	2e-49	96/115	83.48	1	115	28	142
comp17162_c0_seq1 [3 - 299]	99	247	46.46	18.62	ref|XP_003455562.1| PREDICTED: uncharacterized protein FLJ46082 homolog isoform X1 [Oreochromis niloticus] ref|XP_005460176.1| PREDICTED: uncharacterized protein FLJ46082 homolog isoform X2 [Oreochromis niloticus]	83.2	4e-14	46/85	54.12	1	85	127	211
comp17169_c0_seq1 [1 - 453]	151	669	34.44	7.77	ref|XP_006782093.1| PREDICTED: zinc finger and BTB domain-containing protein 5-like [Neolamprologus brichardi]	70.9	1e-10	52/144	36.11	1	144	133	260
comp17172_c0_seq1 [558 - 352]	69	330	85.51	17.88	ref|XP_003444155.1| PREDICTED: cathepsin K-like [Oreochromis niloticus]	132	6e-29	59/69	85.51	1	69	262	330
comp17175_c0_seq1 [1 - 321]	107	595	85.98	15.46	ref|XP_005469626.1| PREDICTED: sodium-dependent neutral amino acid transporter SLC6A17-like isoform X2 [Oreochromis niloticus] ref|XP_005469627.1| PREDICTED: sodium-dependent neutral amino acid transporter SLC6A17-like isoform X3 [Oreochromis niloticus]	182	3e-44	92/107	85.98	1	107	107	213
comp17175_c1_seq1 [1476 - 313]	388	737	85.05	44.78	ref|XP_004544861.1| PREDICTED: sodium-dependent neutral amino acid transporter SLC6A17-like [Maylandia zebra]	669	0	330/388	85.05	1	388	351	737
comp17179_c1_seq1 [253 - 59]	65	138	100	47.1	ref|XP_004242379.1| PREDICTED: photosystem I reaction center subunit IV A, chloroplastic-like [Solanum lycopersicum]	137	1e-30	65/65	100	1	65	74	138
comp17180_c0_seq1 [198 - 1]	66	599	57.58	6.34	ref|XP_003961454.1| PREDICTED: carbonic anhydrase-like [Takifugu rubripes]	75.5	6e-12	38/58	65.52	4	61	172	229
comp17188_c1_seq1 [3 - 296]	98	251	86.73	33.86	emb|CAF96216.1| unnamed protein product [Tetraodon nigroviridis]	179	2e-43	85/98	86.73	1	98	135	232
comp17200_c0_seq1 [2 - 625]	208	184	65.38	73.91	ref|XP_003448747.1| PREDICTED: tenebrosin-C-like [Oreochromis niloticus]	293	3e-77	136/184	73.91	25	208	1	184
comp17202_c0_seq1 [1098 - 100]	333	492	86.49	58.54	ref|XP_006786140.1| PREDICTED: feline leukemia virus subgroup C receptor-related protein 2-like isoform X2 [Neolamprologus brichardi]	598	1e-168	288/333	86.49	1	333	159	491
comp17212_c0_seq1 [2 - 328]	109	400	58.72	16	ref|XP_003458715.1| PREDICTED: proteinase-activated receptor 4-like [Oreochromis niloticus]	119	3e-25	64/89	71.91	21	109	9	101
comp17216_c1_seq1 [390 - 16]	125	1073	90.4	10.53	ref|XP_005456276.1| PREDICTED: mucin-17-like isoform X2 [Oreochromis niloticus]	241	6e-62	113/122	92.62	4	125	952	1073
comp17220_c0_seq1 [3 - 368]	122	290	77.05	32.41	ref|XP_004571592.1| PREDICTED: sorting nexin-20-like [Maylandia zebra]	176	3e-42	94/122	77.05	1	122	20	141
comp17222_c0_seq1 [504 - 1]	168	380	55.36	24.47	ref|XP_005448200.1| PREDICTED: ankyrin repeat domain-containing protein 61-like isoform X2 [Oreochromis niloticus]	191	1e-46	93/157	59.24	12	168	1	157
comp17222_c1_seq1 [20 - 247]	76	418	67.11	12.2	ref|XP_005448199.1| PREDICTED: ankyrin repeat domain-containing protein 61-like isoform X1 [Oreochromis niloticus]	107	1e-21	51/66	77.27	1	66	151	216
comp17225_c1_seq1 [267 - 1]	89	229	59.55	23.14	ref|XP_004548191.1| PREDICTED: uncharacterized protein LOC101467981 [Maylandia zebra]	113	3e-23	53/79	67.09	11	89	40	118
comp17229_c0_seq1 [510 - 1]	170	1150	52.35	7.74	ref|XP_007557402.1| PREDICTED: rho GTPase-activating protein 31 isoform X2 [Poecilia formosa]	117	1e-24	89/165	53.94	1	165	510	665
comp17229_c1_seq1 [285 - 1]	95	1278	63.16	4.69	ref|XP_004564053.1| PREDICTED: rho GTPase-activating protein 31-like [Maylandia zebra]	112	4e-23	60/95	63.16	1	95	519	613
comp17231_c0_seq1 [75 - 2516]	814	784	87.22	90.56	ref|XP_003445776.1| PREDICTED: TFIIH basal transcription factor complex helicase XPB subunit-like isoform 2 [Oreochromis niloticus]	1471	0	710/785	90.45	30	814	1	784
comp17232_c1_seq1 [319 - 2]	106	3859	83.02	2.28	ref|XP_005922796.1| PREDICTED: probable E3 ubiquitin-protein ligase HECTD4-like isoform X5 [Haplochromis burtoni]	181	6e-44	88/88	100	14	101	1	88
comp17235_c0_seq1 [1 - 1383]	461	1731	57.27	15.25	ref|XP_005456026.1| PREDICTED: A-kinase anchor protein 6-like [Oreochromis niloticus]	406	1e-110	264/461	57.27	1	461	1209	1725
comp17235_c1_seq1 [1 - 354]	118	1731	44.92	3.06	ref|XP_005456026.1| PREDICTED: A-kinase anchor protein 6-like [Oreochromis niloticus]	91.3	1e-16	53/95	55.79	17	111	1096	1189
comp17237_c0_seq1 [484 - 2]	161	5463	50.31	1.43	ref|XP_003970733.1| PREDICTED: protocadherin Fat 4-like [Takifugu rubripes]	84.3	2e-14	81/151	53.64	1	151	47	250
comp17239_c0_seq1 [740 - 3]	246	760	93.5	30.26	ref|XP_005948814.1| PREDICTED: protein FAM5C-like [Haplochromis burtoni]	491	1e-137	230/246	93.5	1	246	214	459
comp17240_c0_seq1 [336 - 1376]	347	329	83.57	88.15	ref|XP_004564827.1| PREDICTED: serine-threonine kinase receptor-associated protein-like isoform X4 [Maylandia zebra] ref|XP_005730245.1| PREDICTED: serine-threonine kinase receptor-associated protein-like [Pundamilia nyererei] ref|XP_005940646.1| PREDICTED: serine-threonine kinase receptor-associated protein-like [Haplochromis burtoni] ref|XP_006808414.1| PREDICTED: serine-threonine kinase recept…	600	1e-169	290/329	88.15	19	347	1	329
comp17243_c0_seq1 [12 - 455]	148	395	62.16	23.29	ref|XP_006630928.1| PREDICTED: S-adenosylmethionine synthase isoform type-1-like [Lepisosteus oculatus]	192	5e-47	92/108	85.19	41	148	1	108
comp17243_c1_seq1 [904 - 2]	301	422	31.56	22.51	gb|ETV94787.1| hypothetical protein H310_11742 [Aphanomyces invadans]	126	1e-26	95/295	32.2	7	301	28	325
comp17253_c0_seq1 [964 - 26]	313	301	83.39	86.71	gb|ACQ58890.1| Cathepsin Z precursor [Anoplopoma fimbria]	558	1e-157	261/300	87	10	309	1	301
comp17260_c1_seq1 [504 - 1]	168	155	42.86	46.45	ref|XP_006800124.1| PREDICTED: homeodomain-interacting protein kinase 1-like isoform X2 [Neolamprologus brichardi]	143	2e-32	72/152	47.37	1	152	4	155
comp17265_c0_seq1 [1 - 486]	162	167	56.79	55.09	ref|XP_004548448.1| PREDICTED: protein FAM180A-like [Maylandia zebra] ref|XP_005923608.1| PREDICTED: protein FAM180A-like [Haplochromis burtoni]	195	4e-48	92/146	63.01	17	162	1	146
comp17276_c1_seq1 [349 - 2]	116	1068	58.62	6.37	ref|XP_003457678.1| PREDICTED: FYVE, RhoGEF and PH domain-containing protein 1-like [Oreochromis niloticus]	124	8e-27	68/103	66.02	9	111	315	416
comp17282_c0_seq1 [2 - 268]	89	288	85.39	26.39	ref|XP_003971337.1| PREDICTED: immunoglobulin superfamily member 11-like [Takifugu rubripes]	168	7e-40	76/88	86.36	1	88	18	105
comp17290_c0_seq1 [795 - 103]	231	226	72.29	73.89	ref|XP_006781437.1| PREDICTED: polyamine-modulated factor 1-like [Neolamprologus brichardi]	339	4e-91	167/225	74.22	7	231	1	226
comp17298_c0_seq1 [143 - 1024]	294	263	76.53	85.55	ref|XP_003449700.1| PREDICTED: deoxycytidine kinase-like [Oreochromis niloticus]	468	1e-129	225/275	81.82	20	294	1	263
comp17313_c0_seq1 [200 - 3]	66	786	92.42	7.76	ref|XP_005732155.1| PREDICTED: tripartite motif-containing protein 46-like isoform X1 [Pundamilia nyererei]	142	3e-32	61/66	92.42	1	66	603	668
comp17313_c1_seq1 [3 - 371]	123	743	84.55	14	ref|XP_004077947.1| PREDICTED: tripartite motif-containing protein 46-like [Oryzias latipes]	225	4e-57	104/123	84.55	1	123	621	743
comp17326_c0_seq1 [2462 - 465]	666	654	90.69	92.35	gb|ABG56392.1| glucose-regulated protein 78 [Paralichthys olivaceus]	1228	0	604/633	95.42	13	645	1	633
comp17329_c0_seq1 [2 - 721]	240	1522	54.58	8.61	ref|XP_005463390.1| PREDICTED: E3 ubiquitin-protein ligase HECW2-like isoform X5 [Oreochromis niloticus]	195	1e-47	131/240	54.58	1	240	455	706
comp17330_c0_seq1 [1570 - 203]	456	454	71.71	72.03	ref|XP_005735320.1| PREDICTED: transcription factor IIIB 50 kDa subunit-like [Pundamilia nyererei]	670	0	327/455	71.87	2	456	1	454
comp17332_c0_seq1 [2 - 208]	69	415	78.26	13.01	ref|XP_004248118.1| PREDICTED: triose phosphate/phosphate translocator, chloroplastic-like isoform 2 [Solanum lycopersicum]	107	2e-21	54/69	78.26	1	69	46	114
comp17335_c0_seq1 [2 - 1132]	377	332	33.42	37.95	ref|XP_005745925.1| PREDICTED: uncharacterized protein LOC102192745 [Pundamilia nyererei]	179	2e-42	126/311	40.51	63	373	1	331
comp17337_c1_seq1 [9 - 626]	206	984	45.15	9.45	ref|XP_004556795.1| PREDICTED: rho GTPase-activating protein 27-like [Maylandia zebra]	161	1e-37	93/192	48.44	8	199	1	199
comp17338_c0_seq1 [1212 - 319]	298	287	83.22	86.41	ref|XP_003452367.1| PREDICTED: 3-hydroxyanthranilate 3,4-dioxygenase-like [Oreochromis niloticus]	535	1e-150	248/287	86.41	12	298	1	287
comp17343_c0_seq1 [1825 - 1037]	263	261	92.4	93.1	emb|CAG07261.1| unnamed protein product [Tetraodon nigroviridis]	505	1e-141	243/261	93.1	3	263	1	261
comp17350_c0_seq1 [3 - 605]	201	697	88.56	25.54	ref|XP_004540867.1| PREDICTED: serine/threonine-protein kinase PAK 6-like isoform X1 [Maylandia zebra] ref|XP_004540868.1| PREDICTED: serine/threonine-protein kinase PAK 6-like isoform X2 [Maylandia zebra]	353	2e-95	178/201	88.56	1	201	2	205
comp17352_c0_seq1 [135 - 554]	140	125	71.43	80	ref|XP_003456137.1| PREDICTED: biogenesis of lysosome-related organelles complex 1 subunit 1-like isoform X1 [Oreochromis niloticus] ref|XP_004547685.1| PREDICTED: biogenesis of lysosome-related organelles complex 1 subunit 1-like [Maylandia zebra] ref|XP_005460869.1| PREDICTED: biogenesis of lysosome-related organelles complex 1 subunit 1-like isoform X2 [Oreochromis niloticus] ref|XP_005729900.…	202	3e-50	100/125	80	16	140	1	125
comp17353_c0_seq1 [3 - 917]	305	242	39.34	49.59	ref|XP_005948711.1| PREDICTED: UPF0544 protein C5orf45 homolog [Haplochromis burtoni]	218	2e-54	120/245	48.98	60	304	1	232
comp17354_c0_seq1 [459 - 1877]	473	467	90.49	91.65	ref|XP_006798596.1| PREDICTED: CAAX prenyl protease 1 homolog [Neolamprologus brichardi]	883	0	428/467	91.65	7	473	1	467
comp17357_c0_seq1 [73 - 2388]	772	751	76.55	78.7	ref|XP_004566686.1| PREDICTED: mitochondrial inner membrane protein-like [Maylandia zebra]	1170	0	591/763	77.46	10	772	1	751
comp17358_c0_seq1 [3 - 869]	289	988	77.85	22.77	ref|XP_005921061.1| PREDICTED: inter-alpha-trypsin inhibitor heavy chain H5-like [Haplochromis burtoni]	466	1e-129	225/277	81.23	1	277	427	703
comp17366_c0_seq1 [320 - 5077]	1586	1566	67.72	68.58	ref|XP_004077201.1| PREDICTED: canalicular multispecific organic anion transporter 1-like isoform 1 [Oryzias latipes]	2186	0	1074/1566	68.58	21	1586	1	1566
comp17368_c0_seq1 [2008 - 281]	576	543	55.38	58.75	ref|XP_005464304.1| PREDICTED: cytoskeleton-associated protein 2-like [Oreochromis niloticus]	520	1e-145	319/567	56.26	7	573	3	540
comp17369_c0_seq1 [26 - 568]	181	1510	58.56	7.02	ref|XP_005944859.1| PREDICTED: collagen alpha-1(XIV) chain-like [Haplochromis burtoni]	215	4e-54	106/144	73.61	38	181	21	164
comp17377_c0_seq1 [848 - 3]	282	583	76.6	37.05	ref|XP_003974555.1| PREDICTED: frizzled-10-B-like [Takifugu rubripes]	456	1e-126	216/252	85.71	31	282	1	252
comp17380_c0_seq1 [381 - 1]	127	1938	99.21	6.5	ref|XP_004545346.1| PREDICTED: A disintegrin and metalloproteinase with thrombospondin motifs 9-like isoform X1 [Maylandia zebra]	271	5e-71	126/127	99.21	1	127	366	492
comp17380_c1_seq1 [1 - 456]	152	1565	92.76	9.01	emb|CBN81084.1| A disintegrin and metalloproteinase with thrombospondin motifs 9 [Dicentrarchus labrax]	297	9e-79	141/147	95.92	6	152	192	337
comp17381_c0_seq1 [247 - 2073]	609	599	92.12	93.66	ref|XP_003456493.1| PREDICTED: ATP-binding cassette sub-family E member 1 [Oreochromis niloticus] ref|XP_006806152.1| PREDICTED: ATP-binding cassette sub-family E member 1-like [Neolamprologus brichardi]	1154	0	561/599	93.66	11	609	1	599
comp17383_c0_seq1 [2 - 241]	80	125	77.5	49.6	dbj|BAO53962.1| neuropeptide B [Oryzias latipes] dbj|BAO53963.1| neuropeptide B [Oryzias latipes]	120	1e-25	62/76	81.58	1	76	43	124
comp17389_c0_seq1 [714 - 268]	149	1678	52.35	4.65	ref|NP_001092114.1| fIg-Hepta protein [Takifugu rubripes] dbj|BAF32963.1| fIg-Hepta [Takifugu rubripes]	162	4e-38	78/121	64.46	11	131	1541	1661
comp17392_c0_seq1 [922 - 299]	208	749	57.21	15.89	ref|XP_003968278.1| PREDICTED: transient receptor potential cation channel subfamily V member 1-like [Takifugu rubripes]	241	2e-61	119/191	62.3	10	200	556	743
comp17393_c1_seq1 [3 - 212]	70	427	88.57	14.52	ref|XP_004084993.1| PREDICTED: angiopoietin-1-like [Oryzias latipes]	136	3e-30	62/70	88.57	1	70	304	373
comp17398_c0_seq1 [375 - 1142]	256	348	81.64	60.06	ref|XP_005461349.1| PREDICTED: NADH dehydrogenase [ubiquinone] 1 alpha subcomplex assembly factor 5-like [Oreochromis niloticus]	450	1e-124	209/250	83.6	4	253	93	343
comp17402_c0_seq1 [1177 - 143]	345	388	89.86	79.9	ref|XP_004571039.1| PREDICTED: matrix metalloproteinase-23-like [Maylandia zebra] ref|XP_005730829.1| PREDICTED: matrix metalloproteinase-23-like [Pundamilia nyererei] ref|XP_006785403.1| PREDICTED: matrix metalloproteinase-23-like [Neolamprologus brichardi]	655	0	310/343	90.38	3	345	46	388
comp17404_c0_seq1 [1267 - 155]	371	355	74.66	78.03	ref|XP_005940911.1| PREDICTED: NADH dehydrogenase [ubiquinone] 1 alpha subcomplex subunit 10, mitochondrial-like [Haplochromis burtoni]	598	1e-168	277/355	78.03	17	371	1	355
comp17405_c1_seq1 [310 - 2]	103	769	99.03	17.17	ref|XP_005914222.1| PREDICTED: receptor-type tyrosine-protein phosphatase epsilon-like isoform X1 [Haplochromis burtoni]	222	4e-56	102/103	99.03	1	103	184	576
comp17408_c0_seq1 [1 - 978]	326	2885	66.87	7.56	ref|XP_007556389.1| PREDICTED: BAH and coiled-coil domain-containing protein 1-like [Poecilia formosa]	471	1e-130	218/253	86.17	74	326	2632	2885
comp17411_c0_seq1 [403 - 2]	134	666	37.31	7.51	ref|XP_005931283.1| PREDICTED: SHC-transforming protein 3-like [Haplochromis burtoni]	106	3e-21	50/51	98.04	34	84	1	51
comp17413_c1_seq1 [25 - 510]	162	106	64.2	98.11	ref|XP_003972314.1| PREDICTED: protein Asterix-like [Takifugu rubripes]	215	4e-54	104/106	98.11	57	162	1	106
comp17421_c0_seq1 [7 - 462]	152	117	54.61	70.94	ref|XP_003460314.1| PREDICTED: CD59 glycoprotein-like [Oreochromis niloticus]	178	5e-43	83/117	70.94	36	152	1	117
comp17428_c0_seq1 [2 - 613]	204	185	54.9	60.54	ref|XP_006803377.1| PREDICTED: NADH dehydrogenase [ubiquinone] 1 beta subcomplex subunit 5, mitochondrial-like [Neolamprologus brichardi] ref|XP_006810272.1| PREDICTED: NADH dehydrogenase [ubiquinone] 1 beta subcomplex subunit 5, mitochondrial-like [Neolamprologus brichardi]	232	5e-59	112/185	60.54	20	204	1	185
comp17432_c0_seq1 [706 - 311]	132	433	58.33	17.78	ref|XP_003441207.1| PREDICTED: uncharacterized protein C6orf118-like isoform X1 [Oreochromis niloticus]	140	1e-31	77/130	59.23	1	130	299	433
comp17434_c0_seq1 [497 - 147]	117	1062	67.52	7.44	emb|CBN80832.1| Zinc finger E-box-binding homeobox 2 [Dicentrarchus labrax]	138	8e-31	79/117	67.52	1	117	947	1062
comp17438_c0_seq1 [572 - 150]	141	143	67.38	66.43	ref|XP_005917524.1| PREDICTED: cytochrome b-c1 complex subunit 7-like [Haplochromis burtoni]	211	8e-53	95/124	76.61	18	141	20	143
comp17444_c0_seq1 [1076 - 156]	307	302	85.99	87.42	ref|XP_003446227.1| PREDICTED: peptidyl-prolyl cis-trans isomerase E-like isoform X1 [Oreochromis niloticus]	544	1e-152	264/302	87.42	6	307	1	302
comp17448_c0_seq1 [20 - 472]	151	113	72.85	97.35	ref|XP_003975931.1| PREDICTED: dolichyl-diphosphooligosaccharide--protein glycosyltransferase subunit DAD1-like [Takifugu rubripes] emb|CAF97730.1| unnamed protein product [Tetraodon nigroviridis]	226	2e-57	110/113	97.35	39	151	1	113
comp17449_c0_seq1 [255 - 1]	85	170	38.82	19.41	ref|XP_005946289.1| PREDICTED: LIM domain transcription factor LMO4.1-like isoform X1 [Haplochromis burtoni]	67	2e-09	33/40	82.5	46	85	1	40
comp17449_c1_seq1 [290 - 3]	96	170	97.92	55.29	ref|XP_005946289.1| PREDICTED: LIM domain transcription factor LMO4.1-like isoform X1 [Haplochromis burtoni]	199	3e-49	94/96	97.92	1	96	38	133
comp17452_c0_seq1 [1095 - 79]	339	335	89.97	91.04	ref|XP_003455538.2| PREDICTED: mediator of RNA polymerase II transcription subunit 27-like [Oreochromis niloticus]	637	1e-180	305/319	95.61	21	339	17	335
comp17453_c0_seq1 [277 - 2259]	661	659	76.25	76.48	ref|XP_003439284.1| PREDICTED: FAST kinase domain-containing protein 3-like isoform X1 [Oreochromis niloticus] ref|XP_005449026.1| PREDICTED: FAST kinase domain-containing protein 3-like isoform X2 [Oreochromis niloticus]	1021	0	504/655	76.95	7	661	1	659
[truncated: 22,053 more rows]
