# Supplementary material for: Transcriptome Analysis for Identification of Genes Related to Gonad Differentiation, Growth, Immune Response and Marker Discovery in The Turbot (Scophthalmus maximus)
Source: PLoS One. 2016 Feb 29;11(2):e0149414. doi: 10.1371/journal.pone.0149414 (PMC4771204; doi:10.1371/journal.pone.0149414)
Supplement: S2 Table — (XLS) [file pone.0149414.s003.xls]

## Sheet: Sheet1
Immnue signal pathway	Gene name	Corresponding protein	Transcript ID
complement pathway	C1q	c1q-like proteins	comp17698_c0_seq1;comp19928_c0_seq1;comp20482_c0_seq1;comp20771_c0_seq1
	C3	complement component C3	comp36664_c18_seq1;comp35868_c0_seq1
	C6	PREDICTED: complement component C6-like	comp36178_c0_seq1
	C7	complement component 7	comp30325_c1_seq1
	C8	complement component 8	comp30279_c0_seq1;comp28493_c0_seq1
	Bf/Df/If	complement factors B/D/I	comp33003_c0_seq1;comp27974_c0_seq1;comp30429_c0_seq1
	C5aR1	PREDICTED: C5a anaphylatoxin chemotactic receptor 1-like isoform X1	comp34454_c1_seq1
	C3aR1	PREDICTED: C3a anaphylatoxin chemotactic receptor-like	comp27493_c0_seq1
Toll-like receptor signaling pathway	TLR3	toll-like receptor 3	comp1806_c1_seq1;comp23728_c2_seq1;comp28535_c0_seq1
	TLR13	PREDICTED: toll-like receptor 13-like	comp10386_c0_seq1;comp21400_c1_seq1;comp22885_c0_seq1;comp23509_c2_seq1;comp23509_c3_seq1;comp31923_c1_seq1
	TLR8	toll-like receptor 8	comp27141_c0_seq1;comp27141_c1_seq1
	TLR5	toll-like receptor 5 membrane form	comp30400_c0_seq1;comp30400_c1_seq1;comp30400_c2_seq1;comp30400_c3_seq1;comp30400_c4_seq1
	TLR2	toll-like receptor 2	comp25408_c1_seq1;comp25741_c0_seq1;comp34994_c0_seq1;comp351967_c0_seq1
	TLR9	TLR9 isoform A	comp706388_c0_seq1
	IRAK3	PREDICTED: interleukin-1 receptor-associated kinase 3	comp34107_c3_seq1
	IRAK4	interleukin-1 receptor-associated kinase 4	comp77400_c0_seq1
	TOLLIP	toll-interacting protein
	Rac1	ras-related C3 botulinum toxin substrate 1 (Rac1)
caspase1/3/6/7/9/10	CASP8	caspase 8	comp33690_c0_seq1;comp33690_c1_seq1
	TRAF3	PREDICTED: TNF receptor-associated factor 3-like	comp36502_c11_seq1
RIP1 新发现2/3/4	RIP1	PREDICTED: receptor-interacting serine/threonine-protein kinase 1-like isoform X1	comp34101_c0_seq1
	MKK4	mitogen-activated protein kinase kinase 4	comp34789_c3_seq1
	IKKα	PREDICTED: inhibitor of nuclear factor kappa-B kinase subunit alpha-like isoform X1	comp38066_c3_seq1
	IKKε	PREDICTED: inhibitor of nuclear factor kappa-B kinase subunit epsilon-like	comp36349_c0_seq1
	JNK1/MAPK8	PREDICTED: JNK1/MAPK8-associated membrane protein-like	comp36712_c3_seq1
	MEK2	PREDICTED: dual specificity mitogen-activated protein kinase kinase 2-like	comp33515_c6_seq1
	IRF5	interferon regulatory factor 5	comp31158_c0_seq1
	IRF7	interferon regulatory factor 7	comp28134_c0_seq1
	IL-1β	interleukin 1 beta	comp5216_c1_seq1
B cell receptor signaling pathway	LYN	PREDICTED: tyrosine-protein kinase Lyn-like	comp34243_c0_seq1
	BLNK	PREDICTED: B-cell linker protein-like	comp31993_c0_seq1;comp37891_c3_seq1
	SOS	PREDICTED: son of sevenless homolog 1/2	comp33258_c0_seq1;comp37121_c1_seq1;comp37121_c2_seq1;comp37121_c5_seq1
	PLC-γ2	phospholipase C gamma 2	comp36414_c3_seq1
	RasGRP3	PREDICTED: ras guanyl-releasing protein 3 isoform X1	comp28626_c1_seq1;comp28626_c3_seq1
	NFAT	PREDICTED: nuclear factor of activated T-cells 5-like	comp35558_c1_seq1;comp37909_c16_seq1
	GADS	PREDICTED: GRB2-related adapter protein 2-like	comp34704_c4_seq1
T cell receptor signaling pathway	TCRα	T cell receptor alpha chain	comp35651_c2_seq1
	RasGRP1	PREDICTED: RAS guanyl-releasing protein 1-like	comp30716_c3_seq1
	Ras	PREDICTED: GTPase HRas-like	comp37057_c0_seq1
	MKK7	PREDICTED: dual specificity mitogen-activated protein kinase kinase 7-like isoform X1
	Rho/Cdc42	Cell division control protein 42 homolog precursor	comp27619_c0_seq1
	IKKα	PREDICTED: inhibitor of nuclear factor kappa-B kinase subunit alpha-like isoform X1	comp38066_c3_seq1
	MEK2	PREDICTED: mitogen-activated protein kinase kinase 2-like	comp33515_c6_seq1
	CD28	T cell surface glycoprotein CD28	comp38145_c4_seq1
	GADS	PREDICTED: GRB2-related adapter protein 2-like	comp34704_c4_seq1
	GRB2	PREDICTED: growth factor receptor-bound protein 2	comp36240_c13_seq1
	NCK1	Cytoplasmic protein 1	comp36648_c3_seq1
	NCK2	PREDICTED: cytoplasmic protein 2-like isoform X1	comp37165_c4_seq1
Interleukins	IL-12	interleukin-12	comp230_c0_seq1
	IL-15	interleukin-15	comp29948_c0_seq1
	IL-18	PREDICTED: interleukin-18-like	comp36448_c0_seq1
	IL-16	PREDICTED: pro-interleukin-16-like	comp33588_c4_seq1
	IL17RD	PREDICTED: interleukin-17 receptor D-like	comp1576_c1_seq1
	IL18R1	interleukin-18 receptor 1	comp3046_c0_seq1;comp22532_c0_seq1
	IL1R1	interleukin-1 receptor 1	comp28977_c1_seq1
	Il15ra	interleukin-15 receptor alpha chain	comp32729_c2_seq1
antimicrobial peptides (AMPs)	Nkl	NK-lysin-like	comp18948_c0_seq1
	Defensin	defensin-like protein 1	comp15058_c0_seq1
	hepc2	hepcidin-2	comp28183_c0_seq1
Tumor necrosis factors	TNFRSF	tumor necrosis factor receptor superfamily member	comp1213_c0_seq1;comp1907_c0_seq1;comp7160_c0_seq1;comp10850_c0_seq1;comp17063_c0_seq1;comp27746_c1_seq1
	TNFAIP	tumor necrosis factor alpha-induced protein	comp24563_c0_seq1;comp24563_c1_seq1;comp31809_c1_seq1;
	TNFRSF14	tumor necrosis factor superfamily member 14	comp31551_c0_seq1;comp16386_c0_seq1;comp36073_c1_seq1;comp37544_c8_seq1
Chemokines	CC/Ccr	CC chemokines and receptors	comp19681_c0_seq1;comp19718_c0_seq1;comp26517_c1_seq1;comp27007_c1_seq1;comp28980_c2_seq1;comp28980_c1_seq1;comp28980_c4_seq1
			comp30543_c0_seq1;comp30600_c0_seq1;comp34671_c2_seq1;comp38188_c1_seq1;comp170770_c0_seq1;comp616720_c0_seq1
	CXCR4	C-X-C chemokine receptor type 4 protein	comp6280_c0_seq1;comp20152_c0_seq1;comp30022_c2_seq1;comp32204_c0_seq1;comp33377_c3_seq1;comp34762_c0_seq1;comp53266_c0_seq1
			comp97083_c0_seq1
Apoptosis or programmed cell death	Fas	PREDICTED: tumor necrosis factor receptor superfamily member 6B-like (Fas)	comp17063_c0_seq1
	TNF-R1	PREDICTED: tumor necrosis factor receptor superfamily member 1A-like isoform X1	comp33623_c0_seq1
	RIP1	PREDICTED: receptor-interacting serine/threonine-protein kinase 1-like isoform X1	comp34101_c0_seq1
	IRAK4	interleukin-1 receptor-associated kinase 4	comp77400_c0_seq1
	IKAK3	PREDICTED: interleukin-1 receptor-associated kinase 3	comp34107_c3_seq1
	TRAF2	PREDICTED: TNF receptor-associated factor 2-like	comp26413_c0_seq1;comp26467_c3_seq1;comp26467_c5_seq1
	FLAR	FADD-like apoptosis regulator	comp32883_c0_seq1
	CASP8	caspase 8	comp33690_c0_seq1
	CASP10	caspase 10	comp23574_c1_seq1
	CyC	cytochrome c	comp29188_c0_seq1
	Apaf-1	PREDICTED: apoptotic protease-activating factor 1-like	comp33197_c1_seq1
	AIF	PREDICTED: apoptosis-inducing factor (1/2/3)	comp33656_c0_seq1;comp35660_c2_seq1;comp36996_c16_seq1;comp25435_c2_seq1;comp25435_c1_seq1
	ENDO-G	PREDICTED: endonuclease G, mitochondrial	comp30262_c0_seq1
	Bax	Bcl-2-associated X protein	comp26832_c0_seq1
	DFF	PREDICTED: DNA fragmentation factor subunits (alpha beta)	comp37818_c3_seq1;comp28154_c0_seq1

## Sheet: Sheet2
Query	NCBI ID	NR Function	Spcies	Evalue
comp0_c0_seq1	ref|XP_005467101.1|	PREDICTED: zinc finger homeobox protein 3-like	Oreochromis niloticus	1e-44
comp10_c0_seq1	ref|XP_007547397.1|	PREDICTED: nebulin, partial	Poecilia formosa	3e-43
comp14_c0_seq1	ref|XP_004560911.1|	PREDICTED: transcription factor EC-like isoform X6	Maylandia zebra	2e-24
comp28_c0_seq1	gb|AHL44990.1|	TNF13B-like protein	Miichthys miiuy	2e-40
comp32_c0_seq1	ref|XP_005454120.1|	PREDICTED: interleukin-17 receptor D-like isoform X1	Oreochromis niloticus	2e-14
comp36_c0_seq1	ref|XP_005728064.1|	PREDICTED: dual oxidase 1-like	Pundamilia nyererei	2e-47
comp37_c0_seq1	ref|XP_005473079.1|	PREDICTED: cell wall protein DAN4-like isoform X2	Oreochromis niloticus	3e-11
comp38_c0_seq1	ref|XP_005468520.1|	PREDICTED: envoplakin-like	Oreochromis niloticus	3e-22
comp39_c1_seq1	ref|XP_006787183.1|	PREDICTED: early growth response protein 1-like	Neolamprologus brichardi	9e-38
comp41_c0_seq1	ref|XP_004075526.1|	PREDICTED: ryanodine receptor 1-like	Oryzias latipes	2e-30
comp54_c0_seq1	ref|XP_005913271.1|	PREDICTED: probable G-protein coupled receptor 112-like isoform X1	Haplochromis burtoni	1e-66
comp62_c0_seq1	ref|XP_007567109.1|	PREDICTED: pleckstrin homology domain-containing family H member 1	Poecilia formosa	1e-111
comp65_c0_seq1	ref|XP_005456109.1|	PREDICTED: GRAM domain-containing protein 1A-like isoform X2	Oreochromis niloticus	6e-10
comp81_c0_seq1	ref|XP_007549989.1|	PREDICTED: uncharacterized protein LOC103136608	Poecilia formosa	1e-23
comp81_c1_seq1	ref|XP_003442289.2|	PREDICTED: genetic suppressor element 1-like isoform X1	Oreochromis niloticus	6e-26
comp85_c0_seq1	ref|XP_005479304.1|	PREDICTED: obscurin-like	Oreochromis niloticus	4e-13
comp87_c0_seq1	ref|XP_004076442.1|	PREDICTED: sorting nexin-19-like	Oryzias latipes	2e-65
comp89_c0_seq1	ref|XP_005947907.1|	PREDICTED: matrix metalloproteinase-23-like	Haplochromis burtoni	1e-30
comp93_c0_seq1	ref|XP_007574875.1|	PREDICTED: uncharacterized protein LOC103153784	Poecilia formosa	3e-16
comp101_c0_seq1	ref|XP_005946405.1|	PREDICTED: ephrin type-A receptor 7-like isoform X1	Haplochromis burtoni	3e-41
comp102_c1_seq1	ref|XP_005720968.1|	PREDICTED: mothers against decapentaplegic homolog 4-like isoform X2	Pundamilia nyererei	6e-27
comp106_c0_seq1	ref|XP_003444362.1|	PREDICTED: protein-lysine 6-oxidase-like isoform X1	Oreochromis niloticus	5e-27
comp109_c0_seq1	ref|XP_003448943.1|	PREDICTED: protein QNR-71-like	Oreochromis niloticus	3e-28
comp112_c0_seq1	ref|XP_003440828.1|	PREDICTED: zinc finger protein DPF3-like isoform X1	Oreochromis niloticus	1e-81
comp112_c1_seq1	ref|XP_005449754.1|	PREDICTED: zinc finger protein DPF3-like isoform X4	Oreochromis niloticus	3e-28
comp115_c0_seq1	ref|XP_006798076.1|	PREDICTED: GTPase IMAP family member 7-like	Neolamprologus brichardi	1e-07
comp117_c0_seq1	ref|XP_006788806.1|	PREDICTED: adenosine receptor A2a-like	Neolamprologus brichardi	2e-24
comp118_c0_seq1	ref|XP_006790936.1|	PREDICTED: polycystin-1-like	Neolamprologus brichardi	8e-46
comp118_c1_seq1	ref|XP_005735735.1|	PREDICTED: polycystin-1-like isoform X4	Pundamilia nyererei	2e-34
comp122_c0_seq1	emb|CAG00464.1|	unnamed protein product	Tetraodon nigroviridis	9e-92
comp126_c0_seq1	ref|XP_004547040.1|	PREDICTED: follistatin-A-like isoform X2	Maylandia zebra	3e-53
comp127_c0_seq1	ref|XP_004545922.1|	PREDICTED: protocadherin alpha-3-like	Maylandia zebra	1e-83
comp131_c0_seq1	ref|XP_003962053.1|	PREDICTED: LOW QUALITY PROTEIN: ATP-binding cassette sub-family A member 12-like	Takifugu rubripes	4e-32
comp142_c0_seq1	ref|XP_007540949.1|	PREDICTED: slit homolog 1 protein-like	Poecilia formosa	2e-62
comp143_c0_seq1	ref|XP_006805411.1|	PREDICTED: low-density lipoprotein receptor class A domain-containing protein 2-like	Neolamprologus brichardi	4e-61
comp153_c0_seq1	ref|XP_003962735.1|	PREDICTED: ALK tyrosine kinase receptor-like	Takifugu rubripes	2e-28
comp153_c1_seq1	ref|XP_004082586.1|	PREDICTED: LOW QUALITY PROTEIN: ALK tyrosine kinase receptor-like	Oryzias latipes	4e-19
comp157_c0_seq1	emb|CBN82079.1|	Lipin-2	Dicentrarchus labrax	2e-29
comp169_c0_seq1	ref|XP_005912889.1|	PREDICTED: protein patched homolog 1-like	Haplochromis burtoni	1e-47
comp169_c1_seq1	ref|XP_007567063.1|	PREDICTED: protein patched homolog 2	Poecilia formosa	7e-88
comp171_c0_seq1	ref|XP_005924520.1|	PREDICTED: chondroitin sulfate proteoglycan 4-like	Haplochromis burtoni	1e-29
comp175_c1_seq1	emb|CBN82125.1|	Cadherin-7	Dicentrarchus labrax	7e-29
comp192_c0_seq1	ref|XP_005466187.1|	PREDICTED: Na(+)/H(+) exchange regulatory cofactor NHE-RF3-like isoform X2	Oreochromis niloticus	3e-23
comp194_c1_seq1	ref|XP_004075211.1|	PREDICTED: protein Shroom3-like	Oryzias latipes	4e-19
comp206_c0_seq1	ref|XP_004081375.1|	PREDICTED: dermatan-sulfate epimerase-like protein-like	Oryzias latipes	4e-30
comp210_c0_seq1	ref|XP_005463034.1|	PREDICTED: uncharacterized protein LOC102081790	Oreochromis niloticus	1e-23
comp211_c0_seq1	ref|XP_005931425.1|	PREDICTED: fas apoptotic inhibitory molecule 3-like	Haplochromis burtoni	1e-19
comp214_c0_seq1	ref|XP_006783969.1|	PREDICTED: homeobox protein Nkx-2.5-like	Neolamprologus brichardi	1e-14
comp221_c0_seq1	ref|XP_006802852.1|	PREDICTED: myelin protein P0-like	Neolamprologus brichardi	7e-12
comp226_c0_seq1	ref|XP_005451093.1|	PREDICTED: transcriptional enhancer factor TEF-3-like	Oreochromis niloticus	4e-92
comp226_c1_seq1	ref|XP_004069939.1|	PREDICTED: transcriptional enhancer factor TEF-3-like	Oryzias latipes	2e-33
comp230_c0_seq1	gb|AHD03827.1|	interleukin-12	Epinephelus coioides	1e-29
comp238_c1_seq1	ref|XP_003452925.1|	PREDICTED: NADPH oxidase organizer 1-like	Oreochromis niloticus	8e-18
comp241_c0_seq1	ref|XP_005450293.1|	PREDICTED: probable G-protein coupled receptor 22-like	Oreochromis niloticus	1e-50
comp245_c0_seq1	ref|XP_006782102.1|	PREDICTED: LOW QUALITY PROTEIN: probable phospholipid-transporting ATPase VB-like	Neolamprologus brichardi	3e-35
comp251_c0_seq1	ref|XP_005748603.1|	PREDICTED: cyclin-dependent kinase 15-like	Pundamilia nyererei	1e-36
comp253_c1_seq1	ref|XP_006791298.1|	PREDICTED: pro-neuregulin-3, membrane-bound isoform-like	Neolamprologus brichardi	1e-16
comp259_c0_seq1	ref|XP_005721902.1|	PREDICTED: polycystin-1-like	Pundamilia nyererei	9e-26
comp259_c1_seq1	emb|CBN81180.1|	Polycystin-1	Dicentrarchus labrax	5e-25
comp267_c0_seq1	ref|XP_005730105.1|	PREDICTED: multiple epidermal growth factor-like domains protein 11-like isoform X1	Pundamilia nyererei	1e-114
comp268_c0_seq1	gb|ACM08348.1|	Vacuolar protein sorting-associated protein 52 homolog	Salmo salar	1e-10
comp276_c0_seq1	ref|XP_006800613.1|	PREDICTED: protein turtle homolog B-like	Neolamprologus brichardi	3e-51
comp293_c0_seq1	ref|XP_005732502.1|	PREDICTED: NACHT and WD repeat domain-containing protein 1-like	Pundamilia nyererei	4e-37
comp296_c0_seq1	ref|XP_004562004.1|	PREDICTED: leukemia inhibitory factor receptor-like	Maylandia zebra	2e-16
comp317_c0_seq1	ref|XP_006798138.1|	PREDICTED: chondroadherin-like protein-like	Neolamprologus brichardi	1e-30
comp320_c0_seq1	ref|XP_003968204.1|	PREDICTED: disco-interacting protein 2 homolog C-like	Takifugu rubripes	9e-83
comp321_c0_seq1	ref|XP_005744310.1|	PREDICTED: fidgetin-like	Pundamilia nyererei	5e-34
comp331_c1_seq1	ref|XP_005467728.1|	PREDICTED: beta-klotho	Oreochromis niloticus	3e-31
comp333_c1_seq1	ref|XP_005340573.1|	PREDICTED: ryanodine receptor 1	Ictidomys tridecemlineatus	2e-33
comp338_c0_seq1	emb|CAG10063.1|	unnamed protein product	Tetraodon nigroviridis	7e-07
comp343_c0_seq1	ref|XP_005943507.1|	PREDICTED: TGF-beta receptor type-2-like	Haplochromis burtoni	6e-29
comp348_c0_seq1	ref|XP_006781464.1|	PREDICTED: janus kinase and microtubule-interacting protein 3-like isoform X3	Neolamprologus brichardi	4e-18
comp349_c0_seq1	ref|XP_005474289.1|	PREDICTED: VPS10 domain-containing receptor SorCS3-like	Oreochromis niloticus	2e-54
comp352_c0_seq1	ref|XP_005453253.1|	PREDICTED: uncharacterized protein LOC102082086	Oreochromis niloticus	1e-24
comp352_c1_seq1	ref|XP_005453189.1|	PREDICTED: poly	ADP-ribose	6e-11
comp354_c1_seq1	ref|XP_006785542.1|	PREDICTED: PR domain zinc finger protein 16-like isoform X5	Neolamprologus brichardi	7e-27
comp359_c0_seq1	ref|XP_005463607.1|	PREDICTED: sodium-dependent neutral amino acid transporter B(0)AT1-like	Oreochromis niloticus	3e-36
comp362_c0_seq1	ref|XP_004558707.1|	PREDICTED: protein crumbs homolog 1-like	Maylandia zebra	2e-26
comp364_c1_seq1	ref|XP_005460398.1|	PREDICTED: protein crumbs homolog 1-like isoform X7	Oreochromis niloticus	2e-52
comp366_c0_seq1	ref|XP_003449764.2|	PREDICTED: protein FAM160A1-like isoform X1	Oreochromis niloticus	2e-94
comp367_c1_seq1	ref|XP_005451181.1|	PREDICTED: inactive N-acetylated-alpha-linked acidic dipeptidase-like protein 2-like isoform X4	Oreochromis niloticus	1e-30
comp379_c0_seq1	gb|AHW26852.1|	hypothetical protein SEEA0014_08760	Salmonella enterica subsp. enterica serovar Abony str. 0014	1e-48
comp385_c1_seq1	ref|XP_003449217.1|	PREDICTED: protein Wnt-2-like isoform X1	Oreochromis niloticus	5e-52
comp390_c0_seq1	ref|XP_005478571.1|	PREDICTED: protein naked cuticle homolog 2-like isoform X1	Oreochromis niloticus	5e-09
comp398_c0_seq1	emb|CBN81102.1|	Dopamine D1B receptor	Dicentrarchus labrax	2e-41
comp402_c0_seq1	ref|XP_005478443.1|	PREDICTED: piezo-type mechanosensitive ion channel component 2-like	Oreochromis niloticus	7e-13
comp403_c0_seq1	ref|XP_007543290.1|	PREDICTED: protocadherin gamma-C3-like	Poecilia formosa	2e-39
comp405_c0_seq1	ref|XP_006784194.1|	PREDICTED: arrestin domain-containing protein 3-like	Neolamprologus brichardi	5e-18
comp412_c0_seq1	ref|XP_005947684.1|	PREDICTED: unconventional myosin-VIIa-like isoform X1	Haplochromis burtoni	2e-30
comp414_c0_seq1	ref|XP_006791917.1|	PREDICTED: protein NLRC3-like	Neolamprologus brichardi	8e-47
comp414_c1_seq1	ref|XP_005950378.1|	PREDICTED: protein NLRC3-like	Haplochromis burtoni	7e-37
comp415_c0_seq1	ref|XP_005453875.1|	PREDICTED: acetylcholinesterase collagenic tail peptide-like isoform X1	Oreochromis niloticus	6e-15
comp423_c0_seq1	emb|CAG09338.1|	unnamed protein product	Tetraodon nigroviridis	1e-123
comp423_c1_seq1	ref|XP_004557705.1|	PREDICTED: dipeptidyl peptidase 4-like	Maylandia zebra	2e-46
comp424_c1_seq1	ref|XP_005913258.1|	PREDICTED: dystrophin-related protein 2-like isoform X4	Haplochromis burtoni	5e-39
comp436_c0_seq1	ref|XP_007556356.1|	PREDICTED: protein sidekick-2-like isoform X2	Poecilia formosa	3e-40
comp440_c0_seq1	emb|CBN81929.1|	Carboxypeptidase A6	Dicentrarchus labrax	9e-58
comp444_c1_seq1	ref|XP_005168267.1|	PREDICTED: uncharacterized protein LOC101884117	Danio rerio	2e-07
comp446_c0_seq1	ref|XP_005939877.1|	PREDICTED: nck-associated protein 5-like isoform X3	Haplochromis burtoni	2e-37
comp446_c1_seq1	ref|XP_003962237.1|	PREDICTED: uncharacterized protein LOC101078066	Takifugu rubripes	2e-24
comp467_c1_seq1	ref|XP_005455171.1|	PREDICTED: thrombospondin type-1 domain-containing protein 7A-like isoform X1	Oreochromis niloticus	6e-35
comp468_c0_seq1	gb|ADW24145.1|	potassium channel Kv1.1a	Lateolabrax japonicus	1e-19
comp481_c0_seq1	emb|CBN81833.1|	Beta,beta-carotene 15,15'-monooxygenase	Dicentrarchus labrax	4e-71
comp483_c0_seq1	ref|XP_003606041.1|	Photosystem I assembly protein ycf3	Medicago truncatula	3e-31
comp485_c0_seq1	emb|CAG12634.1|	unnamed protein product	Tetraodon nigroviridis	7e-49
comp487_c0_seq1	ref|XP_004557746.1|	PREDICTED: low-density lipoprotein receptor-related protein 2-like	Maylandia zebra	2e-30
comp490_c0_seq1	ref|XP_005811893.1|	PREDICTED: arf-GAP with SH3 domain, ANK repeat and PH domain-containing protein 1-like	Xiphophorus maculatus	5e-66
comp490_c1_seq1	ref|XP_004547802.1|	PREDICTED: arf-GAP with SH3 domain, ANK repeat and PH domain-containing protein 1-like, partial	Maylandia zebra	3e-48
comp491_c0_seq1	gb|ACU27030.1|	novel immune-type receptor 1	Dicentrarchus labrax	2e-20
comp499_c0_seq1	ref|XP_005798775.1|	PREDICTED: collagen alpha-1(XXVII) chain A-like	Xiphophorus maculatus	2e-25
comp508_c0_seq1	ref|XP_004540122.1|	PREDICTED: human immunodeficiency virus type I enhancer-binding protein 2 homolog	Maylandia zebra	6e-46
comp508_c1_seq1	ref|XP_004540122.1|	PREDICTED: human immunodeficiency virus type I enhancer-binding protein 2 homolog	Maylandia zebra	7e-35
comp511_c0_seq1	ref|XP_005748166.1|	PREDICTED: uncharacterized protein LOC102211451	Pundamilia nyererei	2e-29
comp511_c1_seq1	ref|XP_003457699.2|	PREDICTED: endonuclease domain-containing 1 protein-like	Oreochromis niloticus	3e-37
comp513_c0_seq1	ref|XP_005376225.1|	PREDICTED: SPARC isoform X4	Chinchilla lanigera	1e-12
comp518_c1_seq1	ref|XP_006796359.1|	PREDICTED: midasin-like	Neolamprologus brichardi	6e-50
comp526_c0_seq1	emb|CAG01267.1|	unnamed protein product	Tetraodon nigroviridis	4e-25
comp569_c0_seq1	ref|XP_004913230.1|	PREDICTED: uncharacterized protein LOC101734441	Xenopus (Silurana) tropicalis	2e-26
comp594_c0_seq1	ref|XP_004066542.1|	PREDICTED: kalirin-like	Oryzias latipes	5e-55
comp597_c0_seq1	ref|XP_005742042.1|	PREDICTED: probable G-protein coupled receptor 158-like isoform X1	Pundamilia nyererei	1e-67
comp603_c0_seq1	ref|XP_003968051.1|	PREDICTED: solute carrier family 22 member 13-like, partial	Takifugu rubripes	7e-24
comp608_c0_seq1	ref|XP_005798753.1|	PREDICTED: uncharacterized protein LOC102219883	Xiphophorus maculatus	8e-74
comp609_c0_seq1	emb|CBN81727.1|	Chondroadherin	Dicentrarchus labrax	2e-32
comp609_c1_seq1	emb|CBN81727.1|	Chondroadherin	Dicentrarchus labrax	1e-68
comp623_c0_seq1	ref|XP_006801487.1|	PREDICTED: dynein heavy chain 11, axonemal-like	Neolamprologus brichardi	6e-43
comp635_c0_seq1	ref|XP_004539573.1|	PREDICTED: usherin-like	Maylandia zebra	7e-28
comp670_c1_seq1	emb|CBN80669.1|	Asporin	Dicentrarchus labrax	2e-44
comp672_c0_seq1	ref|XP_005923556.1|	PREDICTED: receptor-type tyrosine-protein phosphatase F-like	Haplochromis burtoni	2e-61
comp677_c0_seq1	ref|XP_006796231.1|	PREDICTED: glutamate receptor ionotropic, NMDA 2A-like	Neolamprologus brichardi	8e-37
comp683_c0_seq1	ref|XP_005346632.1|	PREDICTED: transcription factor Sp9	Microtus ochrogaster	2e-37
comp687_c0_seq1	ref|XP_004568749.1|	PREDICTED: UPF0258 protein KIAA1024-like isoform X4	Maylandia zebra	1e-100
comp708_c0_seq1	ref|XP_004253490.1|	PREDICTED: leucine aminopeptidase 1, chloroplastic-like, partial	Solanum lycopersicum	9e-58
comp715_c0_seq1	ref|XP_007549189.1|	PREDICTED: filamin-A-interacting protein 1-like	Poecilia formosa	9e-22
comp716_c0_seq1	ref|XP_007568740.1|	PREDICTED: SH3 domain-binding protein 4-A-like isoform X2	Poecilia formosa	4e-30
comp719_c0_seq1	ref|NP_001191724.1|	cocaine- and amphetamine-regulated transcript ch9	Oryzias latipes	3e-07
comp721_c0_seq1	ref|XP_005451954.1|	PREDICTED: immunoglobulin superfamily member 10-like	Oreochromis niloticus	7e-24
comp724_c0_seq1	gb|AAW73155.1|	M5 muscarinic receptor	Lepomis macrochirus	8e-49
comp725_c0_seq1	ref|XP_005733723.1|	PREDICTED: AT-rich interactive domain-containing protein 3A-like	Pundamilia nyererei	2e-47
comp735_c0_seq1	ref|XP_004235632.1|	PREDICTED: GDSL esterase/lipase APG-like	Solanum lycopersicum	5e-44
comp742_c0_seq1	ref|XP_005459791.1|	PREDICTED: uncharacterized protein LOC102079668	Oreochromis niloticus	1e-23
comp748_c0_seq1	ref|NP_001233775.1|	uncharacterized protein LOC544002	Solanum lycopersicum	2e-41
comp758_c0_seq1	ref|XP_004211774.1|	PREDICTED: zinc finger BED domain-containing protein 1-like	Hydra vulgaris	3e-35
comp761_c0_seq1	ref|XP_005449290.1|	PREDICTED: mucin-2-like isoform X1	Oreochromis niloticus	1e-22
comp770_c0_seq1	ref|XP_005727736.1|	PREDICTED: neuronal acetylcholine receptor subunit alpha-5-like isoform X1	Pundamilia nyererei	7e-29
comp795_c0_seq1	emb|CBN81752.1|	Pol polyprotein	Dicentrarchus labrax	8e-09
comp795_c1_seq1	emb|CBN81175.1|	Pol polyprotein	Dicentrarchus labrax	1e-34
comp801_c0_seq1	ref|XP_003975312.1|	PREDICTED: kelch-like protein 14-like	Takifugu rubripes	7e-34
comp805_c0_seq1	ref|XP_006803662.1|	PREDICTED: zinc finger and BTB domain-containing protein 37-like	Neolamprologus brichardi	5e-63
comp805_c1_seq1	ref|XP_004569386.1|	PREDICTED: zinc finger and BTB domain-containing protein 37-like isoform X1	Maylandia zebra	7e-78
comp818_c0_seq1	ref|XP_002666625.3|	PREDICTED: piezo-type mechanosensitive ion channel component 2-like, partial	Danio rerio	5e-31
comp832_c0_seq1	ref|XP_005476617.1|	PREDICTED: obscurin	Oreochromis niloticus	8e-24
comp845_c0_seq1	ref|XP_005743659.1|	PREDICTED: echinoderm microtubule-associated protein-like 6-like	Pundamilia nyererei	4e-52
comp859_c1_seq1	ref|XP_003445629.1|	PREDICTED: protein phosphatase 1 regulatory subunit 3C-like	Oreochromis niloticus	9e-83
comp861_c0_seq1	emb|CBN81050.1|	Dynein heavy chain 1, axonemal	Dicentrarchus labrax	2e-41
comp865_c0_seq1	ref|XP_005807319.1|	PREDICTED: trichohyalin-like	Xiphophorus maculatus	5e-40
comp868_c0_seq1	emb|CAG13293.1|	unnamed protein product	Tetraodon nigroviridis	1e-57
comp868_c1_seq1	emb|CAG13293.1|	unnamed protein product	Tetraodon nigroviridis	3e-76
comp870_c0_seq1	ref|XP_006788180.1|	PREDICTED: hydrocephalus-inducing protein-like isoform X3	Neolamprologus brichardi	2e-44
comp870_c1_seq1	ref|XP_005465831.1|	PREDICTED: LOW QUALITY PROTEIN: hydrocephalus-inducing protein homolog	Oreochromis niloticus	8e-67
comp891_c0_seq1	ref|XP_004068282.1|	PREDICTED: adenomatous polyposis coli protein 2-like	Oryzias latipes	2e-46
comp910_c0_seq1	ref|WP_023891401.1|	glycyl-tRNA synthetase	Salmonella enterica	5e-24
comp910_c1_seq1	ref|WP_004137810.1|	glycyl-tRNA ligase subunit beta	Klebsiella oxytoca	3e-86
comp913_c0_seq1	gb|EYI74917.1|	transcriptional regulatory protein TctD	Salmonella enterica subsp. enterica serovar Heidelberg str. CVM24359	3e-20
comp916_c0_seq1	ref|XP_005748803.1|	PREDICTED: synaptotagmin-1-like	Pundamilia nyererei	1e-32
comp937_c0_seq1	gb|AGD97470.1|	LOC562320, partial	Uraspis secunda	7e-83
comp943_c0_seq1	gb|AEX97811.1|	RNA-dependent RNA polymerase, partial	Piscine myocarditis virus TT-2012	1e-42
comp943_c1_seq1	ref|YP_004581250.1|	ORF2	Piscine myocarditis virus AL V-708	4e-34
comp951_c0_seq1	ref|XP_004557743.1|	PREDICTED: coiled-coil domain-containing protein 89-like isoform X1	Maylandia zebra	2e-21
comp965_c0_seq1	ref|XP_002312302.1|	ADP-ribosylation factor family protein	Populus trichocarpa	1e-41
comp981_c0_seq1	ref|XP_007545533.1|	PREDICTED: ryanodine receptor 2	Poecilia formosa	1e-37
comp983_c0_seq1	ref|XP_004075618.1|	PREDICTED: adenine phosphoribosyltransferase-like	Oryzias latipes	1e-31
comp987_c0_seq1	ref|XP_004557047.1|	PREDICTED: A disintegrin and metalloproteinase with thrombospondin motifs 2-like	Maylandia zebra	2e-38
comp987_c1_seq1	ref|XP_004557047.1|	PREDICTED: A disintegrin and metalloproteinase with thrombospondin motifs 2-like	Maylandia zebra	7e-36
comp996_c0_seq1	gb|AAX19944.1|	activin beta A precursor	Oreochromis mossambicus	6e-46
comp996_c1_seq1	ref|XP_004570808.1|	PREDICTED: inhibin beta A chain-like isoform X1	Maylandia zebra	3e-25
comp1004_c0_seq1	ref|XP_005453717.1|	PREDICTED: E3 ubiquitin-protein ligase RNF213-like	Oreochromis niloticus	2e-43
comp1004_c1_seq1	ref|XP_005725994.1|	PREDICTED: E3 ubiquitin-protein ligase RNF213-like	Pundamilia nyererei	2e-17
comp1019_c0_seq1	ref|XP_004067725.1|	PREDICTED: serine/threonine-protein kinase TNNI3K-like	Oryzias latipes	4e-53
comp1019_c1_seq1	ref|XP_003974023.1|	PREDICTED: serine/threonine-protein kinase TNNI3K-like	Takifugu rubripes	4e-40
comp1030_c0_seq1	ref|XP_005479232.1|	PREDICTED: kelch-like protein 23-like isoform X1	Oreochromis niloticus	3e-29
comp1036_c0_seq1	ref|XP_007567333.1|	PREDICTED: rho guanine nucleotide exchange factor 38-like	Poecilia formosa	1e-25
comp1039_c0_seq1	ref|XP_005798244.1|	PREDICTED: titin-like	Xiphophorus maculatus	8e-86
comp1046_c0_seq1	ref|XP_004085301.1|	PREDICTED: neurofascin-like, partial	Oryzias latipes	5e-42
comp1046_c1_seq1	ref|XP_007560910.1|	PREDICTED: neurofascin-like	Poecilia formosa	2e-42
comp1053_c0_seq1	ref|XP_006779969.1|	PREDICTED: phosphatidate phosphatase LPIN1-like isoform X2	Neolamprologus brichardi	1e-31
comp1056_c0_seq1	ref|XP_006782350.1|	PREDICTED: metabotropic glutamate receptor 8-like	Neolamprologus brichardi	1e-31
comp1059_c0_seq1	ref|XP_003966258.1|	PREDICTED: potassium channel subfamily K member 5-like	Takifugu rubripes	6e-65
comp1061_c1_seq1	ref|XP_006799669.1|	PREDICTED: potassium voltage-gated channel subfamily KQT member 5-like	Neolamprologus brichardi	2e-16
comp1081_c0_seq1	ref|XP_005943596.1|	PREDICTED: nuclear factor of activated T-cells, cytoplasmic 1-like isoform X1	Haplochromis burtoni	3e-31
comp1081_c1_seq1	ref|XP_004569296.1|	PREDICTED: nuclear factor of activated T-cells, cytoplasmic 1-like isoform X2	Maylandia zebra	3e-22
comp1086_c0_seq1	ref|XP_004574480.1|	PREDICTED: titin-like	Maylandia zebra	4e-31
comp1086_c1_seq1	ref|XP_007572499.1|	PREDICTED: titin	Poecilia formosa	1e-47
comp1109_c0_seq1	ref|XP_006801513.1|	PREDICTED: nephrin-like	Neolamprologus brichardi	2e-14
comp1110_c0_seq1	ref|XP_005754172.1|	PREDICTED: protein 4.1-like isoform X6	Pundamilia nyererei	1e-36
comp1112_c0_seq1	ref|XP_003965589.1|	PREDICTED: unconventional myosin-Ih-like	Takifugu rubripes	2e-15
comp1119_c0_seq1	ref|XP_006787117.1|	PREDICTED: ATP-binding cassette sub-family G member 2-like	Neolamprologus brichardi	2e-81
comp1126_c0_seq1	emb|CAF99201.1|	unnamed protein product	Tetraodon nigroviridis	2e-41
comp1128_c0_seq1	ref|XP_005938459.1|	PREDICTED: rho GTPase-activating protein 39-like isoform X1	Haplochromis burtoni	3e-36
comp1150_c0_seq1	ref|XP_004229968.1|	PREDICTED: uncharacterized protein At4g01150, chloroplastic-like isoform 1	Solanum lycopersicum	5e-47
comp1152_c0_seq1	ref|XP_003972696.1|	PREDICTED: potassium voltage-gated channel subfamily C member 2-like	Takifugu rubripes	8e-32
comp1152_c1_seq1	ref|XP_005753737.1|	PREDICTED: potassium voltage-gated channel subfamily C member 2-like isoform X2	Pundamilia nyererei	5e-48
comp1166_c0_seq1	ref|XP_005448175.1|	PREDICTED: testis-expressed sequence 2 protein-like isoform X1	Oreochromis niloticus	1e-32
comp1173_c1_seq1	ref|XP_005453002.1|	PREDICTED: kelch-like protein 23 isoform X2	Oreochromis niloticus	1e-45
comp1183_c0_seq1	ref|XP_003970795.1|	PREDICTED: delta-like protein B-like	Takifugu rubripes	2e-32
comp1186_c0_seq1	ref|XP_005912491.1|	PREDICTED: transmembrane protein 236-like isoform X1	Haplochromis burtoni	3e-33
comp1193_c0_seq1	ref|NP_996972.1|	protein-lysine 6-oxidase precursor	Danio rerio	1e-43
comp1195_c1_seq1	ref|XP_006802177.1|	PREDICTED: uncharacterized protein LOC102787000	Neolamprologus brichardi	3e-57
comp1197_c0_seq1	ref|XP_004574212.1|	PREDICTED: sushi, von Willebrand factor type A, EGF and pentraxin domain-containing protein 1-like isoform X2	Maylandia zebra	1e-77
comp1198_c0_seq1	ref|XP_007573381.1|	PREDICTED: zinc finger protein 831 isoform X1	Poecilia formosa	8e-28
comp1200_c0_seq1	ref|XP_005449307.1|	PREDICTED: voltage-dependent calcium channel subunit alpha-2/delta-4-like isoform X1	Oreochromis niloticus	7e-29
comp1204_c0_seq1	ref|XP_005814677.1|	PREDICTED: deleted in malignant brain tumors 1 protein-like	Xiphophorus maculatus	3e-22
comp1213_c0_seq1	ref|XP_004576433.1|	PREDICTED: tumor necrosis factor receptor superfamily member 11B-like	Maylandia zebra	9e-42
comp1219_c0_seq1	ref|XP_004083273.1|	PREDICTED: ATP-binding cassette sub-family C member 9-like isoform 2	Oryzias latipes	1e-121
comp1220_c0_seq1	ref|XP_005476174.1|	PREDICTED: dynein heavy chain 11, axonemal-like	Oreochromis niloticus	3e-44
comp1220_c1_seq1	ref|XP_006786759.1|	PREDICTED: dynein heavy chain 11, axonemal-like	Neolamprologus brichardi	2e-26
comp1221_c0_seq1	ref|XP_003442441.2|	PREDICTED: protein FAM189A1-like	Oreochromis niloticus	4e-91
comp1228_c1_seq1	gb|ADU54200.1|	kisspeptin 1	Morone saxatilis	2e-16
comp1236_c0_seq1	ref|XP_005447769.1|	PREDICTED: solute carrier organic anion transporter family member 3A1-like	Oreochromis niloticus	1e-87
comp1250_c1_seq1	ref|XP_005937370.1|	PREDICTED: obscurin-like	Haplochromis burtoni	4e-59
comp1257_c0_seq1	ref|XP_005453863.1|	PREDICTED: DNA-binding protein SATB1	Oreochromis niloticus	2e-21
comp1259_c0_seq1	ref|XP_005927285.1|	PREDICTED: serine/threonine-protein kinase WNK1-like isoform X7	Haplochromis burtoni	4e-11
comp1259_c1_seq1	ref|XP_005814290.1|	PREDICTED: serine/threonine-protein kinase WNK1-like	Xiphophorus maculatus	9e-25
comp1282_c0_seq1	ref|XP_005470455.1|	PREDICTED: protein turtle homolog A isoform X1	Oreochromis niloticus	3e-47
comp1288_c0_seq1	ref|XP_005942952.1|	PREDICTED: anoctamin-4-like isoform X2	Haplochromis burtoni	3e-32
comp1293_c1_seq1	gb|AGN31168.1|	neuropeptide Y receptor Y8	Epinephelus coioides	6e-26
comp1294_c0_seq1	ref|XP_005472713.1|	PREDICTED: tripartite motif-containing protein 46-like isoform X3	Oreochromis niloticus	1e-151
comp1294_c1_seq1	ref|XP_005809208.1|	PREDICTED: tripartite motif-containing protein 46-like	Xiphophorus maculatus	1e-60
comp1295_c0_seq1	ref|XP_005925871.1|	PREDICTED: obscurin-like protein 1-like	Haplochromis burtoni	1e-95
comp1296_c0_seq1	ref|XP_005467779.1|	PREDICTED: protocadherin gamma-B4-like, partial	Oreochromis niloticus	4e-40
comp1301_c0_seq1	ref|XP_004252316.1|	PREDICTED: uncharacterized protein LOC101260209 isoform 2	Solanum lycopersicum	3e-57
comp1310_c0_seq1	ref|XP_004566528.1|	PREDICTED: bestrophin-3-like isoform X1	Maylandia zebra	1e-115
comp1313_c0_seq1	emb|CAG01444.1|	unnamed protein product	Tetraodon nigroviridis	2e-10
comp1317_c1_seq1	ref|XP_003979785.1|	PREDICTED: myeloid-associated differentiation marker-like	Takifugu rubripes	3e-30
comp1325_c0_seq1	ref|XP_005797102.1|	PREDICTED: zinc finger E-box-binding homeobox 1-like	Xiphophorus maculatus	2e-65
comp1336_c0_seq1	ref|XP_005477643.1|	PREDICTED: uncharacterized protein KIAA1109-like isoform X3	Oreochromis niloticus	6e-66
comp1336_c1_seq1	ref|XP_005947602.1|	PREDICTED: uncharacterized protein KIAA1109-like isoform X3	Haplochromis burtoni	1e-142
comp1338_c0_seq1	ref|XP_007560980.1|	PREDICTED: phosphatidate phosphatase LPIN1	Poecilia formosa	1e-50
comp1341_c0_seq1	ref|XP_005941070.1|	PREDICTED: neuronal PAS domain-containing protein 3-like	Haplochromis burtoni	9e-08
comp1341_c1_seq1	ref|XP_007566324.1|	PREDICTED: neuronal PAS domain-containing protein 3	Poecilia formosa	5e-87
comp1347_c0_seq1	gb|ABR68660.1|	hoxb1b	Morone saxatilis	4e-23
comp1352_c0_seq1	ref|XP_004540900.1|	PREDICTED: viral T-cell receptor beta chain-like T17T-22-like	Maylandia zebra	7e-10
comp1353_c0_seq1	emb|CBN81180.1|	Polycystin-1	Dicentrarchus labrax	3e-56
comp1353_c1_seq1	emb|CBN81180.1|	Polycystin-1	Dicentrarchus labrax	1e-14
comp1368_c0_seq1	ref|XP_006789994.1|	PREDICTED: histone-lysine N-methyltransferase NSD3-like	Neolamprologus brichardi	1e-103
comp1368_c1_seq1	ref|XP_003975059.1|	PREDICTED: histone-lysine N-methyltransferase NSD3-like	Takifugu rubripes	3e-33
comp1369_c0_seq1	ref|XP_005460622.1|	PREDICTED: connector enhancer of kinase suppressor of ras 2-like	Oreochromis niloticus	2e-42
comp1369_c1_seq1	ref|XP_007554852.1|	PREDICTED: connector enhancer of kinase suppressor of ras 2-like isoform X2	Poecilia formosa	6e-36
comp1372_c0_seq1	ref|XP_005919373.1|	PREDICTED: dynein heavy chain 6, axonemal-like	Haplochromis burtoni	7e-57
comp1380_c0_seq1	ref|XP_005794960.1|	PREDICTED: testosterone 17-beta-dehydrogenase 3-like	Xiphophorus maculatus	3e-21
comp1386_c0_seq1	ref|XP_003972332.1|	PREDICTED: voltage-dependent T-type calcium channel subunit alpha-1I-like	Takifugu rubripes	5e-44
comp1394_c1_seq1	ref|XP_005815470.1|	PREDICTED: potassium voltage-gated channel subfamily D member 1-like	Xiphophorus maculatus	4e-67
comp1397_c0_seq1	ref|XP_005725256.1|	PREDICTED: aldose reductase-like	Pundamilia nyererei	9e-21
comp1406_c0_seq1	ref|XP_005460762.1|	PREDICTED: uncharacterized protein LOC102076945	Oreochromis niloticus	1e-06
comp1408_c0_seq1	ref|XP_004555535.1|	PREDICTED: sacsin-like	Maylandia zebra	3e-57
comp1408_c1_seq1	ref|XP_005918383.1|	PREDICTED: sacsin-like	Haplochromis burtoni	3e-47
comp1416_c0_seq1	ref|XP_005936701.1|	PREDICTED: polyhomeotic-like protein 3-like isoform X1	Haplochromis burtoni	8e-69
comp1420_c0_seq1	ref|XP_005805099.1|	PREDICTED: LOW QUALITY PROTEIN: DNA polymerase theta-like	Xiphophorus maculatus	3e-58
comp1420_c1_seq1	ref|XP_005928381.1|	PREDICTED: DNA polymerase theta-like isoform X1	Haplochromis burtoni	2e-63
comp1431_c0_seq1	gb|ABF22406.1|	ProSAPiP2 protein	Takifugu rubripes	3e-66
comp1432_c0_seq1	ref|XP_005931568.1|	PREDICTED: plexin-A1-like	Haplochromis burtoni	1e-165
comp1432_c1_seq1	ref|XP_006785336.1|	PREDICTED: plexin-A1-like isoform X2	Neolamprologus brichardi	0
comp1437_c0_seq1	ref|XP_005201017.1|	PREDICTED: uncharacterized protein LOC101905553	Bos taurus	2e-27
comp1439_c0_seq1	ref|XP_005993067.1|	PREDICTED: serine/threonine-protein kinase WNK2	Latimeria chalumnae	1e-47
comp1439_c1_seq1	ref|XP_004068629.1|	PREDICTED: serine/threonine-protein kinase WNK2-like	Oryzias latipes	9e-50
comp1440_c0_seq1	ref|XP_005015978.1|	PREDICTED: WD repeat and FYVE domain-containing protein 3-like isoform X2	Anas platyrhynchos	6e-81
comp1460_c0_seq1	emb|CAG06306.1|	unnamed protein product	Tetraodon nigroviridis	3e-53
comp1462_c0_seq1	ref|XP_003448315.2|	PREDICTED: neuron navigator 1 isoform X1	Oreochromis niloticus	3e-35
comp1470_c0_seq1	ref|XP_004082532.1|	PREDICTED: phospholipase B1, membrane-associated-like	Oryzias latipes	2e-34
comp1471_c0_seq1	emb|CBN80831.1|	Zinc finger protein GLI1	Dicentrarchus labrax	7e-31
comp1476_c0_seq1	ref|XP_007244891.1|	PREDICTED: netrin receptor UNC5C-like	Astyanax mexicanus	6e-40
comp1480_c0_seq1	ref|XP_005721551.1|	PREDICTED: obscurin-like isoform X8	Pundamilia nyererei	4e-64
comp1483_c0_seq1	ref|XP_005472967.1|	PREDICTED: zinc finger protein 507-like	Oreochromis niloticus	7e-14
comp1483_c1_seq1	ref|XP_005447813.1|	PREDICTED: zinc finger protein 507-like isoform X1	Oreochromis niloticus	2e-61
comp1484_c0_seq1	ref|XP_007575057.1|	PREDICTED: coiled-coil domain-containing protein 141	Poecilia formosa	8e-47
comp1494_c0_seq1	emb|CAF99060.1|	unnamed protein product	Tetraodon nigroviridis	2e-50
comp1497_c0_seq1	ref|XP_005814094.1|	PREDICTED: ryanodine receptor 3-like, partial	Xiphophorus maculatus	3e-68
comp1504_c0_seq1	ref|XP_005723388.1|	PREDICTED: transient receptor potential cation channel subfamily M member 2-like	Pundamilia nyererei	7e-20
comp1515_c0_seq1	ref|XP_004075909.1|	PREDICTED: homeodomain-interacting protein kinase 1-like	Oryzias latipes	2e-10
comp1528_c0_seq1	ref|XP_005805305.1|	PREDICTED: cadherin-22-like	Xiphophorus maculatus	1e-28
comp1528_c1_seq1	emb|CBN80798.1|	Cadherin-22	Dicentrarchus labrax	1e-118
comp1531_c0_seq1	ref|XP_005798244.1|	PREDICTED: titin-like	Xiphophorus maculatus	3e-39
comp1531_c1_seq1	ref|XP_006806516.1|	PREDICTED: titin-like	Neolamprologus brichardi	7e-64
comp1535_c1_seq1	ref|XP_003452676.1|	PREDICTED: G-protein coupled receptor 124-like	Oreochromis niloticus	1e-156
comp1537_c1_seq1	ref|XP_004570442.1|	PREDICTED: formin-2-like	Maylandia zebra	4e-13
comp1540_c0_seq1	emb|CAG08263.1|	unnamed protein product	Tetraodon nigroviridis	1e-129
comp1553_c0_seq1	dbj|BAJ78225.1|	toll like receptor 14	Paralichthys olivaceus	1e-110
comp1558_c0_seq1	ref|XP_003450676.1|	PREDICTED: tyrosine-protein kinase STYK1-like isoform X1	Oreochromis niloticus	1e-57
comp1559_c0_seq1	ref|XP_005476944.1|	PREDICTED: protein disulfide-isomerase TMX3-like isoform X3	Oreochromis niloticus	6e-62
comp1559_c1_seq1	ref|XP_004078974.1|	PREDICTED: protein disulfide-isomerase TMX3-like	Oryzias latipes	5e-08
comp1561_c0_seq1	ref|XP_004560825.1|	PREDICTED: brain-specific angiogenesis inhibitor 1-associated protein 2-like protein 2-like	Maylandia zebra	1e-25
comp1561_c1_seq1	ref|XP_005468402.1|	PREDICTED: brain-specific angiogenesis inhibitor 1-associated protein 2-like protein 2-like	Oreochromis niloticus	2e-31
comp1562_c0_seq1	ref|XP_003452560.1|	PREDICTED: transcriptional repressor scratch 1-like	Oreochromis niloticus	2e-22
comp1576_c1_seq1	ref|XP_006785786.1|	PREDICTED: interleukin-17 receptor D-like	Neolamprologus brichardi	3e-29
comp1579_c0_seq1	ref|XP_005806535.1|	PREDICTED: protein FAM110B-like	Xiphophorus maculatus	1e-105
comp1579_c1_seq1	ref|XP_004551083.1|	PREDICTED: protein FAM110B-like	Maylandia zebra	1e-57
comp1595_c0_seq1	ref|XP_004551824.1|	PREDICTED: VPS10 domain-containing receptor SorCS1-like	Maylandia zebra	1e-120
comp1595_c1_seq1	ref|XP_005727518.1|	PREDICTED: VPS10 domain-containing receptor SorCS1-like	Pundamilia nyererei	2e-96
comp1598_c0_seq1	ref|XP_003438331.1|	PREDICTED: homeobox protein HMX3-A-like	Oreochromis niloticus	3e-24
comp1600_c1_seq1	ref|XP_005456123.1|	PREDICTED: RING finger protein 223-like isoform X1	Oreochromis niloticus	5e-15
comp1602_c1_seq1	ref|XP_003972644.1|	PREDICTED: sphingosine 1-phosphate receptor 1-like	Takifugu rubripes	2e-50
comp1605_c0_seq1	ref|XP_003459475.1|	PREDICTED: chorion-specific transcription factor GCMb-like isoform X1	Oreochromis niloticus	8e-72
comp1605_c1_seq1	ref|XP_005465049.1|	PREDICTED: chorion-specific transcription factor GCMb-like isoform X2	Oreochromis niloticus	1e-48
comp1622_c0_seq1	ref|XP_003445167.2|	PREDICTED: hemicentin-1-like	Oreochromis niloticus	2e-34
comp1622_c1_seq1	ref|XP_003445167.2|	PREDICTED: hemicentin-1-like	Oreochromis niloticus	1e-109
comp1624_c1_seq1	ref|XP_005466242.1|	PREDICTED: uncharacterized protein LOC102075664, partial	Oreochromis niloticus	2e-20
comp1625_c0_seq1	ref|XP_004075851.1|	PREDICTED: cytoplasmic dynein 2 heavy chain 1-like	Oryzias latipes	3e-34
comp1625_c1_seq1	ref|XP_005794891.1|	PREDICTED: cytoplasmic dynein 2 heavy chain 1-like, partial	Xiphophorus maculatus	1e-99
comp1632_c0_seq1	ref|XP_006783720.1|	PREDICTED: pecanex-like protein 2-like	Neolamprologus brichardi	1e-133
comp1648_c0_seq1	emb|CAF99972.1|	unnamed protein product	Tetraodon nigroviridis	6e-52
comp1654_c0_seq1	ref|XP_005477980.1|	PREDICTED: connective tissue growth factor-like isoform X1	Oreochromis niloticus	1e-111
comp1654_c1_seq1	ref|XP_004560344.1|	PREDICTED: connective tissue growth factor-like isoform X2	Maylandia zebra	3e-26
comp1666_c0_seq1	ref|XP_005925784.1|	PREDICTED: zinc finger protein 292-like	Haplochromis burtoni	3e-38
comp1666_c1_seq1	ref|XP_003453307.1|	PREDICTED: zinc finger protein 292-like	Oreochromis niloticus	1e-135
comp1672_c0_seq1	emb|CAF92918.1|	unnamed protein product	Tetraodon nigroviridis	8e-30
comp1682_c0_seq1	dbj|BAD72127.1|	reverse transcriptase	Anguilla japonica	1e-23
comp1692_c1_seq1	ref|XP_006783456.1|	PREDICTED: von Willebrand factor A domain-containing protein 1-like	Neolamprologus brichardi	2e-44
comp1700_c0_seq1	ref|XP_007568124.1|	PREDICTED: galactose-specific lectin nattectin-like	Poecilia formosa	9e-74
comp1707_c0_seq1	ref|XP_005462180.1|	PREDICTED: abnormal spindle-like microcephaly-associated protein homolog	Oreochromis niloticus	7e-67
comp1707_c1_seq1	ref|XP_007574845.1|	PREDICTED: abnormal spindle-like microcephaly-associated protein	Poecilia formosa	8e-27
comp1708_c0_seq1	ref|XP_005935604.1|	PREDICTED: actin-binding LIM protein 1-like isoform X6	Haplochromis burtoni	1e-66
comp1714_c0_seq1	ref|XP_005749588.1|	PREDICTED: formin-2-like	Pundamilia nyererei	3e-40
comp1719_c0_seq1	ref|XP_003969028.1|	PREDICTED: homeobox protein Hox-A3a-like isoform 1	Takifugu rubripes	1e-50
comp1724_c0_seq1	ref|XP_005814303.1|	PREDICTED: sodium-dependent serotonin transporter-like	Xiphophorus maculatus	1e-31
comp1733_c0_seq1	ref|XP_005953330.1|	PREDICTED: multidrug and toxin extrusion protein 1-like	Haplochromis burtoni	1e-38
comp1736_c1_seq1	ref|XP_003452265.2|	PREDICTED: zinc finger protein basonuclin-2-like isoform X1	Oreochromis niloticus	2e-64
comp1741_c0_seq1	ref|XP_004554566.1|	PREDICTED: brorin-like	Maylandia zebra	7e-15
comp1747_c1_seq1	ref|XP_005471985.1|	PREDICTED: roundabout homolog 2-like isoform X2	Oreochromis niloticus	1e-114
comp1751_c0_seq1	ref|XP_005948298.1|	PREDICTED: uncharacterized protein LOC102295251	Haplochromis burtoni	3e-15
comp1752_c0_seq1	ref|XP_005475361.1|	PREDICTED: zinc finger BED domain-containing protein 1-like	Oreochromis niloticus	2e-06
comp1760_c0_seq1	ref|XP_007540411.1|	PREDICTED: macrophage mannose receptor 1-like	Poecilia formosa	6e-38
comp1776_c0_seq1	ref|XP_007576765.1|	PREDICTED: flocculation protein FLO11-like isoform X1	Poecilia formosa	2e-29
comp1783_c1_seq1	ref|XP_005951715.1|	PREDICTED: uncharacterized protein LOC102293295	Haplochromis burtoni	5e-54
comp1788_c0_seq1	ref|XP_005940028.1|	PREDICTED: slit homolog 1 protein-like	Haplochromis burtoni	9e-30
comp1799_c0_seq1	ref|XP_005449985.1|	PREDICTED: sodium channel protein type 2 subunit alpha-like	Oreochromis niloticus	2e-99
comp1806_c1_seq1	dbj|BAD01047.1|	toll-like receptor 3	Paralichthys olivaceus	3e-18
comp1808_c0_seq1	ref|XP_005747666.1|	PREDICTED: NT-3 growth factor receptor-like isoform X1	Pundamilia nyererei	7e-45
comp1809_c1_seq1	emb|CCD42017.1|	agouti-signaling protein 1	Scophthalmus maximus	2e-27
comp1813_c0_seq1	ref|XP_006803494.1|	PREDICTED: GRB2-associated-binding protein 1-like	Neolamprologus brichardi	6e-09
comp1815_c0_seq1	ref|XP_006786090.1|	PREDICTED: ryanodine receptor 3-like isoform X4	Neolamprologus brichardi	7e-78
comp1823_c0_seq1	ref|XP_005923068.1|	PREDICTED: nance-Horan syndrome protein-like isoform X2	Haplochromis burtoni	3e-35
comp1824_c0_seq1	ref|XP_004570869.1|	PREDICTED: cytosolic carboxypeptidase 2-like isoform X3	Maylandia zebra	6e-49
comp1824_c1_seq1	ref|XP_005734918.1|	PREDICTED: cytosolic carboxypeptidase 2-like	Pundamilia nyererei	8e-34
comp1839_c0_seq1	ref|XP_005724815.1|	PREDICTED: mucin-4-like	Pundamilia nyererei	7e-21
comp1841_c0_seq1	ref|XP_003969593.1|	PREDICTED: kinesin-like protein KIF26B-like	Takifugu rubripes	4e-54
comp1841_c1_seq1	ref|XP_005459018.1|	PREDICTED: kinesin-like protein KIF26B-like	Oreochromis niloticus	2e-31
comp1850_c0_seq1	ref|XP_005923817.1|	PREDICTED: myocardin-like isoform X4	Haplochromis burtoni	9e-43
comp1851_c0_seq1	ref|XP_004251837.1|	PREDICTED: chlorophyll a-b binding protein 13, chloroplastic-like	Solanum lycopersicum	3e-41
comp1855_c0_seq1	emb|CBN80812.1|	Uncharacterized protein	Dicentrarchus labrax	1e-31
comp1866_c0_seq1	ref|NP_001134811.1|	GDP-L-fucose synthetase	Salmo salar	1e-25
comp1867_c0_seq1	ref|XP_006809220.1|	PREDICTED: aspartate beta-hydroxylase domain-containing protein 2-like isoform X1	Neolamprologus brichardi	6e-86
comp1872_c1_seq1	ref|XP_006791402.1|	PREDICTED: E3 ubiquitin-protein ligase TRIM39-like	Neolamprologus brichardi	1e-46
comp1873_c0_seq1	ref|XP_005926520.1|	PREDICTED: neurobeachin-like isoform X5	Haplochromis burtoni	4e-60
comp1873_c1_seq1	ref|XP_006796639.1|	PREDICTED: neurobeachin-like isoform X2	Neolamprologus brichardi	8e-65
comp1879_c0_seq1	ref|XP_004548810.1|	PREDICTED: synaptoporin-like	Maylandia zebra	1e-119
comp1885_c0_seq1	ref|XP_005802813.1|	PREDICTED: dynein heavy chain 3, axonemal-like	Xiphophorus maculatus	1e-76
comp1895_c0_seq1	ref|XP_007570507.1|	PREDICTED: zinc finger homeobox protein 3 isoform X2	Poecilia formosa	1e-119
comp1895_c1_seq1	ref|XP_007570506.1|	PREDICTED: zinc finger homeobox protein 3 isoform X1	Poecilia formosa	6e-15
comp1896_c0_seq1	ref|XP_005912283.1|	PREDICTED: vascular endothelial growth factor receptor 1-like	Haplochromis burtoni	3e-23
comp1907_c0_seq1	ref|XP_003442171.2|	PREDICTED: tumor necrosis factor receptor superfamily member 16-like	Oreochromis niloticus	1e-60
comp1911_c0_seq1	ref|XP_003972372.1|	PREDICTED: voltage-dependent calcium channel gamma-3 subunit-like	Takifugu rubripes	1e-36
comp1912_c0_seq1	ref|XP_005923347.1|	PREDICTED: leucine-rich repeat-containing protein 16B-like isoform X1	Haplochromis burtoni	1e-71
comp1918_c0_seq1	ref|XP_004546869.1|	PREDICTED: disks large-associated protein 1-like isoform X2	Maylandia zebra	6e-52
comp1921_c0_seq1	ref|XP_005459404.1|	PREDICTED: protein jagged-1b-like	Oreochromis niloticus	1e-128
comp1922_c0_seq1	ref|XP_005478382.1|	PREDICTED: lethal(3)malignant brain tumor-like protein 1-like isoform X3	Oreochromis niloticus	3e-21
comp1931_c0_seq1	ref|XP_004245892.1|	PREDICTED: acetylornithine deacetylase-like	Solanum lycopersicum	9e-50
comp1936_c0_seq1	ref|XP_005813076.1|	PREDICTED: claudin-4-like	Xiphophorus maculatus	2e-59
comp1937_c0_seq1	ref|XP_005814254.1|	PREDICTED: iroquois-class homeodomain protein irx-5-like, partial	Xiphophorus maculatus	1e-123
comp1944_c0_seq1	ref|XP_004075510.1|	PREDICTED: zinc finger protein neuro-d4-like isoform 1	Oryzias latipes	3e-75
comp1959_c0_seq1	ref|XP_004077098.1|	PREDICTED: homeobox protein SIX2-like	Oryzias latipes	4e-91
comp1967_c1_seq1	ref|XP_005805089.1|	PREDICTED: receptor-type tyrosine-protein phosphatase delta-like, partial	Xiphophorus maculatus	1e-36
comp1969_c1_seq1	ref|XP_004570281.1|	PREDICTED: urotensin-2B-like	Maylandia zebra	2e-10
comp1970_c0_seq1	ref|XP_004545347.1|	PREDICTED: A disintegrin and metalloproteinase with thrombospondin motifs 9-like isoform X2	Maylandia zebra	4e-48
comp1970_c1_seq1	ref|XP_005450351.1|	PREDICTED: A disintegrin and metalloproteinase with thrombospondin motifs 9 isoform X1	Oreochromis niloticus	0
comp1972_c0_seq1	ref|XP_005740019.1|	PREDICTED: uncharacterized protein LOC102199852 isoform X1	Pundamilia nyererei	3e-21
comp1975_c0_seq1	ref|XP_005450726.1|	PREDICTED: microtubule-actin cross-linking factor 1, isoforms 1/2/3/5-like	Oreochromis niloticus	1e-130
comp1976_c0_seq1	ref|XP_005459902.1|	PREDICTED: anoctamin-7 isoform X2	Oreochromis niloticus	2e-49
comp1979_c1_seq1	ref|XP_006800251.1|	PREDICTED: major facilitator superfamily domain-containing protein 4-A-like	Neolamprologus brichardi	3e-31
comp1980_c0_seq1	ref|XP_003588355.1|	Mitochondrial protein, putative	Medicago truncatula	6e-21
comp1981_c1_seq1	ref|XP_006797192.1|	PREDICTED: proto-oncogene c-Fos-like	Neolamprologus brichardi	2e-19
comp1990_c1_seq1	ref|XP_005915066.1|	PREDICTED: pleckstrin homology domain-containing family N member 1-like	Haplochromis burtoni	4e-16
comp1996_c0_seq1	ref|XP_007233503.1|	PREDICTED: dual 3',5'-cyclic-AMP and -GMP phosphodiesterase 11A-like	Astyanax mexicanus	3e-35
comp2008_c0_seq1	ref|XP_006791467.1|	PREDICTED: transmembrane channel-like protein 6-like	Neolamprologus brichardi	2e-28
comp2010_c0_seq1	ref|XP_004074073.1|	PREDICTED: angiopoietin-2-like	Oryzias latipes	3e-55
comp2010_c1_seq1	ref|XP_005936272.1|	PREDICTED: angiopoietin-2-like isoform X1	Haplochromis burtoni	3e-44
comp2015_c0_seq1	ref|XP_003967431.1|	PREDICTED: cytosolic carboxypeptidase 2-like	Takifugu rubripes	8e-39
comp2027_c0_seq1	dbj|BAD16743.1|	bone morphogenetic protein 2	Paralichthys olivaceus	6e-72
comp2037_c0_seq1	ref|XP_005472423.1|	PREDICTED: ectonucleotide pyrophosphatase/phosphodiesterase family member 2-like	Oreochromis niloticus	1e-32
comp2038_c0_seq1	emb|CAG12193.1|	unnamed protein product	Tetraodon nigroviridis	3e-12
comp2046_c1_seq1	ref|XP_004570568.1|	PREDICTED: protein FAM78B-like	Maylandia zebra	6e-74
comp2053_c1_seq1	ref|XP_006805654.1|	PREDICTED: mothers against decapentaplegic homolog 4-like	Neolamprologus brichardi	1e-100
comp2058_c0_seq1	ref|XP_005932084.1|	PREDICTED: multidrug and toxin extrusion protein 1-like	Haplochromis burtoni	3e-28
comp2074_c0_seq1	ref|XP_005461273.1|	PREDICTED: uncharacterized protein LOC102079069	Oreochromis niloticus	4e-34
comp2079_c0_seq1	ref|XP_005804959.1|	PREDICTED: disintegrin and metalloproteinase domain-containing protein 12-like	Xiphophorus maculatus	2e-51
comp2096_c0_seq1	gb|ACN11505.1|	Leucine-rich repeat-containing protein 15 precursor	Salmo salar	2e-19
comp2108_c0_seq1	ref|XP_007560532.1|	PREDICTED: BAI1-associated protein 3	Poecilia formosa	2e-62
comp2108_c1_seq1	ref|XP_006798395.1|	PREDICTED: BAI1-associated protein 3-like	Neolamprologus brichardi	8e-76
comp2109_c0_seq1	ref|XP_005461551.1|	PREDICTED: DNA-binding protein RFX6-like isoform X1	Oreochromis niloticus	1e-43
comp2112_c0_seq1	gb|ABL75891.1|	protocadherin 2G16	Takifugu rubripes	7e-36
comp2113_c0_seq1	ref|XP_005463280.1|	PREDICTED: absent in melanoma 1 protein-like	Oreochromis niloticus	9e-22
comp2114_c0_seq1	ref|XP_004074319.1|	PREDICTED: uncharacterized protein LOC101155864	Oryzias latipes	1e-15
comp2115_c1_seq1	ref|XP_003448943.1|	PREDICTED: protein QNR-71-like	Oreochromis niloticus	6e-46
comp2131_c0_seq1	ref|XP_003974369.1|	PREDICTED: prostaglandin E2 receptor EP4 subtype-like	Takifugu rubripes	1e-14
comp2131_c1_seq1	ref|XP_004068016.1|	PREDICTED: prostaglandin E2 receptor EP4 subtype-like	Oryzias latipes	1e-81
comp2141_c0_seq1	ref|XP_005950324.1|	PREDICTED: inactive dual specificity phosphatase 27-like	Haplochromis burtoni	2e-34
comp2147_c1_seq1	ref|XP_005469970.1|	PREDICTED: ubiquitin carboxyl-terminal hydrolase 37-like isoform X2	Oreochromis niloticus	2e-13
comp2155_c0_seq1	ref|XP_005927236.1|	PREDICTED: collagen alpha-1(VII) chain-like	Haplochromis burtoni	9e-24
comp2166_c0_seq1	ref|XP_005719961.1|	PREDICTED: putative methyltransferase NSUN7-like isoform X1	Pundamilia nyererei	4e-09
comp2179_c0_seq1	ref|XP_005751989.1|	PREDICTED: uncharacterized protein C9orf172 homolog	Pundamilia nyererei	8e-60
comp2185_c0_seq1	ref|XP_005738696.1|	PREDICTED: protein Shroom2-like isoform X1	Pundamilia nyererei	2e-35
comp2189_c0_seq1	ref|XP_005447970.1|	PREDICTED: protein shisa-6 homolog isoform X4	Oreochromis niloticus	1e-140
comp2199_c1_seq1	ref|XP_004076582.1|	PREDICTED: Down syndrome cell adhesion molecule-like protein 1-like	Oryzias latipes	8e-53
comp2201_c0_seq1	ref|XP_004078241.1|	PREDICTED: ephrin type-B receptor 5-like	Oryzias latipes	2e-36
comp2203_c0_seq1	ref|XP_004246276.1|	PREDICTED: non-specific lipid-transfer protein 1-like	Solanum lycopersicum	2e-16
comp2209_c0_seq1	ref|XP_004075151.1|	PREDICTED: voltage-dependent N-type calcium channel subunit alpha-1B-like	Oryzias latipes	1e-35
comp2220_c0_seq1	ref|XP_005476617.1|	PREDICTED: obscurin	Oreochromis niloticus	9e-77
comp2234_c0_seq1	ref|XP_003448602.1|	PREDICTED: P2X purinoceptor 4-like	Oreochromis niloticus	6e-41
comp2246_c1_seq1	ref|XP_005945985.1|	PREDICTED: voltage-dependent R-type calcium channel subunit alpha-1E-like	Haplochromis burtoni	3e-44
comp2250_c0_seq1	gb|ADG29182.1|	prostate stem cell antigen precursor-like	Epinephelus coioides	4e-33
comp2254_c0_seq1	ref|XP_003447092.1|	PREDICTED: lathosterol oxidase-like	Oreochromis niloticus	5e-49
comp2256_c0_seq1	ref|XP_005805260.1|	PREDICTED: muscarinic acetylcholine receptor M5-like	Xiphophorus maculatus	2e-26
comp2256_c1_seq1	ref|XP_005737349.1|	PREDICTED: muscarinic acetylcholine receptor M5-like	Pundamilia nyererei	2e-74
comp2276_c0_seq1	ref|XP_005740260.1|	PREDICTED: E3 ubiquitin/ISG15 ligase TRIM25-like	Pundamilia nyererei	7e-35
comp2278_c0_seq1	gb|AHH30437.1|	photosystem II CP43 chlorophyll apoprotein (chloroplast)	Bartsia inaequalis	1e-32
comp2286_c0_seq1	ref|XP_007548490.1|	PREDICTED: uncharacterized protein LOC103135614	Poecilia formosa	4e-65
comp2288_c0_seq1	ref|XP_005476396.1|	PREDICTED: laminin subunit alpha-3 isoform X2	Oreochromis niloticus	6e-22
comp2288_c1_seq1	ref|XP_004542774.1|	PREDICTED: laminin subunit alpha-3-like isoform X2	Maylandia zebra	9e-24
comp2292_c0_seq1	ref|XP_005802457.1|	PREDICTED: putative RNA polymerase II subunit B1 CTD phosphatase rpap2-like	Xiphophorus maculatus	4e-09
comp2300_c1_seq1	ref|XP_005751122.1|	PREDICTED: poly	ADP-ribose	8e-39
comp2301_c0_seq1	ref|XP_003450077.1|	PREDICTED: epsin-3-like isoform X1	Oreochromis niloticus	2e-31
comp2301_c1_seq1	ref|XP_007578385.1|	PREDICTED: epsin-3-like	Poecilia formosa	3e-07
comp2305_c0_seq1	ref|XP_006804081.1|	PREDICTED: collagen alpha-1(XXIV) chain-like	Neolamprologus brichardi	1e-21
comp2318_c0_seq1	ref|XP_007565518.1|	PREDICTED: xin actin-binding repeat-containing protein 2-like	Poecilia formosa	5e-51
comp2347_c0_seq1	ref|XP_005455764.1|	PREDICTED: uncharacterized protein LOC102083325	Oreochromis niloticus	2e-19
comp2350_c0_seq1	ref|XP_005812020.1|	PREDICTED: unconventional myosin-XV-like	Xiphophorus maculatus	7e-60
comp2361_c0_seq1	ref|XP_004543962.1|	PREDICTED: P2X purinoceptor 5-like	Maylandia zebra	9e-48
comp2362_c0_seq1	ref|XP_003440057.2|	PREDICTED: alpha-N-acetylgalactosaminide alpha-2,6-sialyltransferase 5-like isoform X1	Oreochromis niloticus	4e-77
comp2366_c0_seq1	ref|XP_005459934.1|	PREDICTED: ninjurin-1-like, partial	Oreochromis niloticus	6e-23
comp2368_c0_seq1	ref|XP_004568438.1|	PREDICTED: unconventional myosin-XV-like	Maylandia zebra	6e-95
comp2368_c1_seq1	ref|XP_006796262.1|	PREDICTED: unconventional myosin-XV-like	Neolamprologus brichardi	5e-26
comp2371_c0_seq1	ref|XP_005457503.1|	PREDICTED: patched domain-containing protein 2-like	Oreochromis niloticus	6e-64
comp2373_c0_seq1	ref|XP_005752160.1|	PREDICTED: NACHT, LRR and PYD domains-containing protein 3-like isoform X1	Pundamilia nyererei	1e-35
comp2376_c0_seq1	ref|XP_005926144.1|	PREDICTED: nesprin-1-like	Haplochromis burtoni	2e-28
comp2416_c0_seq1	ref|XP_004073548.1|	PREDICTED: FERM and PDZ domain-containing protein 3-like	Oryzias latipes	1e-24
comp2417_c0_seq1	ref|XP_006639807.1|	PREDICTED: receptor-type tyrosine-protein phosphatase T-like	Lepisosteus oculatus	1e-34
comp2417_c1_seq1	ref|XP_007559797.1|	PREDICTED: receptor-type tyrosine-protein phosphatase T-like	Poecilia formosa	5e-81
comp2418_c0_seq1	ref|XP_005795494.1|	PREDICTED: uncharacterized protein LOC102224215	Xiphophorus maculatus	8e-33
comp2419_c0_seq1	ref|XP_006782102.1|	PREDICTED: LOW QUALITY PROTEIN: probable phospholipid-transporting ATPase VB-like	Neolamprologus brichardi	1e-45
comp2421_c0_seq1	ref|XP_003978641.1|	PREDICTED: glutamyl aminopeptidase-like	Takifugu rubripes	7e-27
comp2421_c1_seq1	ref|XP_005938744.1|	PREDICTED: LOW QUALITY PROTEIN: glutamyl aminopeptidase-like	Haplochromis burtoni	2e-37
comp2423_c1_seq1	ref|XP_005459224.1|	PREDICTED: arf-GAP with GTPase, ANK repeat and PH domain-containing protein 1-like isoform X2	Oreochromis niloticus	5e-22
comp2426_c0_seq1	ref|XP_007576288.1|	PREDICTED: glutamate receptor ionotropic, NMDA 2A-like	Poecilia formosa	3e-27
comp2429_c0_seq1	ref|XP_005450613.1|	PREDICTED: LOW QUALITY PROTEIN: dynein heavy chain 5, axonemal-like	Oreochromis niloticus	1e-50
comp2432_c0_seq1	ref|XP_003976145.1|	PREDICTED: importin-13-like	Takifugu rubripes	1e-35
comp2435_c0_seq1	ref|XP_005452187.1|	PREDICTED: protein patched homolog 1-like	Oreochromis niloticus	3e-40
comp2443_c0_seq1	ref|XP_005752632.1|	PREDICTED: alpha-tectorin-like	Pundamilia nyererei	3e-19
comp2448_c0_seq1	ref|XP_005946524.1|	PREDICTED: voltage-dependent P/Q-type calcium channel subunit alpha-1A-like isoform X3	Haplochromis burtoni	1e-47
comp2448_c1_seq1	ref|XP_004071769.1|	PREDICTED: voltage-dependent P/Q-type calcium channel subunit alpha-1A-like, partial	Oryzias latipes	2e-48
comp2454_c0_seq1	ref|XP_003439836.2|	PREDICTED: cadherin-24-like isoform X1	Oreochromis niloticus	1e-28
comp2454_c1_seq1	ref|XP_006790303.1|	PREDICTED: uncharacterized protein LOC102791790	Neolamprologus brichardi	3e-55
comp2460_c0_seq1	ref|XP_004562437.1|	PREDICTED: alanyl-tRNA editing protein Aarsd1-like	Maylandia zebra	9e-28
comp2465_c0_seq1	ref|XP_005939669.1|	PREDICTED: protein crumbs homolog 1-like	Haplochromis burtoni	2e-24
comp2465_c1_seq1	ref|XP_003455092.1|	PREDICTED: protein crumbs homolog 1-like	Oreochromis niloticus	3e-47
comp2468_c1_seq1	ref|XP_003979645.1|	PREDICTED: protocadherin alpha-13-like	Takifugu rubripes	2e-65
comp2478_c0_seq1	ref|XP_005800441.1|	PREDICTED: rho GTPase-activating protein 7-like	Xiphophorus maculatus	3e-19
comp2483_c1_seq1	ref|XP_005456488.1|	PREDICTED: angiopoietin-1-like isoform X2	Oreochromis niloticus	5e-34
comp2490_c0_seq1	ref|XP_005452289.1|	PREDICTED: fibulin-2-like isoform X1	Oreochromis niloticus	3e-06
comp2492_c0_seq1	ref|XP_005738234.1|	PREDICTED: chondroitin sulfate proteoglycan 4-like	Pundamilia nyererei	3e-10
comp2493_c0_seq1	ref|XP_005455864.1|	PREDICTED: uncharacterized protein LOC100697272	Oreochromis niloticus	3e-23
comp2507_c0_seq1	ref|XP_003975914.1|	PREDICTED: patched domain-containing protein 3-like	Takifugu rubripes	2e-20
comp2511_c0_seq1	ref|XP_003458183.2|	PREDICTED: dnaJ homolog subfamily C member 5-like isoform X1	Oreochromis niloticus	2e-75
comp2516_c0_seq1	ref|XP_004563063.1|	PREDICTED: envoplakin-like	Maylandia zebra	7e-21
comp2516_c1_seq1	emb|CAF94365.1|	unnamed protein product	Tetraodon nigroviridis	4e-39
comp2521_c0_seq1	ref|XP_006806706.1|	PREDICTED: LOW QUALITY PROTEIN: contactin-associated protein-like 5-like	Neolamprologus brichardi	1e-57
comp2542_c0_seq1	ref|XP_006782722.1|	PREDICTED: uncharacterized protein LOC102782970	Neolamprologus brichardi	1e-12
comp2556_c0_seq1	ref|XP_005459175.1|	PREDICTED: F-box only protein 41-like isoform X1	Oreochromis niloticus	1e-26
comp2558_c0_seq1	ref|XP_005731654.1|	PREDICTED: protein SOGA1-like	Pundamilia nyererei	4e-35
comp2558_c1_seq1	ref|XP_005448530.1|	PREDICTED: centromere-associated protein E-like isoform X1	Oreochromis niloticus	8e-29
comp2560_c0_seq1	ref|XP_003971854.1|	PREDICTED: potassium channel subfamily K member 3-like	Takifugu rubripes	1e-41
comp2606_c0_seq1	ref|XP_005448356.1|	PREDICTED: pleckstrin homology domain-containing family A member 4-like isoform X6	Oreochromis niloticus	3e-23
comp2608_c0_seq1	ref|XP_005731748.1|	PREDICTED: neurofascin-like isoform X1	Pundamilia nyererei	7e-41
comp2615_c0_seq1	ref|XP_006782137.1|	PREDICTED: proteinase-activated receptor 4-like	Neolamprologus brichardi	1e-16
comp2621_c0_seq1	ref|XP_007546391.1|	PREDICTED: collagen alpha-1(XIX) chain-like	Poecilia formosa	3e-25
comp2621_c1_seq1	ref|XP_007546391.1|	PREDICTED: collagen alpha-1(XIX) chain-like	Poecilia formosa	3e-20
comp2640_c0_seq1	ref|XP_005467787.1|	PREDICTED: protocadherin gamma-A11-like, partial	Oreochromis niloticus	7e-40
comp2643_c0_seq1	ref|XP_005455075.1|	PREDICTED: neurobeachin-like isoform X1	Oreochromis niloticus	1e-104
comp2646_c0_seq1	ref|XP_005944119.1|	PREDICTED: neuroblast differentiation-associated protein AHNAK-like	Haplochromis burtoni	2e-29
comp2650_c0_seq1	ref|XP_003963290.1|	PREDICTED: band 4.1-like protein 1-like	Takifugu rubripes	2e-62
comp2650_c1_seq1	ref|XP_004070703.1|	PREDICTED: band 4.1-like protein 1-like	Oryzias latipes	1e-40
comp2656_c0_seq1	ref|XP_005461366.1|	PREDICTED: glycine receptor subunit alpha-1-like	Oreochromis niloticus	3e-10
comp2657_c0_seq1	emb|CAG02658.1|	unnamed protein product	Tetraodon nigroviridis	1e-67
comp2657_c1_seq1	ref|XP_007574276.1|	PREDICTED: sarcoplasmic/endoplasmic reticulum calcium ATPase 1-like isoform X2	Poecilia formosa	1e-125
comp2660_c0_seq1	ref|XP_003456298.1|	PREDICTED: acetylcholine receptor subunit delta-like isoform X1	Oreochromis niloticus	4e-72
comp2662_c0_seq1	ref|XP_006799897.1|	PREDICTED: Down syndrome cell adhesion molecule-like isoform X2	Neolamprologus brichardi	3e-38
comp2684_c0_seq1	ref|XP_007543883.1|	PREDICTED: forkhead box protein I1-ema-like isoform X2	Poecilia formosa	1e-33
comp2691_c0_seq1	ref|XP_005472495.1|	PREDICTED: oxysterol-binding protein-related protein 3-like isoform X2	Oreochromis niloticus	2e-75
comp2696_c0_seq1	ref|XP_005466157.1|	PREDICTED: butyrophilin subfamily 1 member A1-like	Oreochromis niloticus	1e-26
comp2701_c0_seq1	ref|XP_007562743.1|	PREDICTED: LOW QUALITY PROTEIN: dynein heavy chain 3, axonemal	Poecilia formosa	1e-125
comp2705_c0_seq1	ref|XP_004234017.1|	PREDICTED: 37 kDa inner envelope membrane protein, chloroplastic-like	Solanum lycopersicum	5e-36
comp2717_c0_seq1	ref|XP_005462096.1|	PREDICTED: phosphatase and actin regulator 1-like	Oreochromis niloticus	2e-22
comp2729_c0_seq1	ref|XP_005947354.1|	PREDICTED: protein FAM135B-like isoform X4	Haplochromis burtoni	7e-15
comp2729_c1_seq1	ref|XP_005450800.1|	PREDICTED: protein FAM135B-like	Oreochromis niloticus	6e-34
comp2731_c0_seq1	ref|XP_004558772.1|	PREDICTED: voltage-dependent L-type calcium channel subunit beta-4-like isoform X4	Maylandia zebra	1e-123
comp2734_c0_seq1	emb|CBN82025.1|	Uracil nucleotide/cysteinyl leukotriene receptor	Dicentrarchus labrax	7e-27
comp2736_c0_seq1	ref|XP_005474129.1|	PREDICTED: plectin-like	Oreochromis niloticus	4e-36
comp2738_c0_seq1	ref|XP_003963288.1|	PREDICTED: neural cell adhesion molecule L1-like protein-like	Takifugu rubripes	3e-56
comp2739_c0_seq1	ref|XP_005465241.1|	PREDICTED: vacuolar protein sorting-associated protein 13D	Oreochromis niloticus	3e-28
comp2739_c1_seq1	ref|XP_004086434.1|	PREDICTED: LOW QUALITY PROTEIN: vacuolar protein sorting-associated protein 13D-like	Oryzias latipes	3e-40
comp2740_c0_seq1	gb|ELK25735.1|	Tolloid-like protein 1	Myotis davidii	4e-34
comp2753_c0_seq1	ref|XP_003445266.1|	PREDICTED: zinc finger protein ZIC 4-like	Oreochromis niloticus	1e-45
comp2753_c1_seq1	ref|XP_003445266.1|	PREDICTED: zinc finger protein ZIC 4-like	Oreochromis niloticus	1e-124
comp2754_c0_seq1	ref|XP_005478606.1|	PREDICTED: protein CBFA2T1-like isoform X1	Oreochromis niloticus	1e-122
comp2759_c0_seq1	ref|XP_004559901.1|	PREDICTED: endothelin-3-like	Maylandia zebra	5e-35
comp2762_c0_seq1	ref|XP_004078548.1|	PREDICTED: multiple epidermal growth factor-like domains protein 10-like	Oryzias latipes	5e-63
comp2777_c1_seq1	ref|XP_007577288.1|	PREDICTED: protein FAM78B-like	Poecilia formosa	6e-19
comp2790_c0_seq1	ref|XP_004083202.1|	PREDICTED: voltage-dependent L-type calcium channel subunit alpha-1C-like	Oryzias latipes	1e-88
comp2792_c0_seq1	ref|XP_005449920.1|	PREDICTED: kinesin-like protein KIF26B-like isoform X1	Oreochromis niloticus	6e-13
comp2795_c0_seq1	ref|XP_006639333.1|	PREDICTED: guanylate cyclase soluble subunit beta-2-like	Lepisosteus oculatus	4e-30
comp2798_c0_seq1	ref|XP_005472472.1|	PREDICTED: probable palmitoyltransferase ZDHHC11-like	Oreochromis niloticus	9e-45
comp2798_c1_seq1	ref|XP_005472472.1|	PREDICTED: probable palmitoyltransferase ZDHHC11-like	Oreochromis niloticus	8e-13
comp2814_c0_seq1	ref|XP_004562695.1|	PREDICTED: pejvakin-like	Maylandia zebra	3e-42
comp2825_c0_seq1	ref|XP_007567164.1|	PREDICTED: transmembrane protein 132D-like	Poecilia formosa	6e-15
comp2826_c0_seq1	ref|XP_005801029.1|	PREDICTED: transducin-like enhancer protein 4-like isoform X2	Xiphophorus maculatus	5e-90
comp2828_c0_seq1	ref|XP_004563227.1|	PREDICTED: gamma-aminobutyric acid receptor subunit alpha-4-like isoform X1	Maylandia zebra	3e-40
comp2828_c1_seq1	ref|XP_003451830.1|	PREDICTED: gamma-aminobutyric acid receptor subunit alpha-4-like isoform X1	Oreochromis niloticus	3e-37
comp2829_c0_seq1	ref|XP_004078107.1|	PREDICTED: small conductance calcium-activated potassium channel protein 3-like	Oryzias latipes	3e-54
comp2839_c0_seq1	emb|CBN81877.1|	Uncharacterized protein	Dicentrarchus labrax	2e-30
comp2843_c0_seq1	ref|XP_007557521.1|	PREDICTED: src kinase-associated phosphoprotein 2-like	Poecilia formosa	7e-31
comp2845_c0_seq1	ref|XP_005747865.1|	PREDICTED: voltage-dependent T-type calcium channel subunit alpha-1I-like	Pundamilia nyererei	1e-108
comp2846_c0_seq1	ref|XP_004987322.1|	PREDICTED: NAD(P)H-quinone oxidoreductase subunit 2 B, chloroplastic-like, partial	Setaria italica	2e-17
comp2857_c0_seq1	emb|CBN81422.1|	Low-density lipoprotein receptor-related protein 2	Dicentrarchus labrax	5e-98
comp2859_c0_seq1	ref|XP_003968204.1|	PREDICTED: disco-interacting protein 2 homolog C-like	Takifugu rubripes	4e-67
comp2859_c1_seq1	ref|XP_003968204.1|	PREDICTED: disco-interacting protein 2 homolog C-like	Takifugu rubripes	1e-47
comp2862_c0_seq1	ref|XP_004541379.1|	PREDICTED: prostate-associated microseminoprotein-like	Maylandia zebra	4e-17
comp2863_c0_seq1	ref|XP_005158866.1|	PREDICTED: phosphatidate phosphatase LPIN1 isoform X1	Danio rerio	2e-08
comp2863_c1_seq1	ref|XP_005459037.1|	PREDICTED: phosphatidate phosphatase LPIN1-like isoform X1	Oreochromis niloticus	9e-47
comp2864_c0_seq1	ref|XP_005727992.1|	PREDICTED: pinopsin-like	Pundamilia nyererei	5e-33
comp2865_c0_seq1	dbj|BAF98925.1|	parvalbumin	Paralichthys olivaceus	4e-19
comp2870_c1_seq1	ref|XP_006785568.1|	PREDICTED: phosphatase and actin regulator 3-like	Neolamprologus brichardi	5e-69
comp2872_c0_seq1	ref|XP_006785792.1|	PREDICTED: plexin-B1-like	Neolamprologus brichardi	2e-19
comp2878_c0_seq1	gb|AGO18322.1|	reverse transcriptase, partial	Clarias batrachus	6e-13
comp2878_c1_seq1	gb|AGO18322.1|	reverse transcriptase, partial	Clarias batrachus	4e-07
comp2881_c0_seq1	ref|XP_004874045.1|	PREDICTED: cyclin-dependent kinase 19 isoform X5	Heterocephalus glaber	5e-72
comp2893_c0_seq1	ref|XP_004067212.1|	PREDICTED: protein TANC1-like	Oryzias latipes	5e-37
comp2893_c1_seq1	ref|XP_007560161.1|	PREDICTED: protein TANC1-like isoform X1	Poecilia formosa	1e-23
comp2902_c0_seq1	ref|XP_005471754.1|	PREDICTED: uncharacterized protein LOC100693689	Oreochromis niloticus	3e-61
comp2909_c0_seq1	ref|XP_005460094.1|	PREDICTED: FERM and PDZ domain-containing protein 4-like isoform X2	Oreochromis niloticus	1e-105
comp2909_c1_seq1	ref|XP_005799436.1|	PREDICTED: FERM and PDZ domain-containing protein 4-like	Xiphophorus maculatus	1e-126
comp2912_c0_seq1	ref|XP_003452875.1|	PREDICTED: parvalbumin beta-like isoform X1	Oreochromis niloticus	4e-42
comp2919_c1_seq1	ref|XP_004573373.1|	PREDICTED: uncharacterized protein LOC101476608 isoform X1	Maylandia zebra	1e-113
comp2929_c0_seq1	ref|XP_005931125.1|	PREDICTED: cyclin-dependent kinase 19-like isoform X2	Haplochromis burtoni	2e-33
comp2929_c1_seq1	ref|XP_005485110.1|	PREDICTED: cyclin-dependent kinase 19 isoform X2	Zonotrichia albicollis	1e-100
comp2933_c0_seq1	ref|XP_007571200.1|	PREDICTED: 1-phosphatidylinositol 4,5-bisphosphate phosphodiesterase epsilon-1 isoform X1	Poecilia formosa	1e-66
comp2939_c0_seq1	ref|XP_003975643.1|	PREDICTED: uncharacterized protein LOC101067062	Takifugu rubripes	2e-52
comp2939_c1_seq1	ref|XP_006786606.1|	PREDICTED: serine/arginine repetitive matrix protein 2-like	Neolamprologus brichardi	3e-70
comp2940_c0_seq1	ref|XP_004572549.1|	PREDICTED: protocadherin Fat 3-like	Maylandia zebra	1e-102
comp2940_c1_seq1	ref|XP_005807532.1|	PREDICTED: protocadherin Fat 3-like	Xiphophorus maculatus	9e-76
comp2956_c0_seq1	ref|XP_006792985.1|	PREDICTED: plakophilin-4-like	Neolamprologus brichardi	2e-14
comp2958_c0_seq1	ref|XP_003967805.1|	PREDICTED: anoctamin-9-like	Takifugu rubripes	1e-46
comp2958_c1_seq1	ref|XP_003967805.1|	PREDICTED: anoctamin-9-like	Takifugu rubripes	1e-149
comp2959_c0_seq1	ref|XP_005456433.1|	PREDICTED: AF4/FMR2 family member 2-like	Oreochromis niloticus	2e-26
comp2962_c1_seq1	ref|XP_005476958.1|	PREDICTED: PEX5-related protein-like	Oreochromis niloticus	2e-56
comp2966_c0_seq1	ref|XP_005470128.1|	PREDICTED: coiled-coil domain-containing protein 175-like	Oreochromis niloticus	1e-56
comp2966_c1_seq1	ref|XP_005737414.1|	PREDICTED: putative golgin subfamily A member 6-like protein 6-like	Pundamilia nyererei	7e-45
comp2968_c0_seq1	ref|XP_006802128.1|	PREDICTED: leucine-rich repeat and WD repeat-containing protein KIAA1239-like	Neolamprologus brichardi	1e-58
comp2970_c0_seq1	ref|XP_005931961.1|	PREDICTED: protocadherin-10-like	Haplochromis burtoni	7e-12
comp2973_c0_seq1	ref|XP_005797362.1|	PREDICTED: copine-4-like	Xiphophorus maculatus	6e-54
comp2977_c1_seq1	ref|NP_001274294.1|	ubiquitin-conjugating enzyme E2 variant 1B-like	Solanum lycopersicum	4e-35
comp2978_c0_seq1	ref|XP_007563531.1|	PREDICTED: patched domain-containing protein 2	Poecilia formosa	1e-106
comp2985_c0_seq1	ref|XP_005460105.1|	PREDICTED: protocadherin-8	Oreochromis niloticus	7e-71
comp2985_c1_seq1	ref|XP_005460105.1|	PREDICTED: protocadherin-8	Oreochromis niloticus	1e-107
comp2988_c0_seq1	ref|XP_006787035.1|	PREDICTED: protocadherin-8-like	Neolamprologus brichardi	2e-51
comp2988_c1_seq1	ref|XP_004079055.1|	PREDICTED: protocadherin-8-like	Oryzias latipes	3e-56
comp2993_c0_seq1	ref|XP_003962686.1|	PREDICTED: uncharacterized protein C14orf45 homolog	Takifugu rubripes	3e-51
comp2995_c0_seq1	ref|XP_003453951.1|	PREDICTED: protein FAM222A-like isoform X1	Oreochromis niloticus	9e-70
comp3002_c1_seq1	ref|XP_006805623.1|	PREDICTED: selenoprotein O-like	Neolamprologus brichardi	3e-15
comp3008_c0_seq1	ref|XP_006806556.1|	PREDICTED: anoctamin-4-like	Neolamprologus brichardi	1e-105
comp3008_c1_seq1	ref|XP_004065914.1|	PREDICTED: anoctamin-4-like	Oryzias latipes	6e-21
comp3011_c0_seq1	ref|XP_006784536.1|	PREDICTED: uncharacterized protein LOC102786323 isoform X2	Neolamprologus brichardi	4e-64
comp3019_c0_seq1	ref|XP_003962771.1|	PREDICTED: grainyhead-like protein 3 homolog	Takifugu rubripes	6e-35
comp3020_c0_seq1	ref|XP_005921458.1|	PREDICTED: protocadherin-8-like	Haplochromis burtoni	3e-56
comp3038_c0_seq1	emb|CAG12704.1|	unnamed protein product	Tetraodon nigroviridis	3e-14
comp3046_c0_seq1	ref|XP_006799317.1|	PREDICTED: cadherin-6-like	Neolamprologus brichardi	2e-16
comp3051_c0_seq1	gb|AGS55351.1|	interleukin-18 receptor 1	Sparus aurata	2e-16
comp3058_c0_seq1	ref|XP_005735652.1|	PREDICTED: Down syndrome cell adhesion molecule-like protein 1-like	Pundamilia nyererei	6e-33
comp3077_c0_seq1	ref|XP_006810295.1|	PREDICTED: P2Y purinoceptor 2-like	Neolamprologus brichardi	6e-38
comp3082_c0_seq1	ref|XP_005797470.1|	PREDICTED: G-protein coupled receptor 3-like	Xiphophorus maculatus	5e-27
comp3091_c0_seq1	ref|XP_003963524.1|	PREDICTED: mitogen-activated protein kinase kinase kinase 12-like	Takifugu rubripes	5e-36
comp3091_c1_seq1	emb|CAG04051.1|	unnamed protein product	Tetraodon nigroviridis	2e-38
comp3102_c0_seq1	ref|XP_005460986.1|	PREDICTED: titin-like	Oreochromis niloticus	6e-80
comp3109_c1_seq1	ref|XP_003974700.1|	PREDICTED: lysyl oxidase homolog 2B-like	Takifugu rubripes	8e-85
comp3111_c0_seq1	ref|XP_007545329.1|	PREDICTED: neurofilament light polypeptide-like	Poecilia formosa	8e-13
comp3127_c0_seq1	ref|XP_007576169.1|	PREDICTED: glutamine and serine-rich protein 1-like, partial	Poecilia formosa	1e-106
comp3128_c0_seq1	ref|XP_003455981.1|	PREDICTED: post-GPI attachment to proteins factor 2-like	Oreochromis niloticus	3e-93
comp3138_c0_seq1	ref|XP_004546748.1|	PREDICTED: G-protein coupled receptor 12-like	Maylandia zebra	3e-81
comp3140_c0_seq1	ref|XP_005937043.1|	PREDICTED: diacylglycerol kinase zeta-like	Haplochromis burtoni	5e-80
comp3145_c0_seq1	ref|XP_005730138.1|	PREDICTED: CD151 antigen-like isoform X1	Pundamilia nyererei	1e-52
comp3149_c0_seq1	ref|XP_003975284.1|	PREDICTED: transient receptor potential cation channel subfamily M member 3-like	Takifugu rubripes	4e-33
comp3149_c1_seq1	ref|XP_007563142.1|	PREDICTED: transient receptor potential cation channel subfamily M member 3 isoform X8	Poecilia formosa	1e-101
comp3151_c0_seq1	ref|XP_005474744.1|	PREDICTED: cGMP-inhibited 3',5'-cyclic phosphodiesterase A-like isoform X2	Oreochromis niloticus	8e-35
comp3151_c1_seq1	ref|XP_005915989.1|	PREDICTED: cGMP-inhibited 3',5'-cyclic phosphodiesterase A-like isoform X1	Haplochromis burtoni	7e-19
comp3153_c0_seq1	ref|XP_003438928.1|	PREDICTED: EMILIN-3-like isoform X1	Oreochromis niloticus	8e-29
comp3155_c0_seq1	ref|XP_005952806.1|	PREDICTED: retinal-specific ATP-binding cassette transporter-like	Haplochromis burtoni	3e-69
comp3159_c0_seq1	ref|XP_006780519.1|	PREDICTED: probable G-protein coupled receptor 97-like	Neolamprologus brichardi	6e-63
comp3164_c0_seq1	ref|XP_004548493.1|	PREDICTED: synaptotagmin-10-like isoform X1	Maylandia zebra	8e-58
comp3164_c1_seq1	ref|XP_005934279.1|	PREDICTED: synaptotagmin-10-like isoform X3	Haplochromis burtoni	1e-56
comp3170_c1_seq1	ref|NP_001254564.1|	alpha-2,8-sialyltransferase ST8Sia IIIA	Gasterosteus aculeatus	3e-42
comp3185_c0_seq1	ref|XP_006802253.1|	PREDICTED: estradiol 17-beta-dehydrogenase 12-B-like	Neolamprologus brichardi	5e-89
comp3191_c0_seq1	ref|XP_005448038.1|	PREDICTED: uncharacterized protein LOC102082717	Oreochromis niloticus	2e-31
comp3192_c0_seq1	ref|XP_004250073.1|	PREDICTED: phosphoglycolate phosphatase-like	Solanum lycopersicum	5e-43
comp3207_c0_seq1	ref|XP_005456435.1|	PREDICTED: neurexophilin-4-like isoform X2	Oreochromis niloticus	2e-83
comp3209_c0_seq1	ref|XP_005458379.1|	PREDICTED: neuropeptide Y receptor type 1-like isoform X5	Oreochromis niloticus	2e-30
comp3209_c1_seq1	ref|NP_001098073.1|	neuropeptide Y/peptide YY receptor	Takifugu rubripes	2e-49
comp3210_c0_seq1	ref|XP_003966450.1|	PREDICTED: matrix-remodeling-associated protein 5-like	Takifugu rubripes	2e-78
comp3213_c0_seq1	ref|XP_005475430.1|	PREDICTED: oligodendrocyte transcription factor 1-like	Oreochromis niloticus	3e-15
comp3213_c1_seq1	ref|XP_003961734.1|	PREDICTED: uncharacterized protein LOC101070727	Takifugu rubripes	2e-31
comp3220_c0_seq1	ref|XP_004568138.1|	PREDICTED: kelch-like protein 38-like	Maylandia zebra	1e-39
comp3225_c0_seq1	ref|XP_003965902.1|	PREDICTED: regulating synaptic membrane exocytosis protein 2-like	Takifugu rubripes	3e-61
comp3225_c1_seq1	ref|XP_003965902.1|	PREDICTED: regulating synaptic membrane exocytosis protein 2-like	Takifugu rubripes	2e-41
comp3227_c1_seq1	ref|XP_003973851.1|	PREDICTED: rho GTPase-activating protein 39-like	Takifugu rubripes	2e-91
comp3232_c0_seq1	ref|XP_005456018.1|	PREDICTED: nesprin-2-like	Oreochromis niloticus	2e-45
comp3232_c1_seq1	ref|XP_004554882.1|	PREDICTED: nesprin-2-like	Maylandia zebra	2e-18
comp3233_c0_seq1	ref|XP_006786274.1|	PREDICTED: protein dispatched homolog 2-like	Neolamprologus brichardi	9e-38
comp3236_c0_seq1	ref|XP_004084060.1|	PREDICTED: ankyrin repeat and SOCS box protein 2-like	Oryzias latipes	4e-13
comp3240_c0_seq1	ref|XP_003441697.1|	PREDICTED: metabotropic glutamate receptor 5-like	Oreochromis niloticus	7e-95
comp3241_c0_seq1	ref|XP_005731072.1|	PREDICTED: papilin-like	Pundamilia nyererei	3e-06
comp3246_c0_seq1	ref|XP_007568063.1|	PREDICTED: uncharacterized protein LOC103148988 isoform X1	Poecilia formosa	2e-21
comp3250_c0_seq1	ref|XP_005935616.1|	PREDICTED: ankyrin repeat and fibronectin type-III domain-containing protein 1-like	Haplochromis burtoni	3e-42
comp3250_c1_seq1	ref|XP_006808087.1|	PREDICTED: ankyrin repeat and fibronectin type-III domain-containing protein 1-like isoform X2	Neolamprologus brichardi	2e-34
comp3255_c1_seq1	ref|XP_005468197.1|	PREDICTED: protein FAM69C-like	Oreochromis niloticus	3e-54
comp3276_c0_seq1	ref|XP_005476341.1|	PREDICTED: protein patched homolog 1-like	Oreochromis niloticus	6e-16
comp3278_c0_seq1	ref|XP_005459213.1|	PREDICTED: coiled-coil domain-containing protein 171-like	Oreochromis niloticus	2e-11
comp3279_c0_seq1	ref|XP_005451400.1|	PREDICTED: transmembrane protein 132D-like	Oreochromis niloticus	1e-108
comp3286_c1_seq1	ref|XP_004074841.1|	PREDICTED: uncharacterized protein LOC101168306	Oryzias latipes	2e-09
comp3307_c0_seq1	ref|XP_005456902.1|	PREDICTED: DNA polymerase theta	Oreochromis niloticus	2e-25
comp3316_c0_seq1	ref|XP_005466664.1|	PREDICTED: poly	ADP-ribose	9e-29
comp3317_c0_seq1	ref|XP_005472370.1|	PREDICTED: rho GTPase-activating protein 7-like isoform X4	Oreochromis niloticus	1e-14
comp3317_c1_seq1	ref|XP_005927948.1|	PREDICTED: rho GTPase-activating protein 7-like isoform X3	Haplochromis burtoni	5e-26
comp3325_c0_seq1	ref|XP_003975177.1|	PREDICTED: arrestin domain-containing protein 3-like	Takifugu rubripes	2e-45
comp3327_c0_seq1	ref|XP_005476130.1|	PREDICTED: anoctamin-8-like isoform X4	Oreochromis niloticus	1e-54
comp3327_c1_seq1	ref|XP_007573848.1|	PREDICTED: anoctamin-8-like isoform X2	Poecilia formosa	4e-14
comp3329_c0_seq1	emb|CAF93840.1|	unnamed protein product	Tetraodon nigroviridis	1e-11
comp3347_c0_seq1	ref|XP_005934123.1|	PREDICTED: uncharacterized protein LOC102291665	Haplochromis burtoni	2e-29
comp3354_c0_seq1	emb|CAF91327.1|	unnamed protein product	Tetraodon nigroviridis	4e-46
comp3354_c1_seq1	ref|XP_005755153.1|	PREDICTED: general transcription factor II-I repeat domain-containing protein 2-like	Pundamilia nyererei	2e-16
comp3368_c0_seq1	ref|XP_005456818.1|	PREDICTED: regulator of G-protein signaling 22-like isoform X2	Oreochromis niloticus	2e-46
comp3371_c0_seq1	ref|XP_005803688.1|	PREDICTED: cadherin-10-like	Xiphophorus maculatus	3e-44
comp3372_c0_seq1	ref|XP_006785276.1|	PREDICTED: alpha-tectorin-like	Neolamprologus brichardi	3e-53
comp3373_c0_seq1	ref|XP_005947431.1|	PREDICTED: titin-like	Haplochromis burtoni	5e-31
comp3373_c1_seq1	ref|XP_005460986.1|	PREDICTED: titin-like	Oreochromis niloticus	6e-56
comp3375_c0_seq1	ref|XP_005924692.1|	PREDICTED: retinal-specific ATP-binding cassette transporter-like isoform X2	Haplochromis burtoni	2e-92
comp3377_c1_seq1	ref|XP_005737078.1|	PREDICTED: gamma-glutamyltranspeptidase 2-like	Pundamilia nyererei	1e-30
comp3383_c0_seq1	dbj|BAD16743.1|	bone morphogenetic protein 2	Paralichthys olivaceus	2e-57
comp3385_c1_seq1	gb|ABW87298.1|	transcription factor Sox10	Cynoglossus semilaevis	1e-26
comp3391_c0_seq1	gb|AHH30806.1|	tumor necrosis factor ligand super family member 6, partial	Oplegnathus fasciatus	1e-26
comp3396_c0_seq1	ref|XP_004547330.1|	PREDICTED: ubiquilin-1-like isoform X1	Maylandia zebra	3e-15
comp3397_c0_seq1	dbj|BAC82611.1|	pol-like protein	Danio rerio	1e-09
comp3401_c1_seq1	ref|XP_007548376.1|	PREDICTED: sodium-dependent phosphate transport protein 2A	Poecilia formosa	1e-15
comp3410_c1_seq1	ref|XP_005992813.1|	PREDICTED: probable G-protein coupled receptor 160	Latimeria chalumnae	8e-11
comp3415_c0_seq1	ref|XP_003975740.1|	PREDICTED: dynein heavy chain 11, axonemal-like	Takifugu rubripes	3e-10
comp3418_c1_seq1	ref|XP_005476977.1|	PREDICTED: feline leukemia virus subgroup C receptor-related protein 2-like isoform X2	Oreochromis niloticus	4e-09
comp3422_c0_seq1	ref|XP_003962010.1|	PREDICTED: dipeptidyl peptidase 4-like	Takifugu rubripes	2e-69
comp3435_c0_seq1	ref|XP_004550122.1|	PREDICTED: protein eva-1 homolog C-like isoform X1	Maylandia zebra	6e-75
comp3454_c0_seq1	emb|CBN81094.1|	Interferon inducible Mx protein	Dicentrarchus labrax	4e-48
comp3464_c0_seq1	ref|XP_004547374.1|	PREDICTED: netrin receptor UNC5C-like isoform X2	Maylandia zebra	0
comp3472_c0_seq1	ref|XP_005448954.1|	PREDICTED: sodium/hydrogen exchanger 9-like isoform X1	Oreochromis niloticus	8e-44
comp3478_c0_seq1	ref|XP_006794458.1|	PREDICTED: lamin-A-like isoform X2	Neolamprologus brichardi	4e-96
comp3488_c0_seq1	ref|XP_005450122.1|	PREDICTED: 5'-AMP-activated protein kinase subunit gamma-2-like isoform X1	Oreochromis niloticus	9e-41
comp3505_c0_seq1	emb|CAG01745.1|	unnamed protein product	Tetraodon nigroviridis	1e-22
comp3524_c0_seq1	ref|XP_005476814.1|	PREDICTED: supervillin-like isoform X3	Oreochromis niloticus	9e-19
comp3544_c0_seq1	ref|XP_007565286.1|	PREDICTED: syntaxin-binding protein 4 isoform X2	Poecilia formosa	6e-25
comp3544_c1_seq1	ref|XP_007565285.1|	PREDICTED: syntaxin-binding protein 4 isoform X1	Poecilia formosa	5e-34
comp3554_c0_seq1	ref|XP_005472575.1|	PREDICTED: histone-lysine N-methyltransferase 2A-like	Oreochromis niloticus	7e-52
comp3584_c0_seq1	ref|XP_003198343.2|	PREDICTED: uncharacterized protein LOC100000651	Danio rerio	3e-16
comp3603_c0_seq1	ref|XP_007572919.1|	PREDICTED: bicaudal D-related protein 1	Poecilia formosa	2e-34
comp3616_c0_seq1	ref|XP_005728922.1|	PREDICTED: hairy/enhancer-of-split related with YRPW motif-like protein-like isoform X1	Pundamilia nyererei	2e-40
comp3626_c0_seq1	ref|WP_016248418.1|	ubiquinol oxidase subunit 2	Escherichia coli	4e-41
comp3628_c0_seq1	ref|XP_005455811.1|	PREDICTED: uncharacterized protein LOC102081702	Oreochromis niloticus	9e-64
comp3645_c0_seq1	emb|CAF96977.1|	unnamed protein product	Tetraodon nigroviridis	9e-27
comp3704_c0_seq1	ref|XP_005733532.1|	PREDICTED: hepatocyte growth factor-like isoform X2	Pundamilia nyererei	6e-97
comp3752_c0_seq1	ref|XP_004241410.1|	PREDICTED: tetrapyrrole-binding protein, chloroplastic-like	Solanum lycopersicum	4e-58
comp3757_c0_seq1	ref|XP_005812813.1|	PREDICTED: forkhead box protein I1c-like	Xiphophorus maculatus	1e-23
comp3786_c0_seq1	ref|XP_006797701.1|	PREDICTED: protocadherin Fat 2-like	Neolamprologus brichardi	2e-90
comp3803_c1_seq1	ref|XP_006807096.1|	PREDICTED: mitofusin-1-like, partial	Neolamprologus brichardi	2e-65
comp3811_c0_seq1	ref|XP_007231172.1|	PREDICTED: uncharacterized protein LOC103032270	Astyanax mexicanus	3e-58
comp3862_c0_seq1	ref|XP_003443213.1|	PREDICTED: leucine-rich repeat-containing protein 8D-like	Oreochromis niloticus	2e-23
comp3865_c0_seq1	ref|XP_004072780.1|	PREDICTED: uncharacterized protein LOC101168790	Oryzias latipes	9e-15
comp3883_c0_seq1	ref|XP_006795258.1|	PREDICTED: myosin-7-like	Neolamprologus brichardi	1e-11
comp3893_c0_seq1	ref|XP_003451128.1|	PREDICTED: A disintegrin and metalloproteinase with thrombospondin motifs 12	Oreochromis niloticus	2e-80
comp3928_c0_seq1	ref|XP_005925890.1|	PREDICTED: death domain-containing protein 1-like	Haplochromis burtoni	6e-90
comp3931_c0_seq1	ref|XP_003975265.1|	PREDICTED: serine/threonine-protein phosphatase with EF-hands 2-like	Takifugu rubripes	8e-99
comp3941_c0_seq1	ref|XP_005723618.1|	PREDICTED: SLIT and NTRK-like protein 5-like	Pundamilia nyererei	7e-50
comp3959_c0_seq1	ref|XP_005915463.1|	PREDICTED: mucin-17-like isoform X9	Haplochromis burtoni	4e-27
comp3976_c0_seq1	ref|XP_007544168.1|	PREDICTED: neuronal acetylcholine receptor subunit alpha-3-like	Poecilia formosa	2e-49
comp3977_c0_seq1	emb|CAG10611.1|	unnamed protein product	Tetraodon nigroviridis	4e-57
comp3980_c0_seq1	ref|WP_023972373.1|	membrane protein, partial	Salmonella enterica	3e-22
comp3986_c0_seq1	ref|WP_000723774.1|	GntR family transcriptional regulator	Salmonella enterica	1e-23
comp3992_c0_seq1	ref|YP_008577483.1|	RNA polymerase beta'' subunit (chloroplast)	Eucalyptus erythrocorys	2e-35
comp4120_c0_seq1	ref|YP_002040886.1|	type 12 methyltransferase	Salmonella enterica subsp. enterica serovar Newport str. SL254	2e-20
comp4125_c0_seq1	ref|XP_005469028.1|	PREDICTED: uncharacterized protein LOC102076250	Oreochromis niloticus	1e-20
comp4154_c0_seq1	ref|XP_005452872.1|	PREDICTED: sal-like protein 3-like	Oreochromis niloticus	1e-124
comp4194_c0_seq1	ref|XP_006786759.1|	PREDICTED: dynein heavy chain 11, axonemal-like	Neolamprologus brichardi	1e-27
comp4197_c0_seq1	ref|XP_006794377.1|	PREDICTED: voltage-dependent L-type calcium channel subunit alpha-1D-like	Neolamprologus brichardi	7e-35
comp4225_c0_seq1	ref|XP_003439753.1|	PREDICTED: interleukin-12 receptor subunit beta-2-like	Oreochromis niloticus	1e-37
comp4236_c0_seq1	ref|XP_004243266.1|	PREDICTED: ATP-dependent zinc metalloprotease FTSH 2, chloroplastic-like	Solanum lycopersicum	8e-32
comp4238_c0_seq1	ref|XP_004566842.1|	PREDICTED: microtubule-actin cross-linking factor 1, isoforms 1/2/3/5-like	Maylandia zebra	3e-34
comp4307_c0_seq1	gb|AHO07292.1|	DNA-binding protein	Salmonella enterica subsp. enterica serovar Enteritidis str. EC20121176	1e-31
comp4368_c0_seq1	ref|XP_006804817.1|	PREDICTED: corticotropin-releasing factor-binding protein-like	Neolamprologus brichardi	3e-75
comp4369_c0_seq1	emb|CAG02283.1|	unnamed protein product	Tetraodon nigroviridis	3e-35
comp4384_c0_seq1	ref|XP_003452706.1|	PREDICTED: G-protein coupled receptor 98-like	Oreochromis niloticus	3e-81
comp4384_c1_seq1	emb|CAG00389.1|	unnamed protein product	Tetraodon nigroviridis	1e-26
comp4395_c0_seq1	ref|XP_005462945.1|	PREDICTED: NHS-like protein 1-like isoform X2	Oreochromis niloticus	4e-27
comp4399_c0_seq1	ref|XP_005460307.1|	PREDICTED: LOW QUALITY PROTEIN: probable G-protein coupled receptor 116-like	Oreochromis niloticus	4e-36
comp4457_c0_seq1	ref|XP_006806516.1|	PREDICTED: titin-like	Neolamprologus brichardi	2e-22
comp4464_c0_seq1	ref|XP_003442642.1|	PREDICTED: S-modulin-like	Oreochromis niloticus	4e-33
comp4481_c0_seq1	ref|XP_005950056.1|	PREDICTED: zinc transporter ZIP12-like isoform X1	Haplochromis burtoni	4e-18
comp4491_c0_seq1	ref|XP_007243186.1|	PREDICTED: uncharacterized protein LOC103047458, partial	Astyanax mexicanus	5e-12
comp4497_c1_seq1	ref|XP_005743659.1|	PREDICTED: echinoderm microtubule-associated protein-like 6-like	Pundamilia nyererei	9e-57
comp4515_c0_seq1	ref|XP_007552844.1|	PREDICTED: PEX5-related protein isoform X1	Poecilia formosa	9e-35
comp4515_c1_seq1	ref|XP_005800597.1|	PREDICTED: PEX5-related protein-like	Xiphophorus maculatus	3e-40
comp4517_c0_seq1	ref|XP_003972018.1|	PREDICTED: keratin, type I cytoskeletal 13-like	Takifugu rubripes	1e-52
comp4541_c1_seq1	gb|AAD02930.1|	reverse transcriptase	Oryzias latipes	2e-08
comp4544_c0_seq1	ref|XP_004559156.1|	PREDICTED: nck-associated protein 5-like isoform X3	Maylandia zebra	3e-06
comp4550_c0_seq1	ref|XP_003457464.1|	PREDICTED: kelch-like protein 40-like	Oreochromis niloticus	2e-41
comp4554_c0_seq1	ref|XP_003976382.1|	PREDICTED: sodium channel protein type 5 subunit alpha-like	Takifugu rubripes	6e-43
comp4559_c0_seq1	ref|XP_004557410.1|	PREDICTED: roundabout homolog 2-like isoform X2	Maylandia zebra	6e-41
comp4568_c0_seq1	ref|XP_003444513.1|	PREDICTED: cGMP-dependent protein kinase 2-like isoform X1	Oreochromis niloticus	2e-95
comp4569_c0_seq1	ref|XP_005917196.1|	PREDICTED: kinesin-like protein KIF26B-like isoform X2	Haplochromis burtoni	3e-25
comp4575_c0_seq1	ref|XP_004546378.1|	PREDICTED: calmodulin-binding transcription activator 1-like isoform X7	Maylandia zebra	1e-105
comp4580_c1_seq1	ref|XP_004547189.1|	PREDICTED: prostaglandin E2 receptor EP4 subtype-like isoform X2	Maylandia zebra	1e-54
comp4586_c0_seq1	ref|XP_005460515.1|	PREDICTED: rho GTPase-activating protein 40-like isoform X1	Oreochromis niloticus	5e-09
comp4602_c0_seq1	ref|XP_005931614.1|	PREDICTED: nesprin-2-like	Haplochromis burtoni	1e-132
comp4614_c0_seq1	ref|XP_003459684.2|	PREDICTED: GTPase IMAP family member 8-like	Oreochromis niloticus	5e-21
comp4614_c1_seq1	ref|XP_003459684.2|	PREDICTED: GTPase IMAP family member 8-like	Oreochromis niloticus	6e-21
comp4644_c0_seq1	ref|XP_006634018.1|	PREDICTED: piezo-type mechanosensitive ion channel component 2-like	Lepisosteus oculatus	1e-14
comp4646_c0_seq1	ref|XP_006798773.1|	PREDICTED: nesprin-1-like isoform X4	Neolamprologus brichardi	2e-29
comp4686_c0_seq1	ref|XP_006791968.1|	PREDICTED: BTB/POZ domain-containing protein KCTD1-like isoform X2	Neolamprologus brichardi	1e-125
comp4687_c0_seq1	ref|XP_005460394.1|	PREDICTED: protein crumbs homolog 1-like isoform X3	Oreochromis niloticus	2e-09
comp4754_c0_seq1	ref|XP_005922668.1|	PREDICTED: G-protein coupled receptor 98-like	Haplochromis burtoni	2e-25
comp4780_c0_seq1	ref|XP_005952245.1|	PREDICTED: uncharacterized protein LOC102290310, partial	Haplochromis burtoni	1e-07
comp4828_c0_seq1	ref|XP_003449785.1|	PREDICTED: FH2 domain-containing protein 1-like	Oreochromis niloticus	8e-68
comp4841_c0_seq1	dbj|BAE46429.1|	ORF2-encoded protein	Danio rerio	6e-17
comp4877_c0_seq1	ref|XP_007574872.1|	PREDICTED: vegetative cell wall protein gp1-like	Poecilia formosa	3e-07
comp4926_c0_seq1	ref|XP_004915377.1|	PREDICTED: dynein heavy chain 5, axonemal	Xenopus (Silurana) tropicalis	2e-37
comp4927_c0_seq1	ref|XP_005467203.1|	PREDICTED: UPF0606 protein KIAA1549L-like isoform X1	Oreochromis niloticus	1e-107
comp4986_c0_seq1	ref|XP_005925887.1|	PREDICTED: leucine-rich repeat and WD repeat-containing protein KIAA1239-like isoform X5	Haplochromis burtoni	6e-32
comp5035_c0_seq1	ref|XP_006800613.1|	PREDICTED: protein turtle homolog B-like	Neolamprologus brichardi	6e-68
comp5041_c0_seq1	ref|XP_005930565.1|	PREDICTED: pecanex-like protein 2-like isoform X1	Haplochromis burtoni	2e-58
comp5056_c0_seq1	ref|XP_004235542.1|	PREDICTED: auxin-binding protein ABP19a-like	Solanum lycopersicum	4e-40
comp5069_c0_seq1	emb|CBN80664.1|	LIM and cysteine-rich domains protein 1	Dicentrarchus labrax	5e-35
comp5085_c0_seq1	ref|XP_004072718.1|	PREDICTED: beta-4C adrenergic receptor-like	Oryzias latipes	1e-18
comp5085_c1_seq1	ref|NP_001133926.1|	Beta-4C adrenergic receptor	Salmo salar	3e-23
comp5096_c0_seq1	ref|XP_006792484.1|	PREDICTED: retinal-specific ATP-binding cassette transporter-like	Neolamprologus brichardi	2e-23
comp5103_c0_seq1	ref|XP_005459666.1|	PREDICTED: extracellular calcium-sensing receptor-like	Oreochromis niloticus	1e-31
comp5120_c0_seq1	ref|XP_003970075.1|	PREDICTED: zinc finger homeobox protein 3-like	Takifugu rubripes	1e-34
comp5154_c0_seq1	ref|XP_007540280.1|	PREDICTED: unconventional myosin-VIIa-like	Poecilia formosa	2e-76
comp5216_c1_seq1	emb|CAC33867.2|	interleukin 1 beta protein	Psetta maxima	1e-35
comp5220_c0_seq1	ref|XP_004569294.1|	PREDICTED: sal-like protein 3-like	Maylandia zebra	5e-33
comp5220_c1_seq1	ref|XP_006794468.1|	PREDICTED: sal-like protein 3-like	Neolamprologus brichardi	3e-54
comp5222_c0_seq1	ref|XP_004555316.1|	PREDICTED: protein SOGA2-like isoform X1	Maylandia zebra	1e-30
comp5223_c0_seq1	ref|XP_007554856.1|	PREDICTED: teneurin-1	Poecilia formosa	6e-44
comp5250_c0_seq1	ref|XP_005477373.1|	PREDICTED: neutral cholesterol ester hydrolase 1-like	Oreochromis niloticus	2e-19
comp5255_c0_seq1	ref|YP_002243013.1|	hypothetical protein SEN0875	Salmonella enterica subsp. enterica serovar Enteritidis str. P125109	4e-36
comp5255_c1_seq1	ref|WP_001699878.1|	pathogenicity island 1 protein SopD2, partial	Salmonella enterica	3e-20
comp5411_c0_seq1	ref|XP_005935490.1|	PREDICTED: attractin-like protein 1-like isoform X1	Haplochromis burtoni	3e-72
comp5428_c0_seq1	ref|WP_021590887.1|	hypothetical protein, partial	Salmonella enterica	8e-38
comp5443_c0_seq1	ref|XP_006808726.1|	PREDICTED: von Willebrand factor A domain-containing protein 7-like	Neolamprologus brichardi	1e-109
comp5514_c0_seq1	ref|XP_004539936.1|	PREDICTED: UDP-glucuronosyltransferase 2B1-like	Maylandia zebra	3e-12
comp5571_c0_seq1	ref|WP_023196515.1|	isopropylmalate isomerase large subunit	Salmonella enterica	2e-34
comp5624_c0_seq1	ref|XP_003979955.1|	PREDICTED: protocadherin gamma-A2-like	Takifugu rubripes	1e-17
comp5656_c0_seq1	emb|CAN64335.1|	hypothetical protein VITISV_001808	Vitis vinifera	1e-14
comp5795_c0_seq1	ref|XP_007563093.1|	PREDICTED: transient receptor potential cation channel subfamily M member 3 isoform X2	Poecilia formosa	4e-82
comp5800_c0_seq1	ref|XP_005727170.1|	PREDICTED: relaxin-3 receptor 1-like	Pundamilia nyererei	2e-36
comp5861_c0_seq1	pdb|3DEU|A	Chain A, Crystal Structure Of Transcription Regulatory Protein Slya From Salmonella Typhimurium In Complex With Salicylate Ligands pdb|3DEU|B Chain B, Crystal Structure Of Transcription Regulatory Protein Slya From Salmonella Typhimurium In Complex With Salicylate Ligands		5e-42
comp5869_c0_seq1	ref|XP_006792881.1|	PREDICTED: obscurin-like isoform X1	Neolamprologus brichardi	1e-106
comp5875_c0_seq1	ref|XP_004575931.1|	PREDICTED: uncharacterized protein LOC101476038	Maylandia zebra	2e-08
comp5883_c0_seq1	ref|XP_005738327.1|	PREDICTED: ghrelin O-acyltransferase-like	Pundamilia nyererei	4e-10
comp5993_c0_seq1	ref|WP_001314014.1|	protein SbmA, partial	Escherichia coli	3e-06
comp6005_c0_seq1	ref|WP_023375603.1|	4-amino-4-deoxychorismate lyase	Salmonella enterica	2e-34
comp6094_c0_seq1	ref|YP_218325.1|	ribosome maturation factor	Salmonella enterica subsp. enterica serovar Choleraesuis str. SC-B67	3e-36
comp6185_c0_seq1	ref|XP_005376956.1|	PREDICTED: hepatocyte nuclear factor 3-alpha	Chinchilla lanigera	4e-37
comp6229_c0_seq1	ref|XP_005732646.1|	PREDICTED: histone-lysine N-methyltransferase 2D-like	Pundamilia nyererei	2e-61
comp6280_c0_seq1	gb|ADR10240.1|	C-X-C chemokine receptor type 4 protein	Epinephelus coioides	1e-31
comp6296_c0_seq1	ref|XP_005452068.1|	PREDICTED: sacsin-like	Oreochromis niloticus	2e-66
comp6344_c0_seq1	ref|XP_005798535.1|	PREDICTED: IgGFc-binding protein-like	Xiphophorus maculatus	7e-18
comp6347_c0_seq1	ref|XP_004547847.1|	PREDICTED: disks large-associated protein 3-like isoform X2	Maylandia zebra	4e-20
comp6470_c0_seq1	dbj|BAB03287.1|	pro-alpha 1 type V/XI collagen	Pagrus major	4e-24
comp6595_c0_seq1	ref|XP_003588355.1|	Mitochondrial protein, putative	Medicago truncatula	7e-23
comp6627_c0_seq1	ref|XP_005949831.1|	PREDICTED: D-beta-hydroxybutyrate dehydrogenase, mitochondrial-like	Haplochromis burtoni	4e-27
comp6666_c0_seq1	ref|XP_006715432.1|	PREDICTED: ephrin type-A receptor 7 isoform X4	Homo sapiens	3e-56
comp6687_c0_seq1	ref|XP_004079672.1|	PREDICTED: serine/threonine-protein kinase DCLK2-like	Oryzias latipes	2e-44
comp6703_c0_seq1	ref|WP_022064904.1|	putative uncharacterized protein	Klebsiella variicola CAG:634	3e-21
comp6730_c0_seq1	ref|XP_005797844.1|	PREDICTED: gamma-aminobutyric acid receptor subunit gamma-1-like	Xiphophorus maculatus	3e-41
comp6818_c0_seq1	ref|XP_005469964.1|	PREDICTED: microtubule-associated serine/threonine-protein kinase 1-like isoform X1	Oreochromis niloticus	1e-126
comp6857_c0_seq1	ref|XP_005450580.1|	PREDICTED: striated muscle preferentially expressed protein kinase-like	Oreochromis niloticus	9e-25
comp6887_c0_seq1	ref|XP_005454805.1|	PREDICTED: nesprin-1-like	Oreochromis niloticus	1e-117
comp7004_c0_seq1	ref|XP_005746061.1|	PREDICTED: VPS10 domain-containing receptor SorCS1-like isoform X1	Pundamilia nyererei	3e-53
comp7011_c0_seq1	emb|CAB44306.1|	T-cell antigen receptor	Dicentrarchus labrax	7e-16
comp7017_c0_seq1	ref|XP_004233104.1|	PREDICTED: uncharacterized protein ycf23-like	Solanum lycopersicum	4e-41
comp7017_c1_seq1	ref|XP_004233104.1|	PREDICTED: uncharacterized protein ycf23-like	Solanum lycopersicum	3e-43
comp7052_c0_seq1	ref|WP_000150961.1|	hypothetical protein	Salmonella enterica	1e-34
comp7062_c0_seq1	gb|ETJ19072.1|	DNA helicase II, partial	Escherichia coli DORA_A_5_14_21	7e-34
comp7077_c0_seq1	ref|XP_005927399.1|	PREDICTED: sacsin-like isoform X2	Haplochromis burtoni	3e-32
comp7077_c1_seq1	ref|XP_005720656.1|	PREDICTED: sacsin-like	Pundamilia nyererei	7e-43
comp7105_c0_seq1	ref|XP_006784067.1|	PREDICTED: uncharacterized protein LOC102785940	Neolamprologus brichardi	2e-15
comp7105_c1_seq1	ref|XP_005456597.1|	PREDICTED: uncharacterized protein LOC100710163	Oreochromis niloticus	5e-39
comp7127_c0_seq1	ref|XP_005949831.1|	PREDICTED: D-beta-hydroxybutyrate dehydrogenase, mitochondrial-like	Haplochromis burtoni	1e-38
comp7160_c0_seq1	ref|XP_003445406.2|	PREDICTED: tumor necrosis factor receptor superfamily member EDAR-like isoform X1	Oreochromis niloticus	1e-35
comp7165_c0_seq1	ref|XP_003457813.2|	PREDICTED: collagen alpha-1(XI) chain-like	Oreochromis niloticus	7e-13
comp7177_c0_seq1	ref|XP_003448219.2|	PREDICTED: transcription factor Sp5-like	Oreochromis niloticus	1e-52
comp7187_c0_seq1	ref|XP_005453512.1|	PREDICTED: coiled-coil domain-containing protein 30-like isoform X3	Oreochromis niloticus	3e-24
comp7251_c0_seq1	ref|XP_004572240.1|	PREDICTED: uncharacterized protein LOC101485621	Maylandia zebra	4e-28
comp7258_c0_seq1	ref|XP_006784476.1|	PREDICTED: liprin-alpha-2-like isoform X4	Neolamprologus brichardi	5e-17
comp7265_c0_seq1	ref|XP_003448342.1|	PREDICTED: parapinopsin-like	Oreochromis niloticus	2e-33
comp7267_c1_seq1	ref|XP_007567781.1|	PREDICTED: GTPase IMAP family member 8-like	Poecilia formosa	6e-17
comp7297_c0_seq1	ref|XP_005477408.1|	PREDICTED: uncharacterized protein LOC100706638 isoform X2	Oreochromis niloticus	3e-14
comp7348_c0_seq1	ref|XP_006784270.1|	PREDICTED: apoptosis-inducing factor 3-like isoform X1	Neolamprologus brichardi	9e-62
comp7356_c0_seq1	dbj|BAG74356.1|	hatching enzyme	Engraulis japonicus	7e-19
comp7381_c0_seq1	ref|XP_003976145.1|	PREDICTED: importin-13-like	Takifugu rubripes	8e-47
comp7387_c1_seq1	ref|XP_005797341.1|	PREDICTED: mpv17-like protein-like	Xiphophorus maculatus	9e-85
comp7392_c0_seq1	ref|XP_006806706.1|	PREDICTED: LOW QUALITY PROTEIN: contactin-associated protein-like 5-like	Neolamprologus brichardi	2e-74
comp7392_c1_seq1	ref|XP_003962183.1|	PREDICTED: contactin-associated protein-like 5-like	Takifugu rubripes	3e-37
comp7408_c0_seq1	ref|XP_005453825.1|	PREDICTED: oxysterol-binding protein-related protein 6-like isoform X7	Oreochromis niloticus	2e-38
comp7417_c0_seq1	ref|XP_005461790.1|	PREDICTED: sodium channel protein type 5 subunit alpha	Oreochromis niloticus	3e-46
comp7457_c0_seq1	ref|XP_004249937.1|	PREDICTED: dnaJ protein homolog isoform 1	Solanum lycopersicum	7e-39
comp7470_c0_seq1	ref|XP_004239781.1|	PREDICTED: 60S acidic ribosomal protein P0-like	Solanum lycopersicum	2e-32
comp7471_c1_seq1	ref|XP_005451663.1|	PREDICTED: proline-rich transmembrane protein 4-like	Oreochromis niloticus	9e-25
comp7508_c0_seq1	ref|XP_005993661.1|	PREDICTED: uncharacterized protein LOC102363116 isoform X1	Latimeria chalumnae	4e-14
comp7541_c0_seq1	gb|ELR48825.1|	C-type lectin domain family 10 member A	Bos mutus	3e-08
comp7542_c0_seq1	ref|XP_004575766.1|	PREDICTED: serine/arginine repetitive matrix protein 2-like	Maylandia zebra	6e-15
comp7542_c1_seq1	ref|XP_004077293.1|	PREDICTED: uncharacterized protein LOC101166656	Oryzias latipes	1e-18
comp7560_c0_seq1	ref|XP_005808834.1|	PREDICTED: solute carrier family 22 member 5-like	Xiphophorus maculatus	8e-55
comp7560_c1_seq1	ref|XP_005456175.1|	PREDICTED: solute carrier family 22 member 5-like	Oreochromis niloticus	5e-16
comp7561_c0_seq1	ref|XP_005448494.1|	PREDICTED: plexin-A2-like	Oreochromis niloticus	7e-69
comp7561_c1_seq1	ref|XP_007553700.1|	PREDICTED: plexin-A2-like	Poecilia formosa	2e-36
comp7567_c0_seq1	ref|XP_003978049.1|	PREDICTED: plexin-A2-like	Takifugu rubripes	5e-75
comp7573_c0_seq1	ref|XP_007546135.1|	PREDICTED: microtubule-associated protein futsch-like	Poecilia formosa	2e-07
comp7575_c0_seq1	ref|XP_005798773.1|	PREDICTED: potassium channel subfamily T member 1-like	Xiphophorus maculatus	1e-57
comp7580_c0_seq1	ref|XP_005937370.1|	PREDICTED: obscurin-like	Haplochromis burtoni	4e-32
comp7585_c0_seq1	ref|XP_005467771.1|	PREDICTED: cadherin EGF LAG seven-pass G-type receptor 1-like	Oreochromis niloticus	1e-31
comp7598_c0_seq1	ref|XP_005468972.1|	PREDICTED: supervillin-like isoform X3	Oreochromis niloticus	2e-39
comp7629_c0_seq1	ref|XP_003441983.1|	PREDICTED: GDNF family receptor alpha-1-like	Oreochromis niloticus	4e-24
comp7638_c0_seq1	emb|CAI59835.1|	aminopeptidase	Lates calcarifer	4e-71
comp7648_c0_seq1	emb|CBN81441.1|	von Willebrand factor A domain-containing protein 2, partial	Dicentrarchus labrax	7e-25
comp7662_c0_seq1	ref|XP_004561617.1|	PREDICTED: protein SZT2-like isoform X5	Maylandia zebra	2e-80
comp7677_c0_seq1	ref|XP_006806516.1|	PREDICTED: titin-like	Neolamprologus brichardi	0
comp7681_c0_seq1	ref|XP_007228343.1|	PREDICTED: protocadherin Fat 4-like	Astyanax mexicanus	2e-31
comp7690_c0_seq1	ref|XP_005747513.1|	PREDICTED: neuroblast differentiation-associated protein AHNAK-like	Pundamilia nyererei	7e-26
comp7691_c0_seq1	ref|XP_005811643.1|	PREDICTED: hydroperoxide isomerase ALOXE3-like	Xiphophorus maculatus	6e-22
comp7699_c0_seq1	ref|XP_003969738.1|	PREDICTED: sodium/hydrogen exchanger 5-like	Takifugu rubripes	8e-48
comp7703_c0_seq1	ref|XP_005805090.1|	PREDICTED: 5,6-dihydroxyindole-2-carboxylic acid oxidase-like	Xiphophorus maculatus	7e-51
comp7713_c0_seq1	ref|XP_004544838.1|	PREDICTED: cadherin EGF LAG seven-pass G-type receptor 2-like isoform X1	Maylandia zebra	5e-50
comp7722_c0_seq1	ref|XP_004566328.1|	PREDICTED: LOW QUALITY PROTEIN: DNA polymerase zeta catalytic subunit-like	Maylandia zebra	5e-32
comp7740_c0_seq1	ref|XP_005451602.1|	PREDICTED: neuropeptide FF receptor 2-like	Oreochromis niloticus	6e-59
comp7743_c0_seq1	prf||1803516A	glycolate oxidase		5e-31
comp7765_c0_seq1	gb|AHR05530.1|	amino acid:proton symporter	Salmonella enterica subsp. enterica serovar Enteritidis str. EC20120200	4e-40
comp7769_c0_seq1	ref|XP_005477116.1|	PREDICTED: protein dispatched homolog 2-like	Oreochromis niloticus	6e-27
comp7777_c0_seq1	ref|XP_005463013.1|	PREDICTED: probable G-protein coupled receptor 125-like	Oreochromis niloticus	1e-115
comp7811_c0_seq1	ref|XP_005454805.1|	PREDICTED: nesprin-1-like	Oreochromis niloticus	1e-56
comp7813_c0_seq1	ref|XP_005476690.1|	PREDICTED: retinal-specific ATP-binding cassette transporter-like isoform X2	Oreochromis niloticus	2e-36
comp7866_c0_seq1	emb|CBN80918.1|	Tensin-like C1 domain-containing phosphatase	Dicentrarchus labrax	2e-11
comp7875_c0_seq1	ref|XP_004541501.1|	PREDICTED: probable palmitoyltransferase ZDHHC1-like	Maylandia zebra	6e-45
comp7882_c0_seq1	ref|XP_004538720.1|	PREDICTED: docking protein 1-like	Maylandia zebra	2e-35
comp7887_c1_seq1	ref|XP_004575823.1|	PREDICTED: clathrin heavy chain linker domain-containing protein 1-like isoform X1	Maylandia zebra	1e-30
comp7906_c0_seq1	ref|XP_004568431.1|	PREDICTED: protocadherin-16-like	Maylandia zebra	2e-27
comp7906_c1_seq1	ref|XP_003449782.1|	PREDICTED: protocadherin-16-like	Oreochromis niloticus	9e-21
comp7910_c0_seq1	ref|XP_005451202.1|	PREDICTED: protein FAM69A-like isoform X1	Oreochromis niloticus	2e-49
comp7911_c0_seq1	ref|XP_005798753.1|	PREDICTED: uncharacterized protein LOC102219883	Xiphophorus maculatus	1e-33
comp7911_c1_seq1	ref|XP_006789212.1|	PREDICTED: macrophage mannose receptor 1-like	Neolamprologus brichardi	9e-30
comp7919_c0_seq1	ref|XP_005451775.1|	PREDICTED: leucine-rich repeat and transmembrane domain-containing protein 2-like	Oreochromis niloticus	2e-36
comp7999_c0_seq1	emb|CAF92417.1|	unnamed protein product	Tetraodon nigroviridis	1e-108
comp8035_c1_seq1	ref|XP_004552953.1|	PREDICTED: zinc finger protein Gfi-1-like	Maylandia zebra	7e-33
comp8059_c0_seq1	ref|XP_005808702.1|	PREDICTED: potassium voltage-gated channel subfamily A member 2-like	Xiphophorus maculatus	5e-37
comp8077_c0_seq1	ref|XP_004555601.1|	PREDICTED: SH3 domain-containing RING finger protein 3-like isoform X2	Maylandia zebra	8e-86
comp8130_c0_seq1	ref|XP_004539515.1|	PREDICTED: neuromedin-K receptor-like isoform X1	Maylandia zebra	5e-20
comp8139_c0_seq1	ref|XP_005809224.1|	PREDICTED: voltage-dependent T-type calcium channel subunit alpha-1H-like	Xiphophorus maculatus	5e-56
comp8139_c1_seq1	ref|XP_005809224.1|	PREDICTED: voltage-dependent T-type calcium channel subunit alpha-1H-like	Xiphophorus maculatus	4e-51
comp8150_c0_seq1	ref|XP_005464743.1|	PREDICTED: dapper homolog 1-like	Oreochromis niloticus	7e-28
comp8174_c0_seq1	ref|XP_003972370.1|	PREDICTED: voltage-dependent T-type calcium channel subunit alpha-1H-like	Takifugu rubripes	2e-38
comp8178_c0_seq1	ref|XP_004545934.1|	PREDICTED: protocadherin gamma-A11-like	Maylandia zebra	5e-43
comp8198_c0_seq1	ref|XP_005724097.1|	PREDICTED: solute carrier family 35 member F4-like isoform X2	Pundamilia nyererei	7e-53
comp8204_c0_seq1	ref|WP_001699904.1|	fused phosphoenolpyruvate-protein phosphotransferase PtsP/GAF domain, partial	Salmonella enterica	6e-42
comp8216_c0_seq1	dbj|BAM62877.1|	L1-encoded reverse transcriptase-like protein	Protobothrops flavoviridis	9e-11
comp8216_c1_seq1	gb|EGT50279.1|	hypothetical protein CAEBREN_30272	Caenorhabditis brenneri	8e-15
comp8229_c0_seq1	gb|ABL75851.1|	protocadherin 2A11	Takifugu rubripes	4e-20
comp8229_c1_seq1	ref|XP_004545910.1|	PREDICTED: protocadherin alpha-2-like	Maylandia zebra	2e-39
comp8285_c1_seq1	ref|XP_007578397.1|	PREDICTED: glucagon receptor	Poecilia formosa	3e-36
comp8299_c0_seq1	ref|XP_005475210.1|	PREDICTED: contactin-associated protein-like 5-like	Oreochromis niloticus	2e-57
comp8302_c0_seq1	ref|XP_007556645.1|	PREDICTED: protein Wnt-10b isoform X1	Poecilia formosa	4e-91
comp8328_c0_seq1	emb|CAF98652.1|	unnamed protein product	Tetraodon nigroviridis	6e-50
comp8336_c0_seq1	ref|XP_004539004.1|	PREDICTED: girdin-like isoform X4	Maylandia zebra	1e-111
comp8382_c0_seq1	ref|XP_004544667.1|	PREDICTED: golgin subfamily A member 4-like isoform X1	Maylandia zebra	2e-39
comp8382_c1_seq1	ref|XP_005473426.1|	PREDICTED: trichohyalin-like isoform X4	Oreochromis niloticus	8e-17
comp8383_c0_seq1	ref|XP_004074460.1|	PREDICTED: sodium-dependent neutral amino acid transporter B(0)AT3-like	Oryzias latipes	2e-36
comp8424_c0_seq1	ref|XP_004544839.1|	PREDICTED: cadherin EGF LAG seven-pass G-type receptor 2-like isoform X2	Maylandia zebra	5e-26
comp8429_c0_seq1	ref|XP_004078178.1|	PREDICTED: oxidative stress-induced growth inhibitor 2-like	Oryzias latipes	5e-19
comp8459_c0_seq1	ref|XP_006799221.1|	PREDICTED: thrombospondin type-1 domain-containing protein 7B-like	Neolamprologus brichardi	2e-24
comp8461_c0_seq1	ref|XP_003962907.1|	PREDICTED: exocyst complex component 3-like	Takifugu rubripes	3e-32
comp8499_c1_seq1	emb|CBN80772.1|	Adenomatosis polyposis coli down-regulated 1 protein	Dicentrarchus labrax	5e-13
comp8505_c0_seq1	ref|XP_004574480.1|	PREDICTED: titin-like	Maylandia zebra	8e-27
comp8505_c1_seq1	ref|XP_007572499.1|	PREDICTED: titin	Poecilia formosa	2e-30
comp8521_c0_seq1	ref|XP_004248342.1|	PREDICTED: fasciclin-like arabinogalactan protein 1-like isoform 1	Solanum lycopersicum	9e-46
comp8535_c0_seq1	ref|XP_004548495.1|	PREDICTED: synaptotagmin-10-like isoform X3	Maylandia zebra	6e-42
comp8553_c0_seq1	ref|YP_008381478.1|	tol-pal system protein YbgF	Salmonella enterica subsp. enterica serovar Pullorum str. S06004	8e-19
comp8553_c1_seq1	ref|WP_002949270.1|	hypothetical protein	Salmonella enterica	2e-31
comp8558_c0_seq1	ref|XP_005736056.1|	PREDICTED: protocadherin-16-like	Pundamilia nyererei	3e-32
comp8569_c0_seq1	ref|XP_007541138.1|	PREDICTED: ERC protein 2-like	Poecilia formosa	2e-73
comp8584_c0_seq1	emb|CBN81390.1|	Sarcoplasmic/endoplasmic reticulum calcium ATPase 1	Dicentrarchus labrax	3e-59
comp8600_c0_seq1	ref|XP_005454805.1|	PREDICTED: nesprin-1-like	Oreochromis niloticus	3e-60
comp8609_c0_seq1	ref|XP_003444721.2|	PREDICTED: protocadherin gamma-A11-like	Oreochromis niloticus	7e-22
comp8614_c0_seq1	ref|XP_006803339.1|	PREDICTED: general transcriptional corepressor trfA-like	Neolamprologus brichardi	2e-10
comp8622_c0_seq1	ref|XP_005724867.1|	PREDICTED: kinesin-like protein KIF26B-like isoform X2	Pundamilia nyererei	1e-12
comp8622_c1_seq1	ref|XP_004542358.1|	PREDICTED: kinesin-like protein KIF26B-like isoform X3	Maylandia zebra	8e-09
comp8641_c0_seq1	ref|XP_005452439.1|	PREDICTED: epithelial cell transforming sequence 2 oncogene-like	Oreochromis niloticus	4e-29
comp8647_c0_seq1	ref|XP_005746565.1|	PREDICTED: mitogen-activated protein kinase kinase kinase 9-like isoform X2	Pundamilia nyererei	6e-21
comp8650_c0_seq1	ref|XP_005928738.1|	PREDICTED: ankyrin repeat domain-containing protein 34C-like	Haplochromis burtoni	1e-13
comp8650_c1_seq1	ref|XP_005928738.1|	PREDICTED: ankyrin repeat domain-containing protein 34C-like	Haplochromis burtoni	3e-19
comp8654_c0_seq1	ref|YP_008576199.1|	maturase K (chloroplast)	Eucalyptus curtisii	2e-30
comp8657_c0_seq1	ref|XP_005807193.1|	PREDICTED: neuromedin-K receptor-like	Xiphophorus maculatus	5e-18
comp8660_c0_seq1	ref|XP_005948469.1|	PREDICTED: desmoglein-2-like	Haplochromis burtoni	4e-42
comp8660_c1_seq1	ref|XP_005813021.1|	PREDICTED: desmoglein-2-like	Xiphophorus maculatus	1e-44
comp8675_c0_seq1	emb|CBN80831.1|	Zinc finger protein GLI1	Dicentrarchus labrax	7e-53
comp8681_c0_seq1	ref|XP_007554349.1|	PREDICTED: von Willebrand factor A domain-containing protein 7-like	Poecilia formosa	4e-38
comp8682_c0_seq1	ref|XP_005453462.1|	PREDICTED: protein AHNAK2-like	Oreochromis niloticus	4e-13
comp8698_c0_seq1	ref|XP_005929755.1|	PREDICTED: protein AHNAK2-like, partial	Haplochromis burtoni	2e-27
comp8709_c0_seq1	ref|XP_005454372.1|	PREDICTED: membrane frizzled-related protein-like isoform X1	Oreochromis niloticus	1e-31
comp8736_c0_seq1	ref|XP_004545512.1|	PREDICTED: calcium-binding protein 1-like isoform X1	Maylandia zebra	1e-30
comp8736_c1_seq1	ref|XP_004545512.1|	PREDICTED: calcium-binding protein 1-like isoform X1	Maylandia zebra	6e-25
comp8764_c0_seq1	gb|ACQ58700.1|	Transmembrane protein 150 precursor	Anoplopoma fimbria	4e-37
comp8767_c0_seq1	ref|XP_004229034.1|	PREDICTED: 30S ribosomal protein S1, chloroplastic-like	Solanum lycopersicum	6e-20
comp8770_c0_seq1	ref|XP_006790782.1|	PREDICTED: Na(+)/H(+) exchange regulatory cofactor NHE-RF1-like	Neolamprologus brichardi	7e-32
comp8796_c1_seq1	ref|XP_006806150.1|	PREDICTED: uncharacterized protein LOC102780375 isoform X1	Neolamprologus brichardi	2e-27
comp8802_c0_seq1	ref|XP_005746405.1|	PREDICTED: S-arrestin-like	Pundamilia nyererei	1e-56
comp8802_c1_seq1	ref|XP_003976489.1|	PREDICTED: S-arrestin-like	Takifugu rubripes	1e-32
comp8821_c0_seq1	emb|CBN81180.1|	Polycystin-1	Dicentrarchus labrax	6e-36
comp8821_c1_seq1	emb|CBN81180.1|	Polycystin-1	Dicentrarchus labrax	1e-12
comp8824_c0_seq1	ref|XP_005471879.1|	PREDICTED: centrosome and spindle pole-associated protein 1-like isoform X2	Oreochromis niloticus	1e-30
comp8853_c0_seq1	ref|XP_003971670.1|	PREDICTED: uncharacterized protein LOC101067572	Takifugu rubripes	1e-18
comp8871_c0_seq1	ref|XP_003437888.2|	PREDICTED: outer dense fiber protein 2-like isoform X1	Oreochromis niloticus	3e-07
comp8882_c0_seq1	ref|XP_007561997.1|	PREDICTED: ninein	Poecilia formosa	5e-48
comp8891_c0_seq1	ref|XP_006780185.1|	PREDICTED: zinc finger homeobox protein 3-like isoform X3	Neolamprologus brichardi	1e-17
comp8901_c0_seq1	ref|XP_006780539.1|	PREDICTED: thrombospondin type-1 domain-containing protein 4-like	Neolamprologus brichardi	1e-113
comp8924_c0_seq1	ref|XP_005290736.1|	PREDICTED: uncharacterized protein C8orf74 homolog	Chrysemys picta bellii	3e-14
comp8934_c0_seq1	ref|XP_006804454.1|	PREDICTED: adenylate cyclase type 2-like isoform X2	Neolamprologus brichardi	1e-33
comp8947_c0_seq1	emb|CBN81441.1|	von Willebrand factor A domain-containing protein 2, partial	Dicentrarchus labrax	3e-47
comp9008_c0_seq1	ref|XP_006361724.1|	PREDICTED: cellulose synthase A catalytic subunit 1	UDP-forming	1e-43
comp9031_c0_seq1	ref|XP_003964572.1|	PREDICTED: voltage-dependent T-type calcium channel subunit alpha-1H-like	Takifugu rubripes	2e-24
comp9042_c0_seq1	ref|XP_006802162.1|	PREDICTED: LOW QUALITY PROTEIN: scavenger receptor class F member 1-like	Neolamprologus brichardi	3e-46
comp9053_c0_seq1	ref|XP_005912800.1|	PREDICTED: histone-lysine N-methyltransferase 2C-like isoform X7	Haplochromis burtoni	1e-33
comp9058_c0_seq1	ref|XP_007549193.1|	PREDICTED: CD109 antigen-like	Poecilia formosa	1e-23
comp9059_c0_seq1	gb|AHV43193.1|	tail protein	Salmonella enterica subsp. enterica serovar Enteritidis str. EC20120009	7e-70
comp9079_c0_seq1	ref|XP_005477173.1|	PREDICTED: gamma-aminobutyric acid receptor subunit rho-1 isoform X1	Oreochromis niloticus	6e-51
comp9081_c0_seq1	ref|XP_005807150.1|	PREDICTED: protocadherin Fat 3-like	Xiphophorus maculatus	3e-30
comp9097_c0_seq1	ref|XP_006804454.1|	PREDICTED: adenylate cyclase type 2-like isoform X2	Neolamprologus brichardi	6e-08
comp9115_c0_seq1	ref|WP_016898650.1|	hypothetical protein	Chlamydia psittaci	4e-08
comp9126_c0_seq1	ref|YP_008576771.1|	Ycf2 (chloroplast)	Eucalyptus saligna	9e-84
comp9139_c0_seq1	ref|XP_005813777.1|	PREDICTED: unconventional myosin-XVIIIb-like	Xiphophorus maculatus	8e-32
comp9141_c0_seq1	ref|XP_007551703.1|	PREDICTED: saxiphilin-like isoform X5	Poecilia formosa	2e-25
comp9146_c0_seq1	ref|XP_005803127.1|	PREDICTED: FERM and PDZ domain-containing protein 1-like	Xiphophorus maculatus	8e-30
comp9146_c1_seq1	emb|CAF92668.1|	unnamed protein product	Tetraodon nigroviridis	9e-52
comp9148_c0_seq1	ref|XP_007568095.1|	PREDICTED: cadherin-23-like, partial	Poecilia formosa	1e-18
comp9161_c0_seq1	ref|XP_005464738.1|	PREDICTED: THAP domain-containing protein 11-like	Oreochromis niloticus	1e-15
comp9164_c0_seq1	ref|XP_004244544.1|	PREDICTED: glycine cleavage system H protein, mitochondrial-like isoform 1	Solanum lycopersicum	7e-42
comp9166_c1_seq1	emb|CBN80643.1|	Deoxyribonuclease gamma	Dicentrarchus labrax	2e-78
comp9173_c0_seq1	ref|XP_005449980.1|	PREDICTED: fidgetin-like	Oreochromis niloticus	2e-38
comp9191_c1_seq1	ref|XP_006809155.1|	PREDICTED: disco-interacting protein 2 homolog C-like	Neolamprologus brichardi	2e-27
comp9193_c0_seq1	emb|CAA99759.1|	unknown	Solanum lycopersicum	1e-14
comp9199_c0_seq1	ref|XP_006791756.1|	PREDICTED: axonemal dynein light intermediate polypeptide 1-like	Neolamprologus brichardi	3e-27
comp9213_c1_seq1	ref|XP_004072143.1|	PREDICTED: serine/threonine-protein phosphatase with EF-hands 2-like	Oryzias latipes	2e-29
comp9222_c0_seq1	gb|ABP63221.1|	NADH dehydrogenase subunit 6	Sus scrofa	1e-18
comp9226_c0_seq1	ref|XP_004085372.1|	PREDICTED: fer-1-like protein 4-like, partial	Oryzias latipes	2e-28
comp9226_c1_seq1	ref|XP_003447761.1|	PREDICTED: fer-1-like protein 4-like	Oreochromis niloticus	8e-30
comp9230_c0_seq1	ref|XP_007552616.1|	PREDICTED: vasoactive intestinal polypeptide receptor-like	Poecilia formosa	3e-66
comp9241_c0_seq1	ref|XP_005804097.1|	PREDICTED: ankyrin repeat and death domain-containing protein 1A-like	Xiphophorus maculatus	2e-32
comp9242_c0_seq1	ref|XP_006793907.1|	PREDICTED: neogenin-like isoform X5	Neolamprologus brichardi	9e-96
comp9244_c0_seq1	ref|XP_006789544.1|	PREDICTED: BEN domain-containing protein 7-like isoform X1	Neolamprologus brichardi	3e-55
comp9257_c0_seq1	emb|CBN81741.1|	Formin-like protein 1	Dicentrarchus labrax	1e-48
comp9265_c0_seq1	ref|XP_005456823.1|	PREDICTED: vacuolar protein sorting-associated protein 13B isoform X4	Oreochromis niloticus	7e-32
comp9276_c0_seq1	ref|XP_005158540.1|	PREDICTED: uncharacterized protein LOC101884496	Danio rerio	1e-17
comp9304_c0_seq1	ref|XP_004067189.1|	PREDICTED: high affinity choline transporter 1-like	Oryzias latipes	1e-36
comp9317_c0_seq1	ref|XP_005448339.1|	PREDICTED: ankyrin repeat and fibronectin type-III domain-containing protein 1-like	Oreochromis niloticus	5e-50
comp9331_c0_seq1	ref|XP_004571312.1|	PREDICTED: obscurin-like	Maylandia zebra	1e-54
comp9343_c0_seq1	ref|XP_007556641.1|	PREDICTED: receptor tyrosine-protein kinase erbB-3-like	Poecilia formosa	1e-36
comp9346_c0_seq1	ref|XP_005667671.1|	PREDICTED: collagen, type I, alpha 2 isoform X1	Sus scrofa	9e-22
comp9349_c0_seq1	ref|XP_005467321.1|	PREDICTED: spermatogenesis-associated protein 4-like isoform X3	Oreochromis niloticus	4e-49
comp9350_c0_seq1	ref|XP_006810245.1|	PREDICTED: protocadherin gamma-A11-like, partial	Neolamprologus brichardi	2e-52
comp9365_c0_seq1	ref|XP_003966591.1|	PREDICTED: heparan-sulfate 6-O-sulfotransferase 3-like	Takifugu rubripes	3e-71
comp9366_c0_seq1	ref|XP_004074700.1|	PREDICTED: tenascin-like	Oryzias latipes	3e-35
comp9367_c0_seq1	ref|XP_006791574.1|	PREDICTED: 60S ribosomal protein L3-like isoform X1	Neolamprologus brichardi	6e-25
comp9373_c1_seq1	ref|XP_004072510.1|	PREDICTED: LOW QUALITY PROTEIN: G-protein coupled receptor 98-like	Oryzias latipes	3e-24
comp9387_c0_seq1	ref|XP_006807327.1|	PREDICTED: dorsalin-1-like	Neolamprologus brichardi	4e-50
comp9395_c0_seq1	ref|XP_007559485.1|	PREDICTED: kinocilin-like	Poecilia formosa	4e-42
comp9407_c0_seq1	ref|XP_004548442.1|	PREDICTED: platelet glycoprotein 4-like	Maylandia zebra	8e-65
comp9410_c0_seq1	ref|XP_007547125.1|	PREDICTED: arf-GAP with SH3 domain, ANK repeat and PH domain-containing protein 2-like	Poecilia formosa	1e-41
comp9434_c0_seq1	ref|XP_007572423.1|	PREDICTED: oxysterol-binding protein-related protein 6-like isoform X1	Poecilia formosa	4e-38
comp9437_c0_seq1	ref|XP_006780016.1|	PREDICTED: delta-like protein D-like	Neolamprologus brichardi	2e-28
comp9437_c1_seq1	ref|XP_005804293.1|	PREDICTED: delta-like protein D-like	Xiphophorus maculatus	4e-41
comp9439_c0_seq1	dbj|BAC82611.1|	pol-like protein	Danio rerio	1e-09
comp9440_c0_seq1	ref|XP_005924792.1|	PREDICTED: signaling threshold-regulating transmembrane adapter 1-like isoform X1	Haplochromis burtoni	3e-22
comp9443_c0_seq1	ref|XP_004542403.1|	PREDICTED: nesprin-1-like	Maylandia zebra	5e-47
comp9456_c0_seq1	ref|XP_005476628.1|	PREDICTED: apical endosomal glycoprotein-like	Oreochromis niloticus	5e-39
comp9458_c0_seq1	ref|XP_005946831.1|	PREDICTED: chromaffin granule amine transporter-like	Haplochromis burtoni	5e-71
comp9462_c0_seq1	gb|AHW26425.1|	membrane protein	Salmonella enterica subsp. enterica serovar Abony str. 0014	2e-15
comp9471_c0_seq1	emb|CAF98219.1|	unnamed protein product	Tetraodon nigroviridis	4e-43
comp9473_c0_seq1	ref|XP_005467735.1|	PREDICTED: mitochondrial import receptor subunit TOM5 homolog isoform X2	Oreochromis niloticus	7e-54
comp9485_c0_seq1	ref|XP_007572046.1|	PREDICTED: unconventional myosin-XVIIIb	Poecilia formosa	5e-33
comp9490_c0_seq1	ref|XP_006809360.1|	PREDICTED: uncharacterized protein C11orf95 homolog	Neolamprologus brichardi	3e-65
comp9508_c0_seq1	ref|XP_006806514.1|	PREDICTED: fer-1-like protein 6-like	Neolamprologus brichardi	5e-29
comp9511_c0_seq1	ref|XP_006792653.1|	PREDICTED: transmembrane protein 151B-like	Neolamprologus brichardi	2e-15
comp9526_c0_seq1	ref|XP_003460145.1|	PREDICTED: uncharacterized protein LOC100696058	Oreochromis niloticus	5e-52
comp9532_c0_seq1	ref|XP_007552506.1|	PREDICTED: spectrin beta chain, non-erythrocytic 4	Poecilia formosa	2e-29
comp9532_c1_seq1	ref|XP_004075542.1|	PREDICTED: spectrin beta chain, non-erythrocytic 1-like	Oryzias latipes	4e-29
comp9534_c0_seq1	ref|XP_005995648.1|	PREDICTED: uncharacterized protein LOC102356998	Latimeria chalumnae	7e-10
comp9538_c0_seq1	ref|XP_005723748.1|	PREDICTED: uncharacterized protein LOC102193427 isoform X1	Pundamilia nyererei	6e-42
comp9543_c0_seq1	ref|XP_004574810.1|	PREDICTED: otoancorin-like	Maylandia zebra	9e-67
comp9543_c1_seq1	ref|XP_007575438.1|	PREDICTED: uncharacterized protein LOC103154183	Poecilia formosa	1e-24
comp9545_c0_seq1	ref|XP_007546503.1|	PREDICTED: kelch-like protein 41	Poecilia formosa	1e-153
comp9546_c0_seq1	ref|XP_005742294.1|	PREDICTED: nck-associated protein 5-like isoform X1	Pundamilia nyererei	8e-28
comp9548_c0_seq1	ref|XP_006809831.1|	PREDICTED: cannabinoid receptor type 1B-like	Neolamprologus brichardi	4e-25
comp9561_c0_seq1	ref|XP_005743280.1|	PREDICTED: nuclear factor of activated T-cells, cytoplasmic 1-like isoform X1	Pundamilia nyererei	1e-125
comp9569_c0_seq1	ref|XP_005806577.1|	PREDICTED: RNA-binding protein 20-like	Xiphophorus maculatus	3e-25
comp9573_c0_seq1	ref|XP_005728395.1|	PREDICTED: sushi domain-containing protein 5-like	Pundamilia nyererei	4e-18
comp9574_c0_seq1	ref|XP_007015467.1|	GTP binding Elongation factor Tu family protein isoform 2	Theobroma cacao	2e-42
comp9574_c1_seq1	gb|EMS49772.1|	Elongation factor 1-alpha	Triticum urartu	5e-35
comp9577_c0_seq1	ref|XP_005475878.1|	PREDICTED: proline and serine-rich protein 2-like isoform X1	Oreochromis niloticus	3e-26
comp9593_c0_seq1	ref|XP_005478422.1|	PREDICTED: cadherin EGF LAG seven-pass G-type receptor 3-like	Oreochromis niloticus	8e-15
comp9621_c0_seq1	ref|XP_004574845.1|	PREDICTED: phosphatidylinositol 4,5-bisphosphate 3-kinase catalytic subunit alpha isoform-like	Maylandia zebra	1e-35
comp9621_c1_seq1	ref|XP_003459312.1|	PREDICTED: phosphatidylinositol 4,5-bisphosphate 3-kinase catalytic subunit alpha isoform-like	Oreochromis niloticus	6e-82
comp9629_c0_seq1	ref|XP_005755545.1|	PREDICTED: glycine N-acyltransferase-like protein Keg1-like isoform X2	Pundamilia nyererei	7e-06
comp9631_c0_seq1	ref|XP_005449804.1|	PREDICTED: mitogen-activated protein kinase-binding protein 1-like isoform X3	Oreochromis niloticus	2e-36
comp9641_c0_seq1	ref|XP_004550606.1|	PREDICTED: ryanodine receptor 3-like	Maylandia zebra	1e-100
comp9646_c0_seq1	ref|XP_005736056.1|	PREDICTED: protocadherin-16-like	Pundamilia nyererei	7e-37
comp9660_c0_seq1	ref|XP_005947441.1|	PREDICTED: fer-1-like protein 6-like	Haplochromis burtoni	3e-31
comp9666_c0_seq1	ref|XP_004557746.1|	PREDICTED: low-density lipoprotein receptor-related protein 2-like	Maylandia zebra	2e-34
comp9669_c0_seq1	ref|XP_006013655.1|	PREDICTED: uncharacterized protein LOC102361407	Latimeria chalumnae	6e-07
comp9671_c0_seq1	ref|XP_005459755.1|	PREDICTED: high affinity cAMP-specific and IBMX-insensitive 3',5'-cyclic phosphodiesterase 8B isoform X2	Oreochromis niloticus	1e-129
comp9671_c1_seq1	ref|XP_005929905.1|	PREDICTED: high affinity cAMP-specific and IBMX-insensitive 3',5'-cyclic phosphodiesterase 8B-like isoform X2	Haplochromis burtoni	2e-31
comp9674_c0_seq1	ref|XP_005730198.1|	PREDICTED: kielin/chordin-like protein-like	Pundamilia nyererei	4e-78
comp9675_c0_seq1	emb|CAG03876.1|	unnamed protein product	Tetraodon nigroviridis	2e-29
comp9682_c0_seq1	ref|XP_004253396.1|	PREDICTED: multicystatin, partial	Solanum lycopersicum	1e-66
comp9711_c0_seq1	emb|CBN80703.1|	Plexin-A2	Dicentrarchus labrax	7e-41
comp9723_c0_seq1	emb|CBN81575.1|	Proteasome activator complex subunit 4	Dicentrarchus labrax	2e-45
comp9760_c0_seq1	ref|XP_005736694.1|	PREDICTED: coiled-coil domain-containing protein 170-like	Pundamilia nyererei	2e-24
comp9762_c0_seq1	ref|XP_003963825.1|	PREDICTED: uncharacterized protein LOC101072383	Takifugu rubripes	3e-16
comp9767_c0_seq1	ref|XP_005474170.1|	PREDICTED: disintegrin and metalloproteinase domain-containing protein 8-like	Oreochromis niloticus	1e-47
comp9767_c1_seq1	ref|XP_007546159.1|	PREDICTED: disintegrin and metalloproteinase domain-containing protein 8-like	Poecilia formosa	2e-48
comp9782_c0_seq1	ref|XP_004573207.1|	PREDICTED: probable G-protein coupled receptor 132-like isoform X1	Maylandia zebra	3e-24
comp9821_c0_seq1	ref|XP_003970574.1|	PREDICTED: actin-binding LIM protein 3-like	Takifugu rubripes	6e-32
comp9821_c1_seq1	ref|XP_005468051.1|	PREDICTED: actin-binding LIM protein 3-like isoform X3	Oreochromis niloticus	6e-21
comp9848_c0_seq1	ref|XP_003500225.1|	PREDICTED: protein FAM204A-like	Cricetulus griseus	1e-17
comp9857_c0_seq1	ref|XP_005479234.1|	PREDICTED: fibrillin-2-like	Oreochromis niloticus	1e-119
comp9890_c0_seq1	ref|XP_003444633.1|	PREDICTED: neuronal acetylcholine receptor subunit non-alpha-2-like	Oreochromis niloticus	2e-45
comp9905_c0_seq1	ref|XP_005807394.1|	PREDICTED: kelch repeat and BTB domain-containing protein 12-like	Xiphophorus maculatus	4e-57
comp9906_c0_seq1	ref|XP_005471974.1|	PREDICTED: unconventional myosin-XVIIIa-like isoform X2	Oreochromis niloticus	1e-100
comp9910_c0_seq1	ref|XP_005805351.1|	PREDICTED: fer-1-like protein 6-like	Xiphophorus maculatus	2e-15
comp9910_c1_seq1	ref|XP_007569380.1|	PREDICTED: fer-1-like protein 6	Poecilia formosa	6e-41
comp9923_c0_seq1	ref|XP_005803356.1|	PREDICTED: ATP-binding cassette sub-family C member 8-like	Xiphophorus maculatus	5e-57
comp9931_c1_seq1	ref|XP_004075851.1|	PREDICTED: cytoplasmic dynein 2 heavy chain 1-like	Oryzias latipes	4e-46
comp9937_c0_seq1	ref|XP_005800234.1|	PREDICTED: cadherin EGF LAG seven-pass G-type receptor 3-like	Xiphophorus maculatus	1e-27
comp9944_c0_seq1	ref|XP_005471093.1|	PREDICTED: protein piccolo-like	Oreochromis niloticus	8e-11
comp9948_c0_seq1	ref|XP_004563331.1|	PREDICTED: AF4/FMR2 family member 2-like	Maylandia zebra	5e-29
comp9952_c0_seq1	ref|XP_003977848.1|	PREDICTED: junctophilin-2-like	Takifugu rubripes	2e-36
comp9953_c0_seq1	ref|XP_004071178.1|	PREDICTED: 5-hydroxytryptamine receptor 3A-like	Oryzias latipes	3e-41
comp9953_c1_seq1	ref|XP_007562578.1|	PREDICTED: 5-hydroxytryptamine receptor 3A-like	Poecilia formosa	2e-07
comp9967_c0_seq1	ref|XP_005925856.1|	PREDICTED: striated muscle preferentially expressed protein kinase-like isoform X1	Haplochromis burtoni	2e-59
comp9971_c0_seq1	ref|XP_003446952.1|	PREDICTED: clustered mitochondria protein homolog isoform X1	Oreochromis niloticus	2e-63
comp10023_c0_seq1	ref|XP_005917825.1|	PREDICTED: poly(A) polymerase alpha-like isoform X3	Haplochromis burtoni	2e-28
comp10050_c0_seq1	emb|CBN81987.1|	Protein-cysteine N-palmitoyltransferase HHAT-like protein	Dicentrarchus labrax	3e-41
comp10052_c0_seq1	ref|XP_005465459.1|	PREDICTED: uncharacterized protein LOC102076542	Oreochromis niloticus	9e-23
comp10069_c0_seq1	ref|XP_006797034.1|	PREDICTED: uncharacterized protein LOC102795682 isoform X1	Neolamprologus brichardi	4e-11
comp10070_c1_seq1	ref|XP_005722476.1|	PREDICTED: multiple C2 and transmembrane domain-containing protein 1-like	Pundamilia nyererei	5e-20
comp10071_c1_seq1	ref|XP_005945646.1|	PREDICTED: uncharacterized protein LOC102311445	Haplochromis burtoni	9e-12
comp10077_c0_seq1	ref|XP_004574211.1|	PREDICTED: sushi, von Willebrand factor type A, EGF and pentraxin domain-containing protein 1-like isoform X1	Maylandia zebra	3e-81
comp10095_c1_seq1	ref|XP_005468871.1|	PREDICTED: protein ELFN1-like	Oreochromis niloticus	2e-34
comp10097_c0_seq1	ref|XP_005469675.1|	PREDICTED: collagen alpha-1(VII) chain-like	Oreochromis niloticus	4e-42
comp10133_c0_seq1	ref|XP_005476398.1|	PREDICTED: laminin subunit alpha-3 isoform X4	Oreochromis niloticus	5e-60
comp10139_c0_seq1	gb|ABA61349.1|	gamma S2 crystallin	Dissostichus mawsoni	2e-37
comp10172_c0_seq1	ref|XP_003967203.1|	PREDICTED: zinc finger homeobox protein 3-like	Takifugu rubripes	1e-23
comp10172_c1_seq1	ref|XP_003967203.1|	PREDICTED: zinc finger homeobox protein 3-like	Takifugu rubripes	7e-46
comp10180_c0_seq1	ref|XP_003975798.1|	PREDICTED: claudin-1-like	Takifugu rubripes	2e-37
comp10204_c0_seq1	ref|XP_004079556.1|	PREDICTED: calcium/calmodulin-dependent 3',5'-cyclic nucleotide phosphodiesterase 1C-like	Oryzias latipes	9e-09
comp10229_c0_seq1	ref|XP_005455109.1|	PREDICTED: microtubule-associated tumor suppressor candidate 2-like isoform X3	Oreochromis niloticus	7e-21
comp10232_c0_seq1	ref|XP_003441180.1|	PREDICTED: KH domain-containing, RNA-binding, signal transduction-associated protein 2-like	Oreochromis niloticus	9e-15
comp10235_c0_seq1	ref|XP_005938516.1|	PREDICTED: calmodulin-regulated spectrin-associated protein 3-like isoform X2	Haplochromis burtoni	1e-37
comp10236_c0_seq1	ref|XP_005737367.1|	PREDICTED: nesprin-2-like	Pundamilia nyererei	2e-35
comp10257_c0_seq1	ref|XP_005809001.1|	PREDICTED: phosphatase and actin regulator 3-like	Xiphophorus maculatus	2e-35
comp10257_c1_seq1	ref|XP_006785568.1|	PREDICTED: phosphatase and actin regulator 3-like	Neolamprologus brichardi	1e-25
comp10317_c0_seq1	ref|XP_003438058.1|	PREDICTED: occludin-like isoform X1	Oreochromis niloticus	3e-31
comp10321_c1_seq1	ref|XP_005725716.1|	PREDICTED: apical endosomal glycoprotein-like	Pundamilia nyererei	2e-67
comp10322_c0_seq1	ref|XP_005810516.1|	PREDICTED: ryanodine receptor 2-like	Xiphophorus maculatus	2e-46
comp10335_c0_seq1	ref|XP_005479216.1|	PREDICTED: cardiomyopathy-associated protein 5-like isoform X1	Oreochromis niloticus	2e-07
comp10335_c1_seq1	ref|XP_005930989.1|	PREDICTED: uncharacterized protein LOC102303566	Haplochromis burtoni	4e-19
comp10354_c1_seq1	ref|XP_006788967.1|	PREDICTED: glial cell line-derived neurotrophic factor-like	Neolamprologus brichardi	5e-21
comp10355_c0_seq1	ref|XP_007552507.1|	PREDICTED: leucine-rich repeat-containing protein 15-like	Poecilia formosa	9e-19
comp10372_c0_seq1	ref|XP_004232896.1|	PREDICTED: 30S ribosomal protein S5, chloroplastic-like	Solanum lycopersicum	5e-25
comp10372_c1_seq1	ref|XP_004232896.1|	PREDICTED: 30S ribosomal protein S5, chloroplastic-like	Solanum lycopersicum	1e-22
comp10386_c0_seq1	ref|XP_005805559.1|	PREDICTED: toll-like receptor 13-like	Xiphophorus maculatus	3e-69
comp10397_c0_seq1	ref|XP_006780796.1|	PREDICTED: sodium- and chloride-dependent GABA transporter 1-like	Neolamprologus brichardi	2e-51
comp10398_c0_seq1	ref|XP_003969870.1|	PREDICTED: mothers against decapentaplegic homolog 6-like	Takifugu rubripes	8e-61
comp10418_c0_seq1	emb|CBN81175.1|	Pol polyprotein	Dicentrarchus labrax	1e-29
comp10420_c0_seq1	emb|CBN81605.1|	Uncharacterized protein	Dicentrarchus labrax	3e-28
comp10439_c0_seq1	ref|XP_004080499.1|	PREDICTED: proteasome activator complex subunit 4-like	Oryzias latipes	2e-49
comp10442_c0_seq1	ref|XP_004243333.1|	PREDICTED: thylakoid lumenal protein At1g03610, chloroplastic-like	Solanum lycopersicum	4e-37
comp10460_c0_seq1	ref|XP_005928119.1|	PREDICTED: protocadherin-16-like isoform X3	Haplochromis burtoni	2e-31
comp10473_c0_seq1	ref|XP_003442444.1|	PREDICTED: immunoglobulin superfamily DCC subclass member 3	Oreochromis niloticus	2e-79
comp10473_c1_seq1	ref|XP_003442444.1|	PREDICTED: immunoglobulin superfamily DCC subclass member 3	Oreochromis niloticus	4e-42
comp10476_c0_seq1	ref|XP_006787017.1|	PREDICTED: probable G-protein coupled receptor 158-like	Neolamprologus brichardi	1e-20
comp10497_c0_seq1	ref|XP_003439857.1|	PREDICTED: serine/threonine-protein kinase TNNI3K	Oreochromis niloticus	1e-55
comp10507_c0_seq1	emb|CBN82156.1|	Myosin IIIA	Dicentrarchus labrax	4e-33
comp10518_c0_seq1	ref|XP_003440643.2|	PREDICTED: anoctamin-2	Oreochromis niloticus	6e-23
comp10520_c1_seq1	ref|XP_004569248.1|	PREDICTED: cyclin-dependent kinase 5 activator 1-like	Maylandia zebra	7e-34
comp10540_c0_seq1	ref|XP_005937896.1|	PREDICTED: voltage-dependent L-type calcium channel subunit alpha-1D-like isoform X1	Haplochromis burtoni	1e-37
comp10540_c1_seq1	ref|XP_005800222.1|	PREDICTED: voltage-dependent L-type calcium channel subunit alpha-1D-like	Xiphophorus maculatus	1e-45
comp10545_c0_seq1	ref|XP_006787984.1|	PREDICTED: CUB and sushi domain-containing protein 3-like isoform X2	Neolamprologus brichardi	1e-40
comp10547_c0_seq1	ref|XP_006792241.1|	PREDICTED: M-protein, striated muscle-like isoform X2	Neolamprologus brichardi	9e-38
comp10601_c0_seq1	ref|WP_024149985.1|	transcriptional regulator, partial	Salmonella enterica	5e-25
comp10605_c0_seq1	ref|XP_003440087.1|	PREDICTED: metalloprotease TIKI2-like isoform X1	Oreochromis niloticus	2e-24
comp10605_c1_seq1	ref|XP_005795811.1|	PREDICTED: metalloprotease TIKI2-like	Xiphophorus maculatus	3e-38
comp10631_c0_seq1	ref|XP_005467728.1|	PREDICTED: beta-klotho	Oreochromis niloticus	5e-31
comp10631_c1_seq1	ref|XP_005795519.1|	PREDICTED: beta-klotho-like	Xiphophorus maculatus	1e-30
comp10632_c0_seq1	ref|XP_005915464.1|	PREDICTED: netrin receptor UNC5B-like isoform X1	Haplochromis burtoni	4e-32
comp10655_c0_seq1	gb|AGD80264.1|	DNA gyrase B, partial	Salmonella enterica subsp. enterica serovar Weltevreden	9e-28
comp10659_c0_seq1	ref|XP_005478314.1|	PREDICTED: tetratricopeptide repeat protein 34-like isoform X1	Oreochromis niloticus	1e-73
comp10666_c0_seq1	ref|XP_007575844.1|	PREDICTED: metal transporter CNNM1-like	Poecilia formosa	1e-61
comp10673_c0_seq1	ref|XP_004074736.1|	PREDICTED: collagen alpha-1(XXVII) chain A-like	Oryzias latipes	2e-15
comp10688_c0_seq1	ref|YP_002213951.1|	hypothetical protein SeD_B0121	Salmonella enterica subsp. enterica serovar Dublin str. CT_02021853	2e-35
comp10697_c0_seq1	emb|CAG04106.1|	unnamed protein product	Tetraodon nigroviridis	3e-48
comp10706_c0_seq1	ref|XP_004243573.1|	PREDICTED: fasciclin-like arabinogalactan protein 2-like	Solanum lycopersicum	3e-31
comp10708_c1_seq1	ref|XP_003976743.1|	PREDICTED: filamin-C-like, partial	Takifugu rubripes	2e-53
comp10711_c0_seq1	ref|XP_005723299.1|	PREDICTED: uncharacterized protein LOC102198190	Pundamilia nyererei	7e-57
comp10724_c0_seq1	ref|XP_003961634.1|	PREDICTED: von Willebrand factor A domain-containing protein 2-like	Takifugu rubripes	9e-32
comp10724_c1_seq1	ref|XP_005804462.1|	PREDICTED: von Willebrand factor A domain-containing protein 2-like	Xiphophorus maculatus	1e-34
comp10725_c0_seq1	emb|CAG11589.1|	unnamed protein product	Tetraodon nigroviridis	4e-44
comp10773_c0_seq1	ref|XP_005810536.1|	PREDICTED: hyaluronidase-4-like	Xiphophorus maculatus	1e-31
comp10791_c1_seq1	ref|XP_005732640.1|	PREDICTED: protein Wnt-10b-like isoform X4	Pundamilia nyererei	7e-43
comp10797_c0_seq1	ref|XP_005474325.1|	PREDICTED: protein FAM13B-like isoform X2	Oreochromis niloticus	6e-31
comp10800_c0_seq1	ref|XP_003444581.1|	PREDICTED: extracellular matrix protein FRAS1	Oreochromis niloticus	1e-26
comp10831_c0_seq1	ref|NP_001233822.1|	glutamate decarboxylase isoform2	Solanum lycopersicum	4e-59
comp10833_c1_seq1	ref|XP_004917774.1|	PREDICTED: mitogen-activated protein kinase kinase kinase MLT-like isoform X2	Xenopus (Silurana) tropicalis	4e-24
comp10850_c0_seq1	ref|XP_005810244.1|	PREDICTED: tumor necrosis factor receptor superfamily member 11B-like	Xiphophorus maculatus	1e-39
comp10855_c0_seq1	ref|XP_006641327.1|	PREDICTED: estradiol 17-beta-dehydrogenase 2-like	Lepisosteus oculatus	2e-12
comp10893_c0_seq1	ref|XP_005749585.1|	PREDICTED: probable G-protein coupled receptor 123-like	Pundamilia nyererei	2e-19
comp10901_c0_seq1	ref|XP_005473194.1|	PREDICTED: niemann-Pick C1-like protein 1-like	Oreochromis niloticus	3e-27
comp10920_c1_seq1	ref|XP_004568493.1|	PREDICTED: basic leucine zipper transcriptional factor ATF-like 3-like	Maylandia zebra	6e-33
comp10937_c0_seq1	ref|XP_004083662.1|	PREDICTED: DNA polymerase zeta catalytic subunit-like	Oryzias latipes	2e-65
comp10942_c0_seq1	ref|XP_006795018.1|	PREDICTED: CUB and sushi domain-containing protein 3-like	Neolamprologus brichardi	7e-66
comp10942_c1_seq1	ref|XP_003966028.1|	PREDICTED: CUB and sushi domain-containing protein 3-like	Takifugu rubripes	2e-29
comp10974_c0_seq1	ref|XP_005470982.1|	PREDICTED: zinc finger protein 469-like isoform X1	Oreochromis niloticus	9e-22
comp10974_c1_seq1	ref|XP_005943769.1|	PREDICTED: zinc finger protein 469-like	Haplochromis burtoni	5e-39
comp10982_c1_seq1	ref|XP_005816793.1|	PREDICTED: nuclear receptor subfamily 6 group A member 1-A-like, partial	Xiphophorus maculatus	8e-32
comp10991_c0_seq1	ref|XP_005724867.1|	PREDICTED: kinesin-like protein KIF26B-like isoform X2	Pundamilia nyererei	1e-12
comp10991_c1_seq1	ref|XP_005724866.1|	PREDICTED: kinesin-like protein KIF26B-like isoform X1	Pundamilia nyererei	3e-18
comp11014_c0_seq1	ref|WP_021732784.1|	hypothetical protein	Lactobacillus plantarum	5e-63
comp11014_c1_seq1	ref|WP_021732784.1|	hypothetical protein	Lactobacillus plantarum	8e-28
comp11056_c0_seq1	ref|XP_004248418.1|	PREDICTED: thylakoid membrane phosphoprotein 14 kDa, chloroplastic-like	Solanum lycopersicum	1e-15
comp11083_c0_seq1	ref|XP_005467840.1|	PREDICTED: uncharacterized protein LOC102080108	Oreochromis niloticus	2e-08
comp11083_c1_seq1	ref|XP_006781547.1|	PREDICTED: uncharacterized protein LOC102776818	Neolamprologus brichardi	7e-14
comp11085_c0_seq1	ref|XP_003975011.1|	PREDICTED: eosinophil peroxidase-like	Takifugu rubripes	1e-29
comp11087_c0_seq1	ref|XP_004542446.1|	PREDICTED: potassium voltage-gated channel subfamily V member 2-like	Maylandia zebra	4e-35
comp11087_c1_seq1	ref|XP_003975788.1|	PREDICTED: potassium voltage-gated channel subfamily V member 2-like	Takifugu rubripes	4e-31
comp11090_c0_seq1	ref|XP_005466089.1|	PREDICTED: zonadhesin-like	Oreochromis niloticus	4e-27
comp11096_c0_seq1	ref|XP_005471432.1|	PREDICTED: A disintegrin and metalloproteinase with thrombospondin motifs 14	Oreochromis niloticus	9e-29
comp11101_c0_seq1	ref|XP_005943356.1|	PREDICTED: nance-Horan syndrome protein-like isoform X1	Haplochromis burtoni	9e-07
comp11102_c0_seq1	ref|XP_007571765.1|	PREDICTED: protocadherin-8	Poecilia formosa	1e-80
comp11109_c0_seq1	ref|XP_005950955.1|	PREDICTED: von Willebrand factor A domain-containing protein 7-like	Haplochromis burtoni	6e-20
comp11118_c0_seq1	ref|XP_004548577.1|	PREDICTED: kelch repeat and BTB domain-containing protein 12-like	Maylandia zebra	8e-43
comp11127_c0_seq1	ref|XP_005450051.1|	PREDICTED: vasoactive intestinal polypeptide receptor-like isoform X1	Oreochromis niloticus	3e-33
comp11154_c0_seq1	ref|XP_005472863.1|	PREDICTED: neural-cadherin-like	Oreochromis niloticus	3e-59
comp11176_c0_seq1	ref|XP_005732612.1|	PREDICTED: homeobox protein Hox-C8a-like	Pundamilia nyererei	3e-46
comp11181_c0_seq1	ref|XP_004565443.1|	PREDICTED: xin actin-binding repeat-containing protein 1-like isoform X1	Maylandia zebra	3e-28
comp11181_c1_seq1	ref|XP_004565443.1|	PREDICTED: xin actin-binding repeat-containing protein 1-like isoform X1	Maylandia zebra	8e-31
comp11197_c0_seq1	ref|XP_005450148.1|	PREDICTED: xin actin-binding repeat-containing protein 2-like	Oreochromis niloticus	2e-40
comp11197_c1_seq1	ref|XP_005450148.1|	PREDICTED: xin actin-binding repeat-containing protein 2-like	Oreochromis niloticus	4e-29
comp11233_c0_seq1	ref|XP_005473187.1|	PREDICTED: histone-lysine N-methyltransferase SETD1B-like isoform X2	Oreochromis niloticus	4e-22
comp11241_c0_seq1	ref|XP_004067154.1|	PREDICTED: ras association domain-containing protein 10-like	Oryzias latipes	2e-25
comp11244_c0_seq1	ref|XP_003974255.1|	PREDICTED: fibrillin-1-like	Takifugu rubripes	1e-66
comp11256_c0_seq1	ref|XP_003450717.2|	PREDICTED: glutamate receptor ionotropic, kainate 5 isoform X1	Oreochromis niloticus	7e-09
comp11267_c0_seq1	ref|XP_005474325.1|	PREDICTED: protein FAM13B-like isoform X2	Oreochromis niloticus	1e-09
comp11270_c0_seq1	ref|XP_005723636.1|	PREDICTED: epidermal growth factor-like protein 6-like isoform X2	Pundamilia nyererei	1e-07
comp11271_c0_seq1	ref|XP_005748211.1|	PREDICTED: phosphatidylinositol 4-phosphate 5-kinase-like protein 1-like isoform X2	Pundamilia nyererei	7e-52
comp11281_c0_seq1	ref|WP_023253116.1|	hybrid sensory histidine kinase TorS, partial	Salmonella enterica	5e-35
comp11288_c0_seq1	ref|WP_000478461.1|	chemotaxis protein	Salmonella enterica	1e-44
comp11307_c0_seq1	ref|XP_005926984.1|	PREDICTED: hemicentin-1-like	Haplochromis burtoni	2e-15
comp11331_c0_seq1	ref|XP_004569050.1|	PREDICTED: LOW QUALITY PROTEIN: nebulin-like	Maylandia zebra	3e-56
comp11343_c0_seq1	ref|XP_005467264.1|	PREDICTED: hyaluronan-mediated motility receptor-like isoform X1	Oreochromis niloticus	6e-37
comp11349_c0_seq1	ref|WP_000925788.1|	ABC transporter permease	Salmonella enterica	6e-45
comp11356_c0_seq1	ref|XP_005719677.1|	PREDICTED: serine/threonine-protein kinase Nek1-like	Pundamilia nyererei	1e-09
comp11375_c0_seq1	ref|XP_005754594.1|	PREDICTED: kinesin-like protein KIF26A-like isoform X2	Pundamilia nyererei	9e-10
comp11396_c0_seq1	gb|ABC84862.1|	gonadotrophin releasing hormone receptor 1A	Micropogonias undulatus	9e-54
comp11420_c0_seq1	ref|XP_003972452.1|	PREDICTED: forkhead box protein E1-like	Takifugu rubripes	1e-29
comp11421_c0_seq1	ref|XP_005454294.1|	PREDICTED: paired box protein Pax-6-like	Oreochromis niloticus	8e-46
comp11441_c0_seq1	ref|XP_004085049.1|	PREDICTED: amphoterin-induced protein 2-like	Oryzias latipes	4e-15
comp11453_c0_seq1	ref|XP_005475980.1|	PREDICTED: neuropilin and tolloid-like protein 1-like	Oreochromis niloticus	2e-26
comp11470_c0_seq1	ref|XP_006784050.1|	PREDICTED: ryanodine receptor 2-like	Neolamprologus brichardi	7e-53
comp11470_c1_seq1	ref|XP_007545533.1|	PREDICTED: ryanodine receptor 2	Poecilia formosa	7e-30
comp11486_c0_seq1	ref|XP_005478503.1|	PREDICTED: CUB and sushi domain-containing protein 3-like	Oreochromis niloticus	4e-29
comp11512_c0_seq1	ref|XP_004243707.1|	PREDICTED: cysteine proteinase 3-like	Solanum lycopersicum	2e-50
comp11524_c0_seq1	ref|XP_005478351.1|	PREDICTED: espin isoform X3	Oreochromis niloticus	1e-120
comp11547_c0_seq1	gb|AHO17237.1|	hypothetical protein AV74_27455	Salmonella enterica subsp. enterica serovar Enteritidis str. EC20121179	5e-44
comp11549_c0_seq1	ref|XP_005463284.1|	PREDICTED: PR domain zinc finger protein 1-like isoform X2	Oreochromis niloticus	1e-12
comp11570_c0_seq1	ref|XP_005918229.1|	PREDICTED: low-density lipoprotein receptor-related protein 2-like isoform X4	Haplochromis burtoni	6e-48
comp11577_c0_seq1	gb|EYI97882.1|	putative arabinose transporter, partial	Salmonella enterica subsp. enterica serovar Heidelberg str. N18453	3e-22
comp11583_c0_seq1	ref|XP_004573820.1|	PREDICTED: probable G-protein coupled receptor 116-like	Maylandia zebra	1e-32
comp11599_c0_seq1	ref|XP_007567157.1|	PREDICTED: small conductance calcium-activated potassium channel protein 2	Poecilia formosa	2e-33
comp11601_c0_seq1	ref|XP_006790720.1|	PREDICTED: metal transporter CNNM2-like	Neolamprologus brichardi	1e-51
comp11603_c0_seq1	ref|WP_001725017.1|	short chain acyl-CoA synthetase, partial	Salmonella enterica	5e-39
comp11611_c0_seq1	ref|XP_007541063.1|	PREDICTED: ryanodine receptor 2-like	Poecilia formosa	3e-40
comp11611_c1_seq1	ref|XP_007541063.1|	PREDICTED: ryanodine receptor 2-like	Poecilia formosa	6e-91
comp11625_c0_seq1	ref|XP_005720027.1|	PREDICTED: protocadherin Fat 4-like, partial	Pundamilia nyererei	3e-43
comp11625_c1_seq1	ref|XP_005467707.1|	PREDICTED: protocadherin alpha-C2-like	Oreochromis niloticus	5e-28
comp11649_c0_seq1	ref|XP_006799421.1|	PREDICTED: uncharacterized protein LOC102778332	Neolamprologus brichardi	2e-08
comp11682_c0_seq1	ref|XP_003455202.1|	PREDICTED: A disintegrin and metalloproteinase with thrombospondin motifs 6	Oreochromis niloticus	2e-37
comp11684_c0_seq1	ref|XP_006785806.1|	PREDICTED: transmembrane protein 26-like	Neolamprologus brichardi	3e-29
comp11690_c0_seq1	ref|XP_005156768.1|	PREDICTED: uncharacterized protein LOC101883929 isoform X1	Danio rerio	1e-30
comp11691_c0_seq1	ref|XP_005722490.1|	PREDICTED: uncharacterized protein LOC102209022	Pundamilia nyererei	1e-33
comp11703_c0_seq1	ref|XP_007555100.1|	PREDICTED: protocadherin Fat 2	Poecilia formosa	1e-28
comp11719_c0_seq1	ref|XP_005494959.1|	PREDICTED: sarcoplasmic reticulum histidine-rich calcium-binding protein-like	Zonotrichia albicollis	5e-08
comp11730_c0_seq1	ref|XP_005467681.1|	PREDICTED: uncharacterized protein LOC102076123 isoform X1	Oreochromis niloticus	2e-18
comp11730_c1_seq1	ref|XP_006782048.1|	PREDICTED: uncharacterized protein LOC102786707	Neolamprologus brichardi	1e-11
comp11804_c0_seq1	ref|XP_005800460.1|	PREDICTED: PR domain zinc finger protein 1-like	Xiphophorus maculatus	1e-73
comp11819_c1_seq1	ref|XP_006782772.1|	PREDICTED: uncharacterized protein C11orf16 homolog	Neolamprologus brichardi	5e-14
comp11820_c0_seq1	ref|XP_004073044.1|	PREDICTED: voltage-dependent N-type calcium channel subunit alpha-1B-like	Oryzias latipes	7e-48
comp11839_c0_seq1	ref|XP_005473617.1|	PREDICTED: chondroitin sulfate proteoglycan 4-like isoform X2	Oreochromis niloticus	2e-74
comp11839_c1_seq1	ref|XP_004547033.1|	PREDICTED: chondroitin sulfate proteoglycan 4-like	Maylandia zebra	5e-37
comp11842_c0_seq1	ref|XP_007556087.1|	PREDICTED: ATP-binding cassette sub-family A member 12	Poecilia formosa	3e-66
comp11850_c0_seq1	gb|AHB24929.1|	chloroplast light-harvesting complex II chlorophyll a/b binding protein 1	Sedum alfredii	1e-29
comp11865_c0_seq1	ref|XP_005810516.1|	PREDICTED: ryanodine receptor 2-like	Xiphophorus maculatus	5e-31
comp11865_c1_seq1	ref|XP_005943410.1|	PREDICTED: ryanodine receptor 2-like	Haplochromis burtoni	7e-31
comp11873_c1_seq1	ref|XP_007553579.1|	PREDICTED: protein-cysteine N-palmitoyltransferase porcupine	Poecilia formosa	2e-31
comp11892_c0_seq1	emb|CBN81422.1|	Low-density lipoprotein receptor-related protein 2	Dicentrarchus labrax	8e-74
comp11897_c0_seq1	ref|XP_003450229.1|	PREDICTED: protocadherin-16-like	Oreochromis niloticus	7e-48
comp11904_c0_seq1	ref|XP_005802472.1|	PREDICTED: uncharacterized protein LOC102233917	Xiphophorus maculatus	1e-17
comp11908_c0_seq1	ref|XP_005164974.1|	PREDICTED: uncharacterized protein LOC101885531	Danio rerio	2e-24
comp11912_c0_seq1	ref|XP_006795232.1|	PREDICTED: CUB and sushi domain-containing protein 1-like	Neolamprologus brichardi	5e-39
comp11915_c0_seq1	emb|CAG13292.1|	unnamed protein product	Tetraodon nigroviridis	2e-20
comp11931_c0_seq1	ref|XP_006783753.1|	PREDICTED: protein FAM13B-like isoform X3	Neolamprologus brichardi	1e-92
comp11959_c0_seq1	ref|XP_007559369.1|	PREDICTED: ankyrin repeat and death domain-containing protein 1B isoform X1	Poecilia formosa	1e-29
comp11962_c0_seq1	ref|XP_006792364.1|	PREDICTED: piezo-type mechanosensitive ion channel component 2-like	Neolamprologus brichardi	2e-35
comp11967_c0_seq1	ref|XP_005737356.1|	PREDICTED: probable G-protein coupled receptor 176-like isoform X1	Pundamilia nyererei	2e-33
comp11971_c0_seq1	ref|XP_003963679.1|	PREDICTED: fibroblast growth factor 8-like	Takifugu rubripes	3e-48
comp11975_c1_seq1	emb|CBN80955.1|	Receptor-type tyrosine-protein phosphatase gamma	Dicentrarchus labrax	1e-29
comp11987_c0_seq1	ref|XP_005464930.1|	PREDICTED: dynein heavy chain domain-containing protein 1-like	Oreochromis niloticus	1e-27
comp12017_c0_seq1	ref|XP_005453016.1|	PREDICTED: low-density lipoprotein receptor-related protein 2-like	Oreochromis niloticus	8e-78
comp12020_c0_seq1	ref|XP_006781991.1|	PREDICTED: protocadherin gamma-C5-like	Neolamprologus brichardi	8e-27
comp12029_c0_seq1	ref|XP_005744427.1|	PREDICTED: sarcalumenin-like isoform X1	Pundamilia nyererei	2e-74
comp12036_c0_seq1	ref|XP_005457444.1|	PREDICTED: serine/threonine-protein kinase BRSK2-like isoform X3	Oreochromis niloticus	2e-77
comp12037_c0_seq1	ref|XP_005458698.1|	PREDICTED: probable G-protein coupled receptor 179-like	Oreochromis niloticus	2e-14
comp12066_c0_seq1	ref|XP_005948114.1|	PREDICTED: leucine-rich repeat-containing protein 19-like isoform X1	Haplochromis burtoni	3e-20
comp12099_c0_seq1	ref|XP_005752108.1|	PREDICTED: nuclear receptor ROR-alpha-like isoform X2	Pundamilia nyererei	4e-26
comp12099_c1_seq1	ref|XP_005752107.1|	PREDICTED: nuclear receptor ROR-alpha-like isoform X1	Pundamilia nyererei	3e-37
comp12146_c0_seq1	ref|XP_007571568.1|	PREDICTED: ankyrin repeat and fibronectin type-III domain-containing protein 1-like	Poecilia formosa	6e-36
comp12157_c0_seq1	ref|XP_004080143.1|	PREDICTED: uncharacterized protein LOC101157890	Oryzias latipes	1e-12
comp12160_c0_seq1	ref|XP_004238298.1|	PREDICTED: 50S ribosomal protein L31, chloroplastic-like	Solanum lycopersicum	1e-29
comp12172_c0_seq1	ref|XP_003963991.1|	PREDICTED: synapse differentiation-inducing gene protein 1-like	Takifugu rubripes	4e-15
comp12184_c0_seq1	ref|XP_004557796.1|	PREDICTED: rap guanine nucleotide exchange factor 4-like isoform X3	Maylandia zebra	3e-32
comp12241_c0_seq1	ref|XP_005040867.1|	PREDICTED: plexin domain-containing protein 2	Ficedula albicollis	3e-28
comp12259_c0_seq1	ref|XP_007231184.1|	PREDICTED: phosphatidylinositol-binding clathrin assembly protein-like isoform X1	Astyanax mexicanus	7e-15
comp12263_c0_seq1	ref|XP_004543193.1|	PREDICTED: C-type lectin domain family 3 member A homolog isoform X1	Maylandia zebra	2e-07
comp12273_c0_seq1	gb|AGN04331.1|	cytochrome P450	Oryzias melastigma	4e-33
comp12308_c0_seq1	emb|CBN81180.1|	Polycystin-1	Dicentrarchus labrax	1e-45
comp12332_c0_seq1	ref|XP_003444721.2|	PREDICTED: protocadherin gamma-A11-like	Oreochromis niloticus	2e-31
comp12342_c0_seq1	ref|XP_004231981.1|	PREDICTED: serine hydroxymethyltransferase, mitochondrial-like	Solanum lycopersicum	1e-34
comp12346_c0_seq1	ref|XP_005809722.1|	PREDICTED: V-set and transmembrane domain-containing protein 4-like	Xiphophorus maculatus	4e-76
comp12369_c0_seq1	gb|AAM75747.1|AF251498_1	liver-enriched fork-head domain transcription factor	Oreochromis mossambicus	3e-26
comp12375_c0_seq1	ref|XP_005447627.1|	PREDICTED: insulin gene enhancer protein isl-2a-like isoform X2	Oreochromis niloticus	3e-38
comp12385_c0_seq1	ref|XP_006800042.1|	PREDICTED: ryanodine receptor 1-like	Neolamprologus brichardi	7e-34
comp12428_c1_seq1	ref|XP_005947017.1|	PREDICTED: neural-cadherin-like	Haplochromis burtoni	1e-28
comp12430_c0_seq1	ref|XP_006800210.1|	PREDICTED: G-protein coupled receptor 64-like	Neolamprologus brichardi	1e-18
comp12431_c0_seq1	ref|XP_007569839.1|	PREDICTED: neurotensin receptor type 1	Poecilia formosa	9e-27
comp12506_c0_seq1	ref|WP_023236217.1|	valyl-tRNA synthetase	Salmonella enterica	5e-52
comp12574_c0_seq1	ref|XP_005450481.1|	PREDICTED: uncharacterized protein LOC100698473	Oreochromis niloticus	2e-38
comp12587_c0_seq1	ref|XP_004576347.1|	PREDICTED: uncharacterized protein LOC101466341	Maylandia zebra	4e-11
comp12646_c0_seq1	ref|XP_004077384.1|	PREDICTED: disintegrin and metalloproteinase domain-containing protein 12-like	Oryzias latipes	4e-39
comp12678_c0_seq1	ref|XP_005800981.1|	PREDICTED: uncharacterized protein LOC102236326	Xiphophorus maculatus	5e-32
comp12688_c1_seq1	ref|XP_005467798.1|	PREDICTED: protocadherin alpha-2-like	Oreochromis niloticus	5e-24
comp12745_c0_seq1	ref|XP_005797780.1|	PREDICTED: gamma-aminobutyric acid receptor subunit alpha-2-like	Xiphophorus maculatus	1e-32
comp12768_c0_seq1	ref|YP_002217672.1|	ADP-L-glycero-D-manno-heptose-6-epimerase	Salmonella enterica subsp. enterica serovar Dublin str. CT_02021853	6e-30
comp12769_c0_seq1	ref|XP_003450252.2|	PREDICTED: F-box only protein 40	Oreochromis niloticus	2e-39
comp12797_c0_seq1	ref|XP_005941337.1|	PREDICTED: cubilin-like	Haplochromis burtoni	5e-34
comp12814_c0_seq1	gb|AHQ41384.1|	hypothetical protein AV72_29690	Salmonella enterica subsp. enterica serovar Enteritidis str. EC20121177	6e-34
comp12821_c0_seq1	ref|XP_004071132.1|	PREDICTED: uncharacterized protein LOC101166628	Oryzias latipes	2e-69
comp12834_c0_seq1	ref|XP_005744899.1|	PREDICTED: fat storage-inducing transmembrane protein 1-like	Pundamilia nyererei	1e-31
comp12849_c0_seq1	ref|XP_007554559.1|	PREDICTED: tripartite motif-containing protein 55-like	Poecilia formosa	2e-42
comp12860_c0_seq1	emb|CAG07938.1|	unnamed protein product	Tetraodon nigroviridis	2e-76
comp12865_c0_seq1	ref|XP_004076114.1|	PREDICTED: uncharacterized protein LOC101174449, partial	Oryzias latipes	4e-23
comp12869_c0_seq1	ref|XP_007554470.1|	PREDICTED: synaptotagmin-like protein 2 isoform X2	Poecilia formosa	3e-25
comp12903_c0_seq1	ref|XP_005467084.1|	PREDICTED: polycystic kidney disease 1-like 2	Oreochromis niloticus	8e-36
comp12903_c1_seq1	ref|XP_005741745.1|	PREDICTED: polycystic kidney disease protein 1-like 2-like	Pundamilia nyererei	5e-25
comp12904_c0_seq1	ref|XP_005801476.1|	PREDICTED: dihydropyridine-sensitive L-type skeletal muscle calcium channel subunit alpha-1-like	Xiphophorus maculatus	3e-37
comp12906_c0_seq1	ref|XP_005726618.1|	PREDICTED: protocadherin Fat 4-like isoform X3	Pundamilia nyererei	7e-43
comp12929_c1_seq1	emb|CAG08211.1|	unnamed protein product	Tetraodon nigroviridis	5e-49
comp12931_c0_seq1	ref|XP_007557730.1|	PREDICTED: probable G-protein coupled receptor 112	Poecilia formosa	2e-33
comp12948_c0_seq1	ref|XP_005456002.1|	PREDICTED: spectrin beta chain, non-erythrocytic 5-like	Oreochromis niloticus	4e-27
comp12988_c0_seq1	ref|XP_004565452.1|	PREDICTED: sodium channel protein type 2 subunit alpha-like	Maylandia zebra	1e-13
comp12988_c1_seq1	ref|XP_005933757.1|	PREDICTED: sodium channel protein type 4 subunit alpha-like	Haplochromis burtoni	3e-56
comp12995_c0_seq1	ref|XP_005729682.1|	PREDICTED: histone-lysine N-methyltransferase SETD1B-A-like	Pundamilia nyererei	1e-22
comp13015_c0_seq1	ref|XP_003966063.1|	PREDICTED: A disintegrin and metalloproteinase with thrombospondin motifs 16-like	Takifugu rubripes	1e-35
comp13015_c1_seq1	ref|XP_004565179.1|	PREDICTED: A disintegrin and metalloproteinase with thrombospondin motifs 16-like	Maylandia zebra	1e-45
comp13033_c0_seq1	ref|XP_005931470.1|	PREDICTED: protein FAM189A1-like	Haplochromis burtoni	7e-46
comp13054_c0_seq1	ref|XP_003966768.1|	PREDICTED: serine protease HTRA3-like	Takifugu rubripes	5e-37
comp13063_c0_seq1	ref|XP_003967073.1|	PREDICTED: uncharacterized protein LOC101074936	Takifugu rubripes	3e-64
comp13070_c0_seq1	ref|XP_006809077.1|	PREDICTED: E3 ubiquitin/ISG15 ligase TRIM25-like	Neolamprologus brichardi	1e-32
comp13085_c1_seq1	gb|AFM52661.1|	somtostatin receptor type three	Siniperca chuatsi	8e-27
comp13086_c0_seq1	ref|XP_003450635.1|	PREDICTED: guanine nucleotide-binding protein G(I)/G(S)/G(T) subunit beta-3-like isoform X1	Oreochromis niloticus	2e-36
comp13105_c0_seq1	emb|CBN81902.1|	Peptidase inhibitor 15-A	Dicentrarchus labrax	7e-19
comp13149_c0_seq1	ref|XP_005726554.1|	PREDICTED: glutamate receptor 2-like isoform X5	Pundamilia nyererei	4e-08
comp13184_c0_seq1	ref|XP_004573256.1|	PREDICTED: cyclin-dependent kinase 15-like isoform X1	Maylandia zebra	1e-35
comp13208_c0_seq1	ref|XP_007257995.1|	PREDICTED: spectrin beta chain, non-erythrocytic 5	Astyanax mexicanus	6e-29
comp13219_c0_seq1	ref|XP_005464609.1|	PREDICTED: serine/threonine-protein kinase DCLK2-like isoform X2	Oreochromis niloticus	3e-68
comp13221_c0_seq1	ref|XP_006807325.1|	PREDICTED: tyrosine-protein phosphatase non-receptor type 13-like	Neolamprologus brichardi	8e-21
comp13237_c0_seq1	emb|CAF90869.1|	unnamed protein product	Tetraodon nigroviridis	3e-10
comp13245_c0_seq1	ref|XP_005471292.1|	PREDICTED: ryanodine receptor 2-like	Oreochromis niloticus	8e-24
comp13246_c0_seq1	ref|XP_003447178.2|	PREDICTED: zinc finger protein 516-like, partial	Oreochromis niloticus	4e-46
comp13246_c1_seq1	ref|XP_003447178.2|	PREDICTED: zinc finger protein 516-like, partial	Oreochromis niloticus	4e-23
comp13250_c0_seq1	ref|XP_004252860.1|	PREDICTED: 50S ribosomal protein L6, chloroplastic-like	Solanum lycopersicum	4e-43
comp13266_c0_seq1	ref|XP_006799142.1|	PREDICTED: pleckstrin homology domain-containing family H member 2-like	Neolamprologus brichardi	1e-07
comp13268_c1_seq1	ref|XP_003971810.1|	PREDICTED: LOW QUALITY PROTEIN: probable G-protein coupled receptor 176-like	Takifugu rubripes	2e-33
comp13321_c0_seq1	ref|XP_004543587.1|	PREDICTED: dipeptidase 1-like	Maylandia zebra	8e-34
comp13326_c1_seq1	ref|XP_003967465.1|	PREDICTED: titin-like	Takifugu rubripes	5e-17
comp13374_c0_seq1	ref|XP_007545280.1|	PREDICTED: serine protease HTRA3	Poecilia formosa	1e-42
comp13374_c1_seq1	ref|XP_004538926.1|	PREDICTED: serine protease HTRA3-like isoform X2	Maylandia zebra	3e-26
comp13421_c0_seq1	ref|XP_006787490.1|	PREDICTED: uncharacterized protein LOC102781931	Neolamprologus brichardi	1e-06
comp13452_c0_seq1	ref|XP_005470259.1|	PREDICTED: C-type lectin domain family 12 member B-like	Oreochromis niloticus	8e-09
comp13456_c0_seq1	ref|XP_007552601.1|	PREDICTED: LOW QUALITY PROTEIN: xin actin-binding repeat-containing protein 1	Poecilia formosa	4e-48
comp13497_c0_seq1	ref|XP_004553306.1|	PREDICTED: phosphatidylinositol phosphatase PTPRQ-like isoform X5	Maylandia zebra	8e-56
comp13502_c0_seq1	ref|XP_003975794.1|	PREDICTED: cAMP-specific 3',5'-cyclic phosphodiesterase 4D-like	Takifugu rubripes	1e-36
comp13509_c0_seq1	ref|XP_005813109.1|	PREDICTED: copine-8-like	Xiphophorus maculatus	1e-48
comp13521_c0_seq1	ref|XP_005730579.1|	PREDICTED: neuropeptide FF receptor 2-like	Pundamilia nyererei	5e-33
comp13546_c1_seq1	ref|XP_005950378.1|	PREDICTED: protein NLRC3-like	Haplochromis burtoni	5e-19
comp13556_c0_seq1	ref|XP_003975066.1|	PREDICTED: integrin alpha-2-like	Takifugu rubripes	7e-25
comp13564_c0_seq1	ref|XP_006788736.1|	PREDICTED: transient receptor potential cation channel subfamily M member 2-like	Neolamprologus brichardi	4e-25
comp13568_c0_seq1	ref|XP_007546501.1|	PREDICTED: collagen alpha-1(XXVIII) chain-like	Poecilia formosa	6e-23
comp13578_c0_seq1	ref|XP_006805811.1|	PREDICTED: parathyroid hormone/parathyroid hormone-related peptide receptor-like	Neolamprologus brichardi	4e-62
comp13588_c0_seq1	ref|XP_004540186.1|	PREDICTED: nesprin-1-like isoform X1	Maylandia zebra	7e-36
comp13603_c0_seq1	ref|XP_007552446.1|	PREDICTED: ryanodine receptor 1-like isoform X4	Poecilia formosa	3e-44
comp13625_c0_seq1	ref|XP_005475118.1|	PREDICTED: ryanodine receptor 3-like	Oreochromis niloticus	3e-31
comp13651_c0_seq1	ref|XP_005795519.1|	PREDICTED: beta-klotho-like	Xiphophorus maculatus	3e-30
comp13655_c0_seq1	ref|XP_005815229.1|	PREDICTED: G-protein coupled receptor 12-like	Xiphophorus maculatus	4e-60
comp13658_c0_seq1	ref|XP_007556980.1|	PREDICTED: ferritin heavy chain	Poecilia formosa	6e-36
comp13699_c0_seq1	ref|XP_005452804.1|	PREDICTED: transcription factor AP-2-epsilon-like isoform X2	Oreochromis niloticus	2e-40
comp13712_c0_seq1	ref|XP_005746723.1|	PREDICTED: cadherin-related family member 5-like isoform X1	Pundamilia nyererei	7e-17
comp13715_c0_seq1	emb|CAG10062.1|	unnamed protein product	Tetraodon nigroviridis	5e-41
comp13746_c0_seq1	ref|XP_007256348.1|	PREDICTED: vesicular glutamate transporter 1-like	Astyanax mexicanus	3e-46
comp13774_c0_seq1	ref|XP_005462167.1|	PREDICTED: breast cancer anti-estrogen resistance protein 3 homolog isoform X1	Oreochromis niloticus	2e-35
comp13774_c1_seq1	ref|XP_004562116.1|	PREDICTED: breast cancer anti-estrogen resistance protein 3-like isoform X3	Maylandia zebra	7e-80
comp13785_c1_seq1	ref|XP_006796641.1|	PREDICTED: neurobeachin-like isoform X4	Neolamprologus brichardi	1e-33
comp13822_c0_seq1	ref|WP_001171586.1|	LysR family transcriptional regulator	Salmonella enterica	2e-34
comp13824_c0_seq1	ref|XP_004543484.1|	PREDICTED: nance-Horan syndrome protein-like isoform X2	Maylandia zebra	1e-28
comp13840_c0_seq1	ref|XP_007560191.1|	PREDICTED: interleukin-1 receptor type 2-like isoform X1	Poecilia formosa	5e-20
comp13843_c0_seq1	ref|XP_007557150.1|	PREDICTED: SLIT and NTRK-like protein 6	Poecilia formosa	1e-29
comp13848_c0_seq1	ref|XP_003444730.1|	PREDICTED: short transient receptor potential channel 7-like isoform X1	Oreochromis niloticus	6e-39
comp13848_c1_seq1	ref|XP_003970365.1|	PREDICTED: short transient receptor potential channel 7-like	Takifugu rubripes	4e-23
comp13858_c0_seq1	ref|XP_003449755.1|	PREDICTED: FRAS1-related extracellular matrix protein 2-like	Oreochromis niloticus	8e-39
comp13858_c1_seq1	ref|XP_004084700.1|	PREDICTED: FRAS1-related extracellular matrix protein 2-like	Oryzias latipes	2e-33
comp13859_c0_seq1	ref|XP_004082480.1|	PREDICTED: ankyrin repeat domain-containing protein 6-like	Oryzias latipes	6e-17
comp13865_c0_seq1	ref|XP_004556017.1|	PREDICTED: dystonin-like	Maylandia zebra	1e-22
comp13915_c0_seq1	ref|XP_005742657.1|	PREDICTED: aquaporin-1-like	Pundamilia nyererei	2e-13
comp13926_c0_seq1	ref|XP_005796596.1|	PREDICTED: CUB and sushi domain-containing protein 3-like	Xiphophorus maculatus	9e-48
comp13926_c1_seq1	ref|XP_007571817.1|	PREDICTED: CUB and sushi domain-containing protein 3-like	Poecilia formosa	9e-41
comp13927_c0_seq1	ref|XP_005951395.1|	PREDICTED: protein delta homolog 2-like	Haplochromis burtoni	7e-27
comp13951_c0_seq1	ref|XP_003971270.1|	PREDICTED: Down syndrome cell adhesion molecule-like protein 1-like	Takifugu rubripes	4e-87
comp13951_c1_seq1	ref|XP_007546084.1|	PREDICTED: Down syndrome cell adhesion molecule-like protein 1	Poecilia formosa	2e-39
comp13960_c0_seq1	ref|NP_001234638.1|	1-aminocyclopropane-1-carboxylate oxidase	Solanum lycopersicum	3e-33
comp13963_c1_seq1	ref|XP_003971626.1|	PREDICTED: major facilitator superfamily domain-containing protein 2B-like	Takifugu rubripes	3e-29
comp13980_c0_seq1	emb|CAF98088.1|	unnamed protein product	Tetraodon nigroviridis	5e-42
comp13982_c0_seq1	ref|XP_005479304.1|	PREDICTED: obscurin-like	Oreochromis niloticus	5e-07
comp13986_c0_seq1	gb|AGA54134.1|	nuclear receptor subfamily 5 group A member 5	Dicentrarchus labrax	4e-29
comp13996_c0_seq1	ref|XP_006792109.1|	PREDICTED: phosphatidylinositol 3-kinase regulatory subunit beta-like isoform X1	Neolamprologus brichardi	2e-29
comp14020_c1_seq1	ref|XP_004076473.1|	PREDICTED: choline-phosphate cytidylyltransferase B-like	Oryzias latipes	1e-17
comp14040_c1_seq1	ref|XP_003965481.1|	PREDICTED: hyaluronan and proteoglycan link protein 1-like	Takifugu rubripes	2e-61
comp14041_c0_seq1	ref|XP_005808839.1|	PREDICTED: sodium- and chloride-dependent GABA transporter 2-like	Xiphophorus maculatus	1e-16
comp14068_c0_seq1	ref|XP_005452660.1|	PREDICTED: ras and Rab interactor 1-like isoform X1	Oreochromis niloticus	3e-23
comp14070_c0_seq1	ref|XP_004067816.1|	PREDICTED: uncharacterized protein LOC101169029	Oryzias latipes	2e-08
comp14074_c0_seq1	ref|XP_005742392.1|	PREDICTED: uncharacterized protein LOC102192331	Pundamilia nyererei	2e-17
comp14076_c0_seq1	ref|XP_005817010.1|	PREDICTED: protocadherin alpha-8-like, partial	Xiphophorus maculatus	1e-92
comp14080_c0_seq1	ref|XP_004070728.1|	PREDICTED: zinc finger protein 335-like	Oryzias latipes	7e-10
comp14095_c0_seq1	ref|WP_001698207.1|	hemolysin, partial	Salmonella enterica	1e-41
comp14098_c0_seq1	emb|CBN82024.1|	Nephrocystin-3	Dicentrarchus labrax	2e-36
comp14103_c0_seq1	ref|XP_005456159.1|	PREDICTED: thyroglobulin	Oreochromis niloticus	1e-38
comp14109_c0_seq1	ref|XP_003968348.1|	PREDICTED: sacsin-like	Takifugu rubripes	2e-40
comp14138_c0_seq1	ref|XP_007231077.1|	PREDICTED: coiled-coil domain-containing protein 150-like isoform X1	Astyanax mexicanus	2e-22
comp14163_c0_seq1	ref|XP_004081828.1|	PREDICTED: L-dopachrome tautomerase-like	Oryzias latipes	3e-16
comp14170_c0_seq1	ref|XP_005925561.1|	PREDICTED: uncharacterized protein LOC102308266	Haplochromis burtoni	6e-23
comp14170_c1_seq1	ref|XP_003964648.1|	PREDICTED: uncharacterized protein LOC101062169	Takifugu rubripes	5e-20
comp14174_c0_seq1	ref|XP_006746101.1|	PREDICTED: ryanodine receptor 2-like	Leptonychotes weddellii	1e-10
comp14174_c1_seq1	ref|XP_006784050.1|	PREDICTED: ryanodine receptor 2-like	Neolamprologus brichardi	8e-53
comp14177_c0_seq1	ref|XP_005453274.1|	PREDICTED: protocadherin Fat 2-like	Oreochromis niloticus	4e-16
comp14177_c1_seq1	ref|XP_005943854.1|	PREDICTED: protocadherin Fat 2-like	Haplochromis burtoni	2e-26
comp14187_c0_seq1	ref|WP_007381065.1|	conserved hypothetical protein, partial	Streptomyces sviceus	4e-08
comp14199_c0_seq1	ref|XP_004552264.1|	PREDICTED: BAI1-associated protein 3-like	Maylandia zebra	7e-68
comp14200_c0_seq1	dbj|BAE46430.1|	reverse transcriptase	Danio rerio	2e-06
comp14218_c0_seq1	ref|XP_005750835.1|	PREDICTED: titin-like	Pundamilia nyererei	6e-30
comp14233_c0_seq1	ref|XP_005458797.1|	PREDICTED: neurotrypsin-like isoform X2	Oreochromis niloticus	1e-56
comp14246_c1_seq1	ref|XP_005743852.1|	PREDICTED: storkhead-box protein 1-like	Pundamilia nyererei	5e-18
comp14250_c0_seq1	ref|XP_005723075.1|	PREDICTED: transmembrane protein 121-like isoform X1	Pundamilia nyererei	1e-29
comp14277_c0_seq1	ref|XP_004070710.1|	PREDICTED: ubiquitin conjugation factor E4 B-like	Oryzias latipes	8e-07
comp14282_c0_seq1	ref|XP_005928118.1|	PREDICTED: protocadherin-16-like isoform X2	Haplochromis burtoni	7e-25
comp14282_c1_seq1	ref|XP_003971389.1|	PREDICTED: protocadherin-16-like	Takifugu rubripes	5e-30
comp14291_c0_seq1	ref|XP_005476261.1|	PREDICTED: AT-hook-containing transcription factor-like isoform X2	Oreochromis niloticus	8e-23
comp14315_c0_seq1	ref|XP_005817590.1|	PREDICTED: low affinity immunoglobulin epsilon Fc receptor-like, partial	Xiphophorus maculatus	3e-31
comp14323_c0_seq1	ref|XP_005721902.1|	PREDICTED: polycystin-1-like	Pundamilia nyererei	7e-12
comp14360_c0_seq1	ref|XP_006796830.1|	PREDICTED: collagen alpha-1(XXVII) chain A-like	Neolamprologus brichardi	8e-33
comp14370_c0_seq1	ref|XP_005801569.1|	PREDICTED: transmembrane channel-like protein 6-like	Xiphophorus maculatus	8e-16
comp14370_c1_seq1	gb|ACO14250.1|	Heterogeneous nuclear ribonucleoprotein A2 homolog 1	Esox lucius	4e-07
comp14372_c0_seq1	ref|XP_004079811.1|	PREDICTED: transmembrane protein 151B-like	Oryzias latipes	1e-27
comp14380_c0_seq1	ref|XP_003972364.1|	PREDICTED: FH2 domain-containing protein 1-like	Takifugu rubripes	2e-19
comp14387_c0_seq1	ref|XP_006784347.1|	PREDICTED: trichohyalin-like isoform X3	Neolamprologus brichardi	1e-16
comp14387_c1_seq1	ref|XP_005473427.1|	PREDICTED: trichohyalin-like isoform X5	Oreochromis niloticus	3e-20
comp14395_c0_seq1	ref|XP_003438491.1|	PREDICTED: inactive phospholipase D5-like isoform X1	Oreochromis niloticus	2e-13
comp14423_c0_seq1	ref|XP_005467423.1|	PREDICTED: zinc-binding protein A33-like	Oreochromis niloticus	1e-68
comp14431_c0_seq1	ref|XP_003964988.1|	PREDICTED: myosin-binding protein C, fast-type-like	Takifugu rubripes	2e-26
comp14446_c0_seq1	ref|XP_006786099.1|	PREDICTED: fibrous sheath-interacting protein 1-like	Neolamprologus brichardi	3e-97
comp14466_c0_seq1	ref|XP_005164974.1|	PREDICTED: uncharacterized protein LOC101885531	Danio rerio	7e-35
comp14487_c0_seq1	ref|XP_004569394.1|	PREDICTED: desmoglein-2-like	Maylandia zebra	1e-36
comp14491_c0_seq1	ref|XP_006780462.1|	PREDICTED: interleukin-18 receptor 1-like	Neolamprologus brichardi	5e-24
comp14504_c0_seq1	ref|XP_007543289.1|	PREDICTED: protocadherin alpha-5-like	Poecilia formosa	6e-27
comp14518_c0_seq1	ref|XP_004539505.1|	PREDICTED: myomesin-2-like	Maylandia zebra	4e-27
comp14518_c1_seq1	ref|XP_004067406.1|	PREDICTED: myomesin-2-like	Oryzias latipes	2e-64
comp14529_c0_seq1	ref|XP_005795648.1|	PREDICTED: granzyme B(G,H)-like	Xiphophorus maculatus	4e-18
comp14551_c0_seq1	ref|XP_007563068.1|	PREDICTED: alpha-tectorin	Poecilia formosa	4e-33
comp14551_c1_seq1	ref|XP_007563068.1|	PREDICTED: alpha-tectorin	Poecilia formosa	3e-43
comp14554_c0_seq1	ref|XP_005462726.1|	PREDICTED: T-box transcription factor TBX19-like	Oreochromis niloticus	6e-09
comp14554_c1_seq1	ref|XP_004066531.1|	PREDICTED: T-box transcription factor TBX19-like	Oryzias latipes	7e-58
comp14559_c0_seq1	ref|XP_005738234.1|	PREDICTED: chondroitin sulfate proteoglycan 4-like	Pundamilia nyererei	1e-33
comp14559_c1_seq1	ref|XP_005798525.1|	PREDICTED: chondroitin sulfate proteoglycan 4-like	Xiphophorus maculatus	4e-34
comp14590_c0_seq1	ref|XP_006804824.1|	PREDICTED: huntingtin-interacting protein 1-related protein-like	Neolamprologus brichardi	2e-19
comp14597_c0_seq1	ref|XP_005464972.1|	PREDICTED: matrilin-2-like isoform X1	Oreochromis niloticus	4e-39
comp14603_c0_seq1	ref|XP_005468742.1|	PREDICTED: potassium channel subfamily T member 2-like	Oreochromis niloticus	1e-63
comp14616_c0_seq1	ref|XP_004073892.1|	PREDICTED: homeobox protein Dlx6a-like	Oryzias latipes	8e-73
comp14623_c0_seq1	ref|XP_005730198.1|	PREDICTED: kielin/chordin-like protein-like	Pundamilia nyererei	2e-33
comp14630_c0_seq1	ref|XP_005476628.1|	PREDICTED: apical endosomal glycoprotein-like	Oreochromis niloticus	1e-23
comp14631_c0_seq1	gb|ACV87302.1|	5-hydroxytryptamine receptor 1D	Haplochromis burtoni	9e-51
comp14640_c0_seq1	ref|XP_004071578.1|	PREDICTED: sarcoplasmic/endoplasmic reticulum calcium ATPase 1-like	Oryzias latipes	1e-58
comp14678_c0_seq1	ref|XP_005737203.1|	PREDICTED: protein FAM83B-like	Pundamilia nyererei	2e-14
comp14687_c0_seq1	ref|XP_005720052.1|	PREDICTED: protocadherin gamma-A3-like	Pundamilia nyererei	5e-26
comp14690_c0_seq1	ref|XP_004545894.1|	PREDICTED: extensin-2-like	Maylandia zebra	2e-39
comp14692_c0_seq1	ref|XP_007541230.1|	PREDICTED: protocadherin gamma-C3-like	Poecilia formosa	1e-43
comp14698_c0_seq1	ref|XP_004070305.1|	PREDICTED: potassium voltage-gated channel subfamily KQT member 2-like	Oryzias latipes	1e-19
comp14705_c0_seq1	ref|XP_005802813.1|	PREDICTED: dynein heavy chain 3, axonemal-like	Xiphophorus maculatus	1e-20
comp14711_c0_seq1	ref|XP_005751753.1|	PREDICTED: probable G-protein coupled receptor 179-like	Pundamilia nyererei	6e-24
comp14711_c1_seq1	ref|XP_005751753.1|	PREDICTED: probable G-protein coupled receptor 179-like	Pundamilia nyererei	1e-36
comp14732_c0_seq1	ref|XP_004539505.1|	PREDICTED: myomesin-2-like	Maylandia zebra	1e-39
comp14774_c0_seq1	ref|XP_006796463.1|	PREDICTED: renin-like	Neolamprologus brichardi	0
comp14780_c0_seq1	ref|XP_003457314.2|	PREDICTED: HEPACAM family member 2-like	Oreochromis niloticus	7e-90
comp14785_c0_seq1	ref|XP_005728888.1|	PREDICTED: stromal membrane-associated protein 2-like isoform X1	Pundamilia nyererei	1e-166
comp14787_c0_seq1	gb|AAT57877.1|	Mx type 1	Scophthalmus maximus	0
comp14793_c0_seq1	ref|XP_005912518.1|	PREDICTED: regulator of G-protein signaling 20-like isoform X1	Haplochromis burtoni	1e-104
comp14795_c0_seq1	ref|XP_006798233.1|	PREDICTED: lysine-specific demethylase 8-like isoform X1	Neolamprologus brichardi	0
comp14807_c0_seq1	emb|CAF94351.1|	unnamed protein product	Tetraodon nigroviridis	1e-109
comp14814_c0_seq1	ref|XP_005798246.1|	PREDICTED: trichohyalin-like	Xiphophorus maculatus	5e-55
comp14821_c0_seq1	ref|XP_005913335.1|	PREDICTED: neuronal PAS domain-containing protein 4-like isoform X2	Haplochromis burtoni	0
comp14825_c0_seq1	ref|XP_005451954.1|	PREDICTED: immunoglobulin superfamily member 10-like	Oreochromis niloticus	0
comp14832_c0_seq1	ref|XP_005471113.1|	PREDICTED: coiled-coil domain-containing protein 34-like isoform X4	Oreochromis niloticus	1e-116
comp14838_c0_seq1	ref|XP_005477555.1|	PREDICTED: kinesin-like protein KIF6-like	Oreochromis niloticus	0
comp14846_c0_seq1	ref|XP_006806860.1|	PREDICTED: tau-tubulin kinase 1-like isoform X1	Neolamprologus brichardi	1e-177
comp14847_c0_seq1	ref|XP_005947943.1|	PREDICTED: zinc finger protein 2 homolog isoform X1	Haplochromis burtoni	1e-172
comp14869_c0_seq1	ref|YP_008563095.1|	ATP synthase CF1 beta subunit (chloroplast)	Solanum lycopersicum	0
comp14870_c0_seq1	ref|XP_003441944.1|	PREDICTED: carboxypeptidase X (M14 family), member 2 isoform X1	Oreochromis niloticus	1e-23
comp14873_c0_seq1	gb|ADG29175.1|	troponin C	Epinephelus coioides	7e-70
comp14874_c0_seq1	ref|XP_004078381.1|	PREDICTED: uncharacterized protein LOC101161829	Oryzias latipes	1e-20
comp14878_c0_seq1	ref|XP_006785792.1|	PREDICTED: plexin-B1-like	Neolamprologus brichardi	1e-100
comp14884_c0_seq1	dbj|BAF92789.1|	cytosolic heat shock protein 90 alpha	Solea senegalensis	1e-35
comp14884_c1_seq1	ref|XP_004083818.1|	PREDICTED: heat shock protein HSP 90-alpha 1-like	Oryzias latipes	4e-32
comp14891_c0_seq1	ref|XP_005721755.1|	PREDICTED: class A basic helix-loop-helix protein 15-like isoform X2	Pundamilia nyererei	6e-52
comp14903_c1_seq1	ref|XP_005722823.1|	PREDICTED: disks large-associated protein 1-like isoform X2	Pundamilia nyererei	8e-16
comp14916_c0_seq1	gb|AAT64054.1|	claudin 30b	Takifugu rubripes	1e-47
comp14923_c0_seq1	ref|XP_003448817.2|	PREDICTED: prohibitin-2-like	Oreochromis niloticus	1e-133
comp14925_c0_seq1	ref|XP_005453064.1|	PREDICTED: uncharacterized protein LOC102082178	Oreochromis niloticus	7e-54
comp14926_c0_seq1	ref|XP_004230943.1|	PREDICTED: glycine-rich RNA-binding protein-like isoform 1	Solanum lycopersicum	5e-43
comp14936_c0_seq1	ref|NP_001136193.1|	proteinase-activated receptor-2a precursor	Salmo salar	7e-28
comp14939_c0_seq1	ref|XP_003962980.1|	PREDICTED: mitochondrial carnitine/acylcarnitine carrier protein-like	Takifugu rubripes	2e-50
comp14960_c0_seq1	ref|XP_006780341.1|	PREDICTED: dihydroorotate dehydrogenase (quinone), mitochondrial-like	Neolamprologus brichardi	0
comp14965_c0_seq1	ref|XP_003456958.1|	PREDICTED: NACHT, LRR and PYD domains-containing protein 10-like isoform X1	Oreochromis niloticus	4e-19
comp14989_c0_seq1	ref|XP_006804690.1|	PREDICTED: GRAM domain-containing protein 1B-like isoform X5	Neolamprologus brichardi	1e-150
comp14989_c1_seq1	ref|XP_007576003.1|	PREDICTED: GRAM domain-containing protein 1B isoform X2	Poecilia formosa	0
comp14990_c0_seq1	ref|XP_004247691.1|	PREDICTED: proteinase inhibitor I-B-like	Solanum lycopersicum	8e-47
comp14991_c1_seq1	ref|XP_005939909.1|	PREDICTED: lanosterol synthase-like isoform X1	Haplochromis burtoni	0
comp14992_c0_seq1	ref|XP_004556967.1|	PREDICTED: hepatitis A virus cellular receptor 1 homolog isoform X2	Maylandia zebra	6e-98
comp14994_c0_seq1	ref|XP_006782510.1|	PREDICTED: pseudopodium-enriched atypical kinase 1-like isoform X1	Neolamprologus brichardi	0
comp14995_c0_seq1	ref|XP_004564441.1|	PREDICTED: uncharacterized protein C1orf172 homolog	Maylandia zebra	1e-117
comp14996_c0_seq1	ref|XP_004571170.1|	PREDICTED: vascular endothelial growth factor receptor 2-like	Maylandia zebra	2e-61
comp15009_c0_seq1	ref|XP_005734498.1|	PREDICTED: uncharacterized protein C1orf115-like	Pundamilia nyererei	7e-41
comp15016_c0_seq1	ref|XP_005726854.1|	PREDICTED: coiled-coil domain-containing protein 111 homolog	Pundamilia nyererei	0
comp15022_c0_seq1	ref|XP_004547110.1|	PREDICTED: calsenilin-like isoform X2	Maylandia zebra	1e-139
comp15024_c0_seq1	ref|XP_005449975.1|	PREDICTED: cholesterol 24-hydroxylase-like	Oreochromis niloticus	0
comp15026_c0_seq1	ref|XP_007552559.1|	PREDICTED: solute carrier family 35 member F2-like	Poecilia formosa	1e-78
comp15027_c0_seq1	ref|XP_005938055.1|	PREDICTED: V-set and transmembrane domain-containing protein 5-like isoform X2	Haplochromis burtoni	7e-48
comp15032_c0_seq1	ref|XP_005734024.1|	PREDICTED: semaphorin-4E-like	Pundamilia nyererei	1e-140
comp15038_c0_seq1	ref|XP_006799933.1|	PREDICTED: SLIT and NTRK-like protein 3-like isoform X1	Neolamprologus brichardi	1e-152
comp15039_c0_seq1	ref|XP_006796564.1|	PREDICTED: aquaporin-4-like	Neolamprologus brichardi	1e-115
comp15042_c0_seq1	ref|XP_005468490.1|	PREDICTED: meiosis inhibitor protein 1-like isoform X2	Oreochromis niloticus	1e-50
comp15049_c0_seq1	ref|XP_004567958.1|	PREDICTED: uncharacterized protein LOC101482383	Maylandia zebra	6e-47
comp15050_c1_seq1	ref|XP_003447779.1|	PREDICTED: cation transport regulator-like protein 1-like	Oreochromis niloticus	9e-90
comp15058_c0_seq1	tpe|CAJ57644.1|	TPA: defensin-like protein 1	Tetraodon nigroviridis	7e-18
comp15063_c0_seq1	ref|XP_006804057.1|	PREDICTED: rho GTPase-activating protein SYDE2-like	Neolamprologus brichardi	4e-22
comp15064_c0_seq1	ref|XP_006790009.1|	PREDICTED: enkurin domain-containing protein 1-like isoform X1	Neolamprologus brichardi	1e-158
comp15067_c0_seq1	ref|XP_005732044.1|	PREDICTED: voltage-dependent calcium channel gamma-7 subunit-like	Pundamilia nyererei	4e-94
comp15067_c1_seq1	ref|XP_007550086.1|	PREDICTED: voltage-dependent calcium channel gamma-7 subunit-like	Poecilia formosa	3e-16
comp15083_c0_seq1	ref|XP_007547215.1|	PREDICTED: BTB/POZ domain-containing protein KCTD12	Poecilia formosa	1e-139
comp15087_c0_seq1	ref|XP_005809656.1|	PREDICTED: neuronal acetylcholine receptor subunit alpha-7-like	Xiphophorus maculatus	0
comp15093_c0_seq1	ref|XP_005921965.1|	PREDICTED: plexin domain-containing protein 1-like isoform X2	Haplochromis burtoni	0
comp15108_c0_seq1	ref|XP_005722562.1|	PREDICTED: armadillo repeat-containing protein 3-like isoform X3	Pundamilia nyererei	0
comp15126_c0_seq1	ref|XP_004542482.1|	PREDICTED: SPRY domain-containing SOCS box protein 4-like isoform X1	Maylandia zebra	1e-114
comp15139_c0_seq1	gb|AEG76956.1|	relaxin 3b precursor	Acanthopagrus schlegelii	7e-55
comp15143_c0_seq1	ref|XP_005734182.1|	PREDICTED: BEN domain-containing protein 5-like	Pundamilia nyererei	1e-59
comp15146_c0_seq1	ref|XP_005719902.1|	PREDICTED: uncharacterized protein LOC102212170	Pundamilia nyererei	5e-73
comp15159_c0_seq1	ref|XP_003460323.2|	PREDICTED: neurofibromin-like	Oreochromis niloticus	7e-47
comp15160_c1_seq1	ref|XP_003456325.2|	PREDICTED: beta-crystallin S-like	Oreochromis niloticus	2e-43
comp15168_c0_seq1	ref|XP_003453623.1|	PREDICTED: wiskott-Aldrich syndrome protein family member 3-like	Oreochromis niloticus	3e-93
comp15174_c0_seq1	gb|ADJ80991.1|	CR1-3	Lycodichthys dearborni	5e-24
comp15190_c0_seq1	ref|XP_007560873.1|	PREDICTED: sal-like protein 3	Poecilia formosa	6e-43
comp15190_c1_seq1	ref|XP_007560873.1|	PREDICTED: sal-like protein 3	Poecilia formosa	0
comp15200_c0_seq1	ref|XP_005938948.1|	PREDICTED: inositol hexakisphosphate kinase 1-like isoform X1	Haplochromis burtoni	1e-178
comp15210_c0_seq1	emb|CBN80854.1|	Calcium/calmodulin-dependent 3',5'-cyclic nucleotide phosphodiesterase 1B	Dicentrarchus labrax	0
comp15213_c0_seq1	ref|XP_005726400.1|	PREDICTED: sodium/hydrogen exchanger 5-like	Pundamilia nyererei	2e-80
comp15217_c0_seq1	emb|CBN81253.1|	Angiotensin-converting enzyme	Dicentrarchus labrax	0
comp15217_c1_seq1	emb|CBN81253.1|	Angiotensin-converting enzyme	Dicentrarchus labrax	3e-44
comp15218_c0_seq1	gb|ACX37120.1|	copper transporting ATPase 2	Sparus aurata	0
comp15220_c0_seq1	ref|XP_005737594.1|	PREDICTED: uncharacterized protein LOC102194060	Pundamilia nyererei	1e-111
comp15223_c0_seq1	ref|XP_005475556.1|	PREDICTED: filamin A-interacting protein 1-like	Oreochromis niloticus	0
comp15227_c0_seq1	ref|XP_005942226.1|	PREDICTED: uncharacterized protein CXorf21-like isoform X1	Haplochromis burtoni	9e-21
comp15228_c0_seq1	ref|XP_003447543.2|	PREDICTED: protein PIH1D3-like	Oreochromis niloticus	8e-74
comp15229_c1_seq1	ref|XP_005807130.1|	PREDICTED: creatine kinase M-type-like	Xiphophorus maculatus	1e-37
comp15231_c0_seq1	ref|XP_004571071.1|	PREDICTED: claudin-7-A-like	Maylandia zebra	2e-56
comp15236_c0_seq1	ref|XP_005914765.1|	PREDICTED: protein FAM19A2-like isoform X1	Haplochromis burtoni	6e-60
comp15239_c0_seq1	ref|XP_007555876.1|	PREDICTED: TRAF-interacting protein with FHA domain-containing protein A-like	Poecilia formosa	3e-75
comp15242_c0_seq1	emb|CBN82062.1|	Voltage-dependent L-type calcium channel subunit beta-2	Dicentrarchus labrax	0
comp15244_c0_seq1	ref|XP_005944947.1|	PREDICTED: cell surface glycoprotein CD200 receptor 1-like isoform X2	Haplochromis burtoni	4e-78
comp15270_c0_seq1	ref|XP_005942827.1|	PREDICTED: CD209 antigen-like protein A-like	Haplochromis burtoni	3e-57
comp15271_c0_seq1	ref|XP_004556566.1|	PREDICTED: nucleoside diphosphate kinase A-like	Maylandia zebra	2e-79
comp15279_c0_seq1	ref|XP_005470658.1|	PREDICTED: unconventional myosin-Vb	Oreochromis niloticus	0
comp15283_c0_seq1	gb|ACQ57855.1|	Williams-Beuren syndrome chromosomal region 27 protein	Anoplopoma fimbria	2e-68
comp15300_c0_seq1	ref|XP_003977880.1|	PREDICTED: P2Y purinoceptor 1-like	Takifugu rubripes	1e-123
comp15302_c0_seq1	ref|XP_005477079.1|	PREDICTED: fibroblast growth factor receptor-like 1-like isoform X2	Oreochromis niloticus	4e-81
comp15314_c1_seq1	ref|XP_004071102.1|	PREDICTED: transcription elongation factor A protein 2-like	Oryzias latipes	2e-87
comp15315_c0_seq1	ref|XP_007254893.1|	PREDICTED: coiled-coil domain-containing protein 81	Astyanax mexicanus	4e-98
comp15316_c0_seq1	ref|XP_005913806.1|	PREDICTED: uncharacterized protein LOC102300228 isoform X1	Haplochromis burtoni	1e-104
comp15330_c0_seq1	ref|XP_005463812.1|	PREDICTED: uncharacterized protein LOC102079010	Oreochromis niloticus	4e-21
comp15337_c0_seq1	dbj|BAN16585.1|	small heterodimer partner-1	Oncorhynchus mykiss	8e-72
comp15338_c0_seq1	ref|XP_003439949.1|	PREDICTED: inosine triphosphate pyrophosphatase-like	Oreochromis niloticus	1e-100
comp15340_c0_seq1	ref|XP_003447299.1|	PREDICTED: apolipoprotein A-IV	Oreochromis niloticus	7e-88
comp15341_c0_seq1	ref|XP_007568214.1|	PREDICTED: short transient receptor potential channel 5	Poecilia formosa	1e-173
comp15347_c0_seq1	ref|XP_007541130.1|	PREDICTED: disco-interacting protein 2 homolog C-like, partial	Poecilia formosa	7e-50
comp15348_c0_seq1	ref|XP_006782948.1|	PREDICTED: plexin-A2-like	Neolamprologus brichardi	4e-73
comp15358_c0_seq1	ref|XP_005722135.1|	PREDICTED: guanine nucleotide-binding protein subunit alpha-14-like isoform X2	Pundamilia nyererei	1e-44
comp15358_c1_seq1	ref|XP_004072615.1|	PREDICTED: guanine nucleotide-binding protein subunit alpha-14-like	Oryzias latipes	8e-27
comp15362_c0_seq1	ref|NP_001238194.1|	uncharacterized protein LOC100306140	Glycine max	2e-74
comp15369_c0_seq1	ref|XP_005474465.1|	PREDICTED: ankyrin-3-like	Oreochromis niloticus	7e-75
comp15378_c1_seq1	ref|XP_005467417.1|	PREDICTED: rab11 family-interacting protein 5-like isoform X1	Oreochromis niloticus	1e-37
comp15382_c0_seq1	ref|XP_003971397.1|	PREDICTED: T-lymphoma invasion and metastasis-inducing protein 1-like	Takifugu rubripes	8e-47
comp15386_c0_seq1	ref|XP_003446302.1|	PREDICTED: transcription factor AP-2-delta-like	Oreochromis niloticus	0
comp15391_c0_seq1	ref|XP_003441613.1|	PREDICTED: CUGBP Elav-like family member 4-like isoform X1	Oreochromis niloticus	4e-51
comp15396_c0_seq1	ref|XP_006792521.1|	PREDICTED: dynein light chain Tctex-type 1-like	Neolamprologus brichardi	2e-51
comp15403_c0_seq1	ref|XP_004560673.1|	PREDICTED: galectin-3-like	Maylandia zebra	2e-66
comp15407_c0_seq1	ref|XP_006804461.1|	PREDICTED: iroquois-class homeodomain protein irx-2-like	Neolamprologus brichardi	9e-19
comp15415_c0_seq1	ref|XP_005172607.1|	PREDICTED: uncharacterized protein LOC101884915	Danio rerio	3e-81
comp15416_c0_seq1	ref|XP_005474193.1|	PREDICTED: V-set and transmembrane domain-containing protein 4-like isoform X2	Oreochromis niloticus	1e-105
comp15422_c0_seq1	ref|XP_005944689.1|	PREDICTED: cysteine/serine-rich nuclear protein 3-like isoform X2	Haplochromis burtoni	2e-24
comp15425_c0_seq1	ref|XP_004574180.1|	PREDICTED: SPARC-related modular calcium-binding protein 1-like	Maylandia zebra	1e-136
comp15429_c0_seq1	ref|XP_007564516.1|	PREDICTED: proline-rich protein 5-like	Poecilia formosa	1e-147
comp15430_c0_seq1	ref|XP_006789193.1|	PREDICTED: transmembrane protein 132C-like	Neolamprologus brichardi	0
comp15431_c0_seq1	ref|XP_004074098.1|	PREDICTED: uncharacterized protein LOC101164166	Oryzias latipes	2e-88
comp15437_c0_seq1	ref|XP_004070321.1|	PREDICTED: plexin-B1-like	Oryzias latipes	4e-76
comp15437_c1_seq1	ref|XP_005454130.1|	PREDICTED: plexin-B1	Oreochromis niloticus	0
comp15441_c0_seq1	gb|AAA19771.1|	ribulose-1,5-bisphosphate carboxylase/oxygenase large subunit	Solanum lycopersicum	2e-99
comp15448_c0_seq1	ref|XP_005464835.1|	PREDICTED: apoptosis-stimulating of p53 protein 2-like	Oreochromis niloticus	8e-85
comp15460_c0_seq1	ref|XP_003458818.2|	PREDICTED: receptor-interacting serine/threonine-protein kinase 3-like	Oreochromis niloticus	2e-20
comp15460_c1_seq1	ref|XP_003458818.2|	PREDICTED: receptor-interacting serine/threonine-protein kinase 3-like	Oreochromis niloticus	9e-80
comp15472_c0_seq1	ref|XP_003454956.1|	PREDICTED: Krueppel-like factor 7-like	Oreochromis niloticus	1e-152
comp15475_c0_seq1	ref|XP_004568585.1|	PREDICTED: DNA-binding protein SATB1-like isoform X1	Maylandia zebra	0
comp15478_c0_seq1	ref|XP_005923249.1|	PREDICTED: cytochrome P450 2J2-like	Haplochromis burtoni	0
comp15480_c0_seq1	ref|XP_005465947.1|	PREDICTED: uncharacterized protein LOC102076929 isoform X2	Oreochromis niloticus	4e-29
comp15483_c0_seq1	ref|XP_004564123.1|	PREDICTED: mitochondrial import receptor subunit TOM40B-like isoform X1	Maylandia zebra	0
comp15491_c0_seq1	emb|CBN80857.1|	Integrin alpha-7 Integrin alpha-7 heavy chain Integrin alpha-7 light chain	Dicentrarchus labrax	1e-127
comp15493_c0_seq1	ref|XP_005451832.1|	PREDICTED: pyridine nucleotide-disulfide oxidoreductase domain-containing protein 1-like isoform X1	Oreochromis niloticus	0
comp15519_c0_seq1	tpe|CAL64056.1|	TPA: prion protein 2A PrP2A	Gasterosteus aculeatus	2e-14
comp15527_c0_seq1	ref|XP_004545292.1|	PREDICTED: rho-related BTB domain-containing protein 3-like isoform X1	Maylandia zebra	0
comp15535_c0_seq1	ref|XP_004241330.1|	PREDICTED: uncharacterized protein LOC101254806	Solanum lycopersicum	3e-57
comp15538_c1_seq1	ref|XP_005923805.1|	PREDICTED: protein shisa-6 homolog isoform X4	Haplochromis burtoni	9e-95
comp15539_c0_seq1	ref|XP_005473031.1|	PREDICTED: methylcytosine dioxygenase TET3-like isoform X1	Oreochromis niloticus	1e-142
comp15543_c1_seq1	ref|XP_006802326.1|	PREDICTED: GDNF family receptor alpha-4-like	Neolamprologus brichardi	0
comp15547_c0_seq1	ref|XP_005944513.1|	PREDICTED: wiskott-Aldrich syndrome protein family member 3-like	Haplochromis burtoni	4e-29
comp15548_c0_seq1	ref|XP_004075947.1|	PREDICTED: CXADR-like membrane protein-like	Oryzias latipes	1e-111
comp15556_c0_seq1	ref|XP_005752986.1|	PREDICTED: macrophage-stimulating protein receptor-like	Pundamilia nyererei	0
comp15559_c0_seq1	ref|XP_005741117.1|	PREDICTED: uncharacterized protein LOC102197778	Pundamilia nyererei	2e-34
comp15564_c0_seq1	ref|XP_003446010.1|	PREDICTED: cyclin-dependent kinase 20-like isoformX2	Oreochromis niloticus	1e-57
comp15573_c1_seq1	ref|XP_005447882.1|	PREDICTED: endophilin-A3-like isoform X2	Oreochromis niloticus	2e-54
comp15577_c0_seq1	ref|XP_005924044.1|	PREDICTED: E3 ubiquitin-protein ligase MARCH3-like	Haplochromis burtoni	2e-90
comp15583_c0_seq1	emb|CBN82158.1|	Probable G-protein coupled receptor 158	Dicentrarchus labrax	9e-84
comp15583_c1_seq1	ref|XP_005932191.1|	PREDICTED: probable G-protein coupled receptor 158-like isoform X2	Haplochromis burtoni	0
comp15584_c0_seq1	gb|ADX06859.1|	C-reactive protein	Lates calcarifer	8e-78
comp15588_c0_seq1	ref|XP_003967357.1|	PREDICTED: guanylyl cyclase inhibitory protein-like	Takifugu rubripes	1e-102
comp15598_c0_seq1	ref|XP_003455232.1|	PREDICTED: myozenin-2-like	Oreochromis niloticus	2e-75
comp15605_c0_seq1	ref|XP_005451891.1|	PREDICTED: anosmin-1-like isoform X1	Oreochromis niloticus	0
comp15607_c0_seq1	ref|XP_007560628.1|	PREDICTED: homeodomain-interacting protein kinase 2-like isoform X1	Poecilia formosa	1e-72
comp15612_c0_seq1	ref|XP_007568144.1|	PREDICTED: aminoacyl tRNA synthase complex-interacting multifunctional protein 1-like	Poecilia formosa	2e-61
comp15619_c0_seq1	emb|CBN81861.1|	Methionine-R-sulfoxide reductase B2, mitochondrial	Dicentrarchus labrax	4e-86
comp15627_c0_seq1	ref|XP_005447736.1|	PREDICTED: collagen and calcium-binding EGF domain-containing protein 1-like	Oreochromis niloticus	1e-160
comp15644_c0_seq1	ref|XP_003443048.2|	PREDICTED: MFS-type transporter SLC18B1-like	Oreochromis niloticus	1e-177
comp15651_c0_seq1	ref|XP_003438454.1|	PREDICTED: protein bicaudal C homolog 1-like	Oreochromis niloticus	0
comp15652_c0_seq1	ref|XP_005800709.1|	PREDICTED: transmembrane protein 110-like	Xiphophorus maculatus	1e-133
comp15653_c0_seq1	dbj|BAM99883.1|	interleukin-8 like protein	Oplegnathus fasciatus	4e-29
comp15654_c0_seq1	ref|XP_007568484.1|	PREDICTED: E3 ubiquitin-protein ligase HERC2	Poecilia formosa	4e-50
comp15655_c0_seq1	ref|XP_005474318.1|	PREDICTED: Krueppel-like factor 5-like	Oreochromis niloticus	1e-30
comp15656_c0_seq1	ref|XP_007548488.1|	PREDICTED: phytanoyl-CoA dioxygenase domain-containing protein 1-like	Poecilia formosa	1e-122
comp15670_c0_seq1	ref|NP_001275620.1|	uncharacterized protein LOC102590907 precursor	Solanum tuberosum	9e-26
comp15674_c0_seq1	ref|XP_005754996.1|	PREDICTED: PR domain zinc finger protein 1-like	Pundamilia nyererei	0
comp15684_c0_seq1	ref|XP_003455509.1|	PREDICTED: anosmin-1	Oreochromis niloticus	0
comp15688_c0_seq1	ref|XP_005735337.1|	PREDICTED: smoothelin-like isoform X1	Pundamilia nyererei	3e-71
comp15689_c0_seq1	ref|XP_005934204.1|	PREDICTED: uncharacterized protein LOC102290229	Haplochromis burtoni	0
comp15690_c0_seq1	ref|XP_005461771.1|	PREDICTED: paired box protein Pax-3-B-like isoform X3	Oreochromis niloticus	2e-29
comp15697_c0_seq1	ref|XP_003440482.1|	PREDICTED: ras-related protein Rab-8B-like	Oreochromis niloticus	1e-113
comp15698_c0_seq1	ref|XP_004247215.1|	PREDICTED: photosystem II reaction center W protein, chloroplastic-like	Solanum lycopersicum	3e-22
comp15700_c1_seq1	ref|XP_004559453.1|	PREDICTED: ras-related protein Rab-26-like	Maylandia zebra	1e-117
comp15709_c0_seq1	ref|XP_005731990.1|	PREDICTED: auxin response factor 19-like isoform X1	Pundamilia nyererei	1e-128
comp15709_c1_seq1	ref|XP_003966349.1|	PREDICTED: uncharacterized protein LOC101070200	Takifugu rubripes	9e-37
comp15713_c0_seq1	gb|ACQ58111.1|	Sorting nexin-10	Anoplopoma fimbria	2e-87
comp15714_c0_seq1	ref|XP_003445193.1|	PREDICTED: mitogen-activated protein kinase 11-like	Oreochromis niloticus	0
comp15718_c0_seq1	ref|XP_003588355.1|	Mitochondrial protein, putative	Medicago truncatula	1e-35
comp15720_c0_seq1	ref|XP_007566527.1|	PREDICTED: protein N-terminal glutamine amidohydrolase	Poecilia formosa	7e-87
comp15722_c0_seq1	ref|XP_005797025.1|	PREDICTED: B9 domain-containing protein 2-like	Xiphophorus maculatus	1e-93
comp15743_c0_seq1	ref|XP_006786152.1|	PREDICTED: zinc finger C2HC domain-containing protein 1C-like	Neolamprologus brichardi	9e-66
comp15747_c0_seq1	ref|XP_004248339.1|	PREDICTED: chlorophyll a-b binding protein 7, chloroplastic-like isoform 2	Solanum lycopersicum	1e-154
comp15757_c0_seq1	ref|XP_005466971.1|	PREDICTED: acyl-CoA synthetase family member 3, mitochondrial-like isoform X1	Oreochromis niloticus	0
comp15761_c0_seq1	ref|XP_003450341.1|	PREDICTED: sclerostin domain-containing protein 1-like	Oreochromis niloticus	5e-90
comp15762_c0_seq1	ref|XP_006799101.1|	PREDICTED: opsin-3-like	Neolamprologus brichardi	1e-163
comp15767_c0_seq1	ref|XP_006799352.1|	PREDICTED: uncharacterized protein LOC102782756	Neolamprologus brichardi	6e-34
comp15787_c0_seq1	ref|XP_005449844.1|	PREDICTED: cytosolic carboxypeptidase-like protein 5-like isoform X1	Oreochromis niloticus	1e-172
comp15797_c0_seq1	ref|XP_005735691.1|	PREDICTED: MAP7 domain-containing protein 2-like	Pundamilia nyererei	0
comp15801_c0_seq1	ref|XP_005929956.1|	PREDICTED: tRNA-specific adenosine deaminase 2-like isoform X1	Haplochromis burtoni	9e-86
comp15802_c0_seq1	dbj|BAD37138.1|	Mullerian inihibiting substance	Paralichthys olivaceus	0
comp15804_c0_seq1	ref|XP_007564952.1|	PREDICTED: sodium-dependent phosphate transporter 1-A-like	Poecilia formosa	0
comp15810_c0_seq1	ref|XP_007541592.1|	PREDICTED: transmembrane protein C5orf28 homolog	Poecilia formosa	3e-55
comp15820_c0_seq1	ref|XP_005476172.1|	PREDICTED: rap guanine nucleotide exchange factor 4 isoform X2	Oreochromis niloticus	2e-39
comp15828_c0_seq1	ref|XP_004571732.1|	PREDICTED: G-protein-signaling modulator 1-like	Maylandia zebra	3e-20
comp15829_c0_seq1	ref|XP_005466939.1|	PREDICTED: DNA repair protein complementing XP-G cells homolog isoform X1	Oreochromis niloticus	0
comp15832_c0_seq1	ref|XP_003446139.1|	PREDICTED: histone-lysine N-methyltransferase SMYD1-like isoformX2	Oreochromis niloticus	0
comp15837_c0_seq1	ref|XP_005478959.1|	PREDICTED: ankyrin repeat domain-containing protein 29-like isoform X2	Oreochromis niloticus	1e-124
comp15842_c0_seq1	gb|AGS55346.1|	interleukin-10 receptor A	Sparus aurata	0
comp15845_c0_seq1	ref|XP_007568126.1|	PREDICTED: fibrinogen alpha chain-like	Poecilia formosa	3e-75
comp15848_c0_seq1	ref|XP_005727462.1|	PREDICTED: progesterone-induced-blocking factor 1-like	Pundamilia nyererei	0
comp15849_c0_seq1	tpg|DAA35173.1|	TPA_inf: tachykinin 1	Anoplopoma fimbria	2e-47
comp15850_c1_seq1	ref|XP_006787377.1|	PREDICTED: receptor-type tyrosine-protein phosphatase delta-like isoform X11	Neolamprologus brichardi	7e-56
comp15857_c0_seq1	ref|XP_007573451.1|	PREDICTED: uncharacterized protein LOC103152780	Poecilia formosa	0
comp15864_c0_seq1	ref|XP_006808373.1|	PREDICTED: cytolysin-3-like	Neolamprologus brichardi	3e-76
comp15867_c0_seq1	ref|XP_006798419.1|	PREDICTED: cocaine- and amphetamine-regulated transcript protein-like	Neolamprologus brichardi	3e-45
comp15880_c0_seq1	ref|XP_005920092.1|	PREDICTED: partitioning defective 3 homolog B-like isoform X1	Haplochromis burtoni	0
comp15881_c0_seq1	ref|XP_004553841.1|	PREDICTED: nuclear receptor subfamily 2 group F member 6-like	Maylandia zebra	7e-58
comp15885_c0_seq1	ref|NP_001073128.1|	ras-related protein Rab-36	Danio rerio	1e-106
comp15889_c0_seq1	gb|ABM88795.1|	betaine homocysteine S-methyltansferase	Paralichthys olivaceus	1e-120
comp15896_c0_seq1	ref|XP_005800259.1|	PREDICTED: cathepsin B-like	Xiphophorus maculatus	1e-140
comp15905_c0_seq1	ref|XP_003439432.2|	PREDICTED: TLD domain-containing protein 1-like isoform X1	Oreochromis niloticus	0
comp15913_c0_seq1	ref|XP_005753181.1|	PREDICTED: uncharacterized protein LOC102213077	Pundamilia nyererei	6e-58
comp15919_c0_seq1	ref|XP_006785783.1|	PREDICTED: NUAK family SNF1-like kinase 1-like	Neolamprologus brichardi	0
comp15920_c1_seq1	ref|XP_007553145.1|	PREDICTED: retinol dehydrogenase 14	Poecilia formosa	3e-75
comp15928_c0_seq1	ref|XP_003458180.2|	PREDICTED: phakinin-like	Oreochromis niloticus	0
comp15931_c0_seq1	ref|XP_004543408.1|	PREDICTED: transforming growth factor-beta receptor-associated protein 1 homolog isoform X1	Maylandia zebra	0
comp15943_c0_seq1	ref|XP_003455679.1|	PREDICTED: transmembrane protein 178B-like	Oreochromis niloticus	1e-145
comp15944_c0_seq1	ref|XP_007568037.1|	PREDICTED: dehydrogenase/reductase SDR family member 12-like	Poecilia formosa	7e-69
comp15950_c0_seq1	ref|XP_003458711.1|	PREDICTED: mitochondrial inner membrane protein COX18-like	Oreochromis niloticus	1e-133
comp15951_c0_seq1	ref|XP_007550931.1|	PREDICTED: ribonucleoprotein PTB-binding 2, partial	Poecilia formosa	1e-63
comp15952_c0_seq1	ref|XP_006783049.1|	PREDICTED: podocalyxin-like protein 2-like	Neolamprologus brichardi	2e-73
comp15956_c0_seq1	ref|XP_004551270.1|	PREDICTED: ubiquitin carboxyl-terminal hydrolase 2-like	Maylandia zebra	0
comp15961_c0_seq1	ref|XP_003449020.1|	PREDICTED: SH3KBP1-binding protein 1-like	Oreochromis niloticus	0
comp15962_c0_seq1	ref|NP_001134045.1|	52 kDa Ro protein	Salmo salar	1e-41
comp15963_c0_seq1	ref|XP_005461071.1|	PREDICTED: XIAP-associated factor 1-like isoform X1	Oreochromis niloticus	2e-70
comp15968_c0_seq1	ref|XP_003961257.1|	PREDICTED: neutral ceramidase-like	Takifugu rubripes	0
comp15981_c0_seq1	ref|XP_005475187.1|	PREDICTED: UPF0704 protein C6orf165 homolog isoform X2	Oreochromis niloticus	0
comp15993_c0_seq1	ref|XP_003970814.1|	PREDICTED: coiled-coil domain-containing protein 90B, mitochondrial-like	Takifugu rubripes	1e-103
comp15995_c0_seq1	ref|XP_005940685.1|	PREDICTED: phospholipase DDHD1-like	Haplochromis burtoni	7e-76
comp15998_c0_seq1	ref|XP_003442449.1|	PREDICTED: putative nuclease HARBI1-like	Oreochromis niloticus	1e-117
comp15999_c0_seq1	ref|XP_003445125.1|	PREDICTED: probable serine racemase-like isoform X1	Oreochromis niloticus	1e-142
comp16001_c0_seq1	ref|XP_005719984.1|	PREDICTED: cyclic nucleotide-gated cation channel-like	Pundamilia nyererei	7e-32
comp16002_c0_seq1	ref|XP_007575444.1|	PREDICTED: thrombomodulin-like	Poecilia formosa	7e-77
comp16004_c0_seq1	ref|XP_004690808.1|	PREDICTED: uncharacterized protein LOC101626271	Condylura cristata	3e-10
comp16005_c0_seq1	ref|XP_005923268.1|	PREDICTED: angiopoietin-related protein 1-like	Haplochromis burtoni	0
comp16008_c0_seq1	ref|XP_005930459.1|	PREDICTED: leiomodin-2-like isoform X2	Haplochromis burtoni	2e-96
comp16011_c0_seq1	ref|XP_003963967.1|	PREDICTED: intersectin-1-like	Takifugu rubripes	1e-57
comp16021_c0_seq1	ref|XP_003444931.1|	PREDICTED: zinc finger MYND domain-containing protein 12-like	Oreochromis niloticus	1e-145
comp16041_c0_seq1	ref|XP_005810174.1|	PREDICTED: uncharacterized oxidoreductase C663.08c-like	Xiphophorus maculatus	2e-95
comp16042_c0_seq1	ref|XP_005477384.1|	PREDICTED: ensconsin-like isoform X1	Oreochromis niloticus	1e-86
comp16045_c0_seq1	ref|XP_004547313.1|	PREDICTED: coiled-coil domain-containing protein 112-like isoform X1	Maylandia zebra	1e-162
comp16047_c0_seq1	ref|XP_003961941.1|	PREDICTED: G-protein coupled receptor 1-like	Takifugu rubripes	1e-142
comp16053_c0_seq1	ref|XP_005468298.1|	PREDICTED: ATP-binding cassette sub-family A member 1-like	Oreochromis niloticus	0
comp16056_c0_seq1	ref|XP_005466418.1|	PREDICTED: uncharacterized protein LOC102080103 isoform X1	Oreochromis niloticus	0
comp16076_c0_seq1	ref|XP_004546143.1|	PREDICTED: periphilin-1-like	Maylandia zebra	1e-76
comp16077_c0_seq1	ref|XP_003964436.1|	PREDICTED: deoxyribonuclease-1-like	Takifugu rubripes	1e-127
comp16078_c0_seq1	ref|XP_005466938.1|	PREDICTED: golgin-45-like	Oreochromis niloticus	0
comp16080_c0_seq1	ref|XP_004551107.1|	PREDICTED: myelin-associated glycoprotein-like	Maylandia zebra	0
comp16081_c0_seq1	ref|XP_004566973.1|	PREDICTED: cyclin-dependent kinase 2-associated protein 1-like isoform X1	Maylandia zebra	1e-61
comp16091_c0_seq1	ref|XP_005455123.1|	PREDICTED: protein FAM181B-like	Oreochromis niloticus	1e-175
comp16095_c0_seq1	ref|XP_005798425.1|	PREDICTED: LOW QUALITY PROTEIN: protein NRDE2 homolog	Xiphophorus maculatus	0
comp16099_c0_seq1	ref|XP_005471664.1|	PREDICTED: syntaxin-binding protein 4-like	Oreochromis niloticus	3e-75
comp16101_c0_seq1	ref|XP_004566808.1|	PREDICTED: prostaglandin G/H synthase 1-like	Maylandia zebra	0
comp16103_c0_seq1	ref|XP_006800891.1|	PREDICTED: cAMP and cAMP-inhibited cGMP 3',5'-cyclic phosphodiesterase 10A-like isoform X3	Neolamprologus brichardi	0
comp16111_c0_seq1	ref|XP_003457022.1|	PREDICTED: partitioning defective 6 homolog beta-like	Oreochromis niloticus	1e-117
comp16114_c0_seq1	ref|XP_005951884.1|	PREDICTED: rootletin-like	Haplochromis burtoni	3e-18
comp16118_c0_seq1	ref|XP_003453371.1|	PREDICTED: tctex1 domain-containing protein 1-B-like isoform 1	Oreochromis niloticus	1e-67
comp16121_c0_seq1	ref|XP_007230633.1|	PREDICTED: cellular retinoic acid-binding protein 2-like	Astyanax mexicanus	1e-66
comp16122_c0_seq1	ref|XP_005923023.1|	PREDICTED: lipid phosphate phosphatase-related protein type 3-like isoform X2	Haplochromis burtoni	9e-59
comp16122_c1_seq1	ref|XP_006790335.1|	PREDICTED: lipid phosphate phosphatase-related protein type 3-like	Neolamprologus brichardi	0
comp16123_c0_seq1	ref|XP_004551251.1|	PREDICTED: unconventional myosin-VIIa-like isoform X3	Maylandia zebra	0
comp16141_c0_seq1	ref|XP_005461943.1|	PREDICTED: 5'-AMP-activated protein kinase subunit gamma-2-like, partial	Oreochromis niloticus	0
comp16143_c0_seq1	ref|XP_003970876.1|	PREDICTED: G protein-activated inward rectifier potassium channel 2-like	Takifugu rubripes	7e-94
comp16143_c1_seq1	ref|XP_005748381.1|	PREDICTED: G protein-activated inward rectifier potassium channel 2-like	Pundamilia nyererei	1e-132
comp16144_c0_seq1	ref|XP_005912109.1|	PREDICTED: probable G-protein coupled receptor 141-like	Haplochromis burtoni	5e-93
comp16145_c0_seq1	ref|XP_003453958.1|	PREDICTED: bone morphogenetic protein 10-like	Oreochromis niloticus	0
comp16146_c0_seq1	ref|XP_005469225.1|	PREDICTED: keratin, type I cytoskeletal 13-like	Oreochromis niloticus	1e-105
comp16175_c0_seq1	ref|XP_003968215.1|	PREDICTED: vasoactive intestinal polypeptide receptor 2-like	Takifugu rubripes	1e-143
comp16186_c0_seq1	ref|XP_006628839.1|	PREDICTED: uncharacterized protein C15orf65-like	Lepisosteus oculatus	1e-24
comp16191_c0_seq1	ref|XP_005720330.1|	PREDICTED: uncharacterized protein LOC102204442	Pundamilia nyererei	2e-75
comp16192_c0_seq1	ref|XP_006785718.1|	PREDICTED: molybdate-anion transporter-like	Neolamprologus brichardi	0
comp16193_c0_seq1	ref|XP_005917357.1|	PREDICTED: dnaJ homolog subfamily B member 5-like	Haplochromis burtoni	7e-57
comp16193_c1_seq1	ref|XP_005917357.1|	PREDICTED: dnaJ homolog subfamily B member 5-like	Haplochromis burtoni	4e-42
comp16199_c0_seq1	dbj|BAF43314.1|	skin mucus antibacterial l-amino acid oxidase	Sebastes schlegeli	0
comp16202_c0_seq1	ref|XP_006801418.1|	PREDICTED: ataxin-1-like	Neolamprologus brichardi	1e-81
comp16205_c0_seq1	dbj|BAB18564.1|	gonadotropin II beta subunit	Pagrus major	2e-12
comp16208_c0_seq1	ref|XP_003962106.1|	PREDICTED: fibronectin-like	Takifugu rubripes	1e-162
comp16216_c0_seq1	ref|XP_005468520.1|	PREDICTED: envoplakin-like	Oreochromis niloticus	0
comp16223_c0_seq1	ref|XP_005922478.1|	PREDICTED: uncharacterized protein LOC102301712 isoform X1	Haplochromis burtoni	1e-179
comp16224_c0_seq1	ref|XP_003452572.1|	PREDICTED: adenomatous polyposis coli protein 2	Oreochromis niloticus	1e-26
comp16226_c0_seq1	ref|XP_005805549.1|	PREDICTED: regulating synaptic membrane exocytosis protein 2-like	Xiphophorus maculatus	0
comp16236_c0_seq1	ref|XP_005468122.1|	PREDICTED: uncharacterized protein C11orf85 homolog isoform X1	Oreochromis niloticus	4e-48
comp16240_c0_seq1	ref|XP_003454226.1|	PREDICTED: reticulon-4 receptor-like	Oreochromis niloticus	0
comp16243_c0_seq1	ref|XP_005471303.1|	PREDICTED: glycylpeptide N-tetradecanoyltransferase 1-like	Oreochromis niloticus	0
comp16257_c0_seq1	emb|CAF94973.1|	unnamed protein product	Tetraodon nigroviridis	6e-54
comp16265_c0_seq1	ref|XP_005461886.1|	PREDICTED: coiled-coil domain-containing protein 125-like	Oreochromis niloticus	1e-109
comp16270_c1_seq1	ref|XP_005457386.1|	PREDICTED: afadin- and alpha-actinin-binding protein-like isoform X3	Oreochromis niloticus	0
comp16275_c1_seq1	ref|XP_005926114.1|	PREDICTED: neutral cholesterol ester hydrolase 1-like	Haplochromis burtoni	4e-39
comp16281_c1_seq1	ref|XP_005754716.1|	PREDICTED: uncharacterized protein LOC102212522	Pundamilia nyererei	9e-29
comp16283_c0_seq1	ref|XP_003445087.1|	PREDICTED: uncharacterized protein LOC100695122	Oreochromis niloticus	6e-33
comp16293_c0_seq1	ref|XP_003443897.1|	PREDICTED: tryptophan 5-hydroxylase-like	Oreochromis niloticus	0
comp16293_c1_seq1	ref|XP_003443897.1|	PREDICTED: tryptophan 5-hydroxylase-like	Oreochromis niloticus	4e-58
comp16295_c1_seq1	ref|XP_006783438.1|	PREDICTED: NCK-interacting protein with SH3 domain-like isoform X2	Neolamprologus brichardi	1e-58
comp16297_c0_seq1	ref|XP_003442917.1|	PREDICTED: beta-taxilin-like isoform X1	Oreochromis niloticus	0
comp16298_c0_seq1	ref|XP_007558559.1|	PREDICTED: exocyst complex component 3-like protein	Poecilia formosa	0
comp16298_c1_seq1	ref|XP_005751262.1|	PREDICTED: exocyst complex component 3-like protein-like isoform X2	Pundamilia nyererei	4e-77
comp16305_c0_seq1	ref|XP_007571661.1|	PREDICTED: solute carrier family 2, facilitated glucose transporter member 9	Poecilia formosa	0
comp16307_c0_seq1	ref|XP_004066965.1|	PREDICTED: LOW QUALITY PROTEIN: glycine amidinotransferase, mitochondrial-like	Oryzias latipes	0
comp16315_c0_seq1	ref|XP_005468414.1|	PREDICTED: interleukin-2 receptor subunit beta-like isoform X2	Oreochromis niloticus	1e-107
comp16318_c0_seq1	ref|XP_004073318.1|	PREDICTED: reticulon-4 receptor-like 2-like	Oryzias latipes	0
comp16325_c0_seq1	ref|XP_004539579.1|	PREDICTED: spermatogenesis-associated protein 17-like	Maylandia zebra	1e-129
comp16337_c0_seq1	ref|XP_006802219.1|	PREDICTED: uncharacterized protein LOC102797769 isoform X1	Neolamprologus brichardi	0
comp16339_c0_seq1	ref|XP_003451788.1|	PREDICTED: solute carrier family 2, facilitated glucose transporter member 11-like isoform X1	Oreochromis niloticus	0
comp16360_c0_seq1	ref|XP_005471207.1|	PREDICTED: fibroblast growth factor 23-like isoform X1	Oreochromis niloticus	1e-60
comp16366_c0_seq1	emb|CBN81895.1|	Cerebellin-2	Dicentrarchus labrax	1e-104
comp16369_c0_seq1	ref|XP_005734600.1|	PREDICTED: relaxin-3-like	Pundamilia nyererei	2e-42
comp16370_c0_seq1	ref|XP_005730144.1|	PREDICTED: EF-hand calcium-binding domain-containing protein 4A-like	Pundamilia nyererei	1e-146
comp16371_c0_seq1	ref|XP_004246325.1|	PREDICTED: chlorophyll a-b binding protein CP29.2, chloroplastic-like	Solanum lycopersicum	1e-142
comp16386_c0_seq1	ref|XP_005464346.1|	PREDICTED: tumor necrosis factor-like isoform X1	Oreochromis niloticus	6e-28
comp16389_c0_seq1	ref|XP_004076617.1|	PREDICTED: Kv channel-interacting protein 1-like	Oryzias latipes	1e-121
comp16396_c1_seq1	gb|ELV12076.1|	Adenylyl cyclase-associated protein 2	Tupaia chinensis	3e-26
comp16398_c0_seq1	ref|XP_007549111.1|	PREDICTED: guanine nucleotide-binding protein subunit beta-5	Poecilia formosa	0
comp16401_c0_seq1	ref|XP_004082247.1|	PREDICTED: bone morphogenetic protein 4	Oryzias latipes	0
comp16406_c0_seq1	ref|XP_005948121.1|	PREDICTED: zinc finger CCHC domain-containing protein 2-like isoform X2	Haplochromis burtoni	5e-66
comp16411_c0_seq1	gb|ACM41872.1|	elastase 3	Epinephelus coioides	1e-95
comp16411_c1_seq1	gb|ACM41872.1|	elastase 3	Epinephelus coioides	2e-28
comp16412_c0_seq1	ref|XP_005720294.1|	PREDICTED: alpha-N-acetylgalactosaminide alpha-2,6-sialyltransferase 6-like	Pundamilia nyererei	1e-149
comp16422_c0_seq1	ref|XP_007260281.1|	PREDICTED: proprotein convertase subtilisin/kexin type 6	Astyanax mexicanus	1e-141
comp16422_c1_seq1	ref|XP_004085371.1|	PREDICTED: proprotein convertase subtilisin/kexin type 6-like	Oryzias latipes	6e-29
comp16438_c0_seq1	ref|XP_004076087.1|	PREDICTED: T-cell immunoglobulin and mucin domain-containing protein 4-like	Oryzias latipes	6e-40
comp16449_c0_seq1	ref|XP_003454042.1|	PREDICTED: neuronal pentraxin-1-like	Oreochromis niloticus	0
comp16450_c0_seq1	ref|XP_003445356.1|	PREDICTED: claudin-14-like isoform X1	Oreochromis niloticus	2e-81
comp16457_c0_seq1	ref|XP_005933694.1|	PREDICTED: leucine-rich repeat-containing protein 24-like isoform X1	Haplochromis burtoni	0
comp16463_c0_seq1	ref|XP_005447826.1|	PREDICTED: calcium and integrin-binding family member 2-like	Oreochromis niloticus	2e-98
comp16465_c0_seq1	ref|XP_004562994.1|	PREDICTED: protein CYR61-like	Maylandia zebra	1e-176
comp16469_c0_seq1	ref|XP_006784388.1|	PREDICTED: 25-hydroxyvitamin D-1 alpha hydroxylase, mitochondrial-like	Neolamprologus brichardi	0
comp16482_c0_seq1	ref|XP_005929429.1|	PREDICTED: interleukin-1 receptor accessory protein-like isoform X1	Haplochromis burtoni	5e-29
comp16482_c1_seq1	ref|XP_004565076.1|	PREDICTED: interleukin-1 receptor accessory protein-like isoform X1	Maylandia zebra	1e-176
comp16483_c0_seq1	ref|XP_005727055.1|	PREDICTED: fibroblast growth factor-binding protein 1-like	Pundamilia nyererei	2e-50
comp16492_c0_seq1	ref|XP_003439076.1|	PREDICTED: spermatogenesis-associated protein 2-like isoform X1	Oreochromis niloticus	2e-68
comp16492_c1_seq1	ref|XP_006796384.1|	PREDICTED: spermatogenesis-associated protein 2-like	Neolamprologus brichardi	0
comp16500_c1_seq1	ref|XP_003447773.1|	PREDICTED: immunoglobulin superfamily member 21-like isoform X1	Oreochromis niloticus	0
comp16521_c0_seq1	ref|XP_004557004.1|	PREDICTED: gap junction Cx32.2 protein-like isoform X1	Maylandia zebra	1e-114
comp16523_c0_seq1	ref|XP_006795407.1|	PREDICTED: homeobox protein SIX5-like	Neolamprologus brichardi	1e-169
comp16523_c1_seq1	ref|XP_005459390.1|	PREDICTED: homeobox protein SIX5-like	Oreochromis niloticus	3e-63
comp16530_c0_seq1	ref|XP_004081897.1|	PREDICTED: uncharacterized protein LOC101163861	Oryzias latipes	1e-100
comp16536_c0_seq1	gb|ACQ58332.1|	Trans-aconitate 3-methyltransferase	Anoplopoma fimbria	1e-122
comp16540_c0_seq1	ref|XP_005155822.1|	PREDICTED: uncharacterized protein LOC101885081	Danio rerio	1e-138
comp16548_c0_seq1	ref|XP_691382.4|	PREDICTED: probable phospholipid-transporting ATPase IH isoform X6	Danio rerio	0
comp16549_c0_seq1	ref|XP_005467101.1|	PREDICTED: zinc finger homeobox protein 3-like	Oreochromis niloticus	0
comp16553_c0_seq1	ref|XP_004563063.1|	PREDICTED: envoplakin-like	Maylandia zebra	3e-94
comp16555_c0_seq1	ref|XP_006786282.1|	PREDICTED: ALK tyrosine kinase receptor-like	Neolamprologus brichardi	1e-151
comp16556_c0_seq1	ref|XP_003447191.1|	PREDICTED: transmembrane protein 17B-like isoform X1	Oreochromis niloticus	2e-71
comp16557_c0_seq1	ref|XP_003446469.1|	PREDICTED: growth arrest and DNA damage-inducible proteins-interacting protein 1-like	Oreochromis niloticus	8e-71
comp16558_c0_seq1	ref|XP_005478954.1|	PREDICTED: protein-glutamine gamma-glutamyltransferase K isoform X2	Oreochromis niloticus	6e-88
comp16559_c0_seq1	emb|CAG03992.1|	unnamed protein product	Tetraodon nigroviridis	3e-81
comp16566_c0_seq1	ref|XP_005937824.1|	PREDICTED: protocadherin alpha-8-like, partial	Haplochromis burtoni	4e-82
comp16569_c0_seq1	ref|NP_001167344.1|	Tubulin beta-2A chain	Salmo salar	1e-57
comp16578_c0_seq1	ref|XP_003964537.1|	PREDICTED: dynactin subunit 5-like	Takifugu rubripes	1e-101
comp16581_c1_seq1	ref|XP_005470040.1|	PREDICTED: ubiquitin carboxyl-terminal hydrolase 43-like isoform X1	Oreochromis niloticus	7e-52
comp16582_c0_seq1	gb|ACO14493.1|	Probable dimethyladenosine transferase	Esox lucius	1e-164
comp16584_c0_seq1	ref|XP_005742423.1|	PREDICTED: uncharacterized protein C10orf105-like	Pundamilia nyererei	3e-38
comp16592_c0_seq1	emb|CBN80939.1|	Peptidyl-tRNA hydrolase, putative	Dicentrarchus labrax	8e-99
comp16594_c0_seq1	gb|ABD61715.1|	immune costimulatory protein	Scophthalmus maximus	1e-17
comp16596_c0_seq1	ref|XP_003444140.1|	PREDICTED: ribonucleoside-diphosphate reductase subunit M2 B-like	Oreochromis niloticus	0
comp16599_c0_seq1	ref|XP_003438505.1|	PREDICTED: cytosolic Fe-S cluster assembly factor nubp2-like	Oreochromis niloticus	1e-144
comp16600_c0_seq1	ref|XP_005805029.1|	PREDICTED: AFG3-like protein 1-like	Xiphophorus maculatus	5e-22
comp16607_c0_seq1	ref|XP_003448917.1|	PREDICTED: homeobox protein Hox-A11a-like	Oreochromis niloticus	6e-40
comp16612_c0_seq1	ref|XP_005943408.1|	PREDICTED: formin-2-like	Haplochromis burtoni	5e-68
comp16614_c0_seq1	ref|XP_005464335.1|	PREDICTED: coiled-coil domain-containing protein 180-like isoform X3	Oreochromis niloticus	3e-08
comp16617_c1_seq1	ref|XP_003966127.1|	PREDICTED: uncharacterized protein LOC101073293	Takifugu rubripes	6e-37
comp16620_c0_seq1	ref|XP_003965110.1|	PREDICTED: protein Shroom3-like	Takifugu rubripes	1e-66
comp16625_c0_seq1	ref|XP_005754749.1|	PREDICTED: WW domain-binding protein 4-like	Pundamilia nyererei	1e-134
comp16626_c0_seq1	ref|XP_006781821.1|	PREDICTED: rho guanine nucleotide exchange factor 9-like isoform X1	Neolamprologus brichardi	1e-58
comp16626_c1_seq1	ref|XP_007554860.1|	PREDICTED: rho guanine nucleotide exchange factor 9 isoform X2	Poecilia formosa	2e-27
comp16634_c0_seq1	ref|XP_005940512.1|	PREDICTED: guanine nucleotide exchange factor DBS-like isoform X2	Haplochromis burtoni	1e-146
comp16637_c0_seq1	ref|NP_001188092.1|	myosin light chain 5	Ictalurus punctatus	7e-84
comp16653_c0_seq1	ref|XP_005934239.1|	PREDICTED: protein FAM185A-like	Haplochromis burtoni	1e-159
comp16654_c0_seq1	ref|XP_005720990.1|	PREDICTED: cytoplasmic dynein 2 heavy chain 1-like	Pundamilia nyererei	0
comp16656_c0_seq1	ref|XP_006798435.1|	PREDICTED: uncharacterized protein LOC102798648 isoform X1	Neolamprologus brichardi	3e-37
comp16668_c0_seq1	ref|XP_003974365.1|	PREDICTED: ATP-binding cassette sub-family A member 1-like	Takifugu rubripes	1e-78
comp16669_c0_seq1	ref|XP_004236014.1|	PREDICTED: chlorophyll a-b binding protein P4, chloroplastic-like	Solanum lycopersicum	3e-43
comp16669_c1_seq1	ref|XP_004236014.1|	PREDICTED: chlorophyll a-b binding protein P4, chloroplastic-like	Solanum lycopersicum	1e-108
comp16670_c0_seq1	emb|CAF92744.1|	unnamed protein product	Tetraodon nigroviridis	5e-39
comp16673_c0_seq1	ref|XP_004008333.1|	PREDICTED: uncharacterized protein LOC101106164	Ovis aries	2e-09
comp16676_c1_seq1	ref|XP_004076613.1|	PREDICTED: roundabout homolog 1-like	Oryzias latipes	6e-44
comp16680_c0_seq1	ref|XP_005808837.1|	PREDICTED: solute carrier family 22 member 4-like	Xiphophorus maculatus	8e-60
comp16682_c0_seq1	ref|XP_003439537.1|	PREDICTED: derlin-2-like	Oreochromis niloticus	1e-122
comp16683_c0_seq1	ref|XP_006791454.1|	PREDICTED: BAH and coiled-coil domain-containing protein 1-like	Neolamprologus brichardi	5e-25
comp16687_c0_seq1	ref|XP_003964108.1|	PREDICTED: transmembrane protein 150A-like	Takifugu rubripes	6e-49
comp16707_c0_seq1	ref|XP_005452284.1|	PREDICTED: cas scaffolding protein family member 4-like	Oreochromis niloticus	2e-76
comp16711_c0_seq1	ref|XP_003446385.1|	PREDICTED: protein farnesyltransferase subunit beta-like isoform X1	Oreochromis niloticus	0
comp16713_c1_seq1	dbj|BAM66991.1|	interleukin 1 beta like 1	Paralichthys olivaceus	1e-84
comp16716_c0_seq1	ref|XP_005451676.1|	PREDICTED: EF-hand calcium-binding domain-containing protein 4B-like isoform X1	Oreochromis niloticus	2e-63
comp16716_c1_seq1	ref|XP_007564092.1|	PREDICTED: ras and EF-hand domain-containing protein homolog	Poecilia formosa	2e-49
comp16728_c0_seq1	ref|XP_005927474.1|	PREDICTED: twinfilin-2-like isoform X1	Haplochromis burtoni	0
comp16749_c0_seq1	ref|XP_005463300.1|	PREDICTED: coiled-coil domain-containing protein 169-like isoform X1	Oreochromis niloticus	2e-61
comp16752_c0_seq1	ref|XP_006783027.1|	PREDICTED: mimecan-like	Neolamprologus brichardi	5e-21
comp16752_c1_seq1	emb|CBN80670.1|	Mimecan	Dicentrarchus labrax	1e-47
comp16755_c0_seq1	ref|XP_007230857.1|	PREDICTED: splicing factor 3B subunit 4-like	Astyanax mexicanus	1e-126
comp16766_c0_seq1	ref|XP_003964329.1|	PREDICTED: glutamate	NMDA	5e-59
comp16773_c0_seq1	ref|XP_003451233.1|	PREDICTED: sec1 family domain-containing protein 1	Oreochromis niloticus	0
comp16774_c0_seq1	ref|XP_005949151.1|	PREDICTED: UDP-glucuronosyltransferase 2A1-like isoform X2	Haplochromis burtoni	1e-173
comp16781_c0_seq1	ref|XP_005471978.1|	PREDICTED: seizure protein 6 homolog isoform X2	Oreochromis niloticus	4e-55
comp16783_c0_seq1	ref|XP_005456383.1|	PREDICTED: ancient ubiquitous protein 1-like isoform X2	Oreochromis niloticus	0
comp16785_c0_seq1	ref|XP_003939178.1|	PREDICTED: uncharacterized protein LOC101048805	Saimiri boliviensis boliviensis	3e-08
comp16786_c0_seq1	ref|XP_005743264.1|	PREDICTED: CUB and sushi domain-containing protein 3-like	Pundamilia nyererei	6e-83
comp16786_c1_seq1	ref|XP_004078085.1|	PREDICTED: CUB and sushi domain-containing protein 3-like	Oryzias latipes	1e-42
comp16794_c0_seq1	ref|XP_005464294.1|	PREDICTED: zinc finger matrin-type protein 3-like	Oreochromis niloticus	4e-15
comp16799_c0_seq1	gb|EXX61307.1|	hypothetical protein RirG_172350	Rhizophagus irregularis DAOM 197198w	1e-08
comp16802_c0_seq1	gb|ACO51862.1|	Transposable element Tc1 transposase	Rana catesbeiana	3e-45
comp16807_c0_seq1	ref|XP_004073424.1|	PREDICTED: probable ATP-dependent RNA helicase DDX41-like	Oryzias latipes	0
comp16809_c0_seq1	gb|AGN31168.1|	neuropeptide Y receptor Y8	Epinephelus coioides	2e-90
comp16809_c1_seq1	ref|XP_004072776.1|	PREDICTED: neuropeptide Y receptor type 1-like	Oryzias latipes	2e-42
comp16820_c0_seq1	ref|XP_003444385.1|	PREDICTED: E3 ubiquitin-protein ligase RNF170-like	Oreochromis niloticus	1e-139
comp16825_c0_seq1	ref|XP_004556887.1|	PREDICTED: rho GTPase-activating protein 7-like	Maylandia zebra	1e-120
comp16826_c0_seq1	ref|XP_003965517.1|	PREDICTED: surfeit locus protein 2-like	Takifugu rubripes	8e-89
comp16828_c0_seq1	ref|XP_005456938.1|	PREDICTED: slit homolog 2 protein isoform X3	Oreochromis niloticus	1e-54
comp16834_c0_seq1	ref|XP_003441656.1|	PREDICTED: trafficking protein particle complex subunit 4-like	Oreochromis niloticus	1e-118
comp16840_c0_seq1	ref|XP_007545329.1|	PREDICTED: neurofilament light polypeptide-like	Poecilia formosa	4e-40
comp16847_c0_seq1	dbj|BAF49657.1|	myosin heavy chain	Saurida undosquamis	4e-08
comp16847_c1_seq1	dbj|BAB12571.1|	myosin heavy chain	Pennahia argentata	5e-17
comp16849_c0_seq1	ref|XP_004071725.1|	PREDICTED: cytohesin-3-like	Oryzias latipes	5e-51
comp16849_c1_seq1	ref|XP_004562401.1|	PREDICTED: cytohesin-3-like	Maylandia zebra	3e-55
comp16858_c0_seq1	ref|XP_005462642.1|	PREDICTED: NHS-like protein 2-like	Oreochromis niloticus	9e-50
comp16863_c0_seq1	ref|XP_005947602.1|	PREDICTED: uncharacterized protein KIAA1109-like isoform X3	Haplochromis burtoni	1e-129
comp16869_c0_seq1	ref|XP_003974146.1|	PREDICTED: tumor necrosis factor ligand superfamily member 6-like	Takifugu rubripes	7e-35
comp16885_c0_seq1	ref|XP_007576830.1|	PREDICTED: coiled-coil domain-containing protein 92	Poecilia formosa	3e-40
comp16889_c0_seq1	emb|CBN81236.1|	BAH and coiled-coil domain-containing protein 1	Dicentrarchus labrax	9e-64
comp16891_c1_seq1	ref|XP_006784536.1|	PREDICTED: uncharacterized protein LOC102786323 isoform X2	Neolamprologus brichardi	1e-17
comp16902_c0_seq1	ref|XP_005456819.1|	PREDICTED: regulator of G-protein signaling 22-like isoform X3	Oreochromis niloticus	1e-98
comp16904_c0_seq1	ref|XP_005452360.1|	PREDICTED: protein Shroom2-like isoform X4	Oreochromis niloticus	9e-62
comp16905_c0_seq1	gb|AEJ84492.1|	aquaporin-1aa	Hippoglossus hippoglossus	1e-124
comp16906_c0_seq1	ref|XP_004552883.1|	PREDICTED: dermatopontin-like	Maylandia zebra	2e-80
comp16912_c0_seq1	ref|XP_005469595.1|	PREDICTED: probable G-protein coupled receptor 22-like isoform X1	Oreochromis niloticus	5e-92
comp16923_c0_seq1	ref|XP_005816946.1|	PREDICTED: centrin-3-like	Xiphophorus maculatus	3e-71
comp16939_c0_seq1	emb|CBN80884.1|	Uncharacterized protein	Dicentrarchus labrax	3e-17
comp16939_c1_seq1	emb|CBN80884.1|	Uncharacterized protein	Dicentrarchus labrax	8e-15
comp16943_c0_seq1	ref|XP_003446353.1|	PREDICTED: tetratricopeptide repeat protein 32-like	Oreochromis niloticus	3e-58
comp16944_c0_seq1	ref|XP_007571846.1|	PREDICTED: semaphorin-4G	Poecilia formosa	1e-122
comp16949_c1_seq1	ref|XP_007541102.1|	PREDICTED: suppressor of cytokine signaling 1-like	Poecilia formosa	8e-78
comp16954_c0_seq1	ref|XP_005735442.1|	PREDICTED: neurexin-2-like isoform X2	Pundamilia nyererei	1e-94
comp16955_c0_seq1	ref|XP_003456936.1|	PREDICTED: phosphatidylglycerophosphatase and protein-tyrosine phosphatase 1-like	Oreochromis niloticus	4e-96
comp16964_c0_seq1	ref|XP_005475286.1|	PREDICTED: diacylglycerol kinase eta isoform X2	Oreochromis niloticus	1e-60
comp16966_c0_seq1	ref|XP_003974204.1|	PREDICTED: 39S ribosomal protein L54, mitochondrial-like	Takifugu rubripes	2e-46
comp16972_c0_seq1	ref|XP_003450210.1|	PREDICTED: tetratricopeptide repeat protein 36-like isoform 1	Oreochromis niloticus	1e-77
comp16974_c0_seq1	ref|XP_004575246.1|	PREDICTED: G-protein coupled bile acid receptor 1-like isoform X2	Maylandia zebra	4e-38
comp16975_c0_seq1	ref|XP_004073375.1|	PREDICTED: spondin-2-like	Oryzias latipes	1e-140
comp16985_c1_seq1	emb|CBN80885.1|	Taste receptor type 1 member 3	Dicentrarchus labrax	1e-12
comp16989_c0_seq1	ref|XP_005448219.1|	PREDICTED: histone acetyltransferase KAT7-like isoform X2	Oreochromis niloticus	0
comp16998_c0_seq1	ref|XP_004551383.1|	PREDICTED: X-linked retinitis pigmentosa GTPase regulator-like	Maylandia zebra	2e-09
comp17000_c0_seq1	ref|XP_006792287.1|	PREDICTED: hippocampus abundant transcript 1 protein-like	Neolamprologus brichardi	0
comp17003_c0_seq1	ref|XP_003441675.1|	PREDICTED: B-cell CLL/lymphoma 7 protein family member B-B-like isoform X1	Oreochromis niloticus	3e-98
comp17004_c0_seq1	ref|XP_003444377.1|	PREDICTED: purpurin-like	Oreochromis niloticus	1e-65
comp17006_c0_seq1	ref|XP_004561166.1|	PREDICTED: Krueppel-like factor 11-like	Maylandia zebra	4e-34
comp17015_c1_seq1	ref|XP_005811456.1|	PREDICTED: neuroblast differentiation-associated protein AHNAK-like	Xiphophorus maculatus	8e-45
comp17018_c0_seq1	ref|XP_006784967.1|	PREDICTED: vesicle transport protein SEC20-like	Neolamprologus brichardi	1e-103
comp17019_c0_seq1	ref|XP_003450645.2|	PREDICTED: valine--tRNA ligase-like	Oreochromis niloticus	0
comp17021_c0_seq1	ref|XP_004547666.1|	PREDICTED: protein APCDD1-like	Maylandia zebra	5e-18
comp17023_c0_seq1	ref|XP_003454986.1|	PREDICTED: RNA pseudouridylate synthase domain-containing protein 1-like	Oreochromis niloticus	1e-129
comp17026_c0_seq1	ref|XP_003970460.1|	PREDICTED: A disintegrin and metalloproteinase with thrombospondin motifs 2-like, partial	Takifugu rubripes	2e-42
comp17027_c0_seq1	ref|XP_005946949.1|	PREDICTED: caskin-2-like isoform X2	Haplochromis burtoni	0
comp17047_c0_seq1	ref|XP_005753493.1|	PREDICTED: serine/arginine repetitive matrix protein 2-like	Pundamilia nyererei	3e-13
comp17052_c0_seq1	ref|XP_006789366.1|	PREDICTED: isocitrate dehydrogenase	NAD	0
comp17063_c0_seq1	ref|XP_005752089.1|	PREDICTED: tumor necrosis factor receptor superfamily member 6B-like	Pundamilia nyererei	3e-84
comp17064_c1_seq1	emb|CBN80689.1|	Chromodomain-helicase-DNA-binding protein 5	Dicentrarchus labrax	2e-77
comp17068_c0_seq1	ref|XP_007572477.1|	PREDICTED: glycosyltransferase-like domain-containing protein 1	Poecilia formosa	1e-163
comp17075_c0_seq1	ref|XP_005912326.1|	PREDICTED: coiled-coil domain-containing protein KIAA1407 homolog isoform X1	Haplochromis burtoni	2e-11
comp17076_c0_seq1	ref|XP_004551352.1|	PREDICTED: high-affinity lysophosphatidic acid receptor-like isoform X1	Maylandia zebra	5e-78
comp17076_c1_seq1	ref|XP_004081533.1|	PREDICTED: high-affinity lysophosphatidic acid receptor-like	Oryzias latipes	1e-44
comp17079_c0_seq1	ref|XP_007552582.1|	PREDICTED: peroxisomal trans-2-enoyl-CoA reductase	Poecilia formosa	1e-145
comp17081_c0_seq1	ref|XP_006799640.1|	PREDICTED: peripheral-type benzodiazepine receptor-associated protein 1-like isoform X1	Neolamprologus brichardi	1e-47
comp17082_c0_seq1	ref|XP_005809406.1|	PREDICTED: serine/threonine-protein phosphatase 2A regulatory subunit B'' subunit alpha-like	Xiphophorus maculatus	1e-59
comp17087_c0_seq1	emb|CAC87884.1|	alpha2 a2 adrenergic receptor	Takifugu rubripes	0
comp17089_c0_seq1	ref|XP_005451930.1|	PREDICTED: colorectal mutant cancer protein-like	Oreochromis niloticus	1e-33
comp17089_c1_seq1	ref|XP_004553840.1|	PREDICTED: colorectal mutant cancer protein-like	Maylandia zebra	2e-31
comp17090_c0_seq1	dbj|BAO01446.1|	pancreatic lipase	Thunnus orientalis	0
comp17100_c0_seq1	emb|CBN80601.1|	Integrin, alpha 5	Dicentrarchus labrax	1e-115
comp17102_c0_seq1	ref|XP_005943909.1|	PREDICTED: AVIToxin-VAR2-like	Haplochromis burtoni	7e-32
comp17108_c1_seq1	emb|CBN82034.1|	Homeobox protein engrailed-2a	Dicentrarchus labrax	3e-43
comp17112_c0_seq1	ref|NP_001098383.1|	chondromodulin-I	Oryzias latipes	2e-48
comp17116_c1_seq1	ref|XP_003961929.1|	PREDICTED: SLIT and NTRK-like protein 5-like	Takifugu rubripes	2e-61
comp17117_c0_seq1	ref|XP_005752110.1|	PREDICTED: glutamate receptor ionotropic, kainate 2-like	Pundamilia nyererei	4e-48
comp17121_c0_seq1	ref|XP_006809928.1|	PREDICTED: fibroblast growth factor receptor substrate 2-like	Neolamprologus brichardi	1e-80
comp17127_c0_seq1	ref|XP_004541530.1|	PREDICTED: oxysterol-binding protein-related protein 3-like isoform X3	Maylandia zebra	1e-158
comp17127_c1_seq1	ref|XP_005738536.1|	PREDICTED: oxysterol-binding protein-related protein 3-like isoform X1	Pundamilia nyererei	1e-173
comp17132_c0_seq1	gb|EJY83881.1|	hypothetical protein OXYTRI_18383	Oxytricha trifallax	1e-08
comp17147_c0_seq1	ref|XP_003964790.1|	PREDICTED: EGF-like module-containing mucin-like hormone receptor-like 1-like	Takifugu rubripes	2e-59
comp17147_c1_seq1	ref|XP_007572419.1|	PREDICTED: EGF-like module-containing mucin-like hormone receptor-like 1, partial	Poecilia formosa	4e-38
comp17154_c0_seq1	ref|XP_005456749.1|	PREDICTED: glucocorticoid modulatory element-binding protein 1-like isoform X1	Oreochromis niloticus	2e-49
comp17162_c0_seq1	ref|XP_003455562.1|	PREDICTED: uncharacterized protein FLJ46082 homolog isoform X1	Oreochromis niloticus	4e-14
comp17169_c0_seq1	ref|XP_006782093.1|	PREDICTED: zinc finger and BTB domain-containing protein 5-like	Neolamprologus brichardi	1e-10
comp17172_c0_seq1	ref|XP_003444155.1|	PREDICTED: cathepsin K-like	Oreochromis niloticus	6e-29
comp17175_c0_seq1	ref|XP_005469626.1|	PREDICTED: sodium-dependent neutral amino acid transporter SLC6A17-like isoform X2	Oreochromis niloticus	3e-44
comp17175_c1_seq1	ref|XP_004544861.1|	PREDICTED: sodium-dependent neutral amino acid transporter SLC6A17-like	Maylandia zebra	0
comp17179_c1_seq1	ref|XP_004242379.1|	PREDICTED: photosystem I reaction center subunit IV A, chloroplastic-like	Solanum lycopersicum	1e-30
comp17180_c0_seq1	ref|XP_003961454.1|	PREDICTED: carbonic anhydrase-like	Takifugu rubripes	6e-12
comp17188_c1_seq1	emb|CAF96216.1|	unnamed protein product	Tetraodon nigroviridis	2e-43
comp17200_c0_seq1	ref|XP_003448747.1|	PREDICTED: tenebrosin-C-like	Oreochromis niloticus	3e-77
comp17202_c0_seq1	ref|XP_006786140.1|	PREDICTED: feline leukemia virus subgroup C receptor-related protein 2-like isoform X2	Neolamprologus brichardi	1e-168
comp17212_c0_seq1	ref|XP_003458715.1|	PREDICTED: proteinase-activated receptor 4-like	Oreochromis niloticus	3e-25
comp17216_c1_seq1	ref|XP_005456276.1|	PREDICTED: mucin-17-like isoform X2	Oreochromis niloticus	6e-62
comp17220_c0_seq1	ref|XP_004571592.1|	PREDICTED: sorting nexin-20-like	Maylandia zebra	3e-42
comp17222_c0_seq1	ref|XP_005448200.1|	PREDICTED: ankyrin repeat domain-containing protein 61-like isoform X2	Oreochromis niloticus	1e-46
comp17222_c1_seq1	ref|XP_005448199.1|	PREDICTED: ankyrin repeat domain-containing protein 61-like isoform X1	Oreochromis niloticus	1e-21
comp17225_c1_seq1	ref|XP_004548191.1|	PREDICTED: uncharacterized protein LOC101467981	Maylandia zebra	3e-23
comp17229_c0_seq1	ref|XP_007557402.1|	PREDICTED: rho GTPase-activating protein 31 isoform X2	Poecilia formosa	1e-24
comp17229_c1_seq1	ref|XP_004564053.1|	PREDICTED: rho GTPase-activating protein 31-like	Maylandia zebra	4e-23
comp17231_c0_seq1	ref|XP_003445776.1|	PREDICTED: TFIIH basal transcription factor complex helicase XPB subunit-like isoform 2	Oreochromis niloticus	0
comp17232_c1_seq1	ref|XP_005922796.1|	PREDICTED: probable E3 ubiquitin-protein ligase HECTD4-like isoform X5	Haplochromis burtoni	6e-44
comp17235_c0_seq1	ref|XP_005456026.1|	PREDICTED: A-kinase anchor protein 6-like	Oreochromis niloticus	1e-110
comp17235_c1_seq1	ref|XP_005456026.1|	PREDICTED: A-kinase anchor protein 6-like	Oreochromis niloticus	1e-16
comp17237_c0_seq1	ref|XP_003970733.1|	PREDICTED: protocadherin Fat 4-like	Takifugu rubripes	2e-14
comp17239_c0_seq1	ref|XP_005948814.1|	PREDICTED: protein FAM5C-like	Haplochromis burtoni	1e-137
comp17240_c0_seq1	ref|XP_004564827.1|	PREDICTED: serine-threonine kinase receptor-associated protein-like isoform X4	Maylandia zebra	1e-169
comp17243_c0_seq1	ref|XP_006630928.1|	PREDICTED: S-adenosylmethionine synthase isoform type-1-like	Lepisosteus oculatus	5e-47
comp17243_c1_seq1	gb|ETV94787.1|	hypothetical protein H310_11742	Aphanomyces invadans	1e-26
comp17253_c0_seq1	gb|ACQ58890.1|	Cathepsin Z precursor	Anoplopoma fimbria	1e-157
comp17260_c1_seq1	ref|XP_006800124.1|	PREDICTED: homeodomain-interacting protein kinase 1-like isoform X2	Neolamprologus brichardi	2e-32
comp17265_c0_seq1	ref|XP_004548448.1|	PREDICTED: protein FAM180A-like	Maylandia zebra	4e-48
comp17276_c1_seq1	ref|XP_003457678.1|	PREDICTED: FYVE, RhoGEF and PH domain-containing protein 1-like	Oreochromis niloticus	8e-27
comp17282_c0_seq1	ref|XP_003971337.1|	PREDICTED: immunoglobulin superfamily member 11-like	Takifugu rubripes	7e-40
comp17290_c0_seq1	ref|XP_006781437.1|	PREDICTED: polyamine-modulated factor 1-like	Neolamprologus brichardi	4e-91
comp17298_c0_seq1	ref|XP_003449700.1|	PREDICTED: deoxycytidine kinase-like	Oreochromis niloticus	1e-129
comp17313_c0_seq1	ref|XP_005732155.1|	PREDICTED: tripartite motif-containing protein 46-like isoform X1	Pundamilia nyererei	3e-32
comp17313_c1_seq1	ref|XP_004077947.1|	PREDICTED: tripartite motif-containing protein 46-like	Oryzias latipes	4e-57
comp17326_c0_seq1	gb|ABG56392.1|	glucose-regulated protein 78	Paralichthys olivaceus	0
comp17329_c0_seq1	ref|XP_005463390.1|	PREDICTED: E3 ubiquitin-protein ligase HECW2-like isoform X5	Oreochromis niloticus	1e-47
comp17330_c0_seq1	ref|XP_005735320.1|	PREDICTED: transcription factor IIIB 50 kDa subunit-like	Pundamilia nyererei	0
comp17332_c0_seq1	ref|XP_004248118.1|	PREDICTED: triose phosphate/phosphate translocator, chloroplastic-like isoform 2	Solanum lycopersicum	2e-21
comp17335_c0_seq1	ref|XP_005745925.1|	PREDICTED: uncharacterized protein LOC102192745	Pundamilia nyererei	2e-42
comp17337_c1_seq1	ref|XP_004556795.1|	PREDICTED: rho GTPase-activating protein 27-like	Maylandia zebra	1e-37
comp17338_c0_seq1	ref|XP_003452367.1|	PREDICTED: 3-hydroxyanthranilate 3,4-dioxygenase-like	Oreochromis niloticus	1e-150
comp17343_c0_seq1	emb|CAG07261.1|	unnamed protein product	Tetraodon nigroviridis	1e-141
comp17350_c0_seq1	ref|XP_004540867.1|	PREDICTED: serine/threonine-protein kinase PAK 6-like isoform X1	Maylandia zebra	2e-95
comp17352_c0_seq1	ref|XP_003456137.1|	PREDICTED: biogenesis of lysosome-related organelles complex 1 subunit 1-like isoform X1	Oreochromis niloticus	3e-50
comp17353_c0_seq1	ref|XP_005948711.1|	PREDICTED: UPF0544 protein C5orf45 homolog	Haplochromis burtoni	2e-54
comp17354_c0_seq1	ref|XP_006798596.1|	PREDICTED: CAAX prenyl protease 1 homolog	Neolamprologus brichardi	0
comp17357_c0_seq1	ref|XP_004566686.1|	PREDICTED: mitochondrial inner membrane protein-like	Maylandia zebra	0
comp17358_c0_seq1	ref|XP_005921061.1|	PREDICTED: inter-alpha-trypsin inhibitor heavy chain H5-like	Haplochromis burtoni	1e-129
comp17366_c0_seq1	ref|XP_004077201.1|	PREDICTED: canalicular multispecific organic anion transporter 1-like isoform 1	Oryzias latipes	0
comp17368_c0_seq1	ref|XP_005464304.1|	PREDICTED: cytoskeleton-associated protein 2-like	Oreochromis niloticus	1e-145
comp17369_c0_seq1	ref|XP_005944859.1|	PREDICTED: collagen alpha-1(XIV) chain-like	Haplochromis burtoni	4e-54
comp17377_c0_seq1	ref|XP_003974555.1|	PREDICTED: frizzled-10-B-like	Takifugu rubripes	1e-126
comp17380_c0_seq1	ref|XP_004545346.1|	PREDICTED: A disintegrin and metalloproteinase with thrombospondin motifs 9-like isoform X1	Maylandia zebra	5e-71
comp17380_c1_seq1	emb|CBN81084.1|	A disintegrin and metalloproteinase with thrombospondin motifs 9	Dicentrarchus labrax	9e-79
comp17381_c0_seq1	ref|XP_003456493.1|	PREDICTED: ATP-binding cassette sub-family E member 1	Oreochromis niloticus	0
comp17383_c0_seq1	dbj|BAO53962.1|	neuropeptide B	Oryzias latipes	1e-25
comp17389_c0_seq1	ref|NP_001092114.1|	fIg-Hepta protein	Takifugu rubripes	4e-38
comp17392_c0_seq1	ref|XP_003968278.1|	PREDICTED: transient receptor potential cation channel subfamily V member 1-like	Takifugu rubripes	2e-61
comp17393_c1_seq1	ref|XP_004084993.1|	PREDICTED: angiopoietin-1-like	Oryzias latipes	3e-30
comp17398_c0_seq1	ref|XP_005461349.1|	PREDICTED: NADH dehydrogenase	ubiquinone	1e-124
comp17402_c0_seq1	ref|XP_004571039.1|	PREDICTED: matrix metalloproteinase-23-like	Maylandia zebra	0
comp17404_c0_seq1	ref|XP_005940911.1|	PREDICTED: NADH dehydrogenase	ubiquinone	1e-168
comp17405_c1_seq1	ref|XP_005914222.1|	PREDICTED: receptor-type tyrosine-protein phosphatase epsilon-like isoform X1	Haplochromis burtoni	4e-56
comp17408_c0_seq1	ref|XP_007556389.1|	PREDICTED: BAH and coiled-coil domain-containing protein 1-like	Poecilia formosa	1e-130
comp17411_c0_seq1	ref|XP_005931283.1|	PREDICTED: SHC-transforming protein 3-like	Haplochromis burtoni	3e-21
comp17413_c1_seq1	ref|XP_003972314.1|	PREDICTED: protein Asterix-like	Takifugu rubripes	4e-54
comp17421_c0_seq1	ref|XP_003460314.1|	PREDICTED: CD59 glycoprotein-like	Oreochromis niloticus	5e-43
comp17428_c0_seq1	ref|XP_006803377.1|	PREDICTED: NADH dehydrogenase	ubiquinone	5e-59
comp17432_c0_seq1	ref|XP_003441207.1|	PREDICTED: uncharacterized protein C6orf118-like isoform X1	Oreochromis niloticus	1e-31
comp17434_c0_seq1	emb|CBN80832.1|	Zinc finger E-box-binding homeobox 2	Dicentrarchus labrax	8e-31
comp17438_c0_seq1	ref|XP_005917524.1|	PREDICTED: cytochrome b-c1 complex subunit 7-like	Haplochromis burtoni	8e-53
comp17444_c0_seq1	ref|XP_003446227.1|	PREDICTED: peptidyl-prolyl cis-trans isomerase E-like isoform X1	Oreochromis niloticus	1e-152
comp17448_c0_seq1	ref|XP_003975931.1|	PREDICTED: dolichyl-diphosphooligosaccharide--protein glycosyltransferase subunit DAD1-like	Takifugu rubripes	2e-57
comp17449_c0_seq1	ref|XP_005946289.1|	PREDICTED: LIM domain transcription factor LMO4.1-like isoform X1	Haplochromis burtoni	2e-09
comp17449_c1_seq1	ref|XP_005946289.1|	PREDICTED: LIM domain transcription factor LMO4.1-like isoform X1	Haplochromis burtoni	3e-49
comp17452_c0_seq1	ref|XP_003455538.2|	PREDICTED: mediator of RNA polymerase II transcription subunit 27-like	Oreochromis niloticus	1e-180
comp17453_c0_seq1	ref|XP_003439284.1|	PREDICTED: FAST kinase domain-containing protein 3-like isoform X1	Oreochromis niloticus	0
[truncated: 22,053 more rows]
