# Supplementary material for: Transcriptome Analysis for Identification of Genes Related to Gonad Differentiation, Growth, Immune Response and Marker Discovery in The Turbot (Scophthalmus maximus)
Source: PLoS One. 2016 Feb 29;11(2):e0149414. doi: 10.1371/journal.pone.0149414 (PMC4771204; doi:10.1371/journal.pone.0149414)
Supplement: S3 Table — (XLS) [file pone.0149414.s004.xls]

## Sheet: sheet
SequenceDefinition	SSR type	SSR	size	start	end	Pair Rating	Product Length	Product Tm	Product TaOpt	Cross-Dimer dG(Internal)	Cross-Dimer Bond(Internal)	Ambiguous Bases	Cross-Dimer dG(3'End)	Cross-Dimer Bond(3'End)	Amplicon Sequence	Sense Primer	Rating	Position	Length	Tm	GC%	GC Clamp	Self Dimer dG(Internal)	Hairpin dG(Internal)	Hairpin Bond(Internal)	Self Dimer Bond(Internal)	Run/Repeat Length	Hairpin dG(3'End)	Hairpin Bond(3'End)	Self Dimer dG(3'End)	Self Dimer Bond(3'End)	Anti-sense Primer	Rating	Position	Length	Tm	GC%	GC Clamp	Self Dimer dG(Internal)	Hairpin dG(Internal)	Hairpin Bond(Internal)	Self Dimer Bond(Internal)	Run/Repeat Length	Hairpin dG(3'End)	Hairpin Bond(3'End)	Self Dimer dG(3'End)	Self Dimer Bond(3'End)
comp896_c0_seq1	p6	(GGAACA)3	18	157	174	63.6	190	74.7	55	-2	4	0	-2.5	4	TGAAGACGCGGAGACACTTGACTCCCAGCAGCTGATGTGACAGGGAAGGGAAACGGTTTAGAATCGTAAGAATTTTGAACTAGGTTCCCGAAAGGTCTCACTTTTGTTTTTTCTCTCCTATAAACCGAATATGTTGAAATAACTGAGCTGCACATTGGAACAGGAACAGGAACAGGAAGTGACCAGTGGG	TGAAGACGCGGAGACACTTGAC	58.9	152	22	58.9	54.5	1	-5.1	0	0	4	2	-0.5	3	-0.5	3	CCCACTGGTCACTTCCTGTTCC	65.8	341	22	58.8	59.1	2	-1.4	0	0	3	3	0	0	0	0
comp1601_c0_seq1	p6	(CGGACA)3	18	95	112	66.7	153	82.8	60.9	-3.8	4	0	-1.1	3	CGCGGCCATGGTCAGCAGCGGCGCCGGCGACGCAACACGGCCGGTGTCATTGTGTCGCACGCGAGGACAAAAGGCGCCGCGGCCCCACGATCAGCGGACACGGACACGGACACGTCTGCCAGACGTAAACATCACATCGCCAACCGTTCCCAG	CGCGGCCATGGTCAGCAG	57.4	61	18	59.3	72.2	1	-6	0	0	6	2	0	0	0	0	CTGGGAACGGTTGGCGATGTG	81.9	213	21	60.1	61.9	1	-0.6	0	0	3	3	0	0	0	0
comp1642_c0_seq1	p6	(CTGGTC)3	18	101	118	80.1	121	80.4	59.3	0	0	0	0	0	CCGCCACCGCACGTTTACTCCACTCCTGCGTCAGGAGGTCTGCACTGCGAGCTCTTTGCAGCAGCCGGTGATGACGCAGCTCCAGGTCCAGGTCCTGGTACTGGTCCTGGTCCTGGTCCTG	CCGCCACCGCACGTTTACTC	73.9	270	20	60	65	1	-3.3	0	0	4	3	0	0	0	0	CAGGACCAGGACCAGGACCAG	82.9	390	21	59.6	66.7	1	0	0	0	0	2	0	0	0	0
comp1860_c0_seq1	p6	(GGACCA)3	18	30	47	68.4	123	81.1	59.5	-2.8	3	0	-1.1	3	GGAGCGGACAGTAATGGACGAGCCTCGGGGGACCAGGACCAGGACCAGGTAGTTCCCTCCGGCACCAACTCCCAAGCGGGACTTGTCGGTGAACTTCGTCCGGAGCTCAGAGGGAGGGAGGCG	GGAGCGGACAGTAATGGACGAG	67.9	62	22	58.9	59.1	1	0	0	0	0	2	0	0	0	0	CGCCTCCCTCCCTCTGAGC	66.8	184	19	59.3	73.7	2	0	0	0	0	3	-0.9	3	-0.9	3
comp4828_c0_seq1	p6	(GGCCCA)3	18	185	202	82.6	225	82.8	61	-1.1	3	0	-1.1	3	CCAGTTTGCCGCCCGATGAGTTAAAAGCGCAGAGGGGAAGTAGCCTCCTGGGCGGCATTTCAAGGTGGGCACGTGATTCGATGCCGAGGAAGGCCTCCGTCCACAAGCCGGACGCCAAACCGCTGAGAAACATCCCCAAGCCCGCTCCCGAGGAGAAAATGTGCCGCTCCACCATGAGAGCCTTGGCCCAGGCCCAGGCCCAGGGTCAGGCTCAGGGTCAGGGTC	CCAGTTTGCCGCCCGATGAG	81.5	396	20	59.8	65	1	0	0	0	0	3	0	0	0	0	GACCCTGACCCTGAGCCTGAC	82.2	620	21	60	66.7	1	0	0	0	0	3	0	0	0	0
comp9193_c0_seq1	p6	(GTCATG)3	18	42	59	55.5	125	75.8	55.8	-2.4	3	0	-1.4	3	CCACGCCCATATGTCGTCCATGGCCATGGGACATCATGGAAGTCATGGTCATGGTCATGGACATGGACTAGGTTTTGGTGGAAGCCACCAAAATAGCTACAGTCAGAGCCAGAAGGTCAACTGGG	CCACGCCCATATGTCGTCCATG	59.1	60	22	59.8	59.1	1	-3.8	-1.9	3	6	3	-0.5	3	-2.2	4	CCCAGTTGACCTTCTGGCTCTG	46.3	184	22	58.9	59.1	1	-2.9	-2.9	4	4	3	-1.1	3	-1.1	3
comp10454_c0_seq1	p6	(CATCAC)3	18	86	103	69.4	131	73.8	54.6	-2.2	4	0	-2.5	4	GCCCAGTGCGACACAAGACAGAAATTGCAGCTCATTACAAAAGGTGAGGATTTGTTTTAACCAGATGTCTTGGCTCTGTGAGTAGCATCACCATCACCATCACTACCATCTGACATCAGACGCAAGGCTGT	GCCCAGTGCGACACAAGACAG	75.9	16	21	60	61.9	1	-1.2	-1.2	3	3	3	0	0	0	0	ACAGCCTTGCGTCTGATGTCAG	65.3	146	22	59.2	54.5	1	-1.1	-1.1	3	3	2	-1.1	3	-2.3	4
comp12929_c1_seq1	p6	(CGACGC)3	18	199	216	82.2	235	83.2	61.2	0	0	0	0	0	GGAGCAGTGTCAGCAGGAAGTGGTGTACGGCTGCAGGAAGTCCCGTCTCTTCAACACGAAAGATGGAAGTCCGCTGTCCTGGTGGCTGGACCGCGACGGGGAGAGGCGGAGCTACTGGGGCGGCTTCCTGCCCGGCGTCCAGCAGTGCTCCTGCAGCCTGGAGGAGAACTGCGCCGACATGAACTACTTCTGCAACTGCGACGCCGACGCCGACGCTTGGGCTAATGACACGGGC	GGAGCAGTGTCAGCAGGAAGTG	85.2	102	22	59.5	59.1	1	0	0	0	0	2	0	0	0	0	GCCCGTGTCATTAGCCCAAGC	77.1	336	21	60.1	61.9	2	0	0	0	0	3	0	0	0	0
comp14698_c0_seq1	p6	(GCTCCC)3	18	107	124	79.2	196	81.4	59.9	-1.9	3	0	-0.9	3	CAGAGGTGAGGGTGCGTAGAGGTCCGAGTCTGTGTCTGATTCGCCCTCCGCTATGAAGGGTCTGACTCTGGCGCAGAGTGAAGGTCCAGGTCCGGCTTCAGTCACTGCTCCCGCTCCCGCTCCCCCTCCTGAGCCTGTGAAGAAGGAAGGCCCAAAGAAGTCCTCCTTGGCCTGGGAGATGCTGAAGCCGCTGAAA	CAGAGGTGAGGGTGCGTAGAGG	81.9	234	22	60.1	63.6	2	0	0	0	0	3	0	0	0	0	TTTCAGCGGCTTCAGCATCTCC	76.7	429	22	59.6	54.5	2	-1.7	0	0	3	3	0	0	0	0
comp15055_c0_seq1	p6	(GCCGCT)3	18	55	72	62.1	167	79.2	58.2	-4.2	4	0	-1.2	3	CCGGGTTGAGTTGGTGGTGTTGAACACCCTGGAGCTGGAGCACCGCTCGGAGCCGCCGCTGCCGCTGCCGCTTCTTACCGGAGTCGGATGCACCAAGTCCAAGACAACTCTGCTCTTTTTACGAATCTCTCTATTCCTTATTAAACTGTCATGTGACCGGAGCCGCG	CCGGGTTGAGTTGGTGGTGTTG	69.1	47	22	60.2	59.1	1	-4.2	0	0	4	3	0	0	0	0	CGCGGCTCCGGTCACATG	58.2	213	18	59	72.2	1	-5.1	0	0	4	2	0	0	-2.2	4
comp15993_c0_seq1	p6	(GACCTG)3	18	96	113	59	129	79.5	58.5	-1.1	3	0	-4.4	5	ACTGGAGACGGTCCGATACCTGGCAGCGACAGTGTTCTCCTGCCTCGCCATCGCTCTGGGCGTTTACCGAGTGATGAGGTGAAGGGTCCCAGTGAGACCTGGACCTGGACCTGGACCAGCACCATGAGT	ACTGGAGACGGTCCGATACCTG	59.3	6	22	59.3	59.1	1	-2.3	-1.3	3	3	2	-1.4	3	-1.4	3	ACTCATGGTGCTGGTCCAGGTC	62.2	134	22	60.3	59.1	1	-2.2	-1.4	3	4	2	-1.1	3	-2.9	4
comp16769_c0_seq1	p6	(TCTTTG)4	24	53	76	78.5	171	79.7	58.8	-1.9	3	0	0	0	TTCACTCGGCTCGTCCTCACTCGGAGCCGGCGCCTGAGATGATGTTGGCACTTCTTTGTCTTTGTCTTTGTCTTTGTCTTCGTCTTCGTCTTTGTCTTTCTCGTCCTCGTCCTCTTTCTCGTCGATGGCGCCGGGCGGCTGCCGGTCCTCCGGACAGAGGGAAGCCGACGT	TTCACTCGGCTCGTCCTCACTC	90.8	49	22	60.1	59.1	1	0	0	0	0	2	0	0	0	0	ACGTCGGCTTCCCTCTGTCC	69.7	219	20	59.6	65	2	-3.3	0	0	4	3	0	0	0	0
comp17202_c0_seq1	p6	(GGCCTG)3	18	87	104	71.7	189	81.3	59.8	-2.3	4	0	-1.2	3	CTGAGCACCAGGAGCATGAAGGGCTTGTTGCGCAGCAGCCTCAAGATGGAGGCCATGTACGAGTACTCATCCGGGGGGATGCTCCTGGCCTGGGCCTGGGCCTGCGTGGGAGGGATCTCTGGTCTCTCCTGAAACACGATCACCACGAGGATGAAGATGAGGGTGGCCACTCCGGCGCTGATGTAGAAC	CTGAGCACCAGGAGCATGAAGG	74.1	15	22	59.3	59.1	2	-2.2	-1.1	3	4	2	0	0	0	0	GTTCTACATCAGCGCCGGAGTG	67.6	203	22	59.7	59.1	1	-5.1	0	0	4	2	0	0	0	0
comp17311_c0_seq1	p6	(TTTTTC)3	18	39	56	70.1	135	71.3	53	-1.9	3	0	0	0	AGCCTTTGTTGTTGCGGGGATCTCGGTGACTGACGTTTTTTTTCTTTTTCTTTTTCTGTGGATACTTTGAAATACGAAAAAACTATAGGCGACATTTTTTCCCCCTTTTTATTTCTCTCCCCAACCTGCTGCACA	AGCCTTTGTTGTTGCGGGGATC	70.3	63	22	60	54.5	1	0	0	0	0	4	0	0	-1.9	4	TGTGCAGCAGGTTGGGGAGAG	65.4	197	21	60.5	61.9	1	-3.3	0	0	4	4	0	0	0	0
comp18313_c1_seq1	p6	(TCCTCT)3	18	101	118	70.3	231	76.7	56.5	-2.8	3	0	-1.2	3	GCGGTGACGGACAAGAAGGGAAAGAAAACCCACTGCTGCTATTGGCTGAACTCAACCCAAGTCAGGCTCTTATCAAATCAGGTTCAGCGAAGTAGTTTAGTCCTCTTCCTCTTCCTCTCTCCGTTTTATCGTGTGCTAGAATCAACAGGGACGTTCACTCAAATTGGGGGAACTTGGTTCGTCTTCGCCTGTAACCAGTAATTAAGCTAAAGTGTGGCTGGAACTGGAGCG	GCGGTGACGGACAAGAAGGG	70.2	26	20	59.1	65	3	0	0	0	0	3	0	0	0	0	CGCTCCAGTTCCAGCCACAC	69.1	256	20	59.3	65	1	-1.7	-1.7	3	3	2	0	0	0	0
comp18360_c0_seq1	p6	(CCTGGA)3	18	80	97	83.6	125	81.7	60.2	0	0	0	0	0	ACTCTCCGCCGCTCAGTAAGGACTCTGAGGACGTGGCGTCTCTGGGGCGAGGAGACTTCCTGCAGCCGAACCGCGAGCGCCTGGACCTGGACCTGGAGGAGGAGGACGACCTGGACGACGGAGAC	ACTCTCCGCCGCTCAGTAAGG	85.7	22	21	59.8	61.9	2	-0.8	-0.8	3	3	2	0	0	0	0	GTCTCCGTCGTCCAGGTCGTC	79.5	146	21	60.4	66.7	1	0	0	0	0	2	0	0	0	0
comp18444_c0_seq1	p6	(CTTCCT)3	18	30	47	76.3	141	80.4	59.2	-2.5	4	0	-1	3	CAGTGCTGCTGGTTCTGTCTCCAGGTCCCCTTCCTCTTCCTCTTCCTCTCTCGTCTTCACTCTCTTGTGTCACTCTTCGGCCGAGTTGCCGGCGGTCGGCTGCGCCTCGCACGCGCTCTCTTGTTGACGTGAGCCCTGTGG	CAGTGCTGCTGGTTCTGTCTCC	79.1	72	22	59.5	59.1	2	-1.1	-1.1	3	3	2	0	0	0	0	CCACAGGGCTCACGTCAACAAG	73.9	212	22	60	59.1	1	-3.3	0	0	4	3	0	0	0	0
comp18659_c0_seq1	p6	(GCCGGA)3	18	153	170	81.6	244	85.4	62.7	0	0	0	-1.1	3	GCTCGTGCGTAATCCTGTCCTCGCGTCGGAACCGCCTCGGTGACTGGAACTCGTCGGAGGATCACTCTCTGGGGCAGGTTTGAATGTGACGCGGGAGCGCCTTCCGGACAACTTGGGCCCGTGGCACCGGAGACGACACGACGACAGCTGCTGCCGGAGCCGGAGCCGGAGAGAGCAGCCTCCTCCCCGTCGGCTCCCCTCCGCAGCCGGCGGACGCGCGGGGAGGAGACGACAGGTCACGGTC	GCTCGTGCGTAATCCTGTCCTC	83.5	5	22	59.4	59.1	1	0	0	0	0	2	0	0	0	0	GACCGTGACCTGTCGTCTCCTC	80.3	248	22	60.4	63.6	1	-1.1	-1.1	3	3	2	0	0	0	0
comp18776_c0_seq1	p6	(AAAGAA)3	18	79	96	66.5	164	74.5	55.3	-4	5	0	-3.4	4	AGTGGTGGGAGAGGAACAGCAGACTTCTCCCACAACAGAATCAGAAATTTCCCCTGAAGCAGATTCTCCAGTCTCCGGAAAGAAAAAGAAAAAGAATTGGTTGAAAGCTGAGGTACAATCAGATGGAATGAAGACTCAGTCACAGGTCAGTGCAGAGGCAGAGA	AGTGGTGGGAGAGGAACAGCAG	76.3	23	22	59.9	59.1	1	0	0	0	0	3	0	0	0	0	TCTCTGCCTCTGCACTGACCTG	66.9	186	22	60	59.1	1	-3.3	-1.9	3	4	2	0	0	0	0
comp19227_c0_seq1	p6	(TCGGGC)3	18	53	70	66	154	80.8	59.4	-2.7	4	0	-1.3	3	GCCTGGAAGAGGTGTGTGTCTGGGCAGCAGTGCTGGTTGTCTCGACTGTGTTTCGGGCTCGGGCTCGGGCTCTGGTGCCGATGCTGGTCGTGTGCGTAACCCTGTCCTTGGTCCTGGCTGTTGAAGAAGCTGCGGATGATGTGCTTGGGCAGGC	GCCTGGAAGAGGTGTGTGTCTG	61.4	49	22	59.2	59.1	1	-1.2	-1.2	3	3	4	-0.6	3	-0.6	3	GCCTGCCCAAGCACATCATCC	69.3	202	21	60.1	61.9	2	-1.9	-1.9	3	3	3	0	0	0	0
comp19301_c0_seq1	p6	(TCGTCC)3	18	67	84	68.1	160	81.3	60.2	-3.8	4	0	0	0	TGGCTGCGACCCGGCTTACGGGTCAATGTGGCATATGACAGCAGGTTCCCAGAGGGAACAGCAGGTTCGTCCTCGTCCTCGTCCGGCTCCCCGTCTGACAGAGCGTAGCGGGTCATGCTCTGGCTGCGCTTCTTAGGCAGGTTCAGGGTCCTGGTCTGGC	TGGCTGCGACCCGGCTTAC	67.1	35	19	60.5	68.4	1	-4.2	0	0	4	3	0	0	0	0	GCCAGACCAGGACCCTGAACC	69.1	194	21	60.5	66.7	2	-2.9	-1.1	3	4	3	0	0	0	0
comp19890_c0_seq1	p6	(TGGGGG)3	18	147	164	70.9	239	80.1	59.1	-1.4	3	0	-0.6	3	AGACCCTCGCCGGTGTTACGACCCCGTTTCCCTCCGGACTGTGTCCGTGCCCCCGGCGTGTTTTCTCACAGAAGACTGGCTAAATGCTCCAAGAGTGGGGATCAATTACGTCTCCTGCCTTACAGACATTTGAGGATTTCAGTTCTTGGGGGTGGGGGTGGGGGGGGGACTTCTCCGGCCTAAGTTTCAGTCGGAGAGGAGTCTTGTTTTCGTCTATCTTTGGGAAGGGGTTTGTGGGC	AGACCCTCGCCGGTGTTACG	65.1	192	20	60	65	2	-4.2	-1.4	3	4	3	0	0	0	0	GCCCACAAACCCCTTCCCAAAG	71.7	430	22	60.2	59.1	1	0	0	0	0	4	-0.5	3	-0.5	3
comp20093_c0_seq1	p6	(GGCTCC)3	18	85	102	82.6	123	76.4	56.4	-1.1	3	0	0	0	CGCAACTTAGGCTGGTGAGAGGTAAAAAATGTGTTTTTGTTTTTTCTTTTCTCTGAAGCTCAGTTCTCAGCCGTCGGCTCTGTGGGCTCCGGCTCCGGCTCCGTCTCCTCTGCCTCACCCTCG	CGCAACTTAGGCTGGTGAGAGG	81.2	17	22	59.3	59.1	2	0	0	0	0	2	0	0	0	0	CGAGGGTGAGGCAGAGGAGAC	81.6	139	21	59.8	66.7	1	0	0	0	0	3	0	0	0	0
comp20243_c0_seq1	p6	(AAGAGA)3	18	90	107	74.3	124	79.6	58.6	-4.7	4	0	0	0	CTGCGGCACCGTCCTTCTTCGGCTCTCTTCGGCGATGTGAAAGCCAAGGCGGGTTCCCCGGACAGTGCCAAGCGCGCAGACGGGTCGGTAAGAGAAAGAGAAAGAGAAGGAGGCAGCGGAAACG	CTGCGGCACCGTCCTTCTTC	78.7	12	20	59.4	65	1	-2.3	0	0	3	2	0	0	0	0	CGTTTCCGCTGCCTCCTTCTC	79.1	135	21	59.5	61.9	1	0	0	0	0	3	0	0	0	0
comp20258_c1_seq1	p6	(GGGTCC)3	18	50	67	76	145	80.7	59.4	0	0	0	-1.1	3	AGCGGGACAGACAGGTGGTCTGTGTCTTCAGTGGGTGTCCTCGGGGTCTGGGTCCGGGTCCGGGTCCGAGTCTGGGTCCTAGTCTGGGTCCGGGTCTGGGTCTCTTCTCTCTCTGGCGCTAAACTTCAAACTTCCACCGTCGCCA	AGCGGGACAGACAGGTGGTC	68.1	52	20	59.5	65	1	0	0	0	0	3	-1.1	3	-1.1	3	TGGCGACGGTGGAAGTTTGAAG	80.9	196	22	59.7	54.5	1	0	0	0	0	3	0	0	0	0
comp20376_c0_seq1	p6	(GGAGGG)3	18	47	64	66.1	164	85.3	62.7	-1.9	3	0	0	0	GGGTGGTGGTGGTGCATACATCATGCCAGTTGAGCCGGGAGGTGGTGGAGGGGGAGGGGGAGGGGCGCCAGGGGGCAACGGGGGCTGGACGCCAGGGGGAGGCGGCACCATGGACGGGGTACCCATGGGTGGTGGAGGCTGGGCTCCTGAGGCCGCAGGCTGCT	GGGTGGTGGTGGTGCATACATC	71.7	55	22	59.6	59.1	1	-3.3	0	0	4	3	0	0	0	0	AGCAGCCTGCGGCCTCAG	56.4	218	18	60.1	72.2	1	-4.3	-2.4	3	4	2	-1.1	3	-1.1	3
comp20569_c0_seq1	p6	(CTCCTT)3	18	89	106	75.1	124	78.9	58.4	-3	4	0	-1.3	3	CCTGAAGCGGGTCCGAGATGGCTGGTGGAGCGATGGGTCTCTTCACCCCGCGCTGCTGCTCCTTCTCTTTCTCTTTCTCCTTCTCTCGCTCCTTCTCCTTCTCCTTCCCGCTGTCCTGCTCCTT	CCTGAAGCGGGTCCGAGATGG	72	13	21	60.7	66.7	2	-2.3	0	0	3	3	0	0	0	0	AAGGAGCAGGACAGCGGGAAG	81.4	136	21	60.3	61.9	1	0	0	0	0	3	0	0	0	0
comp20736_c0_seq1	p6	(CGGGAC)3	18	98	115	73.9	157	79.4	58.6	-0.9	3	0	-1.3	3	TCCTCGGGAGTTGTCTGTGTCGCGGGGCAACAGCATCGTCACCATAGTTTCTCCTTCTTCATCTTCTTGTTCCCTCGGTTATTCCCTCTTATCGCAGCGGGACCGGGACCGGGACAGGTGACGCGCTAACCACCCGGAAGTGACGAGCACCGTAACG	TCCTCGGGAGTTGTCTGTGTCG	69.7	4	22	60	59.1	2	-1.3	-1.3	3	3	3	0	0	0	0	CGTTACGGTGCTCGTCACTTCC	73.9	160	22	59.9	59.1	2	-1.9	-1.9	3	3	2	0	0	0	0
comp20783_c0_seq1	p6	(CATTGA)4	24	73	96	71.8	180	75.7	55.8	-1.4	3	0	-0.5	3	ACAACATGGGCGGCAAAGGGGGGAGGAGAAACGAGACACAAGGAAGAGAAAGAAACAATTAGTGACTTCCCCCATTGACATTGACATTGACATTGACCTGAGTAGACCACAGTTGACCCCTGGGTTCTCACAAAGTACAGCAGAGCATGAAACAAATTCATCCTGGAGCCAGAGACGTTG	ACAACATGGGCGGCAAAGGG	73.6	29	20	59.5	60	3	-2.2	0	0	4	3	0	0	0	0	CAACGTCTCTGGCTCCAGGATG	65.6	208	22	59.1	59.1	1	-3.3	-1.1	3	4	2	0	0	-1.3	3
comp20931_c0_seq1	p6	(CAGAAC)3	18	68	85	79.8	134	80.3	59.3	-2.8	3	0	0	0	GGCGACGCAGCGATGTGACGCCGGCGTCTGCGTCCTGCGAGAGAAGTGATCTTTGAGCCTCAGGGATCAGAACCAGAACCAGAACCGGAACCACAGGGGAGACGCAGTTTGTGCCTCCTCCCTTCGCCAGTCGG	GGCGACGCAGCGATGTGAC	79.2	34	19	60.1	68.4	1	-2.8	0	0	3	2	0	0	0	0	CCGACTGGCGAAGGGAGGAG	82.1	167	20	60	70	1	0	0	0	0	3	0	0	0	0
comp21101_c0_seq1	p6	(AACCTG)3	18	93	110	70.1	129	79.1	58.1	-2	4	0	-1.1	3	GAGAGGCTCACATCCAGACTGCAAATCACTTTGTTTCCCAGGGTCCCCTGCGCCTACGGAGGTCGGCACAGAGCGCCGGAGCCACAGTGACCAACCTGAACCTGAACCTGGTCTTCATCGCTGGGTGTG	GAGAGGCTCACATCCAGACTGC	62.6	9	22	58.8	59.1	2	-0.9	-0.9	3	3	2	0	0	-1.1	3	CACACCCAGCGATGAAGACCAG	76.3	137	22	59.6	59.1	1	0	0	0	0	3	0	0	0	0
comp21122_c0_seq1	p6	(TCCAGC)3	18	146	163	87.3	223	83.2	61.2	-2.4	3	0	0	0	GCCGTCACCAACCAAGAGGAAGGAGGACGACAAGGGTAAACAGCGAGGCAAGGAGAAGTCGGGAGCCACGAAAGAAGGGGCAGACAAAGACCGCGGACGTGAGAAGAACCGCACACGCCGCAGTGCTTCCAGTGGGAGCAGCAGGTCCAGCTCCAGCTCCAGCAGCAGCTCGGGCTCCAGCTCCGGCTCCTCAAGCGGCTCCAGCTCCTCCGCCTCCAGCCAC	GCCGTCACCAACCAAGAGGAAG	89.4	68	22	59.8	59.1	1	0	0	0	0	2	0	0	0	0	GTGGCTGGAGGCGGAGGAG	90.7	290	19	59.9	73.7	1	0	0	0	0	2	0	0	0	0
comp21315_c1_seq1	p6	(CCCCAC)3	18	46	63	74.3	122	82.9	61	0	0	0	-1.4	3	TCGCTCGTCGCCCACCTGCGCTCCTCAAACCAGCCCTGCCTGTCACCCCACCCCCACCCCCACCCCTCAGCGGTGCAGATGAACAACCCCAGCTGCCGGTCCCAGGAGGGGAGGACACGACC	TCGCTCGTCGCCCACCTG	78.4	430	18	59.8	72.2	1	0	0	0	0	3	0	0	0	0	GGTCGTGTCCTCCCCTCCTG	67.7	551	20	59.3	70	1	0	0	0	0	4	0	0	0	0
comp21748_c0_seq1	p6	(GGAGGC)3	18	37	54	70	187	85.2	62.6	-2.8	3	0	-1.1	3	CGGCGAGGAGAGGACTCTGAGAGTTCAAACGGAGGTGGAGGCGGAGGCGGAGGCGGCGGGCGGCGTTGGCGGCTGCCAAGCTGCTGCGGAGCCGAGCGCCGAGGAGAAGGGCGCGGGCGAGGAGCGCGCGTCTCCAGACCTCTCCGGGTGTCTCGAGGCAAACACAGACTGTCAAGAAGCGCCCGCG	CGGCGAGGAGAGGACTCTGAG	74.4	10	21	59.6	66.7	1	-0.9	-0.9	3	3	2	-0.6	3	-2.1	4	CGCGGGCGCTTCTTGACAG	64.9	196	19	60	68.4	1	-5.1	0	0	4	3	0	0	0	0
comp21865_c0_seq1	p6	(AGCTGG)3	18	72	89	80	131	79.8	58.8	0	0	0	-0.9	3	GGAGGAGGCCGAGCAGATGGCCCTGAAGGGAGGGAAGAAGATCATCCAGAAGTTGGAGGCAAAGGTGAAGCAGCTGGAGCTGGAGCTGGACACGGAGCAGAAGCGGCACGCTGAGACGGTGAAGACGCTGC	GGAGGAGGCCGAGCAGATGG	73.3	352	20	60.1	70	2	-4.3	0	0	4	2	0	0	0	0	GCAGCGTCTTCACCGTCTCAG	86	482	21	59.5	61.9	1	0	0	0	0	2	0	0	0	0
comp22090_c0_seq1	p6	(GCTGAG)3	18	52	69	69.9	132	79.6	58.7	-1.9	3	0	-2.5	4	GGGAATAGGGTTGCGGTTGACCGTAGGGCTGAGACTGAGAATGAGGCTGATGCTGAGGCTGAGGCTGAGGCTGCTGTTGCTGCTGTCGCTGGGTGGGCTGACTCTGTGCCAGAGGTTTGGGCTGTGCTGCTG	GGGAATAGGGTTGCGGTTGACC	63.7	50	22	59.6	59.1	2	0	0	0	0	3	-1.4	3	-1.4	3	CAGCAGCACAGCCCAAACCTC	79.3	181	21	60.3	61.9	1	0	0	0	0	3	0	0	0	0
comp22407_c0_seq1	p6	(GGGGAG)3	18	42	59	64.4	159	82.7	60.6	-3	4	0	-2.8	3	CTGAGAGCCAGGACAGCGATGATAGTCTGGAGGCTTCAGATGGGGAGGGGGAGGGGGAGGAGCTGGAGGAGGCCAGGGTGGCAGGAGGTGGCGGCGAAGGGGGAGGAGGAGGAAAGATGGCGAGGTTAACAGCACTGGGGGGGTTAGGCGGACTGGGCG	CTGAGAGCCAGGACAGCGATG	63.8	60	21	58.7	61.9	1	-1.1	-1.1	3	3	2	0	0	0	0	CGCCCAGTCCGCCTAACCC	73.9	218	19	60.6	73.7	3	0	0	0	0	3	0	0	0	0
comp22433_c0_seq1	p6	(CACCAG)3	18	100	117	69.5	125	81.4	59.7	0	0	0	0	0	CTCGGCTTGTTGGAGGAGGACTATGAGGAGTACGCGGAGCAGAAGCCGCCCGGGCAGTGCACCGATTTCCACTGTCGGGACGCAAACGGCGCGCCTCGCCACCAGCACCAGCACCAGCACCATCC	CTCGGCTTGTTGGAGGAGGAC	58.7	126	21	58.6	61.9	1	-0.9	-0.9	3	3	2	-0.9	3	-0.9	3	GGATGGTGCTGGTGCTGGTG	76.8	250	20	59.3	65	1	0	0	0	0	2	0	0	0	0
comp22727_c0_seq1	p6	(CAGAAC)3	18	128	145	80.9	151	81.5	60	-2.4	3	0	0	0	CGCCTGCGAGCACTTGTCCGAGTACCTGGACATCTACTGGCGAGCCACTCACCTGCCGGGGAACACGCCCCTCAACCCCTCACTGGAGCAGACTCTGCTGACTCCGCCCTCGGCCGTCTCCAGCTTACAGAACCAGAACCAGAACCAGCCG	CGCCTGCGAGCACTTGTCC	76.1	338	19	59.7	68.4	2	-2.8	0	0	3	2	0	0	0	0	CGGCTGGTTCTGGTTCTGGTTC	87.8	488	22	59.7	59.1	1	0	0	0	0	2	0	0	0	0
comp23110_c3_seq1	p6	(ATCTTC)3	18	90	107	75.4	162	74.7	55.3	0	3	0	-2.6	4	GGCGGCGGAATATAGACACTGCTGACTTTTTCAAAAGGAAATAACATTTCCCTGCTCACAAATACATGGAGTCAGACCTTTCTCTGTGTATCTTCATCTTCATCTTCTCGCACCAGATGCCAATCCCCGGCACTTGTTTTTCACTCTAGCCCAGCCACACGT	GGCGGCGGAATATAGACACTGC	79.6	12	22	59.8	59.1	2	-0.4	0	0	4	2	0	0	0	0	ACGTGTGGCTGGGCTAGAGTG	73.2	173	21	60.3	61.9	1	-3.3	0	0	4	3	0	0	0	0
comp23447_c1_seq1	p6	(GGGTGT)3	18	113	130	71.4	134	73.5	54.3	-3.6	5	0	0	0	TGAGAAGACAAGCGGGAAAGCCTTAATCTTCACTCCAACCTCGCCTCGTTATGTAAGTGTCATGCATGTTTTAATGTACAAATTCATGTACTGGATGCACAGTAGAAAACGGGGGTGTGGGTGTGGGTGTGAGA	TGAGAAGACAAGCGGGAAAGCC	68.8	99	22	59.2	54.5	3	0	0	0	0	3	0	0	0	0	TCTCACACCCACACCCACACC	77.1	232	21	60.1	61.9	2	0	0	0	0	3	0	0	0	0
comp23701_c1_seq1	p6	(CAACTC)3	18	70	87	89.2	146	81.4	60	0	0	0	-0.5	3	TTCGTCCTGCTGCTCCTCCTCCCGAGTTGCAGATGTGCGTCTGGAGTTGCCGGGGACTTTCTGACGCGTCAACTCCAACTCCAACTCCAAACGGCGCAGCCGGACTGTGCCGCTCCGGGGCCCGGTTCACACGGAGACCACCACAC	TTCGTCCTGCTGCTCCTCCTC	87.8	229	21	59.7	61.9	1	0	0	0	0	2	0	0	0	0	GTGTGGTGGTCTCCGTGTGAAC	88.5	374	22	59.7	59.1	1	0	0	0	0	2	0	0	0	0
comp23967_c0_seq1	p6	(CTCATT)4	24	22	45	69.8	125	73.9	54.7	-2.8	3	0	-3.9	5	ACATTGCCGCCATCCATCATCCTCATTCTCATTCTCATTCTCATTACGCCTCCTCCAGATCTAATATTCATCGTCTCCTAATCAGTTTCACTGTCGGACCATTCTCATCCTCCACATGGCTGCGC	ACATTGCCGCCATCCATCATCC	88.4	80	22	59.7	54.5	2	0	0	0	0	2	0	0	0	0	GCGCAGCCATGTGGAGGATG	66.8	204	20	59.8	65	1	-5.1	0	0	4	2	-0.5	3	-0.5	3
comp24242_c0_seq1	p6	(GCTGCA)3	18	53	70	73	162	80.3	59.2	-1.7	3	0	0	0	GGGGCTATTGTGGAAGGCGATGTGGAAATCTGTGCTTGGGCCTGGGCCTGGCGCTGCAGCTGCAGCTGCAGCAGAAGCTTTTCCCTCTCCTCCCTCAGCGAGCAGATCTGAGCCTTCAGCTCAGGGATGGTTTTGACCTGCTCCTCCAGCTCTCTGACTCGC	GGGGCTATTGTGGAAGGCGATG	70	49	22	59.7	59.1	1	0	0	0	0	4	0	0	0	0	GCGAGTCAGAGAGCTGGAGGAG	71.9	210	22	60.2	63.6	1	-2.9	-1.1	3	4	3	0	0	0	0
comp24708_c0_seq1	p6	(CAAGGA)4	24	207	230	76.9	234	80.3	59	0	0	0	0	0	GCCCTCGCTATTCCTGTCTTCCTGCTGATTGTCTTTCTGAAACTCACCATGCCGCGGTCCACGGGGGTGCTGGGCAGCAGCCGCCCCTCCTGGGACTATGTGGGCAGCAGCTACCGGGGGACACAGGATGAGACACTGCAGAATCCCTATTGTAGGTTCAGTGGCAAAACACCGCTGACTAAAAAGCCAAGACGCAGAATTGGATCCAAGGACAAGGACAAGGACAAGGAGGCG	GCCCTCGCTATTCCTGTCTTCC	67.7	550	22	58.9	59.1	2	0	0	0	0	3	0	0	0	0	CGCCTCCTTGTCCTTGTCCTTG	84.5	783	22	59.5	59.1	1	0	0	0	0	2	0	0	0	0
comp24836_c0_seq1	p6	(GGTGGA)3	18	54	71	71.1	124	78.3	57.7	-3.1	4	0	-1.4	3	ATGGTGTTGGGGCAAAGGTTGGTGTCTATGCCGGTGGCGGTGGAGGAGGTTCTGGTGGAGGTGGAGGTGGAGCTGTAGCTGGTGAACATGGTGGTTATGCTGGTGGAAGTGGTAGCGGTGAAGG	ATGGTGTTGGGGCAAAGGTTGG	67.8	48	22	59.9	54.5	2	-0.7	-0.7	3	3	4	-0.7	3	-0.7	3	CCTTCACCGCTACCACTTCCAC	76.4	171	22	59.2	59.1	1	0	0	0	0	2	0	0	0	0
comp25822_c0_seq1	p6	(GGGTTT)5	30	38	67	73.8	120	77.5	57.1	0	0	0	-1.4	3	GAAGACGCAGTCAGAGGTGTGGTAGGTGTCGGGGTCAGGGTTTGGGTTTGGGTTTGGGTTTGGGTTTGGATCAGTTCTGTGGGCGTGGTTGGAGATGTGGAGGTTTGGGCGGCGGCTTTT	GAAGACGCAGTCAGAGGTGTGG	71.5	64	22	59.2	59.1	2	-1.1	-1.1	3	3	2	0	0	0	0	AAAAGCCGCCGCCCAAACC	73.4	183	19	60.1	63.2	2	0	0	0	0	4	0	0	0	0
comp26123_c2_seq1	p6	(ACGGAG)3	18	82	99	74.4	133	78.9	58.1	-1.7	3	0	0	0	TCCCTCTCTCACCCTGCTTTCCTCTCTGGTGCCTCTCTTTCATTATCCGGCTGTCTGTGCACAGTTTGAGCCCACGCTGAAACGGAGACGGAGACGGAGACGGCGGCTTCGGAAGAGCTGGAGAATACGCGGC	TCCCTCTCTCACCCTGCTTTCC	77.5	20	22	59.4	59.1	2	0	0	0	0	3	0	0	0	0	GCCGCGTATTCTCCAGCTCTTC	68.1	152	22	59.8	59.1	1	-5.1	0	0	4	2	0	0	0	0
comp26178_c0_seq1	p6	(CTCCAT)3	18	47	64	74.8	164	79	58.3	-3.6	4	0	-1.3	3	GAGTTTGAGGCGGTGGTGGATGGACTTTTAGAAAGTACACCCCAGCCTCCATCTCCATCTCCATCCCCATCTCCATCTCCATCCCCATGCCCATCTCCATGCCCATCTCCATCTCCATCCGTGGTCCCTGCTCAGCCAGAGTTGGACACCTACAGCCAGGCAGA	GAGTTTGAGGCGGTGGTGGATG	81.8	55	22	59.8	59.1	1	0	0	0	0	3	0	0	0	0	TCTGCCTGGCTGTAGGTGTCC	73.2	218	21	59.6	61.9	2	-2.4	-1.2	3	3	2	0	0	0	0
comp26194_c1_seq1	p6	(TTTCTC)3	18	81	98	73.1	159	76.3	56.4	-1.7	3	0	-1.1	3	ACAGCGCGTTGATGTTCCAGACCTCTTCTGTTTCCACCTCGCGTCCCAGTTAGAATGACAAGTTTACCACGACCTTGTGTTTTCTCTTTCTCTTTCTCTTTTCGAGTGAAGCTGAACATTCGTGACGTGTCGCGGCGACTGACGGCAGGAAGAGCAAGC	ACAGCGCGTTGATGTTCCAGAC	66.4	21	22	60.1	54.5	1	-5.1	-1	3	4	2	0	0	0	0	GCTTGCTCTTCCTGCCGTCAG	77.5	179	21	59.8	61.9	1	0	0	0	0	2	-1.1	3	-1.1	3
comp26467_c4_seq1	p6	(CCTCCA)3	18	136	153	80	157	83	61	-0.9	3	0	-0.9	3	AGGGACTGGAACTCGCTGGACACAAACTGGTGGAACTCCAACAGTCCCTCAGGGAACTCGAGGCCAGAGTCTCCCAGCTCAGCACCACCTCCTCTGGGCCTCCCGTGCAGGGAGCCGCCGCCGCCACCGCCACCGCCTCCACCTCCACCTCCACCTC	AGGGACTGGAACTCGCTGGAC	76.8	885	21	59.6	61.9	1	0	0	0	0	3	0	0	0	0	GAGGTGGAGGTGGAGGTGGAG	80.5	1041	21	59.4	66.7	1	0	0	0	0	2	0	0	0	0
comp26517_c1_seq1	p6	(CCTGCA)3	18	100	117	76.8	171	74.2	54.9	-1.9	3	0	0	0	GGAGGGCAGCGGCAAAGTGGTTTATGGTGTTTATCGTCCCCTTACATTTTCCATCTATGACAACTTTGTTCATCAGCAATGTGTCGAGTATTAACGCTGCCTGCACCTGCACCTGCACATGCAATTATTTTTAAACCATTTTGGTCAAACCCTTTGCACCGCTTGACAGAA	GGAGGGCAGCGGCAAAGTG	79.8	2	19	59.6	68.4	1	0	0	0	0	3	0	0	0	0	TTCTGTCAAGCGGTGCAAAGGG	71.8	172	22	59.9	54.5	3	-3.3	0	0	4	3	0	0	0	0
comp26708_c0_seq1	p6	(CGAGGA)3	18	157	174	80.6	178	80.8	59.5	-1.2	3	0	-1.7	3	CAACCTGAAGGGCGGCGATGACCTGGACACGTCGTACGCTGTGCACTGCCAGGCGAGCGTTGTTCGAGGTGTCGAAGACTTCTGCTTCCCGACACACTGTAGTCGAGGAGAGCGCAGACAACTCCTCACACTGGCCAGAAAAGCTCTGCAGCGACTCGAGGACGAGGACGAGGACGAG	CAACCTGAAGGGCGGCGATG	76.7	226	20	59.8	65	1	-1.2	0	0	3	3	0	0	0	0	CTCGTCCTCGTCCTCGTCCTC	86.1	403	21	59.6	66.7	1	0	0	0	0	2	0	0	0	0
comp26830_c1_seq1	p6	(CCGGCC)3	18	79	96	72.2	142	82.3	60.6	-3.4	4	0	-1.2	3	GCGTCGCGTGGGTTCAGTCCGTCGTCTGCTGCTTTACCAGATCCGGTCCATAATCCACATCTCACACCGGCTCTCCCTCCGGCCCCGGCCCCGGCCCCGGACCCGGACCGTTCATCTCCGGTGTCCGCTGCTCGTCTTCTTC	GCGTCGCGTGGGTTCAGTC	64.2	23	19	59.7	68.4	1	-5.1	0	0	4	3	0	0	0	0	GAAGAAGACGAGCAGCGGACAC	87.2	164	22	59.9	59.1	1	0	0	0	0	2	0	0	0	0
comp26839_c0_seq1	p6	(GACCAC)3	18	44	61	75.1	149	80.4	59.4	-1.9	3	0	-1.6	4	CACCGAGGTGCAGATGAATGGCAACACTCACTTCGAGGAGATGGACCACGACCACGACCACGACTCGTCATCGCAGCTCAACATGCGTGGGGTCTTCCTGCACGTGTTGGGCGACGCCCTGGGCTCCGTCATCGTGGTCGTCAATGCGG	CACCGAGGTGCAGATGAATGGC	68.7	58	22	60.2	59.1	3	-3.3	-1.2	3	4	2	0	0	0	0	CCGCATTGACGACCACGATGAC	82.5	206	22	60.5	59.1	1	0	0	0	0	2	-0.5	3	-0.5	3
comp26991_c2_seq1	p6	(AGCTGG)3	18	47	64	63.1	134	80	58.9	-4.2	5	0	-1.1	3	CTGGACCTGGCTCGGACTCTGGCCTCCCAGCAGGCCGCTGTCGAACAGCTGGAGCTGGAGCTGGAGGCGGAGCAGGATGGTGTCAAAAAGGGCCAGAGGGTCTACCAGTTTAGCAAGAGACATGCACTGGAGCA	CTGGACCTGGCTCGGACTCTG	91.1	55	21	60.1	66.7	1	0	0	0	0	2	0	0	0	0	TGCTCCAGTGCATGTCTCTTGC	49	188	22	59.5	54.5	2	-3.3	-1.9	3	4	2	-1.9	3	-1.9	3
comp27030_c1_seq1	p6	(TACACG)3	18	77	94	71.1	143	77.3	57.1	-2.8	3	0	0	3	TCCACCCGCAGCACTACCAGAGCAGCGGCTCCACTCCGGTCAACGGGACGGTGCCTCTGACTCATATCTGAATCTCTACACGTACACGTACACGCACTACAAACCACAACCAAATATTTAAACTCTAGATGTGGGCGCGGGCT	TCCACCCGCAGCACTACCAG	78.5	25	20	59.9	65	1	0	0	0	0	3	0	0	0	0	AGCCCGCGCCCACATCTAG	63.3	167	19	60	68.4	1	-5.1	0	0	4	3	0	0	-1.5	4
comp27315_c1_seq1	p6	(GAAGAG)3	18	99	116	79.6	151	80.7	59.4	0	0	0	-1.1	3	GTCGGTGTCTGAGCAGCATGGCGACGACTACACAGCAGGGCGATGCAGACAGGAAGCACACAGTAACCGACAGCACGGGGGTCGGCTCTCGTGCACGAGAAGAGGAAGAGGAAGAGCTGCAGGTACGGGAGCAGGAAGACCGACGCCCACA	GTCGGTGTCTGAGCAGCATGG	77.3	3	21	59.5	61.9	2	-1.1	0	0	3	2	0	0	-2.2	4	TGTGGGCGTCGGTCTTCCTG	79.6	153	20	60.2	65	1	0	0	0	0	3	0	0	0	0
comp27767_c1_seq1	p6	(GAGGAA)3	18	73	90	70	143	80.1	59.2	-4.2	5	0	-2.2	4	GAGCGTCGGGGTGGAGAAGGTGCCAGCAGGCGGGAGGGTCTCCTCCCTTAACCCCGATCACCTGAAGCCCATGAGGAAGAGGAAGAGGAAGGAGTACCTGAGTCCGTCTGAGGAAGACTCCGACATGGAGGGCACGGATGAGA	GAGCGTCGGGGTGGAGAAGG	72.5	29	20	60.3	70	2	0	0	0	0	4	0	0	0	0	TCTCATCCGTGCCCTCCATGTC	74.8	171	22	60.1	59.1	1	0	0	0	0	3	-0.5	3	-2.2	4
comp28039_c2_seq1	p6	(TCTCTT)3	18	154	171	80.5	212	78.8	58	-1.4	3	0	-0.5	3	GGCTGGGCTCTTTGGTGAACTCTTCTTCCTCCGGCTTTCCTTCAGCGGCCACGTGTGTGTGTCATATGTGATCGTCTCACATGCATAAGGGGGCATCCCTTCTGATTGCGATTCCAGCCCCATGATTTTCTGGATGGTGTGTCTGCGAGCGTCTCTCTTTCTCTTTCTCTTCATGCCCATTCTCTTGAGGCTGCAGAAGATGGAGCCGCCGC	GGCTGGGCTCTTTGGTGAACTC	81.4	333	22	59.7	59.1	1	0	0	0	0	3	0	0	0	0	GCGGCGGCTCCATCTTCTG	78.3	544	19	59.2	68.4	1	0	0	0	0	2	0	0	0	0
comp28066_c0_seq1	p6	(GCTGGA)3	18	93	110	75.1	179	80.6	59.4	-1.7	3	0	-1.1	3	GAAGGAGGAGGAGGAGCAGGTGCAGAGGGAGCTGGGACTCTGTTTGCAAAGGGGATGTTGAACTGGTGTCTCCCTCTCGAGGATATCTCCTCGCTGGAGCTGGAGCTGGAGTCGCTGTCATGGCCACATTTAAGAGAGAGCACCTGGGCCGAGGTGGCCGACATCCTCAGCCGACCGGA	GAAGGAGGAGGAGGAGCAGGTG	84.5	9	22	59.8	63.6	1	0	0	0	0	2	0	0	0	0	TCCGGTCGGCTGAGGATGTC	66.4	187	20	59.4	65	1	-4.2	-1.3	3	4	2	0	0	0	0
comp28223_c0_seq1	p6	(TCTCTA)3	18	68	85	61.2	171	74.9	55.2	-2.8	3	0	-2.3	5	GGCAAGCGTTATGCACAGAGTGCATAGGAAAGCTAATGTTGAGGAAACGGCTTTGTACAGCTGATCTTCTCTATCTCTATCTCTATATACACGAGTAGCAGCACAGATGTTCCTATAGGGGGCGTCTTCTTCTGTGGCTAAAAGCTTTAAGTGGTTATCGGTGGGCGGCTA	GGCAAGCGTTATGCACAGAGTG	52.2	34	22	58.8	54.5	1	-3.3	-1.9	3	4	2	-1.2	3	-1.2	3	TAGCCGCCCACCGATAACCAC	75.4	204	21	60.4	61.9	1	0	0	0	0	3	0	0	0	0
comp28275_c0_seq1	p6	(CCTCAT)3	18	92	109	73.7	183	76.4	56.4	-2.4	3	0	-1.2	3	GGTTCTGGCCCTAGCACAATGGGAGGTGGATTTAAGATTGTATAGTTGTCTAAATCATGGTTCACAGCACAGAAAGGTCGTAGCATTCCTCCCTCATCCTCATCCTCATCACCAAGGTCCTCCTCAAACAGGAAGTTGGTAATTCTCTGTCTCCTGCGTAGAGCCTTGTCCATGCGGCGTGTG	GGTTCTGGCCCTAGCACAATGG	67.5	10	22	59.6	59.1	2	-4.3	0	0	4	3	0	0	0	0	CACACGCCGCATGGACAAGG	82.1	192	20	60.3	65	2	-2.2	0	0	4	2	0	0	0	0
comp28555_c2_seq1	p6	(CAGACC)3	18	99	116	84	140	77.6	57.4	0	0	0	-0.5	3	GATCACAGACGCCACGCAGAAGAAATCCCCCAACAAGACAGACGTGAAGGAGAAGAACACAGGACGCCGTCGATCCACCTCTAGGAGGAAATCTAACACAGACCCAGACCCAGACCCTGAACCCGAACCCGAACCTGAAC	GATCACAGACGCCACGCAGAAG	85.1	3	22	60.2	59.1	1	-1.9	0	0	4	2	0	0	0	0	GTTCAGGTTCGGGTTCGGGTTC	80.5	142	22	59.8	59.1	1	0	0	0	0	3	0	0	0	0
comp28725_c0_seq1	p6	(CTGGTT)3	18	87	104	74	200	81.9	60.6	0	0	0	-0.5	3	CCCGACACGCAGCATGACAAGTCCGACACACACACACAAGCTCGTTGGCGTCGCAAGGCACGGCGCTGCGCTATGTCCGTCCGGGCCTGGTTCTGGTTCTGGTTCCGGCCCGGCGCCTCGGCACACGGGCGTACTATCGATGGACAAGCCGCAGATTCAATATGATGATCCGAGGGTCCATCGGCTGGATTTGTGGCTGC	CCCGACACGCAGCATGACAAG	76.4	15	21	60.4	61.9	1	-2.2	0	0	4	3	0	0	0	0	GCAGCCACAAATCCAGCCGATG	67.3	214	22	61	59.1	1	0	0	0	0	3	-0.3	3	-0.3	3
comp28791_c1_seq1	p6	(TCCTCA)3	18	91	108	72.7	152	80.5	59.3	-3.6	4	0	-1.1	3	GCCTTCGCCTCAGCAGCAGGGGGCACTGCAGCTGAAGAAACCAGTCTGGCAGCTTCCTCCTGGGGCTCCACTGGGCCCTCGACTCCTCCTTCCTCATCCTCATCCTCATTCTCCAGGTCTAGCGGAGGCTGTCTTTGTGCCACAGTGTGCCT	GCCTTCGCCTCAGCAGCAG	76.7	11	19	59.4	68.4	1	0	0	0	0	2	0	0	0	0	AGGCACACTGTGGCACAAAGAC	72.1	162	22	59.9	54.5	1	-2.7	-1.2	3	4	3	0	0	0	0
comp28926_c1_seq1	p6	(ATTTTT)3	18	103	120	77	159	72.2	53.4	-2.5	4	0	-0.8	3	TGACTTGGACCCAGAGCAGGAGATACAGAAGCAGTTTAGCGTCTTGCAAACTTATACGATGTCATCTTGACAGTGAGGAACCACGAAAGGACAAAAAGTCTGATTTTTATTTTTATTTTTTTTCGTATCACGGAAAACAACTGCTGTACGTGACGGTGT	TGACTTGGACCCAGAGCAGGAG	78.8	122	22	59.7	59.1	1	-1.4	0	0	3	3	0	0	0	0	ACACCGTCACGTACAGCAGTTG	75.1	280	22	59.4	54.5	1	-3.3	0	0	4	2	0	0	0	0
comp29264_c0_seq1	p6	(CAGGGT)3	18	73	90	71.3	188	81.2	60	-3.1	4	0	-2	4	ACGCCCTCGCCTGCATCTCAGTGGCCTTGGTGTTCAGCTCATTAGTGCCCCTCAGCTGGAAGAGCCTGGCACCAGGGTCAGGGTCAGGGTTCACCATGCCTGGACGACCTGTGCCGCCCGCAAAGATGACGAGTTTGCCTTTGAAAATGGCCAGGAAGTGGCGAGGCTCCTTCCCCATCACCACCCTG	ACGCCCTCGCCTGCATCTC	72.7	29	19	60.3	68.4	1	-3.3	0	0	4	3	0	0	0	0	CAGGGTGGTGATGGGGAAGGAG	72.3	216	22	60.3	63.6	1	0	0	0	0	4	0	0	0	0
comp29364_c2_seq1	p6	(GTGACA)3	18	32	49	69.8	163	77.1	57.2	0	0	0	-1.4	3	CGTCTACAGGGGAGGCGAACCGACATGTACCGTGACAGTGACAGTGACAAACGCTATGTGGAAAGAATGCGCAAAGAGAAAGTAGGAGATGACAGCAACACAAGCGTGACTCTGGGTTTAAGTCGACACCGACAATGTGTCTCACTCCCATGCTCACCTGCCC	CGTCTACAGGGGAGGCGAACC	71.4	369	21	60.4	66.7	2	0	0	0	0	4	0	0	0	0	GGGCAGGTGAGCATGGGAGTG	64.4	531	21	61.2	66.7	1	-2.2	0	0	4	3	0	0	0	0
comp29370_c0_seq1	p6	(GCAGGA)3	18	25	42	83.5	136	79.1	58.4	-1.7	3	0	-1.7	3	AAGGTTGGAGCGACGGTTGTTGTGGCAGGAGCAGGAGCAGGAATCGTCATCGCTTCTGTCATGTCCTCTCCTGCGTCGAACGTGTCACCACGAGCAACTTTCTTGGGGCAGACGGTGTCGAAGTCGCCGCAGCAGC	AAGGTTGGAGCGACGGTTGTTG	91.1	77	22	59.9	54.5	1	0	0	0	0	2	0	0	0	0	GCTGCTGCGGCGACTTCG	81.1	212	18	60	72.2	2	0	0	0	0	2	0	0	-1.7	3
comp29467_c0_seq1	p6	(CCCGGT)3	18	85	102	67.4	178	85.4	62.9	-4.3	4	0	-0.5	3	GACAGGGCCAGCAGAACAAGTGGCCGCACATGCTGATGACCGCGTCCCGGGCAGTGTCCAGACAGATGTTGCACTCGAAGGTGGCCCGGTCCCGGTCCCGGTCGCCCTCCCCGCCGCCGCCCGGCCCGTCGCGGTCGTTGCTGCTCTCCCCGGCCGAGAATCCTCCTCTGCTGGCCGG	GACAGGGCCAGCAGAACAAGTG	69.3	17	22	60	59.1	1	-4.3	0	0	4	3	0	0	0	0	CCGGCCAGCAGAGGAGGATTC	68.4	194	21	60.7	66.7	1	-4.3	0	0	4	2	0	0	0	0
comp29665_c2_seq1	p6	(TCGTGT)3	18	31	48	70.2	133	82.3	60.6	-2.8	3	0	-2.3	3	TCGCCATTTGGAGCATGTACCGTCGCGTGCTCGTGTTCGTGTTCGTGTTCGCGGCCGCGCTCCCGGCGCCGTGGTAGCGATGTGGGCGACGCTCAGCGCGCGAGGCTCGGACAGAAATATCCCGCTGCCGTGG	TCGCCATTTGGAGCATGTACCG	69.4	104	22	59.6	54.5	3	-2.2	-0.5	3	4	3	0	0	-1.9	4	CCACGGCAGCGGGATATTTCTG	73.2	236	22	60	59.1	1	-0.4	0	0	4	3	-1.1	3	-1.1	3
comp29712_c0_seq1	p6	(GGACCT)3	18	100	117	83	122	78.6	58.2	-1.2	3	0	-1.2	3	TTCCTCGTCCGTCCAGCACTGTGGCGTTCACTGTGGCGCCCACATACTCCTCTGACACCATGTTTCTGTCAGAGCGAGCTGCCGACACAGAACCTGTCAGGACCTGGACCTGGACCTTGACG	TTCCTCGTCCGTCCAGCACTG	84.7	2	21	60.3	61.9	1	0	0	0	0	2	0	0	-1.1	3	CGTCAAGGTCCAGGTCCAGGTC	81.4	123	22	60.6	63.6	1	0	0	0	0	2	0	0	0	0
comp29730_c0_seq1	p6	(CGCCAC)4	24	99	122	74.3	169	82.6	60.8	-1.9	3	0	-0.9	3	AGTACCCTCGGCCCGTTCAACGTCTCACTGATCAGCGGCCCTCTGAACGTCGCCGACCCGTCCAGCAACGTCCCGACCACACCATCCCCGGCCACGAACGCCACCGCCACCGCCACCGCCACACCATCAGGAGCCAGTAGTGTTCTCCTCTCCCACGCTTTGCTTCTCC	AGTACCCTCGGCCCGTTCAAC	68.4	3	21	60.3	61.9	1	-4.3	0	0	4	3	0	0	-0.6	3	GGAGAAGCAAAGCGTGGGAGAG	79.5	171	22	59.6	59.1	1	0	0	0	0	3	0	0	0	0
comp29998_c1_seq1	p6	(GCGGCA)3	18	85	102	74.7	128	81.9	60.2	-3.4	4	0	-1.4	3	CTTGGTCCAGTCGCAGCTCACCGGTGTGTGTGTGGGACTGCGTGTTGGGTGTGTGCGCATTATGTGTGTGAGGGGTGCGTGTGTGCGGCAGCGGCAGCGGCAGGGCCGGGTGTGGAGCCAGCGGAGGT	CTTGGTCCAGTCGCAGCTCAC	72.8	17	21	59.5	61.9	1	-1.4	0	0	3	2	0	0	-2.9	4	ACCTCCGCTGGCTCCACAC	81.5	144	19	59.8	68.4	1	0	0	0	0	2	0	0	-1.4	3
comp30063_c0_seq1	p6	(CGAGGA)3	18	229	246	79.9	250	78.4	57.8	-1.7	3	0	-1.2	3	TTCCGACTCCCAGGGTCATTCCTTTGGAAATAACCAGACCTGTGTGAATAATATTTCCGGGGTCTCTACGTATAGAAACTGTTTTCATGGGAGCGAGACCTGTTGGCAATTCTCACCTGGTAATCCAACCAACGGAGGCTTGAACAGGATGCGTGGACACTTGACCCGAGACCTTGAATGTGAAAGAAACTCCGACAGCTGTGGAGACGTCATGGATCCCCTGGCAGGCGAGGACGAGGACGAGGACGAG	TTCCGACTCCCAGGGTCATTCC	74.7	193	22	59.7	59.1	2	-1.9	-1.1	3	3	3	0	0	0	0	CTCGTCCTCGTCCTCGTCCTC	86.1	442	21	59.6	66.7	1	0	0	0	0	2	0	0	0	0
comp30206_c1_seq1	p6	(TGTCAC)3	18	86	103	70.4	125	77.1	57.1	-3.1	4	0	-1.2	3	TGACCGTAGTGGTGACCTGCTGCGGCGTAGTTTGATGCTGCAGCGTGTTGTTGGCGGGTTTCACAGTGGACGAAGTGACATGATGTGTCACTGTCACTGTCACCCTACTGGGGTGGACAGCACTT	TGACCGTAGTGGTGACCTGCTG	72	16	22	60.3	59.1	1	-1.4	-1.4	3	3	2	0	0	0	0	AAGTGCTGTCCACCCCAGTAGG	68.9	140	22	59.9	59.1	2	-1.2	-1.2	3	3	4	0	0	0	0
comp30328_c0_seq1	p6	(GCTCCT)3	18	99	116	76.5	186	82.1	60.5	-4.1	5	0	-1.9	3	ACCAGCGTCCTCCTCTCCTTTGCTGGCGTCAATCTTGCCGCCATCTCCGCCGTTGTCCTGGGAATCCTGGGAGTCCTGGGACTCGCCGCCACCCATCAGCTCCTGCTCCTGCTCCTGTTCCTGCTCCTGCTCAGCTCCGTTCTGCTCCTCCTCCCCCTCGTTACCGTTCTGCTCCGAGGTCTCCAT	ACCAGCGTCCTCCTCTCCTTTG	82.3	3	22	60	59.1	1	0	0	0	0	3	0	0	0	0	ATGGAGACCTCGGAGCAGAACG	82.1	188	22	60.1	59.1	2	-0.9	0	0	3	2	0	0	0	0
comp30437_c1_seq1	p6	(CTCTCA)3	18	57	74	63.7	121	76	56	-3.1	4	0	-0.6	3	TCATCACCTCACTGCCACGTTCAGGGACTTGCCCAAAATAGGACACCTCCTCATCGCTCTCACTCTCACTCTCACCTTGTTCCTCGTTTCTAACTTGAGGGTTTTCAGCACCCTCTGGGGC	TCATCACCTCACTGCCACGTTC	61.8	45	22	58.9	54.5	1	0	0	0	0	2	0	0	-3.3	4	GCCCCAGAGGGTGCTGAAAAC	62.5	165	21	59.6	61.9	1	-1.9	-1.9	3	3	4	0	0	0	0
comp30450_c1_seq1	p6	(ACAGCA)3	18	46	63	78.9	187	77.8	57.5	-1.7	3	0	-1.7	3	AGAGGGCGATGAAGAGCTACGGCAGCCACGGCAGCCACAGCAGCCACAGCAACAGCAACAGCAGACTTCCACAGCTGCACTACAGCAAGACTCAGACAAAAAGAAGAAGAAAAAGAAGGAGAAGAAAATGAAGAAGAGGAAGAGGGAGAGGAAGGAGTCGGACAGCGACAGCAGCAGCAGCAACAGT	AGAGGGCGATGAAGAGCTACGG	72.1	711	22	59.9	59.1	3	-2.9	0	0	4	3	0	0	0	0	ACTGTTGCTGCTGCTGCTGTC	90.8	897	21	59.9	57.1	1	0	0	0	0	2	0	0	0	0
comp30553_c0_seq1	p6	(GTTACC)3	18	100	117	76.4	141	79	58	-1.7	3	0	-1.7	3	AGTCGTCTGGAGGCTGCTGAGCTCGGCAGTCAGCCGGTCGGCCTGTTCCTGCAGCTGGTCCACTTGAAGCCTGCTTTCCTTCAGGTCCTCCTTAGTCCGGTTACCGTTACCGTTACCATCCTTGTATCGCTCCAGTTCGCT	AGTCGTCTGGAGGCTGCTGAG	88.9	2	21	59.7	61.9	1	0	0	0	0	2	0	0	0	0	AGCGAACTGGAGCGATACAAGG	70	142	22	58.8	54.5	2	0	0	0	0	2	0	0	0	0
comp30645_c0_seq1	p6	(GACGAA)3	18	190	207	91	214	82.8	61	0	0	0	0	0	ATCTCCTCGCTGCTGCTCCTCCTGGCCTTTCCCCTCGCGAGAGGGCGCTACAGTGACGACGACAGCGAGGACATAGTGGACTTCGACGACAATGACTTCGCCGAGTTTGAGGACATGAACGACGAGCAAGCGGCGGAGACGGAAACCGCCCCGCCGCCTCGTGCCTCGCAGACCTCGCAGCCCGAGGAGGACGAAGACGAAGACGAAGCCACCG	ATCTCCTCGCTGCTGCTCCTC	89.3	171	21	59.8	61.9	1	0	0	0	0	2	0	0	0	0	CGGTGGCTTCGTCTTCGTCTTC	90.8	384	22	59.9	59.1	1	0	0	0	0	2	0	0	0	0
comp30661_c0_seq1	p6	(AAGAAA)3	18	57	74	64.2	121	73.3	54.1	-5.1	5	0	-0.5	3	AGCTTAATGGTGGCGAGGTGTCTGAAAGTCCTGAACCAGATGTTAAACCCATAAAGAAGAAAAAGAAAAAGAAACCCAATGGTGACGCTGAGGAAGCGACTGATGCAGTTTCCACCGAGGG	AGCTTAATGGTGGCGAGGTGTC	67.8	45	22	59	54.5	1	-2.9	0	0	4	2	0	0	0	0	CCCTCGGTGGAAACTGCATCAG	65.3	165	22	59.6	59.1	1	-3.3	0	0	4	3	-1.1	3	-1.1	3
comp30721_c1_seq1	p6	(CACCGG)3	18	138	155	85.9	187	86.8	63.7	-1.2	3	0	0	0	CTGTGCCTGGTGGTGCTGTGGCAGATCTACACCGAGGAGCCGTGCGCCGCCGCGGCCGACGCGTCGCCGAGCGCCGCCGAGTACCAGGGCTTCTCCTTCCAGTCCGCCGAGGAGCAGGTGAGCGCCGCCCCGACTGCCACCGGCACCGGCACCGGCCCCGGCGAGGACCAGACCTCCAGCACCTCCG	CTGTGCCTGGTGGTGCTGTG	84	407	20	59.5	65	1	0	0	0	0	2	0	0	0	0	CGGAGGTGCTGGAGGTCTGG	87.2	593	20	60	70	2	0	0	0	0	2	0	0	0	0
comp30754_c0_seq1	p6	(AGGTTC)6	36	80	115	78.9	135	77.7	57.4	-4.7	5	0	-0.5	3	CAACCTCCTCGCTGCTGCTTCCTGCCTCAGTGCCGGTGACTTCAGCTTCAACATCTCTTTCTGGCTCCTGGAGGTCTGAAGGTTCAGGTTCAGGTTCAGGTTCAGGTTCAGGTTCAGACGCCTCCATCGGTTCCT	CAACCTCCTCGCTGCTGCTTC	84.2	22	21	59.8	61.9	1	0	0	0	0	2	0	0	0	0	AGGAACCGATGGAGGCGTCTG	90.9	156	21	60.1	61.9	1	0	0	0	0	2	0	0	0	0
comp30795_c1_seq1	p6	(GCGTGG)3	18	91	108	71.9	188	80.1	59	-1.4	3	0	-1.3	3	TCCGCCGTGGGACAGTCGGGACACTCGCGCACGATGGCGAGATCGGGAACTTCGCGAAGTACGCAGGAGTAGCTCTGAAGTTTGACCTGAGCGTGGGCGTGGGCGTGGGCGGATACCTCACACTCTCCGTACACCGGAACTTCAGAAATATCTCTGACTTGACACTGTTTCCACGGTTTCCTGCTGGT	TCCGCCGTGGGACAGTCG	67.4	11	18	59.5	72.2	2	-1.3	-1.3	3	3	3	0	0	-1.1	3	ACCAGCAGGAAACCGTGGAAAC	72.6	198	22	59.6	54.5	1	-1.4	-1.4	3	3	3	0	0	0	0
comp30946_c0_seq1	p6	(GTGGAC)4	24	89	112	68.1	133	77.6	57.2	-2.5	4	0	-1.9	3	ACGTGAGAGGGACAAGGAGGAGGACATCAAGAGCAGGAGACACACTTACTTTGAGAAACCTCGAGTGGACGAACTCCAGGTCGTGGATGTGGACGTGGACGTGGACGTGGACGTTGACACAGGTCCTGGATCG	ACGTGAGAGGGACAAGGAGGAG	67.1	13	22	59.2	59.1	1	-3.3	0	0	4	3	0	0	0	0	CGATCCAGGACCTGTGTCAACG	67.4	145	22	59.3	59.1	2	-2.9	-1.1	3	4	2	0	0	0	0
comp31146_c0_seq1	p6	(TGGTTC)3	18	83	100	64.9	129	75	55.3	-1.3	3	0	-1	3	GCGTCGGTGCGAAGGACAAAGATAAAAACTGTGCGGTTTCCTAGCAACAGACGTCGAGGAACGAGAGAAACTAACGACCTCATGGTTCTGGTTCTGGTTCTAGAGAAGCTTCAGGGAGTGATGGCACAT	GCGTCGGTGCGAAGGACAAAG	67.7	19	21	60.6	61.9	1	-1.7	-1.7	3	3	3	0	0	0	0	ATGTGCCATCACTCCCTGAAGC	60.6	147	22	59	54.5	2	-1.2	-1.2	3	3	3	-0.8	3	-0.8	3
comp31171_c0_seq1	p6	(CATCAA)3	18	86	103	70.8	157	77.8	57.4	-1.1	3	0	-3.8	4	CAAGCGTCAGCGTGCCAGAGTCCAGGGCTCCTGGGCCAAACAACTCCCAAAACACACAAGACCAGCAGGGACTGTTTCAAACAACCATCAACATCAACATCAACCTCAAAATGCCAACCCGGCCCCCAGCTCTTGGGGATTTGGGCCACAGAACACA	CAAGCGTCAGCGTGCCAGAG	91.1	120	20	60	65	1	0	0	0	0	2	0	0	0	0	TGTGTTCTGTGGCCCAAATCCC	64.9	276	22	59.3	54.5	3	-4.3	0	0	4	3	0	0	0	0
comp31381_c1_seq1	p6	(GTGGCC)3	18	40	57	76.3	141	83.9	61.7	-5.1	5	0	-0.9	3	GGAGCCGACGAAGCCTTGTGGTTTCTGGCCAGAGCCCGAGTGGCCGTGGCCGTGGCCGTGATAAAGAGCAGGCCCGCGGGCATGAGCGGCTGCGAGCACGCCGAGGCTCTGGGCCGCCAGCTGAGGAGCGAGGACGAGAGC	GGAGCCGACGAAGCCTTGTG	83.4	62	20	59.4	65	1	0	0	0	0	2	0	0	-0.5	3	GCTCTCGTCCTCGCTCCTCAG	90.2	202	21	60.2	66.7	1	0	0	0	0	2	0	0	0	0
comp31518_c0_seq1	p6	(TGCTCC)3	18	38	55	77.8	131	80.4	59.2	-2.8	3	0	-1.2	3	ACGCTGCCTCCTCCTCACTGAGAGCGCCTCTGTGTGTTGCTCCTGCTCCTGCTCCAGAGTGACTAGGCCCGACCAAGCCCCGAGTTGGATTTGCTCTCTCGCCTGGGCCGGGAAGTCTGTTCTGGTCGCAC	ACGCTGCCTCCTCCTCACTG	84.9	64	20	59.6	65	1	0	0	0	0	2	0	0	0	0	GTGCGACCAGAACAGACTTCCC	74.3	194	22	59.5	59.1	3	0	0	0	0	3	-0.5	3	-0.5	3
comp31600_c0_seq1	p6	(CAGAAC)3	18	107	124	88.2	140	78.5	58.1	-1.4	3	0	0	0	CCTCGTCACCTCCTGGCTCTTCATCCAGCACTCCATGATCTACTTCTTCCACCACTACGAGCTTCCTGCCATCCTGCAGCAGATCCGCATCCAGGAGATGCTGCTGCAGAACCAGAACCAGAACCAGGACCAGGACCAGG	CCTCGTCACCTCCTGGCTCTTC	87.3	240	22	60.4	63.6	1	0	0	0	0	2	0	0	0	0	CCTGGTCCTGGTCCTGGTTCTG	89.3	379	22	60.3	63.6	1	0	0	0	0	2	0	0	0	0
comp31815_c1_seq1	p6	(TATATG)3	18	73	90	76.3	160	71.6	53.2	0	0	0	-1.9	3	TCAGGCATGGCAGTGTGTTGTGCACACAAAAACAACAACAACTCAAAAAACCCCAAAAAATAATAATATATATATATGTATATGTATATGGAATTCACCACGTCAGAACTCAGACCCTGAAATGCTCAACACGATGAAGCAAAACCTTCCACGACCCCTC	TCAGGCATGGCAGTGTGTTGTG	78.1	29	22	59.9	54.5	1	-2.2	0	0	4	3	0	0	0	0	GAGGGGTCGTGGAAGGTTTTGC	72.7	188	22	60	59.1	2	0	0	0	0	4	0	0	0	0
comp31846_c0_seq1	p6	(TCCAGG)3	18	63	80	73.7	142	82.6	60.8	-1.3	3	0	-2.5	4	CAGTTCCCTCCAGAGCCTCCTCGGTGCCCTCCGCCCCTGTGGCCTCCCCCCCCTCCCTGGTATCCAGGTCCAGGTCCAGGTCTCCAGCCCTCATCTCCTCTGCCGTGAAAGTCCTGGCCTCCGTCAAAGTCCTGTGGTCCGC	CAGTTCCCTCCAGAGCCTCCTC	73.9	39	22	59.8	63.6	1	-0.9	0	0	3	3	-0.9	3	-0.9	3	GCGGACCACAGGACTTTGACG	74.1	180	21	59.7	61.9	2	0	0	0	0	3	0	0	0	0
comp31925_c0_seq1	p6	(ACTTTG)3	18	97	114	72.2	180	77.3	57	-2.3	3	0	-0.9	3	CCGTCGGTGCAACTGTGGAGTTCACCGTGGGTGACCAGCCAATAAACAGCTTCCGTATGATTGAGAGGCATTACTTCCAGGGGCGCCTTCTCAAGAACTTTGACTTTGACTTTGGCTTTTGCATCCCCAACAGCCGCAACACATGCGAACACATTTACGAGTTTCCACAGCTTCCCGAGG	CCGTCGGTGCAACTGTGGAG	72.1	5	20	59.4	65	1	-3.3	0	0	4	2	0	0	0	0	CCTCGGGAAGCTGTGGAAACTC	69.5	184	22	59.2	59.1	1	-2.9	0	0	4	3	0	0	0	0
comp31942_c1_seq1	p6	(GCTGTG)4	24	176	199	81.6	224	82	60.4	0	0	0	0	0	AGGCCGGTGACGTACATCTCCATCCCGTCATTGAAGGTGAAGATGGTGGTGGTGCTGGCGCTGTTGGCCCCTTGTTTCACATCGCTGATGGTCTCATAGAAGTTTTCCCCACCAGGCAGGCCTCTTACAGGCGGGGCGGGGGGGTCTGAGCCCTGAGGCGCCGCTGGTGCTGCTTGCTGTGGCTGTGGCTGTGGCTGTGGCAGTTGTTGCTGCTGCTGTTGCTG	AGGCCGGTGACGTACATCTCC	72.4	2289	21	59.8	61.9	2	-4.3	0	0	4	2	0	0	0	0	CAGCAACAGCAGCAGCAACAAC	91.2	2512	22	60	54.5	1	0	0	0	0	2	0	0	0	0
comp32057_c2_seq1	p6	(CCCCGT)3	18	46	63	76.3	144	81.1	59.9	-2.2	4	0	-1.1	3	TCTCGGCGGGTCAGAAGAATCCCGTTGAAACCCAAACCCCCCGTCCCCCGTCCCCGTCCCCGTCCCCCGTCAGGTGACGACACCGAGTCCAGTTCTGCGGCGATGTGTGACTTGGTCTGCTTTTCAGTGCCTCTCTGCTGCCCT	TCTCGGCGGGTCAGAAGAATCC	80.3	56	22	60.1	59.1	2	-0.6	-0.6	3	3	3	0	0	0	0	AGGGCAGCAGAGAGGCACTG	72	199	20	59.9	65	1	0	0	0	0	3	-1.1	3	-1.1	3
comp32078_c4_seq1	p6	(CCCATG)3	18	98	115	74.6	145	82.4	60.7	-1.4	3	0	-2.5	4	CATGGTGACTGGCGTGGTTCCTGCCGGACCTGTCTGCCTGGCCTGCCCCATGGGTCCACCTGCTGGTCCCATCTGCCCTGGTTTGGCCTGCCCCTGACCCATGCCCATGCCCATGCCTTGACCCTGGGTTGGGGTCTGCTGCTGA	CATGGTGACTGGCGTGGTTCC	82	4	21	59.7	61.9	2	-2.2	0	0	4	2	0	0	0	0	TCAGCAGCAGACCCCAACCC	70.3	148	20	60.1	65	3	0	0	0	0	4	0	0	0	0
comp32142_c1_seq1	p6	(CTGGTT)3	18	98	115	70.3	139	79.5	58.6	-0.9	3	0	-2.8	4	CCAGCGGAGGCCATTGTGTCTGGGACAGGGGCGGCTGCAGAAGCCCCCAGGGGTCCTGACCTGACACACCATAACTGTGAGTCACACCAGTACTGAACTGGTTCTGGTTCTGGTTCTGGAGGTGTGGGTGAGACGTGGT	CCAGCGGAGGCCATTGTGTC	68.7	4	20	59.4	65	1	-4.3	0	0	4	2	0	0	0	0	ACCACGTCTCACCCACACCTC	72.2	142	21	59.8	61.9	1	-3.3	0	0	4	3	0	0	0	0
comp32175_c3_seq1	p6	(ATGGGT)3	18	86	103	68.1	120	77.5	57	-1.3	3	0	0	0	TGACTTCACACCCTCCTTTGCCAATCTTGGCCGGCCTGGCATGGGAGGAGGAAATAGAGGACCACCTCCAGGTATGGGAATGGGAATGGGTATGGGTATGGGTATGGGAGTCGGAGGTCC	TGACTTCACACCCTCCTTTGCC	61	16	22	58.8	54.5	3	-0.8	0	0	3	3	0	0	0	0	GGACCTCCGACTCCCATACCC	69.6	135	21	59.2	66.7	3	-1.3	-1.3	3	3	3	0	0	0	0
comp32196_c4_seq1	p6	(CTGAGG)3	18	89	106	68.9	154	80.3	58.9	-2.4	3	0	-2.4	3	AGGGCTGTACTGGCTTAATGGCCTCCCAAGGCTTCTCAAGAGGCTCAGCAGAGGTGAGGGCCACTCTGGCACTGGCCTTTGAGAGCATCTGAGGCTGAGGCTGAGGCTGGACCTGTGTCTGAGGCTGAGGCTGCAGATGAGGCGGCGTTGGAAG	AGGGCTGTACTGGCTTAATGGC	59.2	13	22	58.7	54.5	3	-1.9	0	0	4	3	0	0	0	0	CTTCCAACGCCGCCTCATCTG	90.5	166	21	59.9	61.9	1	0	0	0	0	2	0	0	0	0
comp32324_c2_seq1	p6	(GCCCCG)3	18	83	100	63	142	86	63.1	-5.2	5	0	0	0	ACCCCGGCCCCATGTCACTTACTCCCCTGTGGTCCGTAAGGCCATGCCCGCGCCACCTGCGGGGCCCCAGGGCAGACCCCCAGCCCCGGCCCCGGCCCCGGCTGCGGCCCCTCGCCGCTTTTCTCCTGAGCCTCCCCAAGCC	ACCCCGGCCCCATGTCAC	59.5	19	18	59.4	72.2	1	-4.3	0	0	4	4	0	0	0	0	GGCTTGGGGAGGCTCAGGAG	72.1	160	20	60	70	1	-0.9	0	0	3	4	0	0	-0.9	3
comp32347_c0_seq1	p6	(AGGAGC)3	18	179	196	84.4	198	80.9	59.8	0	0	0	0	0	CTGCCTCTCCTCTCCCGTTGGAGGAGCTGAGCTTGCCATTAACTTGGGCTGTTGCAGCCTTGCTGGCGAGGTGTGATATCCTGGGCTTTTTGTTGACAAGAGGGTCAATGAAGTCAGCAGCAGGCCGTTTCTGAGAGGGCGAGCTGCTGGCCAGCTCTTTGGGCGGGCTCTCCGGTGGAGGAGCAGGAGCAGGAGCAG	CTGCCTCTCCTCTCCCGTTGG	79.7	3545	21	60	66.7	2	0	0	0	0	3	0	0	0	0	CTGCTCCTGCTCCTGCTCCTC	86.4	3742	21	60.4	66.7	1	0	0	0	0	2	0	0	0	0
comp32349_c4_seq1	p6	(GAGGTC)3	18	63	80	76.4	130	78.7	58	-1.9	3	0	-1.7	3	GACGTTGAGGTCGAGGTTGTGGTTATCCTGTCGAGGTCAAGGTCGAGATCGAGGTTGAGGTTGAGGTCGAGGTCGAGGTCGAGGTTGTCGTTATCCTGTCGCCTGCCGGTCTCGTCTCCTCGTCCACTCG	GACGTTGAGGTCGAGGTTGTGG	69	224	22	59.5	59.1	2	-3.3	-1.1	3	4	2	0	0	0	0	CGAGTGGACGAGGAGACGAGAC	90.1	353	22	60.2	63.6	1	0	0	0	0	2	0	0	0	0
comp32385_c0_seq1	p6	(AAGGAC)3	18	86	103	62.8	123	79.7	58.9	-5.5	5	0	-4.1	5	CAAGGACCGGGAGCGAGACCGGGAGCGTGATCGTGACCGTGGGAAAGATCGGGGCAGGGACAGAGACCGTGACAGGGAAAGGGAGAAGGACAAGGACAAGGACAAGGGCAGAGATCGTCGGGA	CAAGGACCGGGAGCGAGACC	67.3	16	20	60.3	70	2	-4.2	0	0	4	3	0	0	0	0	TCCCGACGATCTCTGCCCTTG	78	138	21	59.8	61.9	1	-1.9	0	0	4	3	0	0	0	0
comp32479_c1_seq1	p6	(AAAAGA)3	18	94	111	65.1	141	73.1	54.1	-3.8	5	0	-2.5	4	AACCTCCCTCTCACTCGAACCCTCGGCGGAAAAAGGTTAAAAAGGGAATCTTTTTAAAACATGCGCCGTCTTCCGAGCGTTTTCTAAACCTGTAAAAGAAAAAGAAAAAGAAAAAAATCGACCACCAACCTGCGCGTCACC	AACCTCCCTCTCACTCGAACCC	68.7	8	22	59.4	59.1	3	-3	0	0	4	3	0	0	0	0	GGTGACGCGCAGGTTGGTG	65	148	19	59.9	68.4	1	-5.1	0	0	4	2	0	0	0	0
comp32522_c1_seq1	p6	(GGGTTA)4	24	186	209	70.6	239	76.3	56.4	-3.8	4	0	-1.3	3	CTGTGGCTGTGTTGCAGGACTGTAAAAAAAAAAACATCCAATCAGAAAGTTCAGTCTGAAGAAAATCTCAATTTCCTCTGCTGGACAACAGGAAGTGAATTCCCCCCCGGCAGAAAACGGATGGAAGTCGCTTCCATCCGCGTCCCATTATCAGGTAATGGGTTGTGATTGATCGCAAGTTTTCTGGGTTAGGGTTAGGGTTAGGGTTAGGGGAAATCACTTCCCAATGGCGGAGTTCC	CTGTGGCTGTGTTGCAGGACTG	73.4	175	22	60.3	59.1	1	-3.3	-1.1	3	4	2	0	0	-1.1	3	GGAACTCCGCCATTGGGAAGTG	71	413	22	59.8	59.1	1	-1.4	-1.3	3	3	3	-0.8	3	-0.8	3
comp32526_c0_seq1	p6	(CATCAA)3	18	100	117	76.8	182	77.6	57.2	-1.4	3	0	-1.4	3	CAGCAGGAAGACCACCACCAAGCACTGCAACAGCCACAACAACATCACCTGCATCTCCAGCAGCAACATGTGTCCTGTCCTCAACACCAACCGCATCATCATCAACATCAACATCAACCATCCCAGCAGTGTCACCAGGATCCAGTCAGACCTATCAAGATCAAACTGCCCAGTCCCTCCGA	CAGCAGGAAGACCACCACCAAG	83.2	2	22	59.4	59.1	1	0	0	0	0	2	0	0	0	0	TCGGAGGGACTGGGCAGTTTG	71.5	183	21	60.2	61.9	1	0	0	0	0	3	-0.8	3	-2.5	4
comp32551_c1_seq1	p6	(TTGTTT)3	18	24	41	69.8	130	74.6	55.3	-4.7	4	0	0	0	AGGCGAGCGGACTTGGAAGAGGGTTGTTTTTGTTTTTGTTTTTTCCTCCGAGTGATTCTTTTTTTCCCTTCACGATACGCGGTCACTTCCTTGTTGTACTTTCGAACAAGCCGTTCGTCACGCTCGCGGC	AGGCGAGCGGACTTGGAAGAG	88	78	21	60.3	61.9	1	0	0	0	0	2	0	0	-0.5	3	GCCGCGAGCGTGACGAAC	63.1	207	18	60	72.2	1	-5.1	0	0	4	2	0	0	-1.9	3
comp32586_c2_seq1	p6	(GGTGGA)3	18	42	59	77.2	147	82.6	61	0	0	0	0	0	GCGAAAGCTCCTCCCTTGTTGGCAGGGGAAGTGGAGGGGGCGGTGGAGGTGGAGGTGGAGGGGAGATAGGGGACGCCAGCAGTGAGGACAGGGAGCAGGGGGAGCAGGAGGAGTCTGCAGGACTGTGCACAGGCAACGGAGGGAGGG	GCGAAAGCTCCTCCCTTGTTGG	72.9	60	22	60.1	59.1	2	-2.9	-0.5	3	4	3	0	0	0	0	CCCTCCCTCCGTTGCCTGTG	77	206	20	60.5	70	1	0	0	0	0	3	0	0	0	0
comp32612_c0_seq1	p6	(TGGGAG)3	18	158	175	80.2	193	81.9	60.3	-2.8	4	0	-0.9	3	GGTGAGGAGGCAGGTGAAGAGGCAGATGAGACAGATGAGGAGGAGGAAGAAGGAGAGGAGGTGGAAGCCAGGGCAGGTGCAGCCTCTTCGGGGAGTAGACGGGATGTAACCTCGGGCTCTTCGTTTGGACTGGTGGAAGCAGGGCTGGGGCTAGGGCTGGGAGTGGGAGTGGGAGTCGGAGTCGGAGTGGGAG	GGTGAGGAGGCAGGTGAAGAGG	88	690	22	60.3	63.6	2	0	0	0	0	2	0	0	0	0	CTCCCACTCCGACTCCGACTC	79.1	882	21	59.5	66.7	1	0	0	0	0	3	0	0	0	0
comp32647_c0_seq1	p6	(GAGCCT)3	18	28	45	70.6	123	76.1	56.1	-1.1	3	0	-1.1	3	GCTGAAGATCAGGCTGGATGGGAGCTGGAGCCTGAGCCTGAGCCTTTTCCTCTCTGGATCAGAACATTATGCCATTCTAAAGCCCACCGGGGTCTTAATAAACTGTCACCGAGTCCTCTGCCA	GCTGAAGATCAGGCTGGATGGG	57	74	22	59.1	59.1	3	-2.3	-2.3	4	4	3	-0.3	3	-0.3	3	TGGCAGAGGACTCGGTGACAG	86.6	196	21	59.6	61.9	1	-0.9	0	0	3	2	0	0	0	0
comp32674_c3_seq1	p6	(AAAACA)3	18	70	87	78	176	74	54.9	-1.7	3	0	-1.1	3	GTGCGACAGGCTGCTGAGAACCTTAGAGCTTTAGAGGATAGGCTTATACTGTACAAATCTCTAAACAGGAAAACAAAAACAAAAACATCACACTTTCTCTTTCTGTGGTTTTCGCTCAGTCAGATTTTACACGAGGAACTGCTCCCACACCTAAAAACCAGACGCACCGCAGCTCT	GTGCGACAGGCTGCTGAGAAC	83.5	132	21	60.1	61.9	1	-1.1	-1.1	3	3	2	0	0	0	0	AGAGCTGCGGTGCGTCTGG	72.6	307	19	60.5	68.4	2	-2.9	0	0	4	2	-0.6	3	-0.6	3
comp32703_c6_seq1	p6	(GATGGA)3	18	94	111	78.3	149	79.6	58.9	-2.3	3	0	0	0	TCTTCCGCAGGAGCAGAGGTTCGACATCCGTGTGCTGGGTCTGGGCCTGCTGATCAATCTGGTGGAATACAGTGCCAGGAACCGGTACTGTCTGATGGAGATGGAGATGGAGGTGGGTCAGGGTCCCTGCGACTCCACCGTGCTGCTCA	TCTTCCGCAGGAGCAGAGGTTC	78.6	8	22	60.3	59.1	1	-1.3	-1.3	3	3	2	0	0	0	0	TGAGCAGCACGGTGGAGTCG	77.1	156	20	60.5	65	2	-1.2	0	0	3	2	0	0	0	0
comp32746_c0_seq1	p6	(GTCCGA)3	18	69	86	65.6	141	82.2	60.7	-3.6	4	0	-2.9	4	GCGTGCCAGGCAAATGGAGAGAACACACCGGGACGAATGTCCGGTACTGGCCGCTCGTGTCGCCTCCGGTCCGAGTCCGAGTCCGAGGTAGTACCGACTGCGAAGAGCCTAGCGCGGCTGTGCAGCAGGGACGAGGCGGAG	GCGTGCCAGGCAAATGGAGAG	62.7	33	21	60.4	61.9	1	-3.8	-1.9	3	4	3	0	0	0	0	CTCCGCCTCGTCCCTGCTG	73.9	173	19	60.3	73.7	1	0	0	0	0	3	0	0	0	0
comp32793_c0_seq1	p6	(AACAAG)3	18	88	105	75.3	165	77.2	57	-2.7	4	0	-1.7	3	CGTCGTGGAGCAGGCACAAGCCGCGAGGCGCGCAGGAGGAGCCGCGAAGCCACGAGCACCCGTCCACACAGAGACAAGAACAAGAACAACAAGAACAAGAACAAGAACAACAAGAAGAACAGAAAAAACAAAAGACATTTTACAAGAAGCGGCGACTTGGAAGCG	CGTCGTGGAGCAGGCACAAG	73.9	14	20	59.7	65	1	0	0	0	0	2	-1.2	3	-1.2	3	CGCTTCCAAGTCGCCGCTTC	80.4	178	20	60.4	65	1	-0.5	0	0	3	2	-0.5	3	-0.5	3
comp32847_c0_seq1	p6	(AGGTCA)4	24	101	124	78.6	168	79.3	58.6	0	0	0	-0.6	3	ACGCTCCGCTCGCTCTCACATGTTCAGCGGAGGGAAATCCAGAACCAACGATCATCTGGAGGCTCCGGTCGACAGACGGTCGGTCTCTGCCGCAAGGTCGAGGTCAAGGTCAAGGTCAAGGTCAAGATCAAGGTCAAGGTCATCAGCTGGTCTTTGCGGCAGTGAGTC	ACGCTCCGCTCGCTCTCAC	88.5	1	19	60.3	68.4	1	0	0	0	0	2	0	0	0	0	GACTCACTGCCGCAAAGACCAG	68.7	168	22	60.1	59.1	1	-1.9	0	0	3	3	-1.1	3	-1.1	3
comp32858_c1_seq1	p6	(GCCCCC)3	18	101	118	73.1	158	81.3	59.9	-1.1	3	0	-1.2	3	GACGCAGAAGTCGCAGAGTGAGTTTCCTTTCCCCCCAGAGCGCCACGTCACTGACCGACGGAGAAGTCAGTAAAAAAACCCCACCCAGGGTTTAGGCCGAGCCCCCGCCCCCGCCCCCGCTCCGGACCAGGGATTAGACTGCCTCACTTTCAGCGTGC	GACGCAGAAGTCGCAGAGTGAG	81.1	1	22	59.6	59.1	1	-1.1	-1.1	3	3	2	0	0	0	0	GCACGCTGAAAGTGAGGCAGTC	65.3	158	22	60.6	59.1	1	-1.2	-1.2	3	3	3	-1.1	3	-1.1	3
comp32863_c0_seq1	p6	(GACTTG)3	18	89	106	75.6	156	79.8	58.9	-1.2	3	0	-1.1	3	ACCTCCATTCTCCGCTGCTGACTTGGGCGGGCTTTTGGACCGGGACCTGGACTCTCTTTTGGAGGCCGGGGTGCGGCTCCTGGACCGAGACTTGGACTTGGACTTGGATTTGGACTTGGATCTTGACCTGGAACGAGATTGGGACTTGGCCTTGGC	ACCTCCATTCTCCGCTGCTGAC	82.3	13	22	60.6	59.1	1	0	0	0	0	2	0	0	0	0	GCCAAGGCCAAGTCCCAATCTC	69	168	22	59.8	59.1	1	-4.3	0	0	4	3	0	0	0	0
comp32973_c0_seq1	p6	(AAGAAC)3	18	93	110	61.4	179	74.5	54.8	-3.6	4	0	-1.2	3	CCTGCCTACCGTAGCACACAGAAATACTTCAGCTGGAGATGTTTGCTCATCAGATACCTGCTGTATTGGTTACAAGATGCATCAGTGAGAAGAAGAACAAGAACAAGAACAAGAAAGAAAAAAACCCTCTGATGACACCACAACGGAAGAGGAGTCACACTGTTCCTGAGGCACTGCAA	CCTGCCTACCGTAGCACACAG	51.1	9	21	58.7	61.9	1	-1.9	-1.9	3	3	3	-1.1	3	-1.1	3	TTGCAGTGCCTCAGGAACAGTG	72.6	187	22	59.4	54.5	1	-3.3	0	0	4	2	0	0	0	0
comp33026_c0_seq1	p6	(AAAACA)4	24	61	84	69.2	178	74.1	55	-3.7	4	0	-2.3	3	ACCGCCACCAACTGGTAAGGAGTGTGGATCGGAATCACTAAAAACAAATCCAAACAAATGAAAACAAAAACAAAAACAAAAACAAAACTATGTTTCGCTTGACGAACAAATCGCAAGGAGCTCATGCAAAACTGTGGCGACCCTTCGTGACGTCACCCGTTGGTCTGTGGACTACCGT	ACCGCCACCAACTGGTAAGGAG	71.7	41	22	60.5	59.1	1	-2.8	-1.4	3	4	2	0	0	0	0	ACGGTAGTCCACAGACCAACGG	71.7	218	22	60.3	59.1	3	-1.4	-1.4	3	3	2	0	0	0	0
comp33070_c1_seq1	p6	(CCTGCT)3	18	56	73	74.2	156	82.4	60.5	-1.1	3	0	0	0	ATGACGGGGACGGGCTTCGAGAGTAGTGTCCGGAGTATCTGGAACTCGCCGCGGACCTGCTCCTGCTCCTGCTGCTGGACGACCGCGCTCTCAGCCGCCCGCGAGACGACGCGCTCCTCTTCCTCTTTGGAGGCCTCACAACCTCCATCCGACACC	ATGACGGGGACGGGCTTCG	71.1	46	19	59.9	68.4	2	0	0	0	0	4	0	0	0	0	GGTGTCGGATGGAGGTTGTGAG	74.4	201	22	59	59.1	1	0	0	0	0	2	0	0	0	0
comp33084_c0_seq1	p6	(GGAGGG)3	18	60	77	63.9	133	78.9	58	-1.7	3	0	-0.9	3	GAGGGCGATGAGCATCAGAGCCCAGGCGAGGCGAGGCACATCTGAAATGAGGAGAGGTTGGAGGGGGAGGGGGAGGGGGGAGAGAGAGATGTAATTCTGGAAGATTCTGCAGGAATCTTCCGAGTGGACCCCA	GAGGGCGATGAGCATCAGAGC	66	42	21	59.1	61.9	2	-2	-0.8	3	4	3	0	0	0	0	TGGGGTCCACTCGGAAGATTCC	56.4	174	22	59.7	59.1	2	-1.4	-1.4	3	3	4	-1.3	3	-2.4	4
comp33123_c3_seq1	p6	(AACGGG)3	18	26	43	78.6	132	79.3	58.5	-3.8	4	0	0	0	GCACAGCAGCAGGCACTCGCAAGCCAACGGGAACGGGAACGGGAACAGCCACAACACCAGACCGCACCACCGTCAGAACGGACACGTGGGAAGATGCTTTCAGGAAACAGTGGATGGACAGTGTGGCAAGCC	GCACAGCAGCAGGCACTCG	81.9	76	19	59.9	68.4	2	0	0	0	0	2	0	0	0	0	GGCTTGCCACACTGTCCATCC	82.2	207	21	59.7	61.9	2	-2.4	0	0	3	2	0	0	0	0
comp33130_c0_seq1	p6	(CCTCCA)3	18	101	118	80.5	122	82.3	60.6	0	0	0	0	0	CGAAGAGGAGCCGGAGGAGACGGAGGAGAACAAGCTCAGCGGGGCCCCTGGGGGCCAGCAGAGTGACTCTGTGCCTGAGGGCCCTGAGGAGCCTCCACCTCCTCCACCTCCACCTCCACCTG	CGAAGAGGAGCCGGAGGAGAC	73.3	1	21	59.9	66.7	1	-4.2	0	0	4	2	0	0	0	0	CAGGTGGAGGTGGAGGTGGAG	84.6	122	21	59.6	66.7	1	0	0	0	0	2	0	0	0	0
comp33152_c1_seq1	p6	(GTCCAG)3	18	134	151	75.2	153	81.8	60.1	-3	4	0	-3	4	GGTCTTGGTCTTGGTCGTGGTCTTGGTCCAGGTCCGGGTGTGGGTCCGGTCCAGGTCCAGTCCAGGTCCTGGTCTATTTCCAGGTCCGTGTCCAGGTCCGGTCCGTGTCCATGTCCGGTCCAGGACCGGTCCAGTCCAGGTCCAGGTCCAGTC	GGTCTTGGTCTTGGTCGTGGTC	75.3	888	22	59.2	59.1	1	0	0	0	0	2	0	0	0	0	GACTGGACCTGGACCTGGACTG	91	1040	22	60	63.6	1	0	0	0	0	2	0	0	0	0
comp33255_c0_seq1	p6	(ACGCAC)3	18	64	81	76.4	165	80.9	59.7	-1.3	3	0	-1	3	CGGAGCAAGAAGCACCACACCCCTTTACCGAATGCCAGTGGCCCAGCACACATGCAGCCTTTGACGCACACGCACACGCACCAACAGGGTTTGCAGGAGCTCAGCACCATCCACATCCGGCCCCTCAGCACCAGCCGCTCCAGTCTGAACATGCGCGTGGACGAA	CGGAGCAAGAAGCACCACACC	83	38	21	60	61.9	2	0	0	0	0	2	0	0	0	0	TTCGTCCACGCGCATGTTCAG	68.4	202	21	60.1	57.1	1	-5.1	0	0	4	2	0	0	0	0
comp33314_c1_seq1	p6	(GGATGA)3	18	80	97	62.6	128	77.7	57.5	-3.3	4	0	0	0	CCTGTCGTGCTTTGGAGCGATCGCCGGCAGAACCTTTGGCCAGAGCCTTCTTAGAGTTCAGCTTGAGACACATGTGGCTGGATGAGGATGAGGATGATGAAGATGGAGCCACACCCCTCAGAGCACGG	CCTGTCGTGCTTTGGAGCGATC	55.2	22	22	60.2	59.1	1	-1.7	-1.7	3	3	3	-1.7	3	-1.9	4	CCGTGCTCTGAGGGGTGTGG	66.9	149	20	60.5	70	2	-0.9	0	0	3	4	0	0	0	0
comp33359_c0_seq1	p6	(TGCCCG)3	18	67	84	72.5	131	82	60.4	-1.9	3	0	-3.3	5	TGAGGCACGGCACCCATCTGGCCCGGGTTGGCTGAGCCCATCGGAGCGGCTGTCGCATGCTGTTTATGCCCGTGCCCGTGCCCGTGCCCATGCCCACCTCCAAAGCCATCATCTCCCCTCCTTCCTCCAGC	TGAGGCACGGCACCCATCTG	78.5	35	20	60.5	65	1	0	0	0	0	3	0	0	0	0	GCTGGAGGAAGGAGGGGAGATG	73.3	165	22	59.9	63.6	1	0	0	0	0	4	0	0	0	0
comp33411_c0_seq1	p6	(GCTCCA)3	18	93	110	73.3	153	78	57.5	-1.9	3	0	-1.2	3	GCGGAGACGTGCAAGTGAGGAGCATTGTCCAACAGCACGATCCGCAGTTCACCTTGATTCGACTTGACACCGTTTCTTTGTAAACACCTCAGGCTCCAGCTCCAGCTCCAGCTGCCCTTCTCTCCTTCTCTCCAACTCCAGCACCTGAAGGAC	GCGGAGACGTGCAAGTGAGG	73	9	20	59.4	65	2	-3.3	0	0	4	2	0	0	0	0	GTCCTTCAGGTGCTGGAGTTGG	70.9	161	22	59.2	59.1	2	-1.3	-1.3	3	3	2	0	0	0	0
comp33412_c0_seq1	p6	(AGCCGG)3	18	88	105	67.5	128	83.1	61.2	-4.7	4	0	-1.9	3	GGCGGTCGTTGAGGTTCTGCATGTTCTGCTTCTCGCTGCCGGCGACGGCGAAACCGCCGCCGTAGTCCGCGGCGCCTCCGAAGTCGTAGCCGGAGCCGGAGCCGGAGCCGATGCCGTTGGAGGCGTAC	GGCGGTCGTTGAGGTTCTGC	80.2	14	20	59.7	65	2	0	0	0	0	2	0	0	0	0	GTACGCCTCCAACGGCATCG	63.9	141	20	59.6	65	2	-2.4	-2.4	3	3	2	0	0	0	0
comp33549_c0_seq1	p6	(ACCTGG)3	18	180	197	80.3	197	83.7	61.5	0	0	0	0	0	CCGCAGCGTGAGGTTCGTCCTGGACCGGGACCTGGTGGAGGGCGGCCACGAGAGGGTCTACTTCCACCCCATGACCAACACCGCCACCATGGGGCTGCGGCCGGACGACCTGCTGCGCTTCCTCAAGGAGACGGGACACGAACCCATCCTGGAGAGCTTCGAGTAGGACGGGAGGAGGAACCTGGACCTGGACCTGG	CCGCAGCGTGAGGTTCGTC	71.4	526	19	59.4	68.4	1	-2.8	0	0	3	2	0	0	0	0	CCAGGTCCAGGTCCAGGTTCC	89.2	722	21	59.9	66.7	2	0	0	0	0	2	0	0	0	0
comp33595_c0_seq1	p6	(AGAGCC)4	24	40	63	75.7	140	80.3	59.3	-1.9	3	0	-1.3	3	CCTGGGACACGGAGAGTGATGGAGACGAGCCGGCTGCAGAGAGCCAGAGCCAGAGCCAGAGCCGCCGCTCCAGTCAGGACAAAAACAAATCCGCCTGGACTTTGTGGCACCACACGTCCAGGAACATGAGGGCAGCGAAG	CCTGGGACACGGAGAGTGATGG	74.3	62	22	60.4	63.6	2	-1.2	-1.2	3	3	3	0	0	0	0	CTTCGCTGCCCTCATGTTCCTG	76.1	201	22	59.9	59.1	1	-2.2	0	0	4	3	0	0	0	0
comp33640_c3_seq1	p6	(GGACCA)3	18	95	112	77	120	79.9	59	-1.4	3	0	-1.3	3	GCGACACATCCACACGGGAACCACGCGTGTTGTCAGGACCAGGGACCAGGACCAGGAGTAGAGACCAGGACCAGAGACCAGGACCAGAGACCAGGGACCAGGACCAGGACCAGAGACCAG	GCGACACATCCACACGGGAAC	69.2	7	21	60.1	61.9	1	0	0	0	0	3	-1.3	3	-1.3	3	CTGGTCTCTGGTCCTGGTCCTG	85.8	126	22	59.7	63.6	1	0	0	0	0	2	0	0	0	0
comp33787_c0_seq1	p6	(GAGGCC)3	18	29	46	71.5	128	80.6	59.3	-1.4	3	0	-3.1	4	TGGTCTGTGTGCTCAGGAGGTGGAGTTGGAGGCCGAGGCCGAGGCCGTGGTGGTGCTGGGACCTCGCTCTGTGCTGCTACCGTCTGTGGTCAGGAAGAGGAGATGATCTGTGGTGGCAGAGGCGTTGG	TGGTCTGTGTGCTCAGGAGGTG	73.4	73	22	60.2	59.1	1	-1.1	-1.1	3	3	3	0	0	-0.9	3	CCAACGCCTCTGCCACCAC	74.9	200	19	59.2	68.4	1	0	0	0	0	2	0	0	0	0
comp33835_c1_seq1	p6	(AAAAAG)3	18	30	47	71.1	145	74.5	55.1	-1.1	3	0	0	0	TGTTCTCGCACTGGCAGGAAACGGTTAAAAAAAAGAAAAAGAAAAAGAGCAGTCGGTGAGGCCTTGTGGATCAGCGGTCATATAAAAAGGCTTCACCTCAATGACAGTCGTAACCACGAAGCACCATGATGCCCGGTCCATTCAG	TGTTCTCGCACTGGCAGGAAAC	76.5	72	22	59.7	54.5	1	-1.1	0	0	3	3	-0.6	3	-0.6	3	CTGAATGGACCGGGCATCATGG	61.3	216	22	59.7	59.1	2	-4.2	-0.5	3	4	3	-0.8	3	-2.2	4
comp33845_c2_seq1	p6	(GTCCAG)3	18	29	46	70.1	140	77.9	57.4	-2.8	4	0	-1.1	3	ACGTCTCATCCTCCGAGTCCAGATCATAGTCCAGGTCCAGGTCCAGACCCAGAGGCTGTATGTGGATGAGCTGTTTGGGAACCTTGACCTCTCCCTTGTACAGGCGGTCGTAGTAGGTGGTGTTACTCTCGGCCTCAGGT	ACGTCTCATCCTCCGAGTCCAG	69.7	73	22	59.3	59.1	1	-3.3	-0.9	3	4	2	0	0	0	0	ACCTGAGGCCGAGAGTAACACC	69	212	22	59.7	59.1	2	-4.3	0	0	4	2	0	0	0	0
comp34058_c3_seq1	p6	(CCTGCC)3	18	82	99	83.5	121	80.1	59.1	0	0	0	0	0	CGGCGGAGTGAAGCGTTCGTCCTGACGAATAGAAGCGAAACGGAGGAAAATGACAGTTTGGATTCTCTCTCCGCCGCTGCGCCTGCCCCTGCCCCTGCCCCGGACGACGCTGCTGCTGCTG	CGGCGGAGTGAAGCGTTCG	79.8	200	19	59.7	68.4	2	0	0	0	0	2	-0.5	3	-0.5	3	CAGCAGCAGCAGCGTCGTC	83.8	320	19	60	68.4	1	0	0	0	0	0	0	0	0	0
comp34125_c0_seq1	p6	(CCCTCC)3	18	77	94	81.1	129	80.7	59.4	-1.9	3	0	-0.7	3	CCCTCCTCCACCCGTCTCTTTGTATGTGTAGTTGCTTGCGATGCGATGCGTTCACTGGCTGCCTCCGTCCCCGTTACCCTCCCCCTCCCCCTCCTCCTCCAGCTCCACCAGAGGAGCGTGGCGATTGGC	CCCTCCTCCACCCGTCTCTTTG	80.8	25	22	60.3	63.6	1	0	0	0	0	3	0	0	0	0	GCCAATCGCCACGCTCCTC	83.5	153	19	59.4	68.4	1	0	0	0	0	2	0	0	0	0
comp34140_c4_seq1	p6	(CTCTCC)3	18	94	111	67.2	135	76.2	56.3	-3.6	4	0	-2.1	4	TTGCAGGGGCTGAACTTGTTCCTGTTGCTTACTGACTGGGCTGTGTGTTACAGCATGAGAGCTACCAAAACCTATAATATCCAGCGATGCGTGCTCTCCCTCTCCCTCTCCTTTCTCTCCCTCTGTTGGCTCGCT	TTGCAGGGGCTGAACTTGTTCC	59.1	8	22	59.6	54.5	2	-3.3	-1.1	3	4	4	-0.5	3	-2.2	4	AGCGAGCCAACAGAGGGAGAG	81.1	142	21	59.7	61.9	1	0	0	0	0	3	0	0	0	0
comp34183_c0_seq1	p6	(TCTGGT)3	18	87	104	75.1	161	79.6	58.6	0	0	0	-2.3	4	CGTCGTCGTCGTTGTGGTTCTGAGGTTCCGAACTGTCCGTCAGAGTCGCTGCCGGAGGTCGGCCAACATCTTTAGAACCCTCCAGCTCTGGTTCTGGTTCTGGTTCGTCCTTCTCGTTTCCCTCGACGCTCCTCGTCATCTCCTCTGACTCCCTCCGATCC	CGTCGTCGTCGTTGTGGTTCTG	87.5	15	22	60.4	59.1	1	0	0	0	0	2	0	0	0	0	GGATCGGAGGGAGTCAGAGGAG	70	175	22	59.1	63.6	1	-1.9	0	0	4	3	0	0	0	0
comp34197_c0_seq1	p6	(AAGAGG)3	18	71	88	81.4	159	72.9	54	-0.8	3	0	0	0	TGACCTTGAACGCACCAGCAGGGTAAGGGAACAAAATCCGTTTAAAGAGAACAAATCTAGAAGGAGTTACAAGAGGAAGAGGAAGAGGAAAAAGTATTTATTTAAATCTGAATGTATTTATCTGGTGGTGAACGCAGCAGGTTCGGAGGCTGCGTCTGA	TGACCTTGAACGCACCAGCAG	75.9	31	21	59.3	57.1	1	0	0	0	0	2	0	0	0	0	TCAGACGCAGCCTCCGAACC	87.9	189	20	60.2	65	2	0	0	0	0	2	0	0	0	0
comp34446_c2_seq1	p6	(GGACCA)3	18	137	154	82	162	83.1	61.2	0	0	0	-1.4	3	TCGCCTCCCTGCTTCACACCGGTTCGTCGTGTGGATCCCTCCGAGGCCCCGGACCGAGCCAGTGCCCCTCTGGAGGGAACCATGCAGGACAGGAGGAGGCGTCGTGCTGACGAGCAGTGTGCGGTGCTCCGTCACTGGACCAGGACCAGGACCAGGACAGAC	TCGCCTCCCTGCTTCACACC	76.7	84	20	60.2	65	2	0	0	0	0	3	0	0	0	0	GTCTGTCCTGGTCCTGGTCCTG	87.2	245	22	60	63.6	1	0	0	0	0	2	0	0	0	0
comp34509_c1_seq1	p6	(CCCTCA)3	18	68	85	71.4	133	78.9	57.9	-1.7	3	0	-0.2	3	TGAGGAAATGAGCGGGCTGTACTCCCCAGTGATGGAGGCAGAGTGCACAGTGCCCAATGTGGAGGCTCCCTCACCCTCACCCTCACCCAGCTGCAGCAGTATTATTGAGCCACCAGACTACAGCCAGCCTCCA	TGAGGAAATGAGCGGGCTGTAC	61.2	34	22	58.7	54.5	1	-1.7	0	0	3	3	0	0	-1.9	4	TGGAGGCTGGCTGTAGTCTGG	80.3	166	21	59.4	61.9	2	0	0	0	0	2	0	0	0	0
comp34538_c2_seq1	p6	(AAGATA)3	18	55	72	62	158	71.5	52.7	0	0	0	-1.1	3	TGTACGGCTCTGGACAAGTGTGAGCAACATAAGCACATGATCAAAGAGCCGATCAAGATAAAGATAAAGATAAAGATCAAGTCTACTGGTGAAAACAACTTTTCAGTCATGTTGATGTTGACAGATTTCATAATTTGACTCCAGTCCAGCCGTTTGAT	TGTACGGCTCTGGACAAGTGTG	60	47	22	58.6	54.5	1	-1.9	-1	3	4	2	0	0	-1	3	ATCAAACGGCTGGACTGGAGTC	55.8	204	22	58.7	54.5	1	0	0	0	0	3	-1.1	3	-2.3	4
comp34714_c0_seq1	p6	(CAGATC)3	18	87	104	68.8	136	77.5	57.2	-1.4	3	0	-1.3	3	CCACTGACGTTGGCAGGATCTCACTGACCCGCCCCCTCTGAGGGCGGAGCCTGTTCTGGTCTGACTGCACCTTCAGTGTTTTTATTCAGATCCAGATCCAGATCCAAACCCAAAGGAGACCGGGTGTTTGATGTGG	CCACTGACGTTGGCAGGATCTC	65.7	15	22	59.3	59.1	1	-3.3	-1.4	3	4	2	0	0	-1.9	4	CCACATCAAACACCCGGTCTCC	66.8	150	22	59.5	59.1	2	-4.2	0	0	4	3	0	0	0	0
comp34764_c1_seq1	p6	(GAGGCA)3	18	24	41	78.8	123	82.4	60.9	-2.4	3	0	-0.9	3	AGGCAGACGCAGAGGCAGACACGGAGGCAGAGGCAGAGGCAGACGCGGAGGCGGAAGGGCCAGGTGTGGCGGCCGCTGTGGCTCCTGCTGCTCCTCCAGAAGAGTCCTGGCCTGGTAGTGGTG	AGGCAGACGCAGAGGCAGAC	89.3	78	20	60.2	65	1	0	0	0	0	2	0	0	0	0	CACCACTACCAGGCCAGGACTC	72.3	200	22	60.3	63.6	1	-4.3	0	0	4	2	0	0	0	0
comp34772_c1_seq1	p6	(TTGAGG)3	18	70	87	73.5	156	80	58.9	-4.5	5	0	-1.4	3	TGGTGAGGCAGTGGCGATGGGCTAAAAGAGGAGGACGGAAGGCCAGAGGGAGGCGTAGAGGAGGAGACATTGAGGTTGAGGTTGAGGTCATTGGGTGGCGCCAGGATGAGATGGAGTCCTCCCTGGGAGAGGTGGGAGTTAGTGGTGGAGCGTGTG	TGGTGAGGCAGTGGCGATGG	84.8	24	20	60.5	65	2	0	0	0	0	2	0	0	0	0	CACACGCTCCACCACTAACTCC	78.2	179	22	59.2	59.1	2	0	0	0	0	2	0	0	0	0
comp34798_c0_seq1	p6	(GACGAG)3	18	74	91	70.9	126	79.6	58.6	-4.7	4	0	-2.4	3	GATCAACACTGACGGCGAGGAGGTGGCCATGAGGAGTGTGACCAAGACTCAGGTGGAGGTGGAGAACGGAGACGACGAGGACGAGGACGAGGAGGTGGCACAAACGGGCAAGGCGTCGTCCAGAGA	GATCAACACTGACGGCGAGGAG	77.4	28	22	59.4	59.1	1	-1.9	-0.8	3	4	2	0	0	0	0	TCTCTGGACGACGCCTTGCC	78.6	153	20	60.2	65	3	0	0	0	0	2	0	0	0	0
comp34870_c0_seq1	p6	(GGAGCC)4	24	60	83	83.6	139	82.5	60.8	0	0	0	-1.1	3	GAGGAACGCCGCTTTCACCAGCGACACCAGGATCATCCTCTGGTCCCGGACTGCGAGGAGGAGCCGGAGCCGGAGCCGGAGCCCCTGAGACCAGGGAAGACCACGGGTGTTAGTGGGCGCAGTAGCAGCAGCAGCGGTG	GAGGAACGCCGCTTTCACCAG	77.7	42	21	60.1	61.9	1	-0.5	-0.5	3	3	3	0	0	0	0	CACCGCTGCTGCTGCTACTG	89.6	180	20	59.8	65	1	0	0	0	0	2	0	0	0	0
comp34876_c1_seq1	p6	(TCTTCC)3	18	98	115	73.7	202	79.5	58.5	0	0	0	-0.6	3	CGGCGTTCACTCTGACGATGACAACGACCTGTTTGCTGATGCACATGTGGAGCTGAACACAGACAAGTCTGGTAGCTCTGACAGGAAGGAGCTCTCGTCTTCCTCTTCCTCTTCCTCTGGCCCTCTTCCCTCCTCCTCGTTCACTCAGAACCCTGCACTTGTGCAGCCCAGCTCCTTGGAGCAGTTGGAAGAGGAGGAAGCC	CGGCGTTCACTCTGACGATGAC	69.8	4	22	59.9	59.1	1	-1.9	-1.9	3	3	2	-0.8	3	-0.8	3	GGCTTCCTCCTCTTCCAACTGC	73.2	205	22	59.2	59.1	2	0	0	0	0	2	0	0	0	0
comp34903_c2_seq1	p6	(GCTCCG)3	18	71	88	64.8	120	83.7	61.7	-2.8	3	0	-0.9	3	CGCTCACACCGGGCCTCAGTGACGGTAAGAGCCCGCTCCCTCGGTTCCCTCGGCCCCGCGCTCTCCTCGTGCTCCGGCTCCGGCTCCGGACCGCGGGATGTTCTGCGCGTTCTCGAGTCG	CGCTCACACCGGGCCTCAG	63	31	19	60.9	73.7	1	-4.3	0	0	4	3	0	0	0	0	CGACTCGAGAACGCGCAGAAC	63.4	150	21	60.2	61.9	1	-6	0	0	6	2	0	0	0	0
comp34977_c0_seq1	p6	(CAGACA)3	18	89	106	77.3	123	79.7	58.7	0	0	0	-2.5	4	GGTGTCCGTAACAGCCCAAGTCCCCGAAACCTAAATCATCCGCGAAAAGCAGCACGAAGTTCGGCGGCGGAGCCCCGCGGGAGCAGCGCAGACACAGACACAGACAGGCGAAGACGAAGAGGC	GGTGTCCGTAACAGCCCAAGTC	75.3	13	22	59.5	59.1	1	-1	-1	3	3	3	0	0	0	0	GCCTCTTCGTCTTCGCCTGTC	80.6	135	21	59.3	61.9	1	0	0	0	0	2	0	0	0	0
comp34997_c0_seq1	p6	(CAACAG)3	18	22	39	71.7	128	82.5	60.7	-3.4	4	0	-2.3	4	CGACAACAGCAACAGCAGCAACAACAGCAACAGCAACAGCATGCCCCCTCCCCCCTCAGACGGCGCACCCGGAGGAGCAGCAGCAACCCCAGACCCCCCGGCGGCCCCGGAAGCCAACTCCACCGCAG	CGACAACAGCAACAGCAGCAAC	80.5	80	22	59.8	54.5	1	0	0	0	0	2	0	0	0	0	CTGCGGTGGAGTTGGCTTCC	69.7	207	20	59.3	65	2	0	0	0	0	2	-1.3	3	-1.3	3
comp35053_c0_seq1	p6	(ACACGC)3	18	97	114	70.8	142	79.7	58.8	-1.7	3	0	-1.2	3	CCAGCAGATGGCAGAAGTGACCGCGGTTTCCTCTCCACTGTGACCTTGCCCCGCAGTTAGAGGGTCAAACAACCGCCCACTTTCCTCTGGACAAAAACACGCACACGCACACGCACACAGCGGCATTAGCCGTGCCCGCGTC	CCAGCAGATGGCAGAAGTGACC	73.5	5	22	59.6	59.1	2	-1.4	-1.4	3	3	2	0	0	0	0	GACGCGGGCACGGCTAATG	64.8	146	19	59.8	68.4	1	-5.1	0	0	4	3	0	0	0	0
comp35081_c1_seq1	p6	(GTGAAG)3	18	91	108	68.8	123	78.7	58.2	-1.1	3	0	-1.1	3	CAGCCTCCTGCCCCGACTCCGAGGTGCTGCCCGGCTCAGCACCACGAACCAAAACTGTTCTGGATGTCTCGTTTGTAGAGACGGACGACTGTGAAGGTGAAGGTGAAGACGCAGGAGAAGGGG	CAGCCTCCTGCCCCGACTC	70.1	11	19	59.9	73.7	1	-1.1	-1.1	3	3	4	0	0	0	0	CCCCTTCTCCTGCGTCTTCACC	63.8	133	22	60.9	63.6	2	0	0	0	0	4	0	0	0	0
comp35177_c1_seq1	p6	(CTTTTT)3	18	40	57	74.1	126	74.1	55	-3.3	4	0	-0.1	3	GGGACTGCGAGCTGACGAAATGTCAGCCATCTATGTGGGCTTTTTCTTTTTCTTTTTTGGTACGCATGCATTCACACCTTTGCTCTTACTTTACGTGGCACACACAAAGAGCAGCAGTGTCTCGCC	GGGACTGCGAGCTGACGAAATG	74.9	87	22	60.2	59.1	1	-2.9	0	0	4	3	0	0	0	0	GGCGAGACACTGCTGCTCTTTG	74.1	212	22	60.4	59.1	1	-0.9	-0.9	3	3	3	-0.6	3	-0.6	3
comp35213_c0_seq1	p6	(TGCTGG)3	18	36	53	81.6	120	77.5	57.2	0	0	0	0	0	GTTGGCAGAGGTGGCAGCAGTTTGTTTGCTGGCACTGCTGGTGCTGGTGCTGGAGGTGTCTCGTCCAAAGCGGCACCTTTGTAAAGACTCTGCCATTCCCAAACTGCCAAGTCTCTCGCC	GTTGGCAGAGGTGGCAGCAG	79.8	66	20	59.6	65	1	0	0	0	0	2	0	0	0	0	GGCGAGAGACTTGGCAGTTTGG	79.7	185	22	60.1	59.1	2	-0.8	-0.8	3	3	3	0	0	0	0
comp35223_c1_seq1	p6	(CAGCTG)3	18	62	79	77.1	137	83.1	61.3	-1.9	3	0	-1.1	3	GACTCTGGTTGCGTGTGCTCTGGACACACGCGTTCCTCTGTGCCCTGAAGCACTCGGCAATCAGCTGCAGCTGCAGCTGTCGGGCGGTGGGCCGCAGCTCCTCGCCGCCGTCGCCTCCCTCCTCCTCGGCAGCCTGC	GACTCTGGTTGCGTGTGCTCTG	91	40	22	60.1	59.1	1	0	0	0	0	2	0	0	0	0	GCAGGCTGCCGAGGAGGAG	67.8	176	19	60.3	73.7	1	-3.4	-1.9	3	4	2	0	0	0	0
comp35264_c1_seq1	p6	(GAGGAA)3	18	69	86	78.5	155	82	60.5	-2.8	3	0	-1.1	3	GGTGATGCGAACGCTGGTCTGCGCTCGATGTGCCCCCGGCTCCTCCCCCACCGCCACCTGGCTGAGAGGAGGAAGAGGAAGAGGAACCCTGCGTTCCTGTTGCTCCGCCTCCTGCTGATGACGTGGGACCGTTCAACTCGTCCGCCTCCTGTTTG	GGTGATGCGAACGCTGGTCTG	81	33	21	60.1	61.9	1	-2.8	0	0	3	2	0	0	0	0	CAAACAGGAGGCGGACGAGTTG	78.3	187	22	60.1	59.1	1	0	0	0	0	3	-0.7	3	-0.7	3
comp35292_c1_seq1	p6	(TGAACA)3	18	34	51	74.7	136	78.5	57.9	0	0	0	-2.4	3	GCGAGCGGCGGAGACAAAGTGGCGATGAAGCAGTGAACATGAACATGAACATGAACTCCGTCTCGTCCGTCTAAGGGGACGGGGCAGACGGCCGGGGACGATGAACTACATTTTCGGCAACAACACCCTGTACCCG	GCGAGCGGCGGAGACAAAG	81.3	68	19	59.7	68.4	1	0	0	0	0	3	0	0	0	0	CGGGTACAGGGTGTTGTTGCC	68.8	203	21	59.7	61.9	3	-1.9	-1	3	4	3	0	0	0	0
comp35301_c0_seq1	p6	(CACGCG)3	18	69	86	72	146	80.8	59.6	-1.7	3	0	-1.7	3	GCTCGGCGCTCGGAGAAATACGGTTGACTGTCTTACAACAGGCAGCTGGAAGGTGGACGCGCTGAAACCACGCGCACGCGCACGCGCACACGGGGGCTACTTCGGACTAGTTGCCGAGCCGCTTAGCATCGTCCGTCGTCTTCACC	GCTCGGCGCTCGGAGAAATAC	62.8	33	21	59.7	61.9	1	-5.1	-0.9	3	4	3	0	0	0	0	GGTGAAGACGACGGACGATGC	82	178	21	59.6	61.9	2	0	0	0	0	2	0	0	0	0
comp35343_c0_seq1	p6	(CAGGCC)3	18	43	60	76	146	83.4	61.5	-2.1	4	0	-1.4	3	GGTGCTGCTGCTCTTCTTGGTCTCGGTGTAGAGCGGCGAGTGCAGGCCCAGGCCCAGGCCGAACAGCGTGCCCATGTTCCGCAGGAGGCTGGCGAAGGGCGTGCTGTCCAGGTGGACCCACTCGGGCCTGACGCACCACCTCTGGG	GGTGCTGCTGCTCTTCTTGGTC	84.5	59	22	60.1	59.1	1	0	0	0	0	2	0	0	0	0	CCCAGAGGTGGTGCGTCAGG	69.9	204	20	60.5	70	2	-1.4	-1.4	3	3	3	0	0	0	0
comp35435_c0_seq1	p6	(AAATGC)3	18	94	111	68.3	171	71.1	52.6	-2.7	4	0	-2.4	4	ACTGTGGGTAGAGGTGGGGAACCGTATTGAAAGACATTATGGAAAAGTAAGATGAGCCAAACAAAAATTAAAAAAAATTCAAAGTGGATTAAAAAATGCAAATGCAAATGCAAATTCATTCAGAAGCCTTTAAGCACAGTGAAGGGATAGGAAGAGTGTGTGCAACTGGCT	ACTGTGGGTAGAGGTGGGGAAC	68.7	8	22	59.3	59.1	1	0	0	0	0	4	0	0	0	0	AGCCAGTTGCACACACTCTTCC	68.4	178	22	59.4	54.5	2	-3.3	-0.8	3	4	3	0	0	0	0
comp35450_c0_seq1	p6	(CACCCC)3	18	94	111	84.4	163	79.9	58.9	0	0	0	0	0	TCGCCAGAGCCACTTTGACTTGTTGTTGTTGTTTACAAAAGTCGTCGCACGATACCTGACACACGAGCCAGGTGATTGGATGTCCTCGACCGTCACCCCCACCCCCACCCCCCGGCGTCGCCTCGAGGAAGCCATGCCATGATGATGGTGCTGCGGCGGTTAG	TCGCCAGAGCCACTTTGACTTG	77.8	259	22	59.4	54.5	1	0	0	0	0	3	0	0	0	0	CTAACCGCCGCAGCACCATC	90.3	421	20	59.8	65	1	0	0	0	0	2	0	0	0	0
comp35456_c0_seq1	p6	(CGAGGA)3	18	85	102	68.7	163	85.2	62.8	-2.8	3	0	-2.9	4	GGGTCACGCTCGGGTCCTGGTGACCGAGCTGAAGCTGCTGTACGAGTGTCGGCTGCTCGGCGACGTCACCATCGGGGTCGAGTGCGAGGACGAGGACGAGGAGCCGCCGGAGCCGCGCGGCGGCGGCCGCGTCGACCGGCTGTTCCTGTGCAGCCGCAACGTG	GGGTCACGCTCGGGTCCTG	79.3	17	19	60.2	73.7	1	0	0	0	0	3	0	0	0	0	CACGTTGCGGCTGCACAGG	63.9	179	19	60.5	68.4	2	-3.3	-1.9	3	4	2	0	0	-1.1	3
comp35475_c0_seq1	p6	(CTGTCC)3	18	64	81	84.1	156	81.1	59.8	0	0	0	-1.1	3	CTCCTCTCCTCCGTCGCCTTACGTTCTTTGTCTTTCGACGAGCGCCTGTCCCTCTCCTTCTCTCTGTCCCTGTCCCTGTCCTTGCTGCGGCTGCGGTGGCGGTGGGATTTGCGCTCTGAGCTGCGTGACCTCTTCCTGTCACGACTGCGGGAGCGA	CTCCTCTCCTCCGTCGCCTTAC	91.1	38	22	59.9	63.6	1	0	0	0	0	2	0	0	0	0	TCGCTCCCGCAGTCGTGAC	78.1	193	19	60.2	68.4	1	0	0	0	0	3	0	0	-1.1	3
comp35504_c5_seq1	p6	(CTTCCT)3	18	62	79	71.1	134	80.3	58.9	-1.2	3	0	-1.2	3	GCCTCGTCGTGAGACTTCTCTGTCAGGCTGCCTTCCTCCTCCTCCTCGTCGTCGCCCTCCACTTCCTCTTCCTCTTCCTCCAGCCCCTGGAGCCCAAGCTTGGAGTTGGACAAGCTGTGGCTTGGTGGACGCTC	GCCTCGTCGTGAGACTTCTCTG	60.7	40	22	58.8	59.1	1	-1.1	-1.1	3	3	2	-0.9	3	-2.2	4	GAGCGTCCACCAAGCCACAG	80.5	173	20	59.3	65	1	0	0	0	0	2	0	0	0	0
comp35512_c2_seq1	p6	(GCTGTT)3	18	93	110	75.6	188	83.4	61.4	-1.1	3	0	0	0	GGGACAGGTGCGGGGTAAGGTGGCCCCGGTGGAATGAGGGGCCCTGGTGGTTTGGCGCGTTTGCTGCCGAATAGTGAGCCCAGGAAGGAGCCGCTGTTGCTGTTGCTGTTGCTGCTCCCCCCAGGGGCGCTCGCCGCTCCTGCTCTCTCGACACTGCTGGAGACTCCCCCAACTCCTGTCCCAGCAGT	GGGACAGGTGCGGGGTAAGG	72.9	9	20	60.2	70	2	0	0	0	0	4	0	0	0	0	ACTGCTGGGACAGGAGTTGGG	73.7	196	21	59.8	61.9	3	-1.1	-1.1	3	3	3	0	0	0	0
comp35516_c0_seq1	p6	(CCTCAA)4	24	101	124	67.3	143	80.7	59.2	0	0	0	-2.3	4	GGCCTCGACACGGTCCAACCCCGAACCTGGACCCAGCCTCCAGGAGAAACCCCAACAGGCCCAAGTCCTCAGCAGTGACGGTGCAGCAGAGATGGGCTGCCCTCAACCTCAACCTCAACCTCAACCTGCTGCTTCTGATCCCG	GGCCTCGACACGGTCCAAC	59.3	1	19	58.6	68.4	1	-3	-1.1	3	4	2	0	0	0	0	CGGGATCAGAAGCAGCAGGTTG	76.8	143	22	59.9	59.1	1	-1.9	0	0	4	3	0	0	0	0
comp35535_c1_seq1	p6	(GCCTCA)3	18	89	106	82.4	154	79.7	58.7	0	0	0	0	0	GCGGAGGCGGAGGGATGGAGGGCATGGTGATGAAAGGCATGAATGCTCCGCTTCATCGGAGGAATACTCTCAGAGAACATGTGATGCCGCCTCAGCCTCAGCCTCAATCCATTCCTCAGCCCCAGCCCCAAACCCCTCAGTCACAACCGCAGCC	GCGGAGGCGGAGGGATGG	82.3	13	18	60	77.8	2	0	0	0	0	3	0	0	0	0	GGCTGCGGTTGTGACTGAGG	80	166	20	59.3	65	2	0	0	0	0	2	0	0	0	0
comp35540_c0_seq1	p6	(GGACCT)3	18	47	64	81.4	128	79.6	58.7	-1.7	3	0	-1.1	3	GGAGACGAGGAGCCAGAGAGACTCTGACCCGACTAGACCAGGACCAGGACCTGGACCTGGACCTGCACCAGCTGCTGCAGGACTGTTTCTCTGTGTCCGACTCTCCGGTGTGGATGGACTCAAGCAGC	GGAGACGAGGAGCCAGAGAGAC	80.2	55	22	59.6	63.6	1	0	0	0	0	3	0	0	0	0	GCTGCTTGAGTCCATCCACACC	82.4	182	22	59.8	59.1	2	0	0	0	0	2	0	0	0	0
comp35632_c1_seq1	p6	(GGGGAC)3	18	37	54	62.1	134	84.9	62.5	-1.7	3	0	-2.8	4	GCCGAGAGCCGAGGCATGGCCGCGCGCCTGTCGCCTGGGGACGGGGACGGGGACGGGGGGCGCGCGTGTCCGCTGCGGGACCCGGAGCCAACTCAGTCCAGAGTCTCTGAGGGAGTCAGGGACCACAGCATCGA	GCCGAGAGCCGAGGCATGG	56.3	65	19	61	73.7	2	-2.4	-2.4	3	3	2	0	0	-2.2	4	TCGATGCTGTGGTCCCTGACTC	67.6	198	22	60.1	59.1	1	-3	0	0	4	3	-1.1	3	-1.1	3
comp35635_c1_seq1	p6	(GGGTCC)3	18	91	108	76.9	153	84.4	62	-1.7	3	0	-2	4	GAGCCACACGCCGCATCTGCGCATGCTCAGTGGGCCTCGTGGACACAGTGCCCGGTCAGCGCGGTGTTCGGGTGTCGGTACGACCGGTCGGGGTCCGGGTCCGGGTCCGCCCCCTCCCCCCTCCCTTGCAGCCATCAGCTCTCGGGTTTGTCC	GAGCCACACGCCGCATCTG	89.2	11	19	59.7	68.4	1	0	0	0	0	2	0	0	0	0	GGACAAACCCGAGAGCTGATGG	70.3	163	22	59.3	59.1	2	-2.9	0	0	4	3	0	0	0	0
comp35635_c6_seq1	p6	(GGGACT)3	18	88	105	76.1	180	83.3	61.3	-2.3	3	0	-1.1	3	GCCGCCCTGCTCGATGTTGGAGCCCGGGGTGTGAGGGTTGTAGCCTCCAGGAGAGGGCGCTCCAGGCGTCATGGGACTGTAGCCCACGGGACTGGGACTGGGACTGGCCTGATAGGCCATGGGCGACGGCGTTGGATGGTAGCTTGCAGGCGAGTGCGTGTTCTGGTATCCGACGGGCGA	GCCGCCCTGCTCGATGTTG	74.3	14	19	59.7	68.4	1	-3	0	0	4	3	0	0	0	0	TCGCCCGTCGGATACCAGAAC	77.4	193	21	60.1	61.9	1	-2.3	0	0	3	3	0	0	0	0
comp35685_c0_seq1	p6	(GGGCCT)3	18	97	114	71.8	134	84.5	62.2	-2.1	4	0	-1.3	3	AGAGACATCCAGCGGGAACGGGCTGACCGAGCTGGAGTCGCGGCACGACAACCAGCTGGAGCCGGGCCTGGGCCACGTGGAGGTGACCGGCCCCCGGGGCCTGGGCCTGGGCCTGGACCCCGAAGAAGAGGAGG	AGAGACATCCAGCGGGAACGG	69.5	5	21	60.1	61.9	3	-1.3	-1.3	3	3	3	0	0	0	0	CCTCCTCTTCTTCGGGGTCCAG	71.6	138	22	59.8	63.6	1	0	0	0	0	4	0	0	0	0
comp35754_c0_seq1	p6	(CCGGCG)3	18	101	118	76.4	152	88.4	64.9	-2.4	3	0	-2.4	3	AGCCTCGTGGAGCACCTGTCGGCCAGCATCCGGAGGCAGGACGCGGGCTGCGGCCAGGGCAGGGGCGAGGAGGCGGGCGCCGCGGCGGCAGCGGCGTTCCCCGGCGCCGGCGCCGGCGCCACGGGCTGCGCGCATGCCGACTTCCACTGCCG	AGCCTCGTGGAGCACCTGTC	81.2	1	20	59.9	65	1	-1.2	-1.2	3	3	2	0	0	0	0	CGGCAGTGGAAGTCGGCATG	76.3	152	20	59.8	65	1	0	0	0	0	2	0	0	-2.2	4
comp35823_c2_seq1	p6	(GCGGAG)4	24	74	97	82.2	126	81.9	60.3	0	0	0	0	0	GCCGACCTACATCGCACATCAGGAAGAAGTAGTGGCACAGGAATCAGCCGGGCAGCAGCAGGAACGAGCTGCCGCGGAGGCGGAGGCGGAGGCGGAGGCCTGGAGGCTGGAGGAAGAGCGGCGGAA	GCCGACCTACATCGCACATCAG	75.1	28	22	59.8	59.1	1	-1.7	-1.7	3	3	2	0	0	0	0	TTCCGCCGCTCTTCCTCCAG	87.2	153	20	60	65	1	0	0	0	0	2	0	0	0	0
comp35934_c1_seq1	p6	(CAGAAC)3	18	73	90	68.8	154	81.6	60.1	-3.3	4	0	-1.7	3	GAGGAGCAGCGCCAAGCACAGAAGCTCCAGAGGCAGCTGCAGCAGGAGCAGGCCTACCTGCTGTCCCTCCAGCAGAACCAGAACCAGAACCGGGACAGTAGCAAAGCGGCCCAGCAGCAGGGCACCAAACCCCCACAGAACCTTGAGCCCGACG	GAGGAGCAGCGCCAAGCAC	62.9	29	19	59.7	68.4	1	-5.1	0	0	4	2	0	0	0	0	CGTCGGGCTCAAGGTTCTGTG	76.8	182	21	59.5	61.9	1	0	0	0	0	3	0	0	0	0
comp36004_c5_seq1	p6	(ATCACA)3	18	83	100	71.3	123	73.7	54.6	-3.3	4	0	0	0	AATGATTGCTCTGCGGGACTGCTGGAAAAAATCAATCCCTATTTTCGTCGGTCAAGTGTAAAAACACCCACGAGCTGCAGCGATCACAATCACAATCACAATCACCATCGTAGCTCAGCAGCG	AATGATTGCTCTGCGGGACTGC	74.8	19	22	59.9	54.5	2	0	0	0	0	3	0	0	0	0	CGCTGCTGAGCTACGATGGTG	67.5	141	21	59.7	61.9	1	-2.9	-1.7	3	4	2	0	0	0	0
comp36008_c5_seq1	p6	(GGAGCG)3	18	36	53	71.7	127	83.6	61.7	-2.5	4	0	-1.1	3	CCCGACGACGAGGACCTGTCCCCGGAGCAGAAGATGGAGCGGGAGCGGGAGCGGCGGATGGCCAACAACGCGCGGGAGCGCCTGCGCGTCCGCGACATCAACGAGGCGTTCAAGGAGCTGGGCCGGA	CCCGACGACGAGGACCTGTC	72.4	66	20	60	70	1	0	0	0	0	3	-1.1	3	-1.2	3	TCCGGCCCAGCTCCTTGAAC	69	192	20	60.2	65	1	-4.3	0	0	4	3	0	0	0	0
comp36068_c0_seq1	p6	(GAGCGC)3	18	82	99	66.8	129	79.8	58.7	-3.4	4	0	-1.9	3	CATTGCTGCCACCTCCATTTGCAGATTCCCTTTCTTTCCCCGTCTCGACGAATCTCTCCGCTGTCACCGCGAGACTCTCGGGAGCGCGAGCGCGAGCGCGAGCGTCATGTGACCCGAATGCGGAAGCTG	CATTGCTGCCACCTCCATTTGC	75	20	22	59.3	54.5	2	0	0	0	0	3	0	0	0	0	CAGCTTCCGCATTCGGGTCAC	61.9	148	21	60.1	61.9	1	-2.9	-2.3	3	4	3	0	0	0	0
comp36113_c5_seq1	p6	(TCCCTG)3	18	48	65	79.4	149	81.2	59.8	-3.4	4	0	-1.1	3	TTGCTGACCGAGTTCTGCTGTGCGTCCGGCTTCTGCTCCGATCTCGATCCCTGTCCCTGTCCCTGTCCCTCTCTCTGTCGCGGTCTCGGAGGCGGTCCTTGCTCCAACTCCGGCTGCGGCTACGACTGTAACTGCGACCTCTCCTGCGA	TTGCTGACCGAGTTCTGCTGTG	82.1	54	22	59.4	54.5	1	0	0	0	0	2	0	0	0	0	TCGCAGGAGAGGTCGCAGTTAC	87.3	202	22	60.4	59.1	1	0	0	0	0	2	0	0	0	0
comp36115_c1_seq1	p6	(CAGCCA)3	18	59	76	65.7	147	80.4	59.2	-4.7	4	0	-1.2	3	CGTGACGCGGGACATTGAGGGACCCTCGCCACCCCCGTCCCCGCCCAATGAGGACCCCCAGCCACAGCCACAGCCAGAGGAGCTGTCGGCCAAAGACTTCTTACTCAGACTGGACTTGCAAATTAAACAGTCAAAGCAGGCGGCACG	CGTGACGCGGGACATTGAGG	62	43	20	59.5	65	2	-5.1	0	0	4	3	0	0	0	0	CGTGCCGCCTGCTTTGACTG	77.6	189	20	60.6	65	1	0	0	0	0	3	0	0	0	0
comp36188_c13_seq1	p6	(AACCAG)3	18	94	111	79.3	153	77.5	57.2	-2.9	4	0	-2.3	4	AGAGACTCACGAGCCCAGAACCAGAACCTGAAGAGGAAGAGCGATGTTCGGCTTTGGTTCACGAGTATCTGGATGGCTGTTTCCCTGCAGCTCAACCAGAACCAGAACCAGAACCTCCAGAACCAGAACCTCCATATCGCAGCAGACACCAGC	AGAGACTCACGAGCCCAGAACC	79.7	8	22	59.7	59.1	2	-0.9	0	0	3	3	0	0	0	0	GCTGGTGTCTGCTGCGATATGG	90.7	160	22	60	59.1	2	0	0	0	0	2	0	0	-0.4	4
comp36190_c13_seq1	p6	(GGGTCT)3	18	65	82	76.1	165	82.6	61	0	0	0	-1.2	3	AGCCTGTGAGTGCCCACCTTGCAGGACTTGTCCGGTGGGAGGATCAGGCAGGTTGAGGGGCGAGGGGTCTGGGTCTGGGTCTGGGTCGGCTGGTGGCTTGGGGCTGGTTGATCTCTGGGTGTCCGGATGCCTGGCAGCAGTGGGAGGTGGTAGGGTCGGAACAGG	AGCCTGTGAGTGCCCACCTTG	70.1	37	21	60.7	61.9	1	-1.2	-1.2	3	3	3	0	0	0	0	CCTGTTCCGACCCTACCACCTC	80.1	201	22	60.1	63.6	1	0	0	0	0	3	0	0	0	0
comp36192_c2_seq1	p6	(AGACAA)3	18	92	109	75.1	164	74.3	54.9	-3.4	4	0	-2.4	4	CGGACAGTGACGACAGTGAAGGGGAAACAAAGTCCAGCAAAACGAAGAAGAAAGCCAGCGCTGGCTCTTTGTCCATGTTCCAAACATCAGGAGACAAAGACAAAGACAAAGAAAAAGACAAAGATAAGAAGACAAAGAAGAAAGCAAAGGCAGAGGAGAGCGAC	CGGACAGTGACGACAGTGAAGG	80.4	10	22	59.3	59.1	2	0	0	0	0	2	0	0	0	0	GTCGCTCTCCTCTGCCTTTGC	78.1	173	21	59.5	61.9	2	0	0	0	0	3	0	0	0	0
comp36204_c2_seq1	p6	(CTCGTC)3	18	42	59	78.4	125	81.1	60	-1.7	3	0	-1.7	3	TACAGCGGCAGCGACGACTCGGGCTCGCCCAAACACGGCGGCTCGTCCTCGTCCTCGTCCCGGGACCGGAAGGTCATCAGCCTGAGGATGTGCTTCATCAGCCGGAACCTCACCATGCCCGATCT	TACAGCGGCAGCGACGACTC	82.4	60	20	60.6	65	1	0	0	0	0	2	0	0	0	0	AGATCGGGCATGGTGAGGTTCC	75.6	184	22	60.4	59.1	2	-2.2	0	0	4	3	0	0	0	0
comp36240_c4_seq1	p6	(CTGGAG)3	18	32	49	73.2	142	83.2	61.1	-2.8	4	0	-0.9	3	GGAGCAGGGGTGGGCAGAGCTGGAGCTGGACCTGGAGCTGGAGCTGGAGCTGGTGCTGGACCACTTTCAGGGCCCGGGACCGGACCATCTGCTGGCTGTGGGCCAGCTGGAGGAGCCATGGGCACTGCTGCCACTGCTGGAG	GGAGCAGGGGTGGGCAGAG	73.3	70	19	59.9	73.7	1	0	0	0	0	4	0	0	0	0	CTCCAGCAGTGGCAGCAGTG	72.8	211	20	59.3	65	1	-1.4	-1.4	3	3	2	0	0	0	0
comp36240_c8_seq1	p6	(CTGCAG)3	18	38	55	72.5	136	79.4	58.5	-3.6	4	0	-1.7	3	GCCAACCAGAGCCAGTTCCTGCCACAGGGCCAGTTTCCTGCAGCTGCAGCTGCAGCAGCAGGTGGAGCCATGAATGTGAATGTAGGCTTGGGCCAGCCTATACCACAGGCTGCACAGCAGCCGCAGAACTCTAACC	GCCAACCAGAGCCAGTTCCTG	70.9	64	21	59.4	61.9	1	-0.6	-0.6	3	3	2	-1.1	3	-1.1	3	GGTTAGAGTTCTGCGGCTGCTG	79.6	199	22	59.9	59.1	1	-0.6	0	0	3	2	0	0	0	0
comp36246_c6_seq1	p6	(AAAAAG)3	18	48	65	75.4	128	73.5	54.5	-2.3	3	0	0	0	CCACCTCTCCTCCGTCACTTCCAATCCGTCTGCTCCCTGTGCAGCGAAAAAAGAAAAAGAAAAAGAAAAAAAGAAACAGGATCAACGAACACTGAGGAAGATTCAAGAGAAGACGCGGAACCGAAGTC	CCACCTCTCCTCCGTCACTTCC	91	54	22	60.1	63.6	2	0	0	0	0	2	0	0	0	0	GACTTCGGTTCCGCGTCTTCTC	65.1	181	22	59.6	59.1	1	-5.1	-1.1	3	4	2	0	0	0	0
comp36274_c3_seq1	p6	(TGTGCG)3	18	99	116	71	147	81	59.6	-1.3	3	0	-1.1	3	CTCCAGTCAAGGCCATCGTGTGGCGAGGGGATCACGCGTGGATGATCTCGGGTCAAAAAAGTGGCAGTGTTGAAGCGGCGGCCGGACTCTTGTGCGCCTGTGCGTGTGCGTGTGCGCCCGTTTCACCGTCTGCGCTTCCTCTGCTGC	CTCCAGTCAAGGCCATCGTGTG	69.1	3	22	59.6	59.1	1	-4.3	0	0	4	2	0	0	0	0	GCAGCAGAGGAAGCGCAGAC	67.9	149	20	59.8	65	1	-5.1	0	0	4	2	0	0	0	0
comp36280_c2_seq1	p6	(AGAGAA)3	18	75	92	72.4	123	74.4	54.9	-2.3	3	0	-2.3	4	AACTGGCACAACGGACTGTCTGCACAGATCCTCAACGTCCAGGAGTAAAGAGGAGCGGGAGAAAAACCAGAAAGAGAGAAAGAGAAAGAGAAAGAGAGAGAGAGACTCGGTGCTTGGTTTGGT	AACTGGCACAACGGACTGTCTG	74.6	27	22	59.4	54.5	1	0	0	0	0	2	-1	3	-1.1	3	ACCAAACCAAGCACCGAGTCTC	71.8	149	22	59.1	54.5	1	0	0	0	0	3	0	0	-0.9	3
comp36291_c13_seq1	p6	(CTGGCG)3	18	87	104	80.6	151	82	60.4	-2.4	3	0	-1.1	3	CCAGGAACACTGCCACGATGAGCATGGCCAGCAGACCCACACCGATGTAGCATCCGACGAGCGTCCACACCAGCGTCTGAGCAGGTCTGGCGCTGGCGCTGGCGGTGGCGTTGACGCTGCTGTTGAGGCCACAGTCAGCCGCTCCGCAGTA	CCAGGAACACTGCCACGATGAG	80.6	15	22	59.6	59.1	1	-1.1	-1.1	3	3	2	0	0	0	0	TACTGCGGAGCGGCTGACTG	84.7	165	20	60.3	65	1	-1.7	0	0	3	2	0	0	0	0
comp36475_c15_seq1	p6	(TGACGA)3	18	36	53	71.9	123	78.4	58	0	0	0	-2	4	GGGGAGAAGCGGAAGAGGGATGCAGAGGATGAAGGTGACGATGACGATGACGAATAGATTCAAACCACCTTCACCCACTGCGACACTTGGCCCCGTCCACCCCCGATGACCTCTGACCCCACC	GGGGAGAAGCGGAAGAGGGATG	71.4	65	22	60.5	63.6	1	0	0	0	0	4	0	0	0	0	GGTGGGGTCAGAGGTCATCGG	69.7	187	21	60	66.7	3	0	0	0	0	4	0	0	0	0
comp36476_c2_seq1	p6	(TGGACT)3	18	77	94	75.6	180	83.5	61.5	-2.8	3	0	0	0	GAGCGGGATCGGGAGACAGAGCGTCGCCTTGGCGCAGAACCGGACCGAGACCTGGAGCGACTCCTCGCCGGAGTCCTGGACTTGGACTTGGACTTGGAACGGGCTGGAGAGCCAGACCTGCTCCTGCGTCTGGAATAGGATGGAGACCTGCGGCGGCTCCGGCTGTGGCTCCGGCTGCGA	GAGCGGGATCGGGAGACAGAG	79	25	21	59.9	66.7	1	-1.9	0	0	4	3	0	0	0	0	TCGCAGCCGGAGCCACAG	72.1	204	18	60.1	72.2	1	-4.2	0	0	4	2	0	0	0	0
comp36486_c1_seq1	p6	(CCAAGA)3	18	85	102	57	155	79.4	58.2	-1.4	3	0	-1.4	3	CCCCAGTGGACCACGGTGTCCAGATCCGCTTTATCAATGACCTCTGTGACACTGGCGGTTGGCAGCCTGGTTCCCAGCCCTATCCCAAGACCAAGACCAAGACCCAGACTGCCTCCAAATACGGTGTGGCAGTCAGAGTACAGGGTATCGCTGGC	CCCCAGTGGACCACGGTGTC	56.3	17	20	60.5	70	1	-3.1	-1.2	3	4	4	-1.1	3	-1.4	3	GCCAGCGATACCCTGTACTCTG	54.5	171	22	58.6	59.1	1	-1.9	-1.1	3	4	3	-1.1	3	-1.1	3
comp36558_c2_seq1	p6	(GCAGTC)3	18	94	111	67.9	141	78.7	57.8	-2.4	3	0	0	0	TGCAGCAGCCTCACAGTCACTTACACCTCAGCGCGGACCGAGCGTCGGTTAGATTAAAGAAACGAGAGGAACGTGTTTGCGGCTCATAACGGAGCAGTCGCAGTCGCAGTCGCAGCTCATCTACCGCCGAAGGGAAGGGAC	TGCAGCAGCCTCACAGTCAC	60.5	8	20	58.6	60	1	-3.3	0	0	4	2	0	0	0	0	GTCCCTTCCCTTCGGCGGTAG	80.2	148	21	60.4	66.7	1	0	0	0	0	3	0	0	0	0
comp36572_c0_seq1	p6	(TAGATG)3	18	68	85	70.7	185	76.4	56.5	-1.4	3	0	-1.4	3	GGCGACCTTTCCAGGATGAACCCAGTGTCAGCTGGGATTGACTTCCCCCCGACCATTCAAGGATATTTAGATGTAGATGTAGATGTAGATAGATAAAGATGGATGGATGTCATTGTAGAGCTGAGCTCTCTCCCCCTCCCCCACACTGACACAGATGTATTGACCCATCTGTTAAGCCACGCTGC	GGCGACCTTTCCAGGATGAACC	71.4	34	22	59.6	59.1	2	-1.3	-1.2	3	3	3	-0.5	3	-0.5	3	GCAGCGTGGCTTAACAGATGGG	67.8	218	22	60.4	59.1	3	-1.7	-1.7	3	3	3	0	0	0	0
comp36576_c1_seq1	p6	(GGCTGA)3	18	65	82	72.5	134	80.6	59.3	0	0	0	-1.1	3	GGGGACGAATTGGGGTTTGGACTGGACGACTTGAGGCTGAAGCTGTGGCTGCAGCTGAGGCTGCGGCTGAGGCTGAGGCTGAGGAGGGACTGGGCAGATTGCGCTGAGGAGGGACTGCTGATGCGGCCTCTTAG	GGGGACGAATTGGGGTTTGGAC	69.5	37	22	59.7	59.1	1	-1	0	0	4	4	0	0	0	0	CTAAGAGGCCGCATCAGCAGTC	70.2	170	22	59.4	59.1	1	-4.3	0	0	4	2	0	0	0	0
comp36587_c1_seq1	p6	(ACAACG)3	18	41	58	79.2	123	75.1	55.4	0	0	0	-0.6	3	AAGCGGAAGAAGAAGCGGAAGGAAAGCAACAGCAACAATAACAACGACAACGACAACGACACTAGCATGGCTACAGAGAGTGATCCCGAGTCAGAGGTGTTCGAGATCACCGACTTCACCACG	AAGCGGAAGAAGAAGCGGAAGG	80	54	22	59.2	54.5	2	0	0	0	0	2	0	0	0	0	CGTGGTGAAGTCGGTGATCTCG	74.4	176	22	59.4	59.1	2	0	0	0	0	2	0	0	-1.9	4
comp36606_c1_seq1	p6	(CTCTTC)3	18	40	57	81.7	121	78	57.7	-2.5	4	0	-0.8	3	CCGTCCTCCTCACTGTCCACTCGCCCTCCACTGTCTCCTCTCTTCCTCTTCCTCTTCTCCTGCGTTGACTCTGGGTTGGGGAATCCTAGCTGCTTCCATGTGGAGGGACTGGTCAGAGCAA	CCGTCCTCCTCACTGTCCACTC	90.8	62	22	60.1	63.6	1	0	0	0	0	2	0	0	0	0	TTGCTCTGACCAGTCCCTCCAC	77.3	182	22	59.9	59.1	1	-1.1	0	0	3	3	0	0	0	0
comp36640_c9_seq1	p6	(AGAGAC)4	24	72	95	72.7	178	77.1	57	-1.9	3	0	-1.1	3	GGAGGAAGAGACCGAGCACGAGCTGGTAAATCCACATCGCCGCAAAACAGCTTCAGAAACAAACTGTCTGGAGAGACAGAGACAGAGACAGAGACAGGTAGGATCAAGCCGTAACCTCTTGAGCCATAAACCCTCATGCGTTGACATATTGACCGAGACATGCAGCCTCTTGCTCAGG	GGAGGAAGAGACCGAGCACGAG	79.1	30	22	60.4	63.6	1	0	0	0	0	2	0	0	0	0	CCTGAGCAAGAGGCTGCATGTC	65.3	207	22	59.9	59.1	1	-3.3	-1.9	3	4	2	0	0	-2.2	4
comp36671_c5_seq1	p6	(GGAGGC)3	18	81	98	72.9	195	86.7	63.8	-2.4	3	0	-2.3	4	GCCTCGCCCTCCGATCTGACGCGTTTGGCGTCCGGCTGCTCGCCGGCCAGCTGGTCCCCGTTCTGACGCTTGGTGGGGAGGGAGGCGGAGGCGGAGGCGTGGTCCGCCAGCAGGTGGAGGGGGCTCGCCACGGCGGGAGCTGCGCTGGCCGGGCCCTGCAGGGCCGTGGTGAAGCTGTGGGTGCCGTTCTGTGTG	GCCTCGCCCTCCGATCTGAC	69.1	21	20	60.4	70	1	-1.9	-1.7	3	4	3	0	0	0	0	CACACAGAACGGCACCCACAG	80.5	215	21	59.9	61.9	1	0	0	0	0	3	0	0	0	0
comp36673_c5_seq1	p6	(TAATCA)3	18	75	92	72.5	162	75.5	56	-4.7	4	0	0	0	GTCGCCCGAGCCACAGGAGGGGACGGGGGGAGACGGACAGTTGGTTTTATTTCTGTGGGGGGGGTTAATAATCGTAATCATAATCATAATCATAATAAGAATAATTTAAAAATCATGCGGAGGTCTTTGCCTCCTCGCGCGTAACCGACGCCATGTGTGCTT	GTCGCCCGAGCCACAGGAG	75.2	27	19	60.6	73.7	1	-1.7	0	0	3	3	0	0	0	0	AAGCACACATGGCGTCGGTTAC	78.1	188	22	60.1	54.5	1	-2.2	0	0	4	3	0	0	0	0
comp36692_c1_seq1	p6	(CGTGCT)3	18	97	114	68.6	121	82.8	60.8	-2.3	3	0	0	0	CGACGAAACCGGCGTTGAGGATGAAGATGACCCTCATGTTGCCCGCGGCCCAGGCGCGGAGCCTCACTCGTCCGGGCTCTGTCGGCGGCGCGACTGCGTGCTCGTGCTCGTGCTCCGTGCC	CGACGAAACCGGCGTTGAGG	61.3	5	20	60	65	2	-4.2	-1.9	3	4	3	0	0	0	0	GGCACGGAGCACGAGCAC	73.5	125	18	59.3	72.2	1	0	0	0	0	2	0	0	0	0
comp36709_c1_seq1	p6	(CCGCTC)3	18	62	79	68.1	143	83	61.1	-1.7	3	0	0	0	AGGATGGCACCGAGCTGGAGCTCAGGGATCAAGACATCAAGAATGCTGCCGGTTTCCAGATCCGCTCCCGCTCCCGCTCTCGATCGCCCAGCCGCCGCCGCAGCCGGTCCCGCTCGCCAGCGAGGACAACGCGACGCTCGTCC	AGGATGGCACCGAGCTGGAG	77.2	40	20	59.7	65	1	-2.9	0	0	4	2	0	0	0	0	GGACGAGCGTCGCGTTGTC	56.2	182	19	59.7	68.4	1	-5.1	-1.9	3	4	2	-1.1	3	-1.1	3
comp36747_c2_seq1	p6	(TTTTTA)3	18	94	111	50	140	70.6	52.1	-4.7	5	0	-3.4	4	CGTTCGCCTCGACAAATTACCGTCCTCTTTTCTTTTCTTGCCGCAACAATCTTTAGCTTACTGTATATTGCACAAGAGATCCCACTACTGAACTTTTTATTTTTATTTTTATTTTCTACGACTGATCGACTCACACTGCA	CGTTCGCCTCGACAAATTACCG	53.2	8	22	58.7	54.5	3	-3	-1.7	3	4	3	0	0	0	0	TGCAGTGTGAGTCGATCAGTCG	47.9	147	22	58.8	54.5	2	-3.3	-0.8	3	4	2	-1.7	3	-1.7	3
comp36830_c8_seq1	p6	(AAGAAA)3	18	96	113	74.2	207	77.6	57.5	-0.6	3	0	0	0	CCTCTACAACCCCGCCTCCATCATCAGAGCCGCCCTGCTCGGGACAAGTAAAGGAAAAGGAAATGATTGCAGAGGGAGAAGAGGGGCAAGTTGTTAAGAAAAAGAAAAAGAAAAAGAGGAGACAGAATCCAGAGGAGAGCGCGCAGGTGGACTGTGCACGCTGTCCTGTAAAAGCTCAAAGCAACGGTGAGCACGGGAATGTGGAAC	CCTCTACAACCCCGCCTCCATC	71.4	6	22	60.5	63.6	1	0	0	0	0	4	0	0	0	0	GTTCCACATTCCCGTGCTCACC	71.5	212	22	60.1	59.1	2	-1.2	-1.2	3	3	3	0	0	-1.2	3
comp36838_c2_seq1	p6	(GAGCCC)4	24	23	46	76.3	124	82.2	60.5	-2.4	3	0	-1.7	3	ACCCGAGCCAGAACCTGAACCTGAGCCCGAGCCCGAGCCCGAGCCCGAGTCCTCCTCCAAGCTGAGCATGTGCGGCTCCGTCTGCTCCTCCCCCGGCAGCTGCTAGCACCACATCGCCTCACAG	ACCCGAGCCAGAACCTGAACC	76.4	79	21	60.2	61.9	2	-1.1	-1.1	3	3	3	0	0	0	0	CTGTGAGGCGATGTGGTGCTAG	79.7	202	22	59.4	59.1	1	0	0	0	0	2	0	0	-1.5	4
comp36862_c1_seq1	p6	(CTCAGA)3	18	81	98	76.8	166	78.8	58.2	-2.5	4	0	-0.9	3	TTGGAGGGCCGAAGAAGAGGAGTGCGCTCCGAATCTGCTTCACCCGTGGTTCTTTCCTCCTCCCGACGTCCAGTTTCCTCCTCAGACTCAGACTCAGAGTGCTCAGTGTTGTTTCGAGTGACCCGCTGTTTGCACACAGGACAAGTCTTCTTGGTCTGCGTGAGCC	TTGGAGGGCCGAAGAAGAGGAG	68.6	21	22	59.7	59.1	1	-4.3	0	0	4	3	0	0	0	0	GGCTCACGCAGACCAAGAAGAC	90.2	186	22	59.8	59.1	1	0	0	0	0	2	0	0	0	0
comp36887_c1_seq1	p6	(GTCCCT)3	18	99	116	79.9	128	82.8	61.1	-1.4	3	0	-1.4	3	GACCAGGAGGACGACCACCACCACCGCCAGCAGCAGCAGGACCTGGAGCCGGAGCCTCCTCCCTCCCCTCCTCCTACGCCTCCCCCGGAAGAAGAGGAGTCCCTGTCCCTGTCCCTGTCCATGCCGCT	GACCAGGAGGACGACCACCAC	82	3	21	60.3	66.7	1	0	0	0	0	2	0	0	0	0	AGCGGCATGGACAGGGACAG	77.3	130	20	60.2	65	1	-2.2	0	0	4	3	0	0	0	0
comp36896_c3_seq1	p6	(CACTCC)3	18	82	99	74.7	142	81.7	60.4	-2.4	3	0	-0.6	3	GGCCCGTCGTCTTTGCTTTGGCTCTGCGACATCTCAAGCGCTGCCACCGCACGGTCCGAGGTCACCTCCATGCGTGGCGGGCACTCCCACTCCCACTCCCTCTCCCCTCTCTCTATCTCTCTCTCTCACAGCGGCTCCTCGG	GGCCCGTCGTCTTTGCTTTGG	66.4	20	21	60.6	61.9	2	-4.3	0	0	4	3	0	0	0	0	CCGAGGAGCCGCTGTGAGAG	83.9	161	20	60.4	70	1	-1.7	0	0	3	2	0	0	0	0
comp36915_c9_seq1	p6	(CCCATG)3	18	75	92	77.7	192	80.7	59.3	0	0	0	0	0	TCGCTCCTCTCCTGCTGTTCCCTGCTGCTTTGGTACCCATCATCACCGTCCCACGACCCATACCCATTCCCATACCCATGCCCATGCCCATGCCCATCCCTAATCCCAAACCCATCCCCTGGCTCATGCTGAGGCCTTGGTTCATCCCCAGGCCCGAGTTATGGTCCACCCCAAGAGAAGTCAGGGTGAGCG	TCGCTCCTCTCCTGCTGTTCC	87.4	27	21	59.7	61.9	2	0	0	0	0	2	0	0	0	0	CGCTCACCCTGACTTCTCTTGG	68.1	218	22	59	59.1	2	-0.8	-0.8	3	3	3	0	0	0	0
comp36934_c14_seq1	p6	(CTTTTT)3	18	124	141	55.8	238	73.8	54.3	-2.4	3	0	-2.4	3	GGCCCGAAGCCAAACTCTCTACACACTCTCTCTTTGCATCTTCCCGTGTAGGTTGAGGATTTTGTTTTGGAGGTAAACATTTGAAATGGTCGGTTCAGAAAACAGAGAATCTGTAAGGGGAAGCTTTTTCTTTTTCTTTTTTTACCAGACACAAAAAGGATTATTTGTAACAACCAAAACTCTCGAGGGGGAGACAAACGTTAAACTTGAACTACAGTTGGCACAAAATGAGGCAGCT	GGCCCGAAGCCAAACTCTCTAC	55.3	248	22	59.3	59.1	1	-4.3	-2.4	3	4	3	0	0	0	0	AGCTGCCTCATTTTGTGCCAAC	51.6	485	22	58.6	50	1	-2.9	0	0	4	4	-0.7	3	-0.7	3
comp36941_c1_seq1	p6	(AGCTAA)3	18	93	110	63.8	136	74.5	55.1	-1.7	3	0	-1.3	3	CCCGAGCCTCTGCATTTTCTCCAGGCACCGGTGAATACTTTTTTGTTTTTTTTTAAAAAGCCGGCGGATAAACAAAAACGCGCCTGAGCTACAGCTAAAGCTAAAGCTAACGGCGATCGTCCACTCAGCGAAGTCG	CCCGAGCCTCTGCATTTTCTCC	61.5	9	22	59.6	59.1	2	-3.3	0	0	4	4	-0.9	3	-0.9	3	CGACTTCGCTGAGTGGACGATC	60	144	22	59.5	59.1	1	-1.7	-0.8	3	3	2	-1.7	3	-1.9	4
comp36944_c0_seq1	p6	(GACAGA)4	24	74	97	73	125	78.8	58.2	-2.4	3	0	-3.8	5	TGGCAGAGCATTCAGGGGAGACAGGCCTGGATTCCGGGACCGAGAGCCAGATAGGGACAGAGACTGGGATCGGGACAGAGACAGAGACAGAGACAGAGAGCGAGACAGAGGCTTCGGAGGTGGAA	TGGCAGAGCATTCAGGGGAGAC	72.4	28	22	60.3	59.1	1	0	0	0	0	4	0	0	0	0	TTCCACCTCCGAAGCCTCTGTC	88.8	152	22	60	59.1	1	-0.5	-0.5	3	3	2	0	0	0	0
comp36982_c1_seq1	p6	(GGACCT)3	18	93	110	74	120	81.3	60.1	-2.8	4	0	-1.2	3	CCCTCCCCTCGGCTCCATTTCCACCCGCTCGGTGCACTTGTTCCTCCCGCCGGGGCATCGTCAGTGTCTGTCAGAGGAAGAGAGAGGGCCTCGGACCTGGACCTGGACCTCACCACGGAC	CCCTCCCCTCGGCTCCATTTC	72	9	21	60.4	66.7	1	0	0	0	0	4	0	0	0	0	GTCCGTGGTGAGGTCCAGGTC	76.5	128	21	60.3	66.7	1	-1.4	-1.4	3	3	2	0	0	0	0
comp36996_c18_seq1	p6	(GAGGAT)3	18	88	105	75.3	198	79.5	58.8	-2.6	4	0	-1.1	3	CAGGGTCGCAGTGTAGGAGAGGGCTCTTTTAATCGTGAGGTAGACATTTGTGAATGAACCTTACTGACAGTACAGCCAGTCCTGTGAGAGGATGAGGATGAGGATGCTGCTGCTGGATGAAAGCAAGGGTCTGAGTGGACACACTGCGGCGGCGGAGCCCTGCCCGTCTCGGAGGAGAGTCACTGAGCGTGTCCTCGA	CAGGGTCGCAGTGTAGGAGAGG	81.9	14	22	60.1	63.6	2	0	0	0	0	3	0	0	0	0	TCGAGGACACGCTCAGTGACTC	70.1	211	22	60.1	59.1	1	-3	-1.2	3	4	2	-0.9	3	-0.9	3
comp37012_c9_seq1	p6	(GACTCG)3	18	65	82	55.2	120	80.6	59.3	-2.8	4	0	-1.3	3	TGAGAGAGAGGAGCAGCAGGACAGAGGCCGAGGAGCAGTCCCGTCCCTGGTGGCCGACTACAGCGACTCGGACTCGGACTCGGACCCCGGACAATGAGTCACGACGGAGACACATGGCGT	TGAGAGAGAGGAGCAGCAGGAC	66.6	37	22	59.2	59.1	1	0	0	0	0	4	0	0	0	0	ACGCCATGTGTCTCCGTCGTG	45	156	21	61.2	61.9	1	-2.2	-1.9	3	4	2	-1.9	3	-1.9	3
comp37014_c11_seq1	p6	(CGGCTC)4	24	34	57	74.2	140	86.1	63.3	-0.8	3	0	-2.3	4	GCTGCTCGTTGAAGGAGTCTCGCTCCGCCTGGACGGCTCCGGCTCCGGCTCCGGCTCGCCCGGCGACTCCTCGTCGGGCGAGCCGGGCTGCTGCGGGCGCGACGCGTACGCGGCCAGCGCCTCCAGTCCGGCCACGATGA	GCTGCTCGTTGAAGGAGTCTCG	77	68	22	59.6	59.1	2	-0.9	-0.9	3	3	2	0	0	-0.9	3	TCATCGTGGCCGGACTGGAG	70.8	207	20	59.7	65	1	-4.3	0	0	4	2	0	0	0	0
comp37029_c1_seq1	p6	(GGGGAA)3	18	82	99	68.4	137	82.5	60.6	-4.7	5	0	-2.8	4	AGGCGACTGGGAGCTGATGTAGAGCCTTGGTGTCTGGGAGACAGGGGGGGTGAGGGCTGGGAAAGAGGAGAGGGCAGAGAGGGGGAAGGGGAAGGGGAAGGGGGAGGGCGGGGTGGGAGGAGGAGGGAGGCAGGATG	AGGCGACTGGGAGCTGATGTAG	75.1	20	22	59.9	59.1	1	-2.9	0	0	4	3	0	0	0	0	CATCCTGCCTCCCTCCTCCTC	74.1	156	21	59.2	66.7	1	0	0	0	0	3	0	0	0	0
comp37035_c8_seq1	p6	(CTCCTG)3	18	72	89	66.8	182	78.9	58	-2.3	4	0	-0.8	3	CGCCACGGACTCATCGGTTCCAAACCAGACTGTTACTGTGGCCGTTGTTACCGGGGAGGCCTCTCCGTCCTCTCCTGCTCCTGCTCCTGAGGTGGCCCTTCCTGTTGGAACTGCATCTTCCATGAAGCAACAGCTTGATCTGACATTGTGTACCATGGTAGTCAGCACCTGTAGCTCAAGCA	CGCCACGGACTCATCGGTTC	78.8	30	20	59.2	65	1	0	0	0	0	2	0	0	0	0	TGCTTGAGCTACAGGTGCTGAC	54.4	211	22	58.9	54.5	1	-2.9	0	0	4	2	-1.7	3	-1.7	3
comp37058_c7_seq1	p6	(CGAGGA)3	18	98	115	84.3	198	84.4	62.1	-1.1	3	0	-1.9	3	AAGGCGACTTGGACTGGAATGCATCCTGGGAGACGAAGCCCGAGTCGTGGGAGGAGACGGACGAGAGGCGGGCGGGCGTCTGCTGCGGCAGCGCCACCGAGGACGAGGACGAGGAGGAGGCGCGGTACCGGAAGTGTGAGGCGGAGGTGGGCGAGTGGCAGTGTGAGCCGCTGGAGCGAGAGTCGCTGCTGTTCACGC	AAGGCGACTTGGACTGGAATGC	83.9	4	22	59.5	54.5	2	-0.5	-0.5	3	3	2	0	0	0	0	GCGTGAACAGCAGCGACTCTC	90.7	201	21	60.1	61.9	1	0	0	0	0	2	0	0	0	0
comp37061_c4_seq1	p6	(GTCCCG)3	18	75	92	76	149	83.7	61.6	-1.7	3	0	-1.2	3	TGTCCAGGTCGTAGTGCTCCAGCTCACCGAACAGCGCCTGAGGGTTGGTCCCTCCTCCTACAACGCCGACGCCAGTCCCGGTCCCGGTCCCGACCGGGCCTTTCGCCTTCCCCCCTGGCCCGTCGGAGGAGGAGGACTGACCGGGCTTG	TGTCCAGGTCGTAGTGCTCCAG	85.8	27	22	59.7	59.1	1	0	0	0	0	2	0	0	0	0	CAAGCCCGGTCAGTCCTCCTC	68.2	175	21	60.3	66.7	1	-4.2	0	0	4	3	0	0	0	0
comp37090_c0_seq1	p6	(CTCCAG)3	18	101	118	77.6	144	81.4	59.9	-3.1	4	0	-1.1	3	CCTCTTGCTCTTGCTCGTCCAGCAGTTTCTTGGCCAGCTCTTCGTTCTCCACCTCGTCCGCTCCCTCCAGCTCCAGAGGCTCGTCGGTGATGTCCAGCGCCTCCAGCTCCAGCTCCAGCTCCTCCGTGGTCGTGCTGGTGGTGC	CCTCTTGCTCTTGCTCGTCCAG	79.3	1	22	59.3	59.1	1	0	0	0	0	2	0	0	0	0	GCACCACCAGCACGACCAC	79.5	144	19	59.5	68.4	1	0	0	0	0	2	0	0	0	0
comp37097_c1_seq1	p6	(TCATCT)3	18	48	65	80.5	144	76.6	56.5	-1.9	3	0	-1.3	3	GGTGGTTGTGATGCTGGTCTCCATTTTCACCCCCCTCGTCCTCATCCTCATCTTCATCTTCATCTTCAGCTGTATACGACAGTGGCTCATGTTTCACCCAGCGGTAGATGTTGCCCATTTCTCTACCTGCCTCACCACCTTCCG	GGTGGTTGTGATGCTGGTCTCC	84.3	54	22	59.5	59.1	2	0	0	0	0	2	0	0	0	0	CGGAAGGTGGTGAGGCAGGTAG	82.4	197	22	60.6	63.6	1	0	0	0	0	2	0	0	0	0
comp37136_c1_seq1	p6	(CCTCCC)3	18	74	91	76.5	157	84.1	61.7	-1.7	3	0	0	0	GGTCGCCGCTGCCAATCCTTCGGTGCCCCAGTCGACGTACCCCCCGTCCCTCCAGCAGACCGGACTGCCTCCACCTCCCCCTCCCCCTCCCCAACAGACTCAACAAGGCCAGGCCCTGGCCGCCGCCTCCCAGATGCCTTCTGGGACTCGTGGAGCT	GGTCGCCGCTGCCAATCC	81.7	28	18	59.3	72.2	2	0	0	0	0	2	0	0	0	0	AGCTCCACGAGTCCCAGAAGG	69.3	184	21	59.4	61.9	2	-2.9	-0.9	3	4	3	0	0	0	0
comp37165_c3_seq1	p6	(AAAATA)4	24	77	100	72.1	170	73.3	54.2	-1.3	3	0	-1.1	3	ACGGAGGCGGAGAGAATCAGCACGAGGCAGAGGTGCAGCATGGTTGTTCCCTTAGGTAGAGTTGAAGTTTAAAAAGAAAATAAAAATAAAAATAAAAATAAAGGAAAGTCTGCGTTAGCTTCACGCGCAGATTTTTTCAAACCGGAACCAAGTGCAGGTGGAACCGATGA	ACGGAGGCGGAGAGAATCAGC	75.9	25	21	60.1	61.9	2	0	0	0	0	3	0	0	0	0	TCATCGGTTCCACCTGCACTTG	66.5	194	22	59.2	54.5	1	-3.3	-1.4	3	4	2	0	0	0	0
comp37173_c0_seq1	p6	(CCCGTC)4	24	46	69	73.7	125	80.7	59.5	-3.8	4	0	0	0	GCCCATTGCCCCTTCACTCTGCACTTCTCTGTTCTGTTTGTAGTGCCCGTCCCCGTCCCCGTCCCCGTCCCCATCCCCGTGCCTGTGTCTGTGCCTGACCCGCCGATGTGCCAATCCGTGTCAGG	GCCCATTGCCCCTTCACTCTG	70.5	56	21	59.4	61.9	1	0	0	0	0	4	0	0	0	0	CCTGACACGGATTGGCACATCG	83.1	180	22	60.2	59.1	2	0	0	0	0	2	-0.3	3	-0.3	3
comp37181_c6_seq1	p6	(GCTCCA)3	18	55	72	78.5	146	81.7	60.2	-1.1	3	0	0	0	CATCTGGGCAGGTGGGGTAGGACCAGATCGCATCTTGCTCTTCGCCGTCCAAGTGCTCCAGCTCCAGCTCCATCTCCAACGGTCGAGGCGGTGCTGAGGTCTGGGGCTCAGGGTTGGCAGCCCGAGCTTCCGCCACAGCCACACTG	CATCTGGGCAGGTGGGGTAGG	72.8	47	21	60	66.7	2	-1.1	0	0	3	4	0	0	0	0	CAGTGTGGCTGTGGCGGAAG	81.3	192	20	59.6	65	1	-1.1	-1.1	3	3	2	0	0	0	0
comp37185_c2_seq1	p6	(GGACGA)3	18	79	96	78.9	130	81.8	60.4	-1.2	3	0	-1.1	3	TCCCAGGCTGCGACAAGTCCAGGCAGCTGCACCGTGCAGTGGGGAGGGAGCAGGAGCTGGAGCTGAAGCTGGGCCCTGGGACGAGGACGAGGACGAGGTAGGGGTTCAGGGTTCAGAGAGGAGTGTCGGG	TCCCAGGCTGCGACAAGTCC	77.5	23	20	60.2	65	2	-1.1	0	0	3	3	0	0	-1.1	3	CCCGACACTCCTCTCTGAACCC	77.9	152	22	60.1	63.6	3	0	0	0	0	3	0	0	0	0
comp37212_c7_seq1	p6	(ACTTCC)3	18	138	155	83.3	163	75.6	56.1	-2.5	4	0	-2.5	4	GTCCTCGTCACTCGGCTCCTCGATCTCGTACGAGTCGAACTCATCCGGTTTCTGCAGCTGGTTCATTTTTAACAGTTTTAAAAAAAGGAAAAACAAACAAATCACGAAAACGCGAGCAGCGCAGAGCGTTAGCCACAACTTCCACTTCCACTTCCGCTTCCGC	GTCCTCGTCACTCGGCTCCTC	89.6	2533	21	60.1	66.7	1	0	0	0	0	2	0	0	0	0	GCGGAAGCGGAAGTGGAAGTG	91.1	2695	21	60.1	61.9	1	0	0	0	0	2	0	0	0	0
comp37236_c1_seq1	p6	(CAACAG)3	18	50	67	67	139	76.9	56.9	-4.2	5	0	-3.4	4	AACTCCTCCAGGATGGCAGAGCCAGGAAATGCAGCAGCAACAGCTTCAACAACAGCAACAGCAACAGCATCTAAAACAGCAGGAGCAGCAGCTACAACAGCAACTGCAACTGCAACGGCAGCAACAGCAGGAGCAGCAG	AACTCCTCCAGGATGGCAGAGC	67.3	52	22	60.1	59.1	2	-2.5	-1.4	3	4	2	-0.9	3	-0.9	3	CTGCTGCTCCTGCTGTTGCTG	78.7	190	21	60.3	61.9	1	0	0	0	0	2	0	0	0	0
comp37238_c8_seq1	p6	(ACGAAC)3	18	129	146	66.1	148	80.8	59.4	-5	5	0	-1.9	3	ACACGGGGCTTGTTTTGTCCAGAACGCGGGGCCCGGACTCCACATGTTCCGCTGCGGTGTAGCAGCTCGGGCTAGCCACATCTCAAGCTAGCGAGCCCCGCGCAACTCTTCAGGAACTGCGAGGGGGAACGAACACGAACACGAACCG	ACACGGGGCTTGTTTTGTCCAG	69.1	28	22	59.9	54.5	1	-1	-1	3	3	4	0	0	0	0	CGGTTCGTGTTCGTGTTCGTTC	71.8	175	22	59	54.5	1	0	0	0	0	2	0	0	0	0
comp37283_c2_seq1	p6	(GCAGCC)3	18	91	108	72.7	155	84.9	62.4	-3.6	4	0	-1.1	3	TCCCCGCCTAATGTCCAGTCTCCCGCCAAGGCTCAGCCCCAGGCCAATCCGGCCTCTCCTTCTCCGAGCCCCGAGTCCGACCCGGCTGAGGCAGCCGCAGCCGCAGCCCCCGCTGAGGCCGAGGCCCCCGTGGAAGAACAGCCAGCCTCCCAGCA	TCCCCGCCTAATGTCCAGTCTC	71.4	11	22	59.5	59.1	1	0	0	0	0	4	0	0	0	0	TGCTGGGAGGCTGGCTGTTC	79.3	165	20	60.5	65	1	0	0	0	0	3	0	0	0	0
comp37285_c3_seq1	p6	(CACAAG)3	18	94	111	66.1	175	79.9	59.1	-3.6	4	0	-2.3	4	AGCTGGGCCTCGTGCATGAGAGTCGAGGTGAAGGGAAAGACAGGTGCATCACTGTCTACAGGCCCCCGGGGTCGGCACCAGCCAAGGAGCCAACACAAGCACAAGCACAAGAAGAAGAGGAAGAAGCCCGGGAAGACAAGACGATCCCTGATCCCCAAAGTGAGAAGCCGTGTCG	AGCTGGGCCTCGTGCATGAG	59.6	8	20	60.6	65	1	-4.3	0	0	4	3	-0.9	3	-2.2	4	CGACACGGCTTCTCACTTTGGG	77.9	182	22	60.1	59.1	3	0	0	0	0	3	0	0	0	0
comp37288_c20_seq1	p6	(CGGCCT)3	18	59	76	74.1	172	83.2	61.1	0	0	0	0	0	CTCCCCTCCTCTGCTCAACCTCATAACAGCAGGACGAAGGCCTCTCCCTCACCTCCACCGGCCTCGGCCTCGGCCTGGTCAGCGACCGGGATTTGTGCGCGATCAGCTGCGCCTCGTCCGGTGCCTCGGCAGATGAGCTCCCCAGTGTCGAGGCATCGCAGCCAGGGTAGTG	CTCCCCTCCTCTGCTCAACCTC	71.6	43	22	59.8	63.6	1	0	0	0	0	4	0	0	0	0	CACTACCCTGGCTGCGATGC	71.4	214	20	59.2	65	2	0	0	0	0	3	0	0	0	0
comp37317_c13_seq1	p6	(CCAGGC)3	18	97	114	69.6	182	84.8	62.2	-2.3	3	0	-0.7	3	TCAGGACGGGGTGCCAGTTGAACTGCAGCTCCGAGCCGTCCCAGGCGAAGCCGCCGCGCCAGCGGCCGCTCCACGCGCACACGCACGCCAGGCAGGCCAGGCCCAGGCCCAGGCACAGCGCGTAGCACGCGTAGAAGATCACGAGGGATCTCATCCTGGAGGGATCCGTCGGCTTGTCCACG	TCAGGACGGGGTGCCAGTTG	73.4	5	20	60.1	65	1	0	0	0	0	4	0	0	0	0	CGTGGACAAGCCGACGGATC	64.2	186	20	59.2	65	1	-1.9	-1.9	3	3	2	0	0	-2.3	3
comp37322_c7_seq1	p6	(AAGAGG)3	18	23	40	74.6	120	78.9	58.3	-1.9	3	0	0	0	CGTGGAGCAACAGAACCTGAGCAAGAGGAAGAGGAAGAGGCTGATGAAGAGCGAGGAACCGCTGGACGACCACTTCCAGGTGGACGTCACGGACCCGCGGTTCCAGGCCATGTTCACGTC	CGTGGAGCAACAGAACCTGAGC	72.7	79	22	60.1	59.1	2	0	0	0	0	2	-1.1	3	-1.1	3	GACGTGAACATGGCCTGGAACC	72.7	198	22	60.1	59.1	2	-4.3	0	0	4	2	0	0	0	0
comp37329_c1_seq1	p6	(GGTCAA)3	18	49	66	68.9	137	75.9	56.1	-1.4	3	0	-3.8	5	GGGAACCAAGGTGACCATCAGCGGGGAACACCTGGACATTGGTTCTCTGGTCAAGGTCAAGGTCAACAGTACACTGGAATGCACTATCACAGAGAAAACAGATGAAACCATTGAGTGCACCATGCCTCCAGCCTTGC	GGGAACCAAGGTGACCATCAGC	67.9	53	22	59.5	59.1	2	-1.4	0	0	3	3	-0.8	3	-0.8	3	GCAAGGCTGGAGGCATGGTG	75.7	189	20	59.7	65	1	0	0	0	0	2	0	0	-2.2	4
comp37333_c16_seq1	p6	(TTGTTT)3	18	96	113	66.2	202	74.8	55.1	-0.8	3	0	-0.9	3	GACCCGACTGACCCTTTGACTCGTCTCTCCTTCTCAGACTCCTCTTCTTTTCTCTTTGAAGATGAGATTCTCCCAAAATGTGCCTTCACCATGGCTTGTTTTTGTTTTTGTTTCGTCTGTGTATTTAATTTCTGTTCGTCGTGTTTGTGTGCTTGGGTTTTGAGGAGAAACCCTTGTTCTACGTGTGGGGTGATCTCAGGGA	GACCCGACTGACCCTTTGACTC	63.9	6	22	58.7	59.1	1	0	0	0	0	3	0	0	0	0	TCCCTGAGATCACCCCACACG	62.4	207	21	59.4	61.9	2	-1.9	0	0	4	4	0	0	0	0
comp37345_c3_seq1	p6	(GCCGGT)3	18	115	132	80.9	157	81.2	59.9	-3.6	4	0	-1.4	3	GTCCTCCTCGGTCGCCACTGCAAACTGTAGGCCAGCCTGGGACAGGGCCTCTGGCAGCTGGGGCATAGTCAGGCTGGTATCAATCTTCATCTTGAAACAACTGCGCGGATGGTGGCCGGTGCCGGTGCCGGTGTCCTTGGTGTCGGAGGAGGAGGAG	GTCCTCCTCGGTCGCCACTG	86	4187	20	60.3	70	1	0	0	0	0	2	0	0	0	0	CTCCTCCTCCTCCGACACCAAG	88.9	4343	22	59.8	63.6	1	0	0	0	0	2	0	0	0	0
comp37348_c0_seq1	p6	(AAACAA)3	18	59	76	74.2	190	74.5	54.9	-3.4	4	0	0	0	GCCACAAATCCTGCCAAAGAGCCCAAAAGGGCTTTTTTGCGTTATCCACCTGACGAATAAACAAAAACAAAAACAAACATCATCTCCTCAGTGGAGTTAATAATTATCCACGGGTGAGCTTGTGAGGCACCTCATCATGTATTTTCCCCTCATGAAACAAACGGAGATATCTTGTGGTCCGCTACGCTGC	GCCACAAATCCTGCCAAAGAGC	67.3	487	22	59	54.5	2	0	0	0	0	3	0	0	0	0	GCAGCGTAGCGGACCACAAG	89.6	676	20	59.8	65	1	0	0	0	0	2	0	0	0	0
comp37356_c2_seq1	p6	(ACGGCA)3	18	110	127	79	132	84.3	62	0	0	0	0	0	CGTGCGTCCCTCAGCTTCTTCCAAATGGCAACGACGGCGCACGACCAGCGGGAACCGGCGGACGTCGCCGCCGCCGCGCTCTCGCCGCACCGCGGCTGCTGCCGCCAGCACGGCAACGGCAACGGCAACAAC	CGTGCGTCCCTCAGCTTCTTC	73	129	21	59.5	61.9	1	-2.9	0	0	4	3	0	0	0	0	GTTGTTGCCGTTGCCGTTGC	81.1	260	20	59.9	60	2	0	0	0	0	2	0	0	0	0
comp37358_c6_seq1	p6	(GCCCAT)4	24	77	100	71.6	136	82.7	60.7	-2.8	3	0	0	0	GCAGCGACATTAGCTCCTCCTCCTGGCTCAGCGCCAGGTCATTGTGCGGTGGGGACCCTACCACTCCCATGCCGACGCCCATGCCCATGCCCATGCCCATTGTCGTGCCTCGCTGCGGGGAGAGTCGGCGGTGGCG	GCAGCGACATTAGCTCCTCCTC	65.8	25	22	59.2	59.1	1	-2.9	-1.7	3	4	2	0	0	0	0	CGCCACCGCCGACTCTCC	82.7	160	18	60.6	77.8	2	0	0	0	0	2	0	0	0	0
comp37380_c23_seq1	p6	(CCCGTC)3	18	124	141	87.9	185	82.4	60.9	0	0	0	0	0	CCTCCTCCTCCTCCTCCTCCTGATGTCCCCCTAACTCCCCGCTATTCTGTGTGTTAACTGCGGTGATCATGAGGAGCCGCGGTGTCCTCCGGCTGTAACCAACCCATCAGAGAACCGAGGGTACCCGTCCCCGTCCCCGTCCCTCTGCGCCATCGCGATCCCGTGCGTCAGCGAGCCAGAGCCGT	CCTCCTCCTCCTCCTCCTCCTG	84.2	2	22	60.4	68.2	1	0	0	0	0	2	0	0	0	0	ACGGCTCTGGCTCGCTGAC	89.4	186	19	60.2	68.4	1	0	0	0	0	2	0	0	0	0
comp37496_c16_seq1	p6	(TCTTCA)3	18	32	49	73.5	124	75	55.3	-2.6	4	0	-0.1	3	TCTGCTTTGACACCGCTTCTCCTCTTCATCCTCTTCATCTTCATCTTCATCCTGCTCCTCTCTTCTGTTTCCTCATCGCAGCTGTAGGACTAGTGGAATGGATGTTTACACAGGGAGCCGTGGC	TCTGCTTTGACACCGCTTCTCC	73.3	70	22	59.2	54.5	2	0	0	0	0	3	0	0	0	0	GCCACGGCTCCCTGTGTAAAC	72.4	193	21	59.7	61.9	1	-2.4	-1.2	3	3	3	0	0	0	0
comp37530_c0_seq1	p6	(CAAGGA)3	18	100	117	60.4	148	78.3	57.6	-5.6	5	0	-0.9	3	GGACAAGGAGCGTGAGAAGGAGCGGGACCGAGACAGGAGGGAGGACAGGGACCGCAGCAGAGACGAAAGAGAACGTTCCGCCAGTAAAAAGAAGAAGAGCAAGGACAAGGACAAGGAAAAGGACAAGGAACGAGAGCGAGACCGCAAG	GGACAAGGAGCGTGAGAAGGAG	68.7	2	22	58.7	59.1	1	0	0	0	0	2	0	0	0	0	CTTGCGGTCTCGCTCTCGTTC	58.5	149	21	59.6	61.9	1	-2.8	-2.8	3	3	2	0	0	0	0
comp37544_c7_seq1	p6	(GGCCAG)3	18	56	73	70.2	158	85	62.3	0	0	0	0	0	CAGCAGCGGCGGGTCCAGCCCCGCGTCGCCGTCCGGAAGCCCCGCGCCGGCAGCCGGCCAGGGCCAGGGCCAGGGGCCCGGCGGCAACGCGTTCGCCAACGACGGCAGCTTCATGGAGATGTTCAAGAAGAAGATGGAGGAGGAGGAGAGGAGGAGGA	CAGCAGCGGCGGGTCCAG	65.4	46	18	61.2	77.8	1	0	0	0	0	3	0	0	0	0	TCCTCCTCCTCTCCTCCTCCTC	78.5	203	22	59.2	63.6	1	0	0	0	0	2	0	0	0	0
comp37560_c4_seq1	p6	(TCAGCA)3	18	91	108	75.6	120	78.9	58.2	-1.9	3	0	-1.9	3	GTCGCTGCTACGCACCTACTTCTCCACTCGTTAACGTGAACGCAGCTGTCTCCGCCCGGCGCCGTTATCCGTGACTCATCCGCCTCTTCCTCAGCATCAGCATCAGCAGCGACGACTCTG	GTCGCTGCTACGCACCTACTTC	72.6	11	22	59.7	59.1	1	-1.9	-1.9	3	3	2	0	0	0	0	CAGAGTCGTCGCTGCTGATGC	79.2	130	21	59.9	61.9	2	-1.1	-1.1	3	3	2	0	0	0	0
comp37576_c1_seq1	p6	(GAAGAG)3	18	66	83	78.5	140	81.4	60	-2.8	3	0	-1.2	3	GCGTGTTCCCGTTGGTCAGGCAGGCGGAGGAGACGAGGGGGGAGGCCGTGGTGGCGACGGCGTGAGAAGAGGAAGAGGAAGAGGAAGGGGAAGAGGAAGAGGAAGGGTTGGATGGTGGGAGAAGAGAGGTGGAGGCGGAG	GCGTGTTCCCGTTGGTCAGG	78.2	36	20	59.6	65	2	0	0	0	0	3	0	0	0	0	CTCCGCCTCCACCTCTCTTCTC	82.1	175	22	59.9	63.6	1	0	0	0	0	3	0	0	0	0
comp37606_c4_seq1	p6	(TTAGCT)4	24	100	123	61.1	223	78	57.3	-2.3	3	0	-1.7	3	CCGCTCCTCAGTCACTTCACTCTTCTTCTTCACTTGTTTGTCACGAGCTCTTTAACTTGACCTCGACTCGCAGGTACAGTCCGTTAGTGTGTTGTGAGCTTAGCTTTAGCTTTAGCTTTAGCTCCCCGCTCATTCTGCCGCTTAGCAGCGGTGATGCTAACGGTGATGCTAACAGTGATGCTAACGGTAGCTAGCCCGGCAGCTAACTAACAGCCGGGAGCAG	CCGCTCCTCAGTCACTTCACTC	65.5	2	22	58.7	59.1	1	-0.8	0	0	3	2	-0.8	3	-0.8	3	CTGCTCCCGGCTGTTAGTTAGC	53.1	224	22	59.4	59.1	2	-4.2	0	0	4	3	-1.7	3	-1.7	3
comp37616_c7_seq1	p6	(GCGCGT)3	18	58	75	61.5	151	77.2	56.9	-2.8	3	0	-1.7	4	AGCAACACTGCGGGGTTTCACGTAAACACCGCAACAAAACCCTGCACGTTCTGTTGGGCGCGTGCGCGTGCGCGTGTTCGTCTTTGCGCGTGTGTGAATAATCAACAAATCGTGTAAGATGGAGATGAGCACATACAGCGACGTTTTCGGC	AGCAACACTGCGGGGTTTCAC	63.4	44	21	59.9	57.1	1	-1.9	-1.9	3	3	4	0	0	0	0	GCCGAAAACGTCGCTGTATGTG	56.7	194	22	59.2	54.5	1	-3.3	-1.7	3	4	4	0	0	0	0
comp37630_c21_seq1	p6	(TTCTTT)3	18	62	79	74.1	121	76.3	56.6	0	0	0	0	0	GCCGCAGCAGCAACTACCAGCATGACGAGGACTGTTCGTAGCTTTACGAGTGTTGAGCCTCTTCTTTTTCTTTTTCTTTCCCCGTTGTTCCACCCGGTCGGTTGGGATCGGTGGTTGAGGG	GCCGCAGCAGCAACTACCAG	85.1	40	20	60	65	1	0	0	0	0	2	0	0	0	0	CCCTCAACCACCGATCCCAACC	64.2	160	22	61.2	63.6	2	-1.9	0	0	4	3	0	0	0	0
comp37631_c2_seq1	p6	(AAAAAC)3	18	128	145	67.1	176	74.2	54.8	-1.4	3	0	-2.2	4	GATGAGGGTGGCAGCGATGAACTGATCATATCATCTCCCAAAGATTTGCGTCGCGTCACACCGGCTGGGTTCATCAACTCCATATGTCCGGTCTGCTTCTGTTCTATTTGCACTAAAACTGAAGAAAAAAAACAAAAACAAAAACCATTTCTTTCGACAGAACTGGAACCATCCCC	GATGAGGGTGGCAGCGATGAAC	82.3	351	22	59.9	59.1	1	0	0	0	0	3	0	0	0	0	GGGGATGGTTCCAGTTCTGTCG	55.8	526	22	59	59.1	2	-1.4	-1.3	3	3	4	0	0	-1.1	3
comp37632_c1_seq1	p6	(TGGAGG)3	18	62	79	75.6	143	80.1	59.3	-1.1	3	0	-1.3	3	AGTGCCCTCGTCGCTGGAAGGAGTCAGAGGACTCGGTTCTGGAGATGGAGGATTTCTTACCTGGAGGTGGAGGTGGAGGTCTAGTTGGCGTACCCGTTTTCGGGGGCAGAGCAGGGGGCACGTCAGGGCAGGTAGACGGACTG	AGTGCCCTCGTCGCTGGAAG	81.4	40	20	60.2	65	1	0	0	0	0	3	0	0	0	0	CAGTCCGTCTACCTGCCCTGAC	68.1	182	22	60.4	63.6	1	-1.1	-1.1	3	3	3	-1.1	3	-1.1	3
comp37766_c2_seq1	p6	(GGCGAT)3	18	99	116	72.3	120	78.9	58.1	-1.7	3	0	-1.7	3	TGCTGAACGACAAGCTCGACTCTCTCGTCAAGGCCTTAAGTGAAGAAGCAGAAGCTCAGGTGGTGCCAGCAGGTTCCGTTCCCAGCCAGGAGAGTGGCGGCGATGGCGATGGCGATGGCG	TGCTGAACGACAAGCTCGACTC	60.9	3	22	59.3	54.5	1	-2.9	-1.7	3	4	2	0	0	-3	4	CGCCATCGCCATCGCCATC	91.1	122	19	59.9	68.4	1	0	0	0	0	2	0	0	0	0
comp37834_c13_seq1	p6	(GCCCCT)3	18	80	97	71	137	83.7	61.5	-3.4	4	0	-2.2	4	CGTCCACGGGTTCTCATACAGCTCTTTGAACTTGAACAGTCCCTGTCCGGGCACCGCACCGGCCTCGGTCCGGTCCGCGGCCCCTGCCCCTGCCCCTGCCGCGGGGGGGCTGTCCGGTGTCTCGTTCGTCTTCCCGC	CGTCCACGGGTTCTCATACAGC	69	22	22	59.4	59.1	2	-1.9	0	0	3	3	0	0	0	0	GCGGGAAGACGAACGAGACAC	77.5	158	21	59.5	61.9	1	0	0	0	0	3	0	0	0	0
comp37840_c1_seq1	p6	(ATGAGG)3	18	94	111	71.1	155	77.5	57.3	-1.4	3	0	-1.1	3	GCACAGGGAGCATGTCCATCACCAAGTTCATGAAGAGATGTACTGATCCTGGACAGACGGAAGCAACGGAGGCAGACGGTTTTCAGGCTGACAATGAGGATGAGGATGAGGAAGACTGTGTCCTCATCTCCACACAGAGTGGCCCGACCAGAGAG	GCACAGGGAGCATGTCCATCAC	73	8	22	59.9	59.1	1	-2.2	-1.3	3	4	3	0	0	-0.5	3	CTCTCTGGTCGGGCCACTCTG	64.9	162	21	60.1	66.7	1	-4.3	-1.4	3	4	3	0	0	0	0
comp37864_c3_seq1	p6	(AAAAAG)3	18	66	83	76	179	75.6	55.7	-1.4	3	0	0	0	CGCACTTCCGTCCAGGTTAGGGTGATGAAAACACAAGCTGGTGTTCATCCTTCACGTCTGCTGTAAAAAAGAAAAAGAAAAAGCCACTTCAAAGTCTCAACTTCCATTTCCTCCGGAGCTCTTAGTGGAAACAGAGAGAGACGTGACGTGAATCCTGTAGCTCTGGTGACCTGGACGGA	CGCACTTCCGTCCAGGTTAGG	73.3	36	21	58.9	61.9	2	0	0	0	0	2	0	0	0	0	TCCGTCCAGGTCACCAGAGC	74.6	214	20	59.3	65	2	-1.4	0	0	3	2	0	0	0	0
comp37871_c6_seq1	p6	(AAAGCA)3	18	98	115	68	128	71.6	52.8	-1.7	3	0	0	0	TTCTCAGCGTCGAACCGTTTGGGTATGAAGAGAGAGAGACTGAGCGTGGTTGTGACATAATTTGATCGTTTATATCAGTTGCATTTCATTTTAAAGCAAAGCAAAAGCAAAAGCAGTAGGCAGTGAGC	TTCTCAGCGTCGAACCGTTTGG	73.4	4	22	59.8	54.5	2	-3	-0.5	3	4	3	0	0	-0.6	3	GCTCACTGCCTACTGCTTTTGC	59.8	131	22	58.7	54.5	2	0	0	0	0	4	0	0	0	0
comp37898_c6_seq1	p6	(CAGTCC)3	18	98	115	76.3	135	78.9	58.4	-1.7	3	0	-0.7	3	GCAGTCGCACCAGTTCAACCTGCTTTCATCACAGCTCCAGGACCAGTCCTCCCAGCTGTATAATGCATCTGTCTTTTCCTCGGCCCAGCCCCAGGCTCAGTCCCAGTCCCAGTCCAATTCGGCTCAGGAACGGGC	GCAGTCGCACCAGTTCAACCTG	71.7	4	22	60.6	59.1	1	0	0	0	0	2	-1.1	3	-1.1	3	GCCCGTTCCTGAGCCGAATTG	78.8	138	21	60.1	61.9	1	0	0	0	0	3	-0.5	3	-1	4
comp37903_c2_seq1	p6	(GACAAG)3	18	83	100	68.9	133	76.7	56.7	-2.3	3	0	-0.5	3	CTCCCCGCAGAGAGAGAAGAGGTTCTCGTTCTCGCACTGACAGAACTCGGGACAGCTCTGACTCCGAAGATGACCATAGGAAGACAAGGACAAGGACAAGTGACTCAAGTAGATCGTCCGGCCATTCAAGCTC	CTCCCCGCAGAGAGAGAAGAGG	65	19	22	59.6	63.6	2	-0.9	-0.9	3	3	4	-0.9	3	-0.9	3	GAGCTTGAATGGCCGGACGATC	68.8	151	22	60	59.1	1	-4.3	0	0	4	2	0	0	-1.9	4
comp37908_c0_seq1	p6	(CACGGG)3	18	69	86	69.9	171	87.1	64	0	0	0	-3.4	4	GCCTACTCCAGCTCCGACCTCCCGTCGAGCCACTCGGGCGGCGGGGAGAGGATCGCGGGCTTCAGGTACACGGGCACGGGCACGGGGCCGACCAGCTCCGGCCTCAGCATGCCGGCCGGCGGCAGGTCAGGGGCGCGCGCACTCGACCGGAGCCTCGACGGCACGGACGGG	GCCTACTCCAGCTCCGACCTC	78.3	33	21	59.9	66.7	1	-2.9	0	0	4	2	0	0	0	0	CCCGTCCGTGCCGTCGAG	66.2	203	18	60.6	77.8	1	0	0	0	0	3	0	0	-3	4
comp37916_c13_seq1	p6	(AAAAAG)3	18	94	111	73.1	177	76.9	57	-1.9	3	0	-2.3	4	GCTCCTCTCAGGCTCCCACAGCCGAGACCCGCCCGCCCGCCGAAGCCCATTCATACAAACACACCGCGAGAGAAAAAGACCGAAAACAAACAAAAAAAGAAAAAGAAAAAGAAAGGAATATTTAGAGCCGGAACCAGTGGAAGGAATACGCGTCTCTCAAGCAAAAGCCCCTGGACG	GCTCCTCTCAGGCTCCCACAG	74.6	8	21	60	66.7	1	-1.2	-1.2	3	3	3	0	0	0	0	CGTCCAGGGGCTTTTGCTTGAG	72.4	184	22	60.3	59.1	1	0	0	0	0	4	0	0	0	0
comp37928_c8_seq1	p6	(CGGATC)3	18	91	108	69.2	132	79.9	58.7	-1.3	3	0	0	0	CTCCGCAGCACGCCAGTGTTTTTGTTTCCTCCCTCACTTTCGTCCCGTTCTCTCGGCCATCTTGTCGGTGCCCGTGACGCCAGGCTGGGGCGGATCCGGATCCGGATCAGCGACAACATCCTGGGCTGACTT	CTCCGCAGCACGCCAGTG	68.3	11	18	59.3	72.2	1	0	0	0	0	2	-1.2	3	-1.2	3	AAGTCAGCCCAGGATGTTGTCG	64.1	142	22	58.9	54.5	2	0	0	0	0	3	0	0	0	0
comp37928_c14_seq1	p6	(CGAGGA)3	18	76	93	72.6	154	81.3	59.9	-2.3	3	0	-1.9	3	GGAGACGCCCACGGACGAGCTGGACCAGGACTTCCTGGAGAACATGGATGACTTTGTGACGCTGGACGAAGTGGCCGAGGACGAGGACGAGGAGCTTGGAGAGGCCGGACCCATCGACAACACGAGGAGAGGGGGGATGCGGGTCGTGAACGTC	GGAGACGCCCACGGACGAG	75.3	26	19	60.3	73.7	1	0	0	0	0	3	0	0	0	0	GACGTTCACGACCCGCATCC	71.4	179	20	59.5	65	2	-3.3	0	0	4	3	0	0	0	0
comp37928_c20_seq1	p6	(CTTTTT)3	18	49	66	68.4	193	78.9	58.4	-2.7	4	0	-3.2	4	AGCAGAACCCCTGTGACGAGACTCAAACAGCCGGGTTAAGACGCTGGGCTTTTTCTTTTTCTTTTTTGAGACACCAGACGTCTGGAGCTGAATCGGCCCCAAACTCCCCCTCGTCCTGCAGGCGTCATATCCCCACAACCTCTGACAGCATGCGTGATGAACCTGCAGGGACTTTGTCTCCGTGTGCGAGCTG	AGCAGAACCCCTGTGACGAGAC	69.5	83	22	60.3	59.1	1	-1.1	-1.1	3	3	4	0	0	0	0	CAGCTCGCACACGGAGACAAAG	71.7	275	22	60.4	59.1	1	-2.9	-0.9	3	4	3	0	0	0	0
comp37943_c8_seq1	p6	(GTTGCT)3	18	94	111	78.9	120	80.2	59.2	0	0	0	-0.9	3	CGGCAGAGGAGGGTGGACTCCGGTGTACAGGAGGGCTGCCGGCCTGATTCTGCTGGGATGCAAGACTGTTGACGGTGGGTGGTACGGGCAGGCGTTGCTGTTGCTGTTGCTGCTGCTCCA	CGGCAGAGGAGGGTGGACTC	74.3	8	20	59.7	70	1	0	0	0	0	3	-0.9	3	-0.9	3	TGGAGCAGCAGCAACAGCAAC	80.8	127	21	60.2	57.1	1	0	0	0	0	2	0	0	0	0
comp37946_c10_seq1	p6	(GCAGGG)3	18	28	45	78.4	136	82.7	60.8	-1.3	3	0	-1.3	3	GCAGGAGAGACGAGGCAGGAGCAGGGAGCAGGGGCAGGGGCAGGGGCAGGAGCAGGAGCAGGCCCAGGCCCCTGAGCCGGAGACTGGCGAGGAGGCTAAAGTTAGCTGGCAGCGGACCAGCGGACACCTTGTTCAA	GCAGGAGAGACGAGGCAGGAG	81.9	74	21	60.1	66.7	1	0	0	0	0	3	0	0	0	0	TTGAACAAGGTGTCCGCTGGTC	75.2	209	22	59.4	54.5	1	-1	-1	3	3	2	0	0	0	0
comp37968_c0_seq1	p6	(CAGCTC)3	18	64	81	71.5	164	81.5	60.2	-1.7	3	0	0	0	GTACGGTGCCAAGAGCTTGCCTCTTTTCTTCTCATAGCCCTTCTGAGTGATGTCCCCTTCAGACAGCTCCAGCTCCAGCTCCGCCAGCTTCTCCCGCACCTCCGCCGGCAGGGTCATCGCGACGGCCGGCGTGGGCTCCAACGTCATCGTTAGCAACCCGCTGG	GTACGGTGCCAAGAGCTTGCC	67	38	21	60.1	61.9	3	-2.9	0	0	4	2	-0.7	3	-2.2	4	CCAGCGGGTTGCTAACGATGAC	71.1	201	22	60.2	59.1	1	-1.7	-1.7	3	3	3	0	0	0	0
comp37973_c3_seq1	p6	(CATCAC)3	18	72	89	69.4	123	76.4	56.3	0	0	0	-0.9	3	GGCCGCCTCCTGTCTCTCTTCATCCTCCTCATCAGGACTCAAAACCCAAAGTATCATCGAACCCCCATCAGCATCACCATCACCATCACCGCAATCGCCATCACTCGGACAGCAGAATGACGT	GGCCGCCTCCTGTCTCTCTTC	68	30	21	60.4	66.7	1	-4.3	0	0	4	3	0	0	0	0	ACGTCATTCTGCTGTCCGAGTG	68.3	152	22	59	54.5	1	-3.3	0	0	4	2	0	0	0	0
comp37973_c7_seq1	p6	(GGAGGC)3	18	67	84	84.4	167	85.6	63	-1.9	3	0	0	0	GACGCCGCCCTCCTCCTGGAGCACCTTCACCTCCGCGCTCAGCTCCCCGGCGGAGGCGGAGGAGGAGGAGGCGGAGGCGGAGGCGGTGGCCGGGGCATCCTCCTGGCTCTTCCCGTCCCGCTGCACTGAGCTCTCTGCTCCCATGGCGAACAGTCACGGCGGCGATG	GACGCCGCCCTCCTCCTG	80	35	18	59.9	77.8	1	0	0	0	0	3	0	0	0	0	CATCGCCGCCGTGACTGTTC	90.8	201	20	60.1	65	1	0	0	0	0	2	0	0	0	0
comp37974_c9_seq1	p6	(GGGAGA)3	18	100	117	77.2	121	77	56.7	0	0	0	0	0	AAACAGCCTCCTCCACCAACACTGAATGTACAATGGCAGCTCCGTCCAACAACAACCAGTTGGAGTGCGGTAATGGATCAGGCAGGAGAGAGAGGGAGTGGGAGAGGGAGAGGGAGAGGCA	AAACAGCCTCCTCCACCAACAC	71.1	2	22	59	54.5	1	0	0	0	0	3	0	0	0	0	TGCCTCTCCCTCTCCCTCTCC	81.6	122	21	60	66.7	2	0	0	0	0	3	0	0	0	0
comp37977_c1_seq1	p6	(ATGCAG)4	24	74	97	69.9	121	77	56.9	-3.8	4	0	-1.1	3	CACGGCCACACAGATGTCAGAGGTCCTCAGCTTCACTGAGTCAGAGAAGATGCGGTCTGGTAGAGGAGAGCAAATGCAGATGCAGATGCAGATGCAGCAGCAGGTCCACTCCAAGGTGCCA	CACGGCCACACAGATGTCAGAG	65.7	28	22	59.6	59.1	1	-4.3	-1	3	4	3	0	0	0	0	TGGCACCTTGGAGTGGACCTG	77.8	148	21	60.1	61.9	1	-1.2	-1.2	3	3	2	0	0	0	0
comp38037_c3_seq1	p6	(CCAGCT)3	18	100	117	74.1	164	81.3	60.1	-2.9	4	0	-1.2	3	AGTTCTTGGCCGCCTGGATCTCGTTCATCAGGACTCCCCGCTGGTGCTCGAGCTCCTGTATGCGGCATTTGGCCTCCACCAGTTGCAGCTTGGTCTGGGCCAGCTCCAGCTCCAGCTGCCTCAGCTGCTCGTTCAGCTGGTCTTTCTCCTCGTCCTGCGGCTCG	AGTTCTTGGCCGCCTGGATCTC	66.5	2	22	60.6	59.1	1	-4.3	0	0	4	2	0	0	-1.9	4	CGAGCCGCAGGACGAGGAG	87.2	165	19	60.4	73.7	1	0	0	0	0	2	0	0	0	0
comp38082_c4_seq1	p6	(CTTTTT)3	18	81	98	66.5	180	73.9	54.6	-1.7	3	0	0	0	AGCCGCACTGTTGCTCCATCAACACACACTGTTCCTCTCGACTCGATCCCCGGACAAAGCTTCATGCAGCCGGGAATAAGCTTTTTCTTTTTCTTTTTTTTTATGATGCTACATATTTGTTGACTGTTTTTAAAGATTTATGTCTTCAGAATAGGAGCCGATGGGCTTAGGGCTTCGAGC	AGCCGCACTGTTGCTCCATC	65.5	21	20	59.1	60	1	-1.9	-1.9	3	3	2	0	0	0	0	GCTCGAAGCCCTAAGCCCATC	61	200	21	59.1	61.9	1	-3	-1.7	3	4	3	0	0	0	0
comp38098_c5_seq1	p6	(CCGCCT)3	18	87	104	74.1	139	84.8	62.4	-3.6	4	0	-1.3	3	CTGCTGCCGCTTCCGTTCCTCCAGGCGCCTCTGGGCCTGCGCTCTCCTCTCGGCCGCCCTCTTCGCCGACAGAGCGGCCTGAGCCGCCGCCTCCGCCTCCGCCTGAGCTTTGGCCAGAGCCTTGGCTTTGCTCCGGGCG	CTGCTGCCGCTTCCGTTCC	86.7	15	19	59.7	68.4	2	0	0	0	0	2	0	0	0	0	CGCCCGGAGCAAAGCCAAG	69.1	153	19	59.9	68.4	1	-4.2	0	0	4	3	0	0	0	0
comp38109_c8_seq1	p6	(GGTGGA)3	18	74	91	75	142	78.2	57.6	-1.7	3	0	-0.5	3	CGAGTCCTCCGTCGCTAATGCCCATATCAGTCGACTTTCGGGCTCTTCCAATGACATCAACACCTTAGTGCTCGGTGGAGGTGGAGGTGGAGGTGCCACACATACTGACACCACAGTACACCTGGACGATGGAGGTGGAGGC	CGAGTCCTCCGTCGCTAATGC	68.6	28	21	59.1	61.9	2	-1.7	-1.7	3	3	2	0	0	0	0	GCCTCCACCTCCATCGTCCAG	84.3	169	21	60.4	66.7	1	0	0	0	0	2	0	0	0	0
comp38111_c1_seq1	p6	(CCCCTC)3	18	90	107	78.3	187	83.3	61.3	-1.4	3	0	0	0	AGATGTGCCTGTGCCCAAAGTGCCCCGCAAAGATGCGACTGGGACCTCGAGCGGAGAGAACAGTCGGCCCCAGGCCAGCCCTGCTGGAGCCCCTCCCCCTCCCCCTCCGCCAGGAAAACCGCCCTCCGCAGTGAACTTAGAGAGCCTGGGAGCTGTCGCCGAGCAGTTGAACCATACGGAGCTGGCG	AGATGTGCCTGTGCCCAAAGTG	80.8	12	22	59.7	54.5	1	0	0	0	0	3	0	0	0	0	CGCCAGCTCCGTATGGTTCAAC	73.5	198	22	60.2	59.1	1	-2.9	-1.4	3	4	2	0	0	-0.6	3
comp38119_c10_seq1	p6	(CAAACC)3	18	52	69	84.5	128	76.7	56.8	-2.4	3	0	0	0	AGCGACGAAGCCAGAGGAGACAACTCCTAAGATTAAAGGAAAACCTGGTCGCAAACCCAAACCCAAACCAGAGACCTCCATGAACCCAGATGGCCGAGAGAAAACGGATCCTCTGCCTTCCTCCGCCC	AGCGACGAAGCCAGAGGAGAC	91.1	50	21	60.1	61.9	1	0	0	0	0	2	0	0	0	0	GGGCGGAGGAAGGCAGAGG	82.1	177	19	59.9	73.7	2	0	0	0	0	3	0	0	0	0
comp38137_c5_seq1	p6	(TCCTGA)3	18	64	81	76.6	180	79.2	58.6	-1.7	3	0	-1.3	3	TCCCAGTGGCGGTCGTCAAGGCAGCCTCTGGCAGGAGACAAACGCAGTCGTTCTAGGTTGTTGTCCTGATCCTGATCCTGATCCTGGTCCTGATCCTGGTCCTGATCCCGATTCAGGTTCTTCCAGCGTAGAAACTCTCTGAAGGAGAACGGGTTCTGCTCCTCCTGCACCACCTCATCG	TCCCAGTGGCGGTCGTCAAG	80	38	20	60.2	65	1	-1.4	0	0	3	3	0	0	0	0	CGATGAGGTGGTGCAGGAGGAG	72.8	217	22	60.7	63.6	1	-3.3	0	0	4	2	0	0	0	0
comp38138_c6_seq1	p6	(AGAGGA)3	18	71	88	68.9	182	83	61.2	-2.3	3	0	0	0	GTGTGACCCGCCCGGAGAGTCGCGCTGCCGGAGGGACGGTGAGGAGGCTCGACGTCAACCTCACGGAAAGAGAGGAAGAGGAAGAGGAGGAGTGGACGCCTTTGAAGTGAGGGGTCTGGGGCCCTGGTGGTCGCGGCGCAGCTGCGTGTCTCTGGATTCTGTCGTTTCCACGGCAGCGTCCG	GTGTGACCCGCCCGGAGAG	69	31	19	60.2	73.7	1	-4.2	0	0	4	3	0	0	0	0	CGGACGCTGCCGTGGAAAC	64.5	212	19	59.9	68.4	1	-2.3	-2.3	3	3	3	0	0	0	0
comp38168_c3_seq1	p6	(CTCCTG)3	18	100	117	75.1	123	81.4	59.9	-3.8	4	0	-1.2	3	ACCTTGTTGCGTTTGCCGTTTCACGAACCCAACACCCGCGCGGTCATCTCTCCCTTTGTTCCGATCGCCTGCCGAGGCGTCGGCCGCGGTCCTCTCCTCCTCCTGCTCCTGCTCCTGCCCGCC	ACCTTGTTGCGTTTGCCGTTTC	77.1	2	22	59.4	50	1	0	0	0	0	3	0	0	0	0	GGCGGGCAGGAGCAGGAG	81.4	124	18	60.2	77.8	1	0	0	0	0	3	0	0	0	0
comp38204_c3_seq1	p6	(TTTCTC)3	18	24	41	50.8	120	71.4	52.6	-5.6	6	0	-3.1	5	TCAGGCTGCTCCTCCGCTTTCTTTTTCTCTTTCTCTTTCTCCTTCCCTTTGCTCTTTTCTTTCTTCTTTGTTTTCGCTTTCTTTTTCTTGTCTTTTTTGCCTTTCTCCTCTGTCGGATCC	TCAGGCTGCTCCTCCGCTTTC	72.2	78	21	60.6	61.9	1	-1.2	-1.2	3	3	3	0	0	0	0	GGATCCGACAGAGGAGAAAGGC	44	197	22	58.5	59.1	3	-5.7	-1.3	3	6	3	0	0	0	0
comp38208_c1_seq1	p6	(CCTCCC)3	18	93	110	75.2	202	80.7	59.6	-1.1	3	0	-1.7	3	CCCCAGCCTGCCCCACTGGGTGGCTTTGATTTTCAAGGTATTCCGGTCCTCTCCTCCAACCAGATAGCATCGCTAATGCAGCAGGAGGCTGGCCTCCCCCTCCCCCTCCCTCTCCACCTGTCCCTCTCTAAAGACGACGCCTCAAAGTCGGGAGACAGCTCAACATCCAACTCGAGTGGAGGAAGCAGGAGGAAGAAGGCGA	CCCCAGCCTGCCCCACTG	65.2	9	18	60.1	77.8	1	-1.1	0	0	3	4	-1.1	3	-1.1	3	TCGCCTTCTTCCTCCTGCTTCC	88.3	210	22	60.3	59.1	2	0	0	0	0	2	0	0	0	0
comp38698_c0_seq1	p6	(AAAAAT)3	18	50	67	72.7	151	70.6	52.4	-2.4	3	0	0	0	GTGCTGCCGCTGTGTTGAAACAGAAAAAATTAAACGACAAACAAGAAAAAAAAATAAAAATAAAAATAATAATTTCAAAAACAAAAACTGGTGGAATGGATCATTTCTGGCTCTTGAGCTGGTTGGAGAGCCAGTCCAGGCCCTCGTACAG	GTGCTGCCGCTGTGTTGAAAC	77.1	52	21	59.4	57.1	1	0	0	0	0	3	0	0	-0.6	3	CTGTACGAGGGCCTGGACTGG	67	202	21	60.1	66.7	2	-4.3	0	0	4	3	0	0	0	0
comp120807_c0_seq1	p6	(GAGAGG)3	18	38	55	75.9	134	79.6	58.6	-2.8	4	0	-0.9	3	GCTGCCTCTTGGTAACGCTGAGAGGCACAGAGAGAACGAGAGGGAGAGGGAGAGGGAGGCTGTGAGGACGAGGAGGAAAGCCAGCGACTCTTGCGCGGTTTTGAACAGAGGGGAGGAGATGGTGGAGGAGGAGG	GCTGCCTCTTGGTAACGCTGAG	80.5	64	22	59.9	59.1	1	0	0	0	0	2	-0.9	3	-0.9	3	CCTCCTCCTCCACCATCTCCTC	74.7	197	22	59	63.6	1	0	0	0	0	2	0	0	0	0
comp217092_c0_seq1	p6	(ACGACA)3	18	78	95	76.9	126	74.4	54.9	0	0	0	-1.6	4	TGCCAAACCCTACCAGCCAATCAACATCATGGAATTCATGAGAAACTATGACATCATGATGGCTGATTCGGATGACGACGACAACGACAACGACAACGACGACGACGACAATGATGGCGATGGCGA	TGCCAAACCCTACCAGCCAATC	73.3	24	22	59.2	54.5	1	0	0	0	0	3	0	0	0	0	TCGCCATCGCCATCATTGTCG	78.6	149	21	59.7	57.1	2	0	0	0	0	2	0	0	0	0
comp219668_c0_seq1	p6	(CCTGCT)3	18	187	204	73.5	207	84.4	62	-2.9	4	0	-1.1	3	CGCCCTGTGAGAGGAGGACTTCCCCCCCCCCAGCTGATCAAGAGGCTGCTGCAGATCGGAGCCAGTTGCCGCGTCACATCCATCCCTCCCGATCGGCTCGTCTTCGTCGAGGAACGCTGAGCGTCCCATCAGGCCGACAGCAGCCATGGACGCGGCCTCCTCGCCGCTCGGCCCTCTCCTCCTCCCCCTGCTCCTGCTCCTGCTCCT	CGCCCTGTGAGAGGAGGACTTC	74.2	30	22	60.4	63.6	1	-1.2	-1.2	3	3	3	0	0	0	0	AGGAGCAGGAGCAGGAGCAG	75.9	236	20	59.3	65	1	0	0	0	0	2	0	0	0	0
comp279983_c0_seq1	p6	(TCCCTC)3	18	33	50	81.8	154	83.2	61.3	0	0	0	0	0	GGGCGGGAGGAGCGTGAGGAGCGGAGGCGGCGTCCCTCTCCCTCTCCCTCTTCCAGCCGCGGATCACGTTCTTCCCCTTCCTCTCCTCTTTGCCTTTGGCGCATGTCACGTCCGAGACGCCGCTGCAGGCGAGGTGACTGTTGCCGCTGTCCGC	GGGCGGGAGGAGCGTGAG	82.1	52	18	59.9	77.8	1	0	0	0	0	3	0	0	0	0	GCGGACAGCGGCAACAGTC	77.4	205	19	59.9	68.4	1	0	0	0	0	2	-1.1	3	-1.1	3
comp306852_c0_seq1	p6	(TGTTCC)3	18	70	87	62.5	184	75.8	55.8	-1.4	3	0	-3.2	4	GAGGGACCTGTGTGCTACGAAGCAGCGGGATCTGCGGTTATAACTTCAGGTTAAAACTCTGTTTGTTTTTGTTCCTGTTCCTGTTCCAACGAAGATGGTTCTCCTCTTAAGTAAATAACTTGATATGCTGAGCTGGCTAAGCTGCTCCGGGGCATCGAGATAAGGGATCAAAGCCAGTCACCGG	GAGGGACCTGTGTGCTACGAAG	62.8	32	22	58.7	59.1	1	-1.2	0	0	3	3	0	0	0	0	CCGGTGACTGGCTTTGATCCC	60.8	215	21	59.2	61.9	3	-4.2	0	0	4	3	0	0	-1.9	4
comp406151_c0_seq1	p6	(GTCCTG)3	18	117	134	77.2	138	76.4	56.6	-2.2	4	0	-0.5	3	GTTCGTGTGAGCGACGGGATTCACCTGCTTCATGACGCTGGTTCCACTTCATGAGGTGAAACACAAACATGTGATGTGACTCACAGTGAAGAACCAGAGAGAGACGCTGTGTTCCAGTCCTGGTCCTGGTCCTGTTCC	GTTCGTGTGAGCGACGGGATTC	69.6	416	22	60.2	59.1	1	-1.9	-1.9	3	3	3	0	0	0	0	GGAACAGGACCAGGACCAGGAC	86	553	22	60.3	63.6	1	0	0	0	0	2	0	0	0	0
comp415089_c0_seq1	p6	(CTCCCT)3	18	63	80	74.9	152	77.9	57.3	-2.8	3	0	-0.6	3	TGCTTCTAGTGCGGGTGTGTTCATGTAAAAGCGGCTGTAAAGTGTTGGGCAACTCGTGCGGCCTCCCTCTCCCTCTCCCTCGGTGTGTAGTCGATCCACATCGAGCGAACCGTCAAGTGAAACTGCTCATGTTGGCGAGGCAGACTGAACAT	TGCTTCTAGTGCGGGTGTGTTC	72.3	39	22	59.2	54.5	1	-1.5	0	0	4	3	0	0	0	0	ATGTTCAGTCTGCCTCGCCAAC	77.6	190	22	59.5	54.5	1	-1.1	0	0	3	2	-0.6	3	-0.6	3
comp534880_c0_seq1	p6	(GAGGAC)3	18	104	121	78.7	121	79.7	58.7	-3	4	0	-1.3	3	CAACACGGACTTCGCAGCAGAGGAACAGGAGGAAGAGGAGAAGCTGAGCCTGGACGACAACATCCTGCTGGAGGAGGACTTCGAGGCCGGGTACGAGGCGGAGGAGGACGAGGACGAGGAC	CAACACGGACTTCGCAGCAGAG	87.4	146	22	60.4	59.1	1	0	0	0	0	2	0	0	0	0	GTCCTCGTCCTCGTCCTCCTC	79.7	266	21	59.3	66.7	1	0	0	0	0	2	0	0	0	0
comp715154_c0_seq1	p6	(AAAAAG)3	18	97	114	63.2	135	74.9	55.4	-2.4	3	0	0	0	TGCGGGTGAGTGCCTCTGTGATAAGTGGCTCTTCGTGTCGGTCTCCGCGAGCTGCCACACCTGTTTGTTGGCCGCCACCATTTTATTTTATTTATAAAAAAGAAAAAGAAAAAGCGGAACAGGCCCATGGCAACC	TGCGGGTGAGTGCCTCTGTG	74.9	5	20	60.5	65	1	-0.9	-0.9	3	3	3	0	0	0	0	GGTTGCCATGGGCCTGTTCC	50.5	139	20	59.6	65	2	-6	-2.4	3	6	3	0	0	0	0
comp721606_c0_seq1	p6	(GCCACA)3	18	108	125	76.2	128	81.5	60	0	0	0	0	0	CCTGGGAGGAGAAGGAGGTACGTGACATGCTGGCTCTATCCATGCCGTCTCGCCTGCTGCCCTTGTGCCCTTCAGCCCGCCAGCACCCTGACGTTCCCAGCAGAGCGGCCACAGCCACAGCCACAGCC	CCTGGGAGGAGAAGGAGGTACG	66.3	19	22	59.3	63.6	2	-1.2	-1.2	3	3	3	0	0	-1.9	4	GGCTGTGGCTGTGGCTGTG	83.3	146	19	59.5	68.4	1	0	0	0	0	2	0	0	0	0
comp874815_c0_seq1	p6	(GTGTGC)3	18	102	119	57.2	120	74.4	55.2	-2.8	3	0	-2.7	4	ATGAATGTGAGCGCCAGGCTTCGTCTACGGGCTGAAAATGTTGTAGTCAAATTGTCTCAGGAAGAACAGTTGGTACTATCACTTTCCCATGTCAGGTATCGGTGTGCGTGTGCGTGTGCG	ATGAATGTGAGCGCCAGGCTTC	51.7	80	22	59.9	54.5	1	-5.1	0	0	4	2	-1.7	3	-2.4	3	CGCACACGCACACGCACAC	63.9	199	19	61.4	68.4	1	0	0	0	0	2	0	0	0	0
comp1972_c1_seq1	p5	(TAGCT)3	15	57	71	64	145	81	59.8	-2.3	3	0	0	0	TCGCGGCGCAATGTTCACCGCCCGCGGTCGCGTCGTGTGTCGTCTCCGCGTGGAAGTAGCTTAGCTTAGCTTAGCCGGACCGAGGCTAGCTAGCCAGCTAGCATGAGCCCGGGCCTTTGTTTACCTCCAGTCCCGGTGATGACGG	TCGCGGCGCAATGTTCACC	66	45	19	59.9	63.2	2	-5.1	0	0	4	2	0	0	0	0	CCGTCATCACCGGGACTGGAG	56.9	189	21	60.4	66.7	1	-4.2	-2.3	3	4	3	0	0	0	0
comp2801_c0_seq1	p5	(CACAA)3	15	93	107	66.7	204	75.1	55.5	-2.5	4	0	-1.7	3	CGGAACCAGGTAACGTGAGAGCAGAACACACAGGTTAGAGCAGTTATAGACATGAGACAGCATCACAGTCATATTCAGTCATATCCACAGTTCACAACACAACACAACAGTTTGTCACATCATCAGAGTTAGAAGCTGACTCTCCAGCTGGTTAGTGGTTTAGTGAACAATGTCACACACTTGAAGCTGCGTTCAACCGATGGG	CGGAACCAGGTAACGTGAGAGC	70.1	9	22	59.3	59.1	2	-3.3	0	0	4	2	0	0	0	0	CCCATCGGTTGAACGCAGCTTC	64.7	212	22	60.7	59.1	1	-0.6	0	0	3	3	-0.5	3	-2.9	4
comp3547_c0_seq1	p5	(GTCGC)3	15	73	87	61.2	163	81.2	59.6	-0.6	3	0	0	0	CGCTTGATGTGGGCTGTTTGTCGCCTGGATACTTCTGAAATCATAACTCCGAGTCTCTCCGAGTCTCTCCGAGTCGCGTCGCGTCGCGGTGTTCGCAGCTCAAGCGAGACGCGTGGCCAGGGTCGGCGGGTGGAGCCGCGGCACGTAGCCTCGACGACAAGTT	CGCTTGATGTGGGCTGTTTGTC	70.6	29	22	59	54.5	1	0	0	0	0	3	0	0	0	0	AACTTGTCGTCGAGGCTACGTG	46.2	191	22	59	54.5	1	-3	0	0	4	2	-1.9	3	-3.3	4
comp15791_c0_seq1	p5	(CTTCT)3	15	39	53	74.8	139	76.6	56.7	-2.4	3	0	-1.7	3	GCACAGACCGAACGGCGAAGTCAGAGAGGCAGAGGCCACTTCTCTTCTCTTCTTCTTTTTTCGCTCCCAAATTTAAGAAAGAAGACACAGCGACAACCTGCGCATCGCACAACTCCCGTTGTTCGAGGCTACCCAGGCT	GCACAGACCGAACGGCGAAG	80	57	20	60	65	1	-2.3	0	0	3	2	0	0	0	0	AGCCTGGGTAGCCTCGAACAAC	71.6	195	22	60.6	59.1	1	-3	0	0	4	3	0	0	0	0
comp15961_c0_seq1	p5	(CGCCG)3	15	87	101	78.9	156	82.9	61	-2.2	4	0	-0.6	3	TTCATCGCACCGCAAGACTACGCCCACTTCCCCGACAAGCCCCACCCCCTCTGCGGTAAGCCCGACCCGGTCTCAGACCCCCGTCTCGCCGCGCCGCGCCGTTGCACCGTCTCCCATTGACGACCCAGTGTCACCAGAGAGCCCCACAAGTCCAGA	TTCATCGCACCGCAAGACTACG	87.1	15	22	59.6	54.5	2	0	0	0	0	2	0	0	0	0	TCTGGACTTGTGGGGCTCTCTG	72.4	170	22	59.7	59.1	1	0	0	0	0	4	0	0	0	0
comp16039_c0_seq1	p5	(GAGTT)5	25	26	50	70	140	80.9	59.7	-4.7	4	0	-1.3	3	CGATTCCTGCCGCCGGTTTCCCCGCGAGTTGAGTTGAGTTGAGTTGAGTTCAGCTCGAGAGCGCCGCTCGTTCGTTCCTCTCCGGTCGCTCCAGCGGGAGTCCCGACCTGAACGGAATGAGTCTCCCTCCGCTCCAGCAC	CGATTCCTGCCGCCGGTTTC	69.4	157	20	60.1	65	1	-4.2	0	0	4	3	0	0	0	0	GTGCTGGAGCGGAGGGAGAC	78.4	296	20	60.3	70	1	-1.7	0	0	3	3	0	0	0	0
comp16226_c0_seq1	p5	(GGGCC)3	15	90	104	73.5	142	85.2	62.4	-3.6	4	0	-0.9	3	TGCGGAATAAACAGGCGAGAGGACGCCGCTGCGTCTGTCGCGACTCACAGTCAGGATGTCTGGCCCGGCTGGACCTGCGCCGCCCGCAGGGGCCGGGCCGGGCCCGGGGCCGGACCTGCCGGACCTGAGCCACCTGACGGAG	TGCGGAATAAACAGGCGAGAGG	71.3	12	22	59	54.5	2	0	0	0	0	3	0	0	0	0	CTCCGTCAGGTGGCTCAGGTC	85.3	153	21	60.3	66.7	1	0	0	0	0	2	0	0	0	0
comp16569_c0_seq1	p5	(GACAG)4	20	37	56	77.3	137	79.8	58.8	-0.6	3	0	-1.9	3	GGCAAGAGGCTGACGACTGAACACTGGTGAAGTCGAGACAGGACAGGACAGGACAGGACGCTCTCTGCCCGCATCCGCAGCTCACCATGAGGGAAATCGTGCACATCCAGGCCGGGCAGTGTGGGAATCAGATCGGG	GGCAAGAGGCTGACGACTGAAC	90.2	65	22	59.8	59.1	1	0	0	0	0	2	0	0	0	0	CCCGATCTGATTCCCACACTGC	68.8	201	22	59.4	59.1	2	-1.9	0	0	4	3	0	0	0	0
comp18367_c0_seq1	p5	(AGGGG)3	15	75	89	74.6	182	79.8	59	-2.3	3	0	0	0	AGTCGCTCCCGCAGTCACCACAGTTACTACAGCCGCAGCAGCTACGACAGCCCCGGCTGCTGAACGCTCAGCGAAGGGGAGGGGAGGGGGAAACAAGAGCGAACAGACGAGGAGTCCAATTAAACCGGCCGCGCTCCGGTTCAGTTATTATGTATCTTTAACAAGCCCTCGACAGAGCCGTA	AGTCGCTCCCGCAGTCACC	78.1	27	19	59.9	68.4	2	0	0	0	0	3	0	0	0	0	TACGGCTCTGTCGAGGGCTTG	69.4	208	21	60.1	61.9	1	-3	-0.9	3	4	3	0	0	0	0
comp18728_c0_seq1	p5	(AATTT)3	15	35	49	76.6	123	70.7	52.5	-2.3	3	0	-0.6	3	GTCGGTTCGTCGTCGTGGAAGGACATCTTTTTTAAATTTAATTTAATTTTTTTTATCTAATCGAGAAGCAAGAGCAAGTGTGAGAATTTGCTGGCAAACACGTTACGGCCAAGTGAGCTGCTC	GTCGGTTCGTCGTCGTGGAAG	83.1	67	21	59.5	61.9	1	0	0	0	0	2	-0.5	3	-0.5	3	GAGCAGCTCACTTGGCCGTAAC	71.2	189	22	60.1	59.1	1	-4.3	-0.9	3	4	2	0	0	0	0
comp19058_c0_seq1	p5	(CGAGC)4	20	62	81	73.9	169	81.6	60	-2.8	3	0	0	0	CGCCGTCAGCCAATCAGATGCGCGGATAACACTCAGACAACAAACAAAAGATCGAGGCTAGCGAGCCGAGCCGAGCCGAGCTCCCCCCGGACTGAAGTCGACCCGTGTTGACCTCGAGCGTCGCTCCTCTCCTCCCCCTCTCCAACGAGCCTGTTCCCGCTTCGCTCCG	CGCCGTCAGCCAATCAGATGC	80.4	40	21	60.5	61.9	2	0	0	0	0	2	0	0	-0.3	3	CGGAGCGAAGCGGGAACAG	72.3	208	19	59.1	68.4	1	0	0	0	0	3	0	0	0	0
comp19466_c1_seq1	p5	(TGTGC)3	15	206	220	72	229	80.2	59.3	-1.2	3	0	-1.2	3	AACCCCACCAGGTGTACGACAGCTGGACATGCAGCCCTTCTCCAGTTCTGCAACATGCAGGGGGGAGTGCTTGGTCTCAGACAGAGCAGAGGTGTTTACAGGCGTCTCCGAGCTGCCGCTGTCTCATCTCTTGTGGAAGCTGGGGCTGTGAATGATCTGAGAGAGCTTTCCGAACGAGTCCATTGCGTCCACAGGCTGTTCTGTTTGTGCTGTGCTGTGCTCTGGCTGC	AACCCCACCAGGTGTACGACAG	59.1	37	22	60.2	59.1	1	-3.1	-1.4	3	4	4	-1	3	-1	3	GCAGCCAGAGCACAGCACAG	88	265	20	60	65	1	0	0	0	0	2	0	0	0	0
comp19860_c0_seq1	p5	(AAAAG)3	15	65	79	64.2	171	77.3	57.2	-1.4	3	0	-2.4	4	GCGCCACGGTGTTAACCTTTCCACCAGAGGAAGTGTCAAAATAGGCGTCTAGGGAGGAAGACAAAAAAGAAAAGAAAAGCGGTTTTGGACACAATGACCACCGCAGGATCAGGACTGATTCCTCGGATCGCCCTGGCGCAGACAGACATGGCTTTGCTCGTCTGAGGTTCC	GCGCCACGGTGTTAACCTTTCC	55.9	37	22	60.9	59.1	2	-5.1	-1.4	3	4	3	0	0	0	0	GGAACCTCAGACGAGCAAAGCC	72.7	207	22	59.8	59.1	3	-0.9	-0.9	3	3	3	0	0	0	0
comp20070_c0_seq1	p5	(GCTGA)3	15	90	104	77	189	80	58.8	-3.9	5	0	0	0	CGGAAGTCAGCCTGCGTCATCCGCCGTTACGTCCAACCGCGGAAGTGCGTCCCGCTGAAACCGATCCGGAGTCAGTTTGGTTCAGCGGCGCTGAGCTGAGCTGAGTCCGGTAGTTTGTATCTGTTGTCACGGGATGCGCTTCCGCAACAAAGAGGCCAAAAAGTAAACAGACACCGCCGAGGAAGAAGC	CGGAAGTCAGCCTGCGTCATC	85.6	12	21	59.6	61.9	1	-1.1	0	0	3	2	0	0	0	0	GCTTCTTCCTCGGCGGTGTC	76.3	200	20	59.1	65	1	0	0	0	0	2	0	0	0	0
comp20216_c0_seq1	p5	(CCCCT)3	15	62	76	72.3	154	80	58.8	-1.4	3	0	-1.9	4	GTGAAGAAGGTGGCGGTGGTCCGGACGCCTCCCAGGTCTCCTGGCTCTGCTCGTGGACGGACCCCTCCCCTCCCCTCTCACCCAATGCCTGATCTTAGCAACGTGAAGTCAAAGGTCGGATCTACAGAAAACCTGAAACACACACCTGGAGGGG	GTGAAGAAGGTGGCGGTGGTC	78.9	40	21	59.4	61.9	1	0	0	0	0	2	0	0	0	0	CCCCTCCAGGTGTGTGTTTCAG	65.3	193	22	59.1	59.1	1	-1.2	0	0	3	4	0	0	0	0
comp20321_c0_seq1	p5	(TAGCA)3	15	99	113	61.6	121	77.4	57.2	-5.8	5	0	-3.6	4	GCGGGCTTCAGACGCACACTATAGATTGTGGGCCCGAGCTCGGTACAACTAACCAATCACGTACCGGTGAAGCTACGACGTTAGCATGGCACCAGCGTTAGCATAGCATAGCACCGACGCC	GCGGGCTTCAGACGCACAC	57.5	3	19	59.9	68.4	1	-2.8	-2.8	3	3	3	0	0	0	0	GGCGTCGGTGCTATGCTATGC	91.1	123	21	60.1	61.9	2	0	0	0	0	2	0	0	0	0
comp20428_c0_seq1	p5	(AATGT)3	15	88	102	65	143	74.4	55.2	-5.5	5	0	0	0	TGTGGGCTCTTCTGCGTCCTGCCGACGGCCGATGAGTCAAAACATCCATGATTGCAAGTTGCTTTGGACAAAAGTGTCGGCAAAATGAATGTAATGTAATGTTATGCAATGCTAAGCTAAGCTACGGAGCTACGGGGCTTCAT	TGTGGGCTCTTCTGCGTCCTG	76.6	14	21	60.5	61.9	1	0	0	0	0	3	0	0	0	0	ATGAAGCCCCGTAGCTCCGTAG	62.4	156	22	59.9	59.1	1	-2.9	-1.7	3	4	4	0	0	0	0
comp20704_c0_seq1	p5	(TGGAG)3	15	160	174	79	179	75.4	55.8	-1.3	3	0	-1.3	3	CGGTCACGCAGGCGGATTTGTGCCTCACTCCCGAAGTGAAACCTTCATGGATGACGACGAAGTTCCGTCAGTCTACTTGAGATAAAAAAAACAACATCTTGATTAAAAAAAATCCTCAAAGCATCCTTGAGAAGCCGAGATAATCCGCGTCTGCTCAGTTGGAGTGGAGTGGAGACCGA	CGGTCACGCAGGCGGATTTG	74.3	392	20	60.4	65	1	-2.8	0	0	3	3	0	0	0	0	TCGGTCTCCACTCCACTCCAAC	84.8	570	22	59.7	59.1	1	0	0	0	0	2	0	0	0	0
comp20738_c0_seq1	p5	(AACAG)3	15	54	68	69.6	132	76.5	56.6	-2.9	4	0	-1.9	3	TCCACAGCCTGGGTCAGATGCGGCTGCCAGGGAGGAGAGAGCCAATAAAGCGAAACAGAACAGAACAGACATGATTATCAGTCAACGGGACACTACAACAAGGACAGGTCCACTGTACTCCTGCCCCGAAGA	TCCACAGCCTGGGTCAGATGC	70.6	48	21	60.3	61.9	2	-1.4	-1.4	3	3	3	0	0	0	0	TCTTCGGGGCAGGAGTACAGTG	69.5	179	22	59.7	59.1	1	-1.9	0	0	4	4	0	0	0	0
comp20968_c0_seq1	p5	(CCCCT)3	15	72	86	70.8	155	78.3	57.7	-3.3	4	0	0	0	CCCACGCCCTGTGAAGATGCTTCAGTCATTATGGTGAATGACTCAGAGTCCTATATTGATGAGCAGGAGGCCCCCTCCCCTCCCCTGTGTGTCCCAGAGCCACAAGAGGAGCTTGAAATCAAATCGGAGCCCTCTTCTCCTGACCCATCCTCCCC	CCCACGCCCTGTGAAGATGC	69.6	30	20	59.4	65	2	-1.2	-1.2	3	3	3	0	0	0	0	GGGGAGGATGGGTCAGGAGAAG	71.4	184	22	59.5	63.6	1	0	0	0	0	4	0	0	0	0
comp21000_c0_seq1	p5	(CAAAC)3	15	91	105	75.1	195	77	57	-2.3	4	0	-0.7	3	GCACAACGAGTTCCGCTGATCCGACCAATCTACAGCTCCGATCAACCAGACCAGATATATTAGCCAGCTGTCAAACAAAGTTCCACTGGTCAAACCAAACCAAACCAAGGTCCGACCAACTACCCCCATCAGCACCAATCAACTGTTTGTGGCAAACGAGTTCACTGGCGGTTTCCAAACCAACCAAACCCGGCA	GCACAACGAGTTCCGCTGATCC	80.5	11	22	60.4	59.1	2	-0.6	0	0	3	2	0	0	-1.9	4	TGCCGGGTTTGGTTGGTTTGG	69.4	205	21	60.1	57.1	2	-4.2	0	0	4	3	0	0	0	0
comp21175_c0_seq1	p5	(TTTTC)4	20	83	102	57.3	129	71.8	53.3	-3.8	4	0	-1.2	3	ACCCGCAGGGCCAACGAGAGGGATCTCAGAACTATTCTTTAAAGCCTGGTGGAGAAAATGCTGTTTACAGGTTGTATTGTTTTTTTCTTTTCTTTTCTTTTCCTTTTCAAGGAGAGCGCCACCTGTTTT	ACCCGCAGGGCCAACGAG	58.8	113	18	60.1	72.2	1	-4.3	-1.9	3	4	3	0	0	0	0	AAAACAGGTGGCGCTCTCCTTG	52.5	241	22	59.7	54.5	1	-5.1	0	0	4	4	-1.2	3	-1.2	3
comp21499_c0_seq1	p5	(AGAGG)3	15	74	88	72.7	130	76.5	56.6	-1.9	3	0	-1.9	3	GGGCGTAGGAGGTTTTGTCGTGCAGGAGAAAGAAGGGAAAGGAAGAGAGACGGGAAGAAATTGAATTGTTGACAGAGGAGAGGAGAGGCGGGGAACCACATGGAAGAACCATCCTGTGACAGCCGTCCGA	GGGCGTAGGAGGTTTTGTCGTG	67.8	28	22	59.8	59.1	1	0	0	0	0	4	0	0	0	0	TCGGACGGCTGTCACAGGATG	77.5	157	21	60.3	61.9	1	-2.5	-1.1	3	4	2	0	0	0	0
comp21672_c0_seq1	p5	(GAGAG)3	15	71	85	70.9	147	77.1	57	-1.9	3	0	-2.3	4	GGACAGCAGACAGCCGACAACCGTCAGGGCTTTCGACACGGAGAAAGAAGAACTAACCAGGACACAGGGTGAGAGGAGAGGAGAGGAAAGTAAGAAACACGGAACACCGTAGAGCCAAAGGAAATCCAGAGGGAAAGAAGAGGCGCA	GGACAGCAGACAGCCGACAAC	89.1	31	21	59.7	61.9	1	0	0	0	0	2	0	0	0	0	TGCGCCTCTTCTTTCCCTCTGG	61.2	177	22	60.6	59.1	2	-5.1	0	0	4	3	0	0	0	0
comp21816_c2_seq1	p5	(GAGGA)3	15	45	59	71.8	135	77.4	57	-1.9	3	0	-2.3	4	CGTCGAGCAGGTCTGGACATTCACAACACACAGCTCCCACGGCTGAGGAGAGGAGAGGAGAGAAGACAAGGACAAGACACCAGAGGAAGACACCCAAGTGCTTGGAGTATGAACAGTCTCGCACTCCTTGTTCCC	CGTCGAGCAGGTCTGGACATTC	72.4	57	22	59.4	59.1	1	-3	-1.1	3	4	2	0	0	0	0	GGGAACAAGGAGTGCGAGACTG	71	191	22	59.2	59.1	1	0	0	0	0	3	-0.8	3	-0.8	3
comp22315_c0_seq1	p5	(GGGAG)4	20	28	47	68.3	137	81.6	59.9	0	0	0	0	0	GGGTAGTAGCCGGAGAGAGGAGCGGCAGGGAGGGGAGGGGAGGGGAGGGAGGGGCCGGGGCCAGCAGTCGTGACGTCACCCTGGAGGTGCAGGTTCATTCTCTGCGAGTCACTTTGCTTCTGTTGACTGCTCGTCCA	GGGTAGTAGCCGGAGAGAGGAG	58.9	147	22	58.8	63.6	1	-4.2	0	0	4	3	0	0	0	0	TGGACGAGCAGTCAACAGAAGC	71.7	283	22	59.2	54.5	2	-1.1	-1.1	3	3	2	0	0	0	0
comp22545_c1_seq1	p5	(CTGGT)3	15	222	236	75.1	236	76.5	56.6	-1.1	3	0	-2.5	4	CAGTCCCACCACGAGGAGAGGGTGGTGTGTCGACGTGGGCCCGGCCTTGTACAGGGTGGGCGTTGCTCACAGAGCAGAGGATAAAAAGGATTCCCATCCCCACACAAAATATAGCTCTTTCACTGCAGGTGAACCTCAAATGCCAAAATCAACAATTAAACAACATGTCCTAAGAACCAAAGACCAAAAGAGAATGATAAAATTAGGATAACAAACAGTGGCTGGTCTGGTCTGGT	CAGTCCCACCACGAGGAGAGG	74.5	62	21	59.7	66.7	2	-1.3	-1.3	3	3	3	0	0	0	0	ACCAGACCAGACCAGCCACTG	76.4	297	21	59.8	61.9	1	0	0	0	0	2	-1.1	3	-1.1	3
comp22604_c0_seq1	p5	(TGGGG)3	15	73	87	72.8	168	80	59.1	-4.1	4	0	0	0	CGTTCCTCGTCGCAACTGAGTCGACGGAGCCGGACGGACACACCTCTCTTACTTCACATTACCAGGTTGTTTTGGGGTGGGGTGGGGGGGGGATACGCCATCCTTCGCGCAACATATGCTGTCCGTCGAACAGGGTGCTGATTCCGGGTGTGCAGGAATGGACTTCGC	CGTTCCTCGTCGCAACTGAGTC	78.8	102	22	59.9	59.1	1	-0.6	-0.6	3	3	2	-0.9	3	-0.9	3	GCGAAGTCCATTCCTGCACACC	71.9	269	22	60.4	59.1	2	-3.3	-0.5	3	4	2	0	0	0	0
comp22752_c1_seq1	p5	(GGAAC)3	15	43	57	82.7	137	76.2	56.5	-2.3	3	0	0	0	CCGCCATCAACAACGAGGAAGGAAAAGAAAGAGAAGAAGGAGGGAACGGAACGGAACAGATACTGTAACAACCAATCACGGTGCGATCTGTCATCGCGTTGTGAGCTCCTGCTCTTTCTGACCGACCACCGTGTGCT	CCGCCATCAACAACGAGGAAGG	90.6	59	22	60.1	59.1	2	0	0	0	0	2	0	0	0	0	AGCACACGGTGGTCGGTCAG	78.6	195	20	60.5	65	1	-1.2	-1.2	3	3	2	0	0	0	0
comp23567_c1_seq1	p5	(AACAG)3	15	112	126	60.3	137	72	53.2	-2.1	4	0	-2.1	4	TCAACCTGGGGCCAAACACTACATATAATCAGATTCATTTTATAGTGACACAGGCGCCCACATCAAATTAGGAAAAGTCCTAAAACAAGACGTTACTGTAGAAACAAGGATAACAGAACAGAACAGTACCCCGTCCG	TCAACCTGGGGCCAAACACTAC	53.3	156	22	58.8	54.5	1	-4.3	0	0	4	4	0	0	0	0	CGGACGGGGTACTGTTCTGTTC	62.7	292	22	59	59.1	1	-1.9	0	0	4	4	0	0	0	0
comp23889_c1_seq1	p5	(AAGAA)3	15	50	64	76.7	142	75.6	55.9	-2.8	3	0	-1.1	3	AGGAGACCGACGCTCAGATCAGTCGGATCATTAAAAGCGTTCGCCAGAGAAGAAAAGAAAAGAAACGCACGTTAAATCCCCCAAAAAAGAGACTTGGAATGTGCGAGAGCAGAATCCGGTGCGAGTGTCTGAGCCGCAGTGC	AGGAGACCGACGCTCAGATCAG	78.2	52	22	59.6	59.1	1	-0.9	-0.9	3	3	2	0	0	-1.9	4	GCACTGCGGCTCAGACACTC	76.7	193	20	59.4	65	1	-1.9	-1.1	3	3	2	0	0	0	0
comp24321_c1_seq1	p5	(GACGG)3	15	38	52	69.8	132	85.5	62.9	-4	4	0	-1.1	3	GCGTGATGTCAGCGGTCGTCGGCAGCTCCCGCGACGCGACGGGACGGGACGGGACGCGCGTCGCGAGCGCACCGGAAACACGCGGGCGACCGGTGCGGACGGAGGATGTCGCGCAGACCGAGCAGCCGAGCG	GCGTGATGTCAGCGGTCGTC	80.6	64	20	59.8	65	1	-0.8	0	0	3	2	0	0	0	0	CGCTCGGCTGCTCGGTCTG	68.3	195	19	61.3	73.7	1	0	0	0	0	2	0	0	0	0
comp24451_c1_seq1	p5	(CCGAC)3	15	173	187	85.6	213	81.9	60.3	0	0	0	0	0	GACAAAGACGCACGGGAAGAGGCAGGGATCGTGCTCCTATACACCCCGACATTTTTTTTTTACCATAAAGGTGGAGAACCGGCCCCCCTTCACCCCACCCACCCTCTTCCTCCTGAGCCCTCCTCTCTAAACACCCGTATCCAGAGAGAGCTCCGCCACCCAAAGCCCCCGGCCGACCCGACCCGACCCCCCCCTCCTGCTCCTGCTGCTCCA	GACAAAGACGCACGGGAAGAGG	81.6	53	22	59.8	59.1	2	0	0	0	0	3	0	0	0	0	TGGAGCAGCAGGAGCAGGAG	86.9	265	20	59.6	65	1	0	0	0	0	2	0	0	0	0
comp25054_c0_seq1	p5	(GAGGA)3	15	96	110	71.4	150	77	56.8	-3.6	4	0	-1.2	3	TGCACGCCTTTACCTTCCACAGATGCCAGGAGGATAACAGTCAGCGAGATAACAGTCAACATCTGCAGCATGACCATGATGAGGCTGGCAGAGAGGAGGAGAGGAGAGGAGGATAATCTACTCTGTCACCTCTCCCTCTATGGCTGCCTC	TGCACGCCTTTACCTTCCACAG	69.4	6	22	59.4	54.5	1	-3.3	0	0	4	3	0	0	0	0	GAGGCAGCCATAGAGGGAGAGG	76.1	155	22	59.7	63.6	2	-2.4	0	0	3	3	0	0	0	0
comp25134_c0_seq1	p5	(TGTTT)3	15	86	100	70.4	169	73.1	54.1	-2.4	3	0	-0.9	3	GCTGTATGCCGATGCCAGAGGGCCAGTGGAGGTTTTTGTAGCCTTTCTTATATGGACGCCTCATTTTTTATACACGTTTATGTTGTGTTTTGTTTTGTTTTTCTCTCTGGTTTCCGTTTTACTTTCTTTCCAAGTTGCATTCTTTGAGGAGTCTAGCCCCACTGGAACA	GCTGTATGCCGATGCCAGAGG	73.7	16	21	59.4	61.9	2	0	0	0	0	2	-1.1	3	-1.1	3	TGTTCCAGTGGGGCTAGACTCC	64.4	184	22	59.4	59.1	2	-1.5	0	0	4	4	-0.8	3	-0.8	3
comp25271_c4_seq1	p5	(GACGT)3	15	167	181	69	223	77.1	57	-1.4	3	0	-4.4	5	ACCCGTAAATCCCTCCCACTGGTAGAAGCAGTGTAGAAGCTGACAGTAGCCTTGTGTATCTTGTAAAAAAAACACCTCTTCATGCTAACATGCTACACGTAGCACCTTTAACATCTGCATTAACAAAGAACTAAACACAGTAAACATTTGTCTCAGTCCGGTGGGGGACGTGACGTGACGTCCGGCGGCGGCACTCAGGGGCCGAACGACCTGGAAGACTGGT	ACCCGTAAATCCCTCCCACTGG	75.6	49	22	59.7	59.1	2	0	0	0	0	3	0	0	-1.4	3	ACCAGTCTTCCAGGTCGTTCGG	72.7	271	22	60.3	59.1	3	-1.4	-1.4	3	3	2	0	0	0	0
comp25965_c0_seq1	p5	(GGAGG)3	15	100	114	71.6	134	83	61.1	0	0	0	-0.2	3	TACCTGGCGTCGCTCGTGTACGGCGCGTGCAGGAGGTGTCGCGGCGAGCAGACGATCATCTGACGGGGCCGAGGTGCCATGGCGACGGGAGGAGAGGGAGGAGGGGAGGGGAGGAGAGGGAGGGTATCCACAGC	TACCTGGCGTCGCTCGTGTAC	75	2	21	60.4	61.9	1	-2.8	0	0	3	2	-0.2	3	-1.9	4	GCTGTGGATACCCTCCCTCTCC	63.8	135	22	59.6	63.6	2	-1.3	-1.3	3	3	3	-1.3	3	-1.3	3
comp26001_c1_seq1	p5	(CTCTC)3	15	99	113	77.5	136	77.9	57.5	-0.6	3	0	-0.9	3	GGGTTCGCACGGCATTCACTCATTTTTGCTTCACATGGCCACAGGTTGTCGCTGTTTGTCACGCCGCTGATAACACCCCGGCCAACCAGTAATCGCATCTCTCCTCTCCTCTCCCCTTGCCCTCCCCGTTTTCTTC	GGGTTCGCACGGCATTCACTC	80.1	3	21	60.4	61.9	1	0	0	0	0	3	0	0	0	0	GAAGAAAACGGGGAGGGCAAGG	72.4	138	22	59.7	59.1	2	0	0	0	0	4	0	0	0	0
comp26319_c1_seq1	p5	(ATATG)3	15	87	101	60.2	188	73.8	54.6	-3.2	4	0	-1.4	3	GTTCCCAGGCAAGCAGTGGATGCTTCAGGAAGTTCCTGCTCACAACTGAGAAATAGTCCAGCATACAATGTTTATACAACATAAATATATGATATGATATGATATATAATCAAGCCGCACTAAATTGCACACATAGGCTGCTTTCAGACATCCACTGAAGTCCGGACAATTTCCAGCCAGTCCCCTGG	GTTCCCAGGCAAGCAGTGGATG	67.4	15	22	60.1	59.1	1	0	0	0	0	3	-1.4	3	-1.4	3	CCAGGGGACTGGCTGGAAATTG	51	202	22	59.5	59.1	1	-2.9	-2.9	4	4	4	0	0	-1	4
comp26590_c0_seq1	p5	(GGGGA)3	15	95	109	69.6	157	81.7	60.1	-1.9	3	0	-2.3	4	CCTACCTCCCAAGGGGCATCAGCTGGCCCTCCCCTTATTACGCCCCCTTCCCACCCAGGGAGGGAGAGAGTTACAGACAGCCAGACAGGATGACGGGGAGGGGAGGGGAGACTGAGATCAGGGACGGAGGGAGGGCCAGTTACGCCAGTCAGAGCAG	CCTACCTCCCAAGGGGCATCAG	63.3	7	22	60.1	63.6	1	-1.9	-1.9	3	3	4	0	0	0	0	CTGCTCTGACTGGCGTAACTGG	78	163	22	59.3	59.1	2	0	0	0	0	2	0	0	0	0
comp26639_c0_seq1	p5	(GTCGA)3	15	96	110	61.6	141	78.7	57.9	-1.1	3	0	-1.2	3	CTGCTCAGCGCCTGACACTTCCTGTGTGAGGTTCAGACGCAGCCTCTTCTCTCCAGGTGTCGTCCTGGGCTCAGTGACTGTGGAGTCGATCGGTTGTCGAGTCGAGTCGAGACCAATGTCTCCACGACGTTTTCCATCCGA	CTGCTCAGCGCCTGACACTTC	58	6	21	59.8	61.9	1	-5.1	-2.3	4	4	2	0	0	0	0	TCGGATGGAAAACGTCGTGGAG	58.6	146	22	59	54.5	1	-3.3	0	0	4	4	0	0	0	0
comp26740_c0_seq1	p5	(AAACC)3	15	48	62	70.4	137	75.3	55.5	-5.1	5	0	-1.3	3	GTTCGGTGAGAAGGAGCAGGACCCAGATGCAAAGTGCAAAAGAAAAAAAACCAAACCAAACCAGGAAACAAGGCACGACATCACAGACTGGAACAGAACAGGCCAGACACAGGAACAAACTGGAACGACCTGGGAGC	GTTCGGTGAGAAGGAGCAGGAC	72.2	54	22	59	59.1	1	-0.5	-0.5	3	3	2	0	0	0	0	GCTCCCAGGTCGTTCCAGTTTG	81.4	190	22	59.8	59.1	1	0	0	0	0	3	0	0	0	0
comp27447_c1_seq1	p5	(CGGTC)3	15	59	73	78.7	165	81.7	60.4	-1.1	3	0	-2.5	4	CGGGACCACTGTTCGGGAGAGTCGTCCGTGTTCTGTTCCGACGGAGAGCTGTCAGGTGCGGTCCGGTCCGGTCGGTGAACACCGCAGCGTCCCGTCAGGCGAGGAGTCACATCGGCTGACCGCGGATAGAATACGAGCTCATCCTGTCGCTGGCAAAGATGGCTC	CGGGACCACTGTTCGGGAGAG	80.8	43	21	60.3	66.7	1	0	0	0	0	3	0	0	0	0	GAGCCATCTTTGCCAGCGACAG	79.4	207	22	60.4	59.1	1	0	0	0	0	3	0	0	0	0
comp27578_c0_seq1	p5	(GAAAA)4	20	102	121	79.2	189	76.3	56.3	-2.2	4	0	0	0	TTGGTCCATGTTGCTCGGTCACGTCCAGGACACGGCGCGCTGCTGGGTTGAACAAATTCACAACGTAACACAACAACACGCAGCAAACGTTACTGGCTATTGAAAAGAAAAGAAAAGAAAAATGCTCGCACGCCAGAAGTTTCTAGAAATGCGAAACCGTCCGTGACGTGACGACCGATTGACGCATGA	TTGGTCCATGTTGCTCGGTCAC	77.4	2054	22	59.4	54.5	1	-2.2	0	0	4	2	0	0	0	0	TCATGCGTCAATCGGTCGTCAC	79.9	2242	22	59.6	54.5	1	-2.2	0	0	4	2	0	0	0	0
comp27722_c0_seq1	p5	(GTCGC)4	20	68	87	72.9	121	78.4	58	-0.9	3	0	-0.8	3	ACGCTCCTGAGCACCGATCACCGATAGATGACAACTCTGATTGGTTATTGTCCGAGGCAACTAGAGAGTCGCGTCGCGTCGCGTCGCGCCCGTTGCGTGGGTTCATCGGTCAACTCGTGCC	ACGCTCCTGAGCACCGATCAC	61.8	34	21	60.6	61.9	1	-3.3	-1.7	3	4	2	-0.8	3	-1.9	4	GGCACGAGTTGACCGATGAACC	83.5	154	22	60.1	59.1	2	0	0	0	0	2	-0.6	3	-0.6	3
comp27795_c0_seq1	p5	(CTGTA)3	15	98	112	55	137	73.5	54.3	-3	4	0	-0.5	3	TGCATTTCCAGGCGGTCCTTTCTGGTAGTTTTATTTGATTGCATCATATTGAGAAATGCCACCCTGTCTGATAGAAAAAGCGCTGCATGAATGTGGCCTGTACTGTACTGTAAAGCGCTTCGAGGGGTCGATAAGAC	TGCATTTCCAGGCGGTCCTTTC	64.1	4	22	59.7	54.5	1	-3.3	0	0	4	3	-1.2	3	-1.2	3	GTCTTATCGACCCCTCGAAGCG	42	140	22	58.9	59.1	3	-3	-3	4	4	4	-0.5	3	-0.5	3
comp27820_c0_seq1	p5	(AGTTT)3	15	98	112	66	176	75.6	56	-4.7	4	0	-1.2	3	ACGGCGGACGTAGCTCCTTCCGAGCGAGTGCGCCAACTCGCTGTGCCCTTTTTGTTAAAAATCCCTGCTTTATTAATTATAGTTGAACATATGTAACAGTTTAGTTTAGTTTTTTTCCTTAGCTGTCCAGCGTTTGTATTAACCGCGCACGCGCAGGGACCTCGTGCGGGCAAAGC	ACGGCGGACGTAGCTCCTTC	61	4	20	60	65	1	-3.3	-1.9	3	4	2	-1.3	3	-1.3	3	GCTTTGCCCGCACGAGGTC	77.2	179	19	59.9	68.4	1	-1.9	0	0	3	3	0	0	0	0
comp28031_c0_seq1	p5	(CCGCC)3	15	189	203	82.3	241	83.3	61.3	-1.1	3	0	0	0	ATGACGACGCTGCCAGATGTTCTGCACTTCTGGAAGAGCCGCGTGAGCTCTGTGAGGAACGAGTCGTTCTCGAGCAGCACCATGTTTCTGGTTTCAGTTCCGCTGTAGCGTCGCCTCCTCACAAGTAGCCGTGAGCTAACCGCTGCTGGGAAGCACACGTACTACACAACCCAGAGCCCCGCCCCGCGCCGCCCCGCCCCGCCCCGCGCCCTCACCGCGGAGGAGGGAGTCTGGTCACAGC	ATGACGACGCTGCCAGATGTTC	86.2	1247	22	59.6	54.5	1	-1.1	0	0	3	2	0	0	0	0	GCTGTGACCAGACTCCCTCCTC	77	1487	22	60.1	63.6	1	-1.1	-1.1	3	3	3	0	0	0	0
comp28340_c0_seq1	p5	(GGAGC)3	15	67	81	68.9	151	82.9	61.1	-2.4	3	0	0	0	GAGGCCGGGGAAAACGTAAACGCTTCGAGCGAGTGTCTCTGAGCGCAGCGTCGAGGGCTGCGGAGAGGAGCGGAGCGGAGCGGTGCGGAGGGACAGCGGCTTCACCGGTTAGCCATGGAGGATGCGGCCCGTGGTCGCCTGCGTCTGATTC	GAGGCCGGGGAAAACGTAAACG	59.8	35	22	60.4	59.1	2	-4.3	0	0	4	4	0	0	-1.9	3	GAATCAGACGCAGGCGACCAC	76.1	185	21	59.9	61.9	1	-2.8	0	0	3	2	0	0	0	0
comp28453_c1_seq1	p5	(TCCTC)3	15	91	105	79.7	179	78.6	58.1	-0.8	3	0	-1.7	3	ACTTTGCCGCCTCGTACTTTGCATTTCCAGTGAAGTTTTGCATTTGCTCAAGTTCTTCATAACTGTCCAGCACATCCTTGAGCTCCTCGGTCCTCTCCTCTCCTCGGGAGGGATACGGCGCTGCTCTCCGGAACATCCGCAGTTGTTGACCACCGCTTCCATTCGGGTTCACTGGCGGC	ACTTTGCCGCCTCGTACTTTGC	76.8	11	22	60.3	54.5	2	-1.9	0	0	4	3	0	0	0	0	GCCGCCAGTGAACCCGAATG	82.3	189	20	60	65	1	0	0	0	0	3	0	0	0	0
comp28476_c0_seq1	p5	(GTACA)3	15	90	104	61.9	220	74.5	54.9	-0.9	3	0	-2.1	4	CGCTACCAACTCGCTAGAGACCTTTCATCTCTAACCGAGGAACATGACCCTGTTTATCTCTATGGGAAGGCATGTGCACACAAACACACGTACAGTACAGTACATAGAACAGACACAATCAATAGAAAACAACCTTATCCCCAATCAATTATTGCCCCTTTCAACTGTACATCCCAGCAATGATTTTAGGTTTTTGTGCAGCAGAGCATTGTTCCCTCCT	CGCTACCAACTCGCTAGAGACC	60.2	739	22	58.6	59.1	2	-1.5	0	3	4	2	-0.9	3	-0.9	3	AGGAGGGAACAATGCTCTGCTG	57.6	958	22	58.6	54.5	1	-0.9	-0.9	3	3	3	0	0	0	0
comp28521_c1_seq1	p5	(CAGAG)3	15	53	67	76.5	122	77.2	57.1	-1.7	3	0	-1.4	3	CCACTGGGCTTCCTCTGTCCTGTAGTTTAGCGAACTGAGCCTGCTGCCAGCCCAGAGCAGAGCAGAGCAAGGCCAAACTTTTTCCGCTTCCTGTAGGACTCTCCAACAAACAGTGCTGCCCA	CCACTGGGCTTCCTCTGTCCTG	74.3	49	22	60.6	63.6	1	-1.4	0	0	3	3	0	0	0	0	TGGGCAGCACTGTTTGTTGGAG	78.9	170	22	59.9	54.5	1	-1.1	0	0	3	3	0	0	0	0
comp28544_c0_seq1	p5	(CGGAC)3	15	79	93	71.4	120	81.6	60	-2.3	3	0	-1.1	3	GCTCGTTCCGCTGCGTCTGCAGGAGAGGCTACGTCATGTCCCGCAGACCCAACCACTGCGTGGCGGCGTAGGTCCCGTCGGACCGGACCGGACCTGCTCTGAACCACCGGACTGAACTGG	GCTCGTTCCGCTGCGTCTG	80.3	23	19	59.7	68.4	1	-2.8	0	0	3	2	0	0	0	0	CCAGTTCAGTCCGGTGGTTCAG	63.1	142	22	59.2	59.1	1	-4.2	-1.4	3	4	2	0	0	0	0
comp28555_c0_seq1	p5	(GCCCT)3	15	64	78	67	176	80.8	59.7	-2.8	3	0	-1.1	3	TGTGGCGTGAGGTCGTCAGGCCTGTGGGCCAATCATCCGTTCCTGTGCGAGTCATGTGACCCAGCCCTGCCCTGCCCTCTCTGTGGCCACGCCCCCGACCTCTACACACCACAGGAGTATCTCACCTGTACCTGCTGCTTTAGGTGTGTCCATACAGAGTGCGCTGTCCAAACTGG	TGTGGCGTGAGGTCGTCAGG	79.6	38	20	60.2	65	2	0	0	0	0	2	-0.8	3	-0.8	3	CCAGTTTGGACAGCGCACTCTG	55.5	213	22	60.3	59.1	1	-5.1	-1.4	3	4	3	-1.1	3	-1.1	3
comp28752_c1_seq1	p5	(TATCC)3	15	65	79	71.7	120	74.4	55	-3.4	4	0	-1.4	3	ACAGAGGCAGAGAGGAGTGGTGGAGAAACATCTGATAAAACTCTTACCCGTTTCCCACCCCACTTATCCTATCCTATCCTTACAAAATGCCTGCGAGTGAACTCAGCAGGTCCTCCCTCA	ACAGAGGCAGAGAGGAGTGGTG	73.2	37	22	59.4	59.1	1	0	0	0	0	3	0	0	0	0	TGAGGGAGGACCTGCTGAGTTC	72.2	156	22	59.4	59.1	1	-1.2	-1.2	3	3	3	0	0	0	0
comp28798_c1_seq1	p5	(GGAGG)3	15	33	47	75.1	131	83.2	61.4	-1.2	3	0	-1.7	3	TCGAGGACCAGCCCACACTTGGGAGGAAGGGCGGAGGGGAGGGGAGGGTGACGGGGCCAGTCACGGGCGGAGGACAGAGCGCCTGGAGCCGCGGGCCGGGCCACATTTTGAAGCGGGTTCAGGGTGTGGTA	TCGAGGACCAGCCCACACTTG	74.7	69	21	60.2	61.9	1	-3	0	0	4	3	0	0	0	0	TACCACACCCTGAACCCGCTTC	73.6	199	22	60.5	59.1	1	0	0	0	0	3	-0.5	3	-0.5	3
comp28893_c1_seq1	p5	(GAGGA)3	15	27	41	69	120	79.9	58.8	-3.3	4	0	-3.3	4	GAGCGACAGAGCGAACAGAGCGAGTGGAGGAGAGGAGAGGAGCTGAGGAAACGAGAGGACAGAGTGAGGGAGCTGCAGCTGGAGCTGGACCGAGAGAGGGGCAAGGAGCCGGTGGTGAAG	GAGCGACAGAGCGAACAGAGC	81.2	75	21	59.6	61.9	2	0	0	0	0	2	0	0	0	0	CTTCACCACCGGCTCCTTGC	66.2	194	20	59.3	65	2	-4.2	0	0	4	2	0	0	0	0
comp28898_c1_seq1	p5	(AAAAT)3	15	99	113	61.8	161	71.8	52.9	-3.6	4	0	-1.2	3	CTGAAGCGGCTGAGGACACACTTTTGACACACTCAGATAATAAAAACACCACATAAATATCCACTAACAGCACATGAGTGGAATACGCCTGTCTGGTGAAAATAAAATAAAATAAATAGATAGACTCGCAAACAAGTTTCACTGGCTCCAAGCACTTTTCG	CTGAAGCGGCTGAGGACACAC	73.3	3	21	59.5	61.9	1	-1.7	0	0	3	3	0	0	0	0	CGAAAAGTGCTTGGAGCCAGTG	51.7	163	22	58.7	54.5	1	-1.7	-1.7	3	3	4	0	0	-1.4	3
comp28967_c3_seq1	p5	(AGAGC)3	15	82	96	74.6	127	79.1	58.4	-2.3	4	0	-1.1	3	GACTCAGTCTCTGCGGGAGGAGAACGACTCTCTGCGTTGGCAGTTGGACTCGTACAGGAACGAGGTGGATCTCCTGAGGAAAGAGCAGAGCAGAGCCGGTTGCCCCGACGACGACCTCACACCGACA	GACTCAGTCTCTGCGGGAGGAG	68.9	20	22	59.9	63.6	1	-2.3	-1.1	3	4	3	-0.9	3	-0.9	3	TGTCGGTGTGAGGTCGTCGTC	80.6	146	21	60.2	61.9	1	0	0	0	0	2	0	0	0	0
comp29002_c0_seq1	p5	(GCTTT)3	15	97	111	77.7	143	76.1	56.4	0	0	0	0	0	TTCAGGACAGCGTCTCCCAGTCGGTTTATTTTCGCTCCTCCGTGCTCCGTGAGATCCATGGCCATTTCCTCCAAACTCCTTGCTGTTCCTAATTTAGCTTTGCTTTGCTTTCTGTCCAGGTAGAACTGGTGCTGGCTGATCGC	TTCAGGACAGCGTCTCCCAGTC	67.9	5	22	60	59.1	1	-1.3	-1.3	3	3	3	-1.1	3	-1.1	3	GCGATCAGCCAGCACCAGTTC	85.5	147	21	60.1	61.9	1	-1.9	0	0	4	2	0	0	0	0
comp29049_c0_seq1	p5	(GAGCC)3	15	137	151	85.2	151	80.4	59.4	0	0	0	-1.7	4	GTTTCCTTGGCGGCTGGTAGTGTGCCTTCATCGCCCTCCTCCTCGACTTGGTCTGCCCAGCTGGGCTTGGAGTCGTCGTATTCCATCGACGGCATCCTCTCCGCTAGCTTAGCTTCAGGACCGGAAAGAGCAGTAGGAGCCGAGCCGAGCC	GTTTCCTTGGCGGCTGGTAGTG	82.3	908	22	60.1	59.1	1	0	0	0	0	3	0	0	0	0	GGCTCGGCTCGGCTCCTAC	90.9	1058	19	60.1	73.7	1	0	0	0	0	2	0	0	0	0
comp29231_c0_seq1	p5	(GAGCC)3	15	98	112	76.1	143	85.3	62.8	-2.4	3	0	0	0	GTTGGTTGGCTGCTTCCTGCTCCCTCCGCTCCCCCCGACCGACTGAAGCCTGCCGAAGCCGCACGGCGAAGCGCCCCGCACGGACACAGCCCGACCGGAGCCGAGCCGAGCCGAGGAGCGCCACCCGACACACGCACACGGGC	GTTGGTTGGCTGCTTCCTGCTC	77.1	2	22	60.6	59.1	1	0	0	0	0	2	0	0	0	0	GCCCGTGTGCGTGTGTCG	74.7	144	18	59.9	72.2	2	0	0	0	0	3	0	0	0	0
comp29337_c0_seq1	p5	(TACAT)3	15	88	102	69.5	125	77.8	57.2	0	0	0	-1.7	3	CGAAGAAGAGGAGGCGAGCAGGGGCTGGGAGCTCTCCTCAAGTGAACCCGGTGAACTGGCGTGAACCCGTCAGTGACCACGGCAAGGTACATTACATTACATTACCTTTCCACCCCTCAGCCACA	CGAAGAAGAGGAGGCGAGCAG	65.3	14	21	58.7	61.9	1	0	0	0	0	2	0	0	0	0	TGTGGCTGAGGGGTGGAAAGG	73.4	138	21	60.1	61.9	2	0	0	0	0	4	0	0	0	0
comp29372_c6_seq1	p5	(ACTCG)3	15	44	58	74.9	156	79	58.4	-1.9	3	0	-1.2	3	TGAGTGAGAGCCGTCACCTGTCCCGGCTGAAGCGCGAAGTGCAACTCGACTCGACTCGACCCGACACCGAAGAGGAATACGTGCCGAACTTTCGCTGTAGTGATGGTGCAAGTGGAAATGGTCCTGTTCGTCTGCCTGGTGCTGCTGATGTGCGTT	TGAGTGAGAGCCGTCACCTGTC	65.9	58	22	60	59.1	1	-2.5	-2.5	4	4	2	0	0	0	0	AACGCACATCAGCAGCACCAG	85.2	213	21	60	57.1	1	0	0	0	0	2	0	0	0	0
comp29426_c0_seq1	p5	(AGAGG)3	15	148	162	75.5	223	79.3	58.6	0	0	0	-4.1	5	TGTTCCAGTCGCACCTCTCCTCCCTGGCGGACAGTCATCAGCTGCACCGGGACACTCATTCTCTCTCTCCTGGGTCTGATAAACACACAGCAGAACCCCTGCCATCACTTTCTACTCGCCGTTCTGTGTTTAGATTCTGCTCACAGCAGAGGAGAGGAGAGGACAGTGGTCCTGTGGTTACTGGGAACGTGGATCGGATTTGTTCCGTGCGGTGAAGAGAAGC	TGTTCCAGTCGCACCTCTCCTC	89.9	472	22	60	59.1	1	0	0	0	0	2	0	0	0	0	GCTTCTCTTCACCGCACGGAAC	76.6	694	22	60.4	59.1	1	0	0	0	0	2	-0.5	3	-2.3	3
comp29512_c0_seq1	p5	(CTCTC)3	15	59	73	60.3	128	79.6	58.7	-2.8	3	0	-2.5	4	TTTTGCGCCCGGATCACACCGGAGAGCGGTTTAAGTCCGAGTCTTCACGTCCACTGTGCTCTCCTCTCCTCTCTGTCGGTGGATGACGTCGCCCCGTCGCAGCCTCTCAGAGCTGACGTGTCACGCAG	TTTTGCGCCCGGATCACACC	56.3	43	20	59.6	60	2	-5.1	0	0	4	4	0	0	0	0	CTGCGTGACACGTCAGCTCTG	62.1	170	21	59.8	61.9	1	-3.6	-1.9	3	4	2	0	0	-2.9	4
comp29516_c0_seq1	p5	(TGAAC)4	20	93	112	70.6	171	74.9	55.2	-1.2	3	0	-1.7	3	GCTCACTTCTACCCTGCACTGGAGTAATAGTGCTGTTGATCACACTGGTAACCAATAAGTGACCAGATGAACTAGAGGAGCCCCCAGTGAAATGAACTGAACTGAACTGAACTGAGATACCAGCTGAACTTTACCAAAGACTTGTCTCTGCTGAACGGTTGGTCCTTGGTT	GCTCACTTCTACCCTGCACTGG	62.4	9	22	59	59.1	2	-3.3	0	0	4	3	0	0	0	0	AACCAAGGACCAACCGTTCAGC	77.8	179	22	59.6	54.5	2	-0.6	-0.6	3	3	2	0	0	0	0
comp29733_c2_seq1	p5	(GAGCC)3	15	192	206	81.6	207	84.4	62.3	-2.4	3	0	0	0	GCCTATCGCCTCGCACCATTTGCCCGCAATTCTGCCATATCATCTCCCGGTGCGAGGGTCCGTCCGGTTACCGCGGACAGCGGGGGGGCGGCGGCTTCCTCCGCGCATTGTGCTCCGTCTTCTCGGCTGCCGGGTCCTCTCCGCGGGGGGAAGGACGCGCTTCCTTCTCGAGTTGTTGCCGCAGCTGATGAGAGCCGAGCCGAGCCG	GCCTATCGCCTCGCACCATTTG	77.8	75	22	60.6	59.1	1	0	0	0	0	3	0	0	0	0	CGGCTCGGCTCGGCTCTC	87.6	281	18	60.4	77.8	1	0	0	0	0	2	0	0	0	0
comp29736_c1_seq1	p5	(CGTGT)3	15	22	36	58.6	127	78.2	57.7	-2.3	3	0	0	0	AACCTCGCGGAGGAGAAGCCACGTGTCGTGTCGTGTGTGTGACGCAGACATCAGCTGTTTTTGTTGTTGTCGCTGCGACACGCGGACGCCTTAGCTGCACCGTTAGCTTGTTTACACTCCGGTCCCC	AACCTCGCGGAGGAGAAGCC	51.6	80	20	60	65	3	-5.1	-2.8	4	4	2	0	0	0	0	GGGGACCGGAGTGTAAACAAGC	58.6	206	22	59.5	59.1	2	-4.2	0	0	4	4	0	0	-1	3
comp29736_c2_seq1	p5	(TGGAG)9	45	93	137	72.6	140	78.8	58.3	-0.9	3	0	-3.1	4	TGATGAAGAGGGCCGGTGGTGAAGAAGAGAGATGGTGACAGAGGGGAGCTAAATAAAATGGGGGGGAGGAGACGGCCAGATGGGGTTCGGTCTGGAGTGGAGTGGAGTGGAGTGGAGTGGAGTGGAGTGGAGTGGAGTGG	TGATGAAGAGGGCCGGTGGTG	65.4	9	21	60.3	61.9	1	-4.3	0	0	4	3	0	0	0	0	CCACTCCACTCCACTCCACTCC	87.4	148	22	60	63.6	2	0	0	0	0	2	0	0	0	0
comp29774_c0_seq1	p5	(AGAGG)3	15	40	54	73.9	126	80.6	59.2	-1.7	3	0	0	0	GCGACATTGTTCGGACGGAGAGGGGAGAGAGAGAGAAGCAGAGGAGAGGAGAGGAGAGAGGGCCCGGTTGTGTCCGTGCAGAGGCGCAGACCGACTGAACCGCACGGCTCTCCGTCGCTTACTGCC	GCGACATTGTTCGGACGGAGAG	75.8	62	22	59.9	59.1	1	-1.7	-1.7	3	3	2	0	0	0	0	GGCAGTAAGCGACGGAGAGC	70.3	187	20	58.9	65	2	0	0	0	0	2	0	0	0	0
comp29776_c0_seq1	p5	(TTAGC)3	15	38	52	57.1	128	75.4	55.5	-2.9	4	0	0	0	CGCGTGAGCTGAGAGTTGCCACTCAGCTGGTGGCCGGTTAGCTTAGCTTAGCACTGAAAACTTGGAAAATGGCTAGTTGGGCTTCGACCAAAAGCAACAAAATCAACCTAACAGCTCCTCGACAGCTC	CGCGTGAGCTGAGAGTTGCC	63.1	64	20	59.8	65	3	-5.1	0	0	4	2	0	0	0	0	GAGCTGTCGAGGAGCTGTTAGG	47.6	191	22	58.5	59.1	2	-3	-2.9	4	4	2	0	0	0	0
comp29782_c2_seq1	p5	(TTTTG)3	15	59	73	72.7	134	79.3	58.3	-2.8	3	0	-0.7	3	GGAGCGGAGCGAGGACAAAGGCCGAGGTGTAGCGCCAGTGACAGAGGCGCTTGTTTGTTTTTGTTTTGTTTTGGGAGGCCGGACATCAGTGGCCCTTCCTCCTCCCGTGGTCGTCATGGCGTCAAGGCTCCTGC	GGAGCGGAGCGAGGACAAAG	68.1	43	20	58.9	65	1	0	0	0	0	3	0	0	0	0	GCAGGAGCCTTGACGCCATG	79.1	176	20	59.8	65	1	-1.2	0	0	3	2	0	0	-2.2	4
comp29814_c0_seq1	p5	(TCCCC)3	15	51	65	73.2	137	80.4	59.3	-4.5	5	0	-1.3	3	CGTGGTTACCGCTGCTTCCGGTCCCGCATCCCTTCCGGTCCAACATCCCTTCCCCTCCCCTCCCCTCTTTCGGCTGGCGGACAGTTTACCGGTGCACACGTTTGAGCAGTCACATTGAGAGTGGTGTGGGTCCTGCC	CGTGGTTACCGCTGCTTCCG	78.6	51	20	59.8	65	3	-1.4	0	0	3	2	0	0	0	0	GGCAGGACCCACACCACTCTC	78.5	187	21	60.5	66.7	1	0	0	0	0	3	0	0	0	0
comp29833_c5_seq1	p5	(TGCGC)4	20	70	89	62.7	128	84.1	61.8	-2.8	3	0	0	0	GCGCTGTGGCAGGAGTGTGCTGCTGCTCCCCCTCGCTCCGTCACGACGCGACCCCGCGTTGCGCTGCGTTGCGCTGCGCTGCGCTGCGCTGCGTGCCGTGTTGTGGAGCAGCCAACCTCGCGGTCCGT	GCGCTGTGGCAGGAGTGTG	62.8	32	19	59.6	68.4	1	-5.1	-1.1	3	4	2	0	0	0	0	ACGGACCGCGAGGTTGGC	58.5	159	18	60.4	72.2	3	-5.1	-1.4	3	4	2	0	0	0	0
comp30147_c1_seq1	p5	(TCTTT)4	20	74	93	72.4	192	76.9	56.8	-2.8	3	0	0	0	GCGGGAGGACGAGAGGACATCCTGGTCTCCTCAGCAAAGGCTGCGTGATGACCTCGTGACCTCCTCCGCATCATCTTTTCTTTTCTTTTCTTTTCTTCACGATAAACGAGTTAACTCCGCAGCTAATATGTTTCAACACACTTTCCAGTAGGTTAACCGGAACAAGCACTGAGTGCACTGCGTCCGCTCAGC	GCGGGAGGACGAGAGGACATC	81.8	28	21	60.2	66.7	1	0	0	0	0	3	0	0	0	0	GCTGAGCGGACGCAGTGC	64.4	219	18	59.6	72.2	2	-2.8	0	0	3	2	-1.1	3	-1.9	3
comp30164_c1_seq1	p5	(TTTGC)3	15	40	54	68.8	121	75.7	56.1	-1.9	3	0	0	0	GCACGGACGTGAGAAGGAGAGGAAGTAGTGGATAGGCTTTTTGCTTTGCTTTGCTTTTTTCTCCCTCCCGCTGCAAACAGCACAGCATCTCAGCTCTCCACTGCTTTGCTGGGGCGTCATT	GCACGGACGTGAGAAGGAGAGG	64.9	62	22	60.9	63.6	2	-3.6	-1.2	3	4	2	0	0	0	0	AATGACGCCCCAGCAAAGCAG	69.2	182	21	60	57.1	1	0	0	0	0	4	0	0	0	0
comp30176_c1_seq1	p5	(GACAG)3	15	45	59	81	152	79.5	58.8	-1.2	3	0	0	0	CAACTCGTGCGTGAAGGTCGTCGTTTTGTTCCCTAGCAAGAGCCGACAGGACAGGACAGTTAGCCTCGGTGGACTTAGCCGTTAAGCTCGCGCGGCTAACCGTCACATAAGTCACTGGTGCCCGGCTGCCATCACGACCGAGACGACAGGCA	CAACTCGTGCGTGAAGGTCGTC	79.5	57	22	60.4	59.1	1	0	0	0	0	2	0	0	0	0	TGCCTGTCGTCTCGGTCGTG	79.3	208	20	60.2	65	1	0	0	0	0	2	0	0	0	0
comp30204_c0_seq1	p5	(GTTTT)3	15	58	72	70.2	143	76.7	56.8	-5.8	5	0	-0.8	3	GCGTCGAGCCAACAGTCACACAAGTAGTTGGGTCCTGAAAGCCTGTGGTAGTTTCTGGTTTTGTTTTGTTTTTTCAGTCCTCGCTCGCGGTCATGGAGTCGCCGAGGAGGAGTCACCATTTTGGATCAGTGCTGTGCTGCGTC	GCGTCGAGCCAACAGTCACAC	76	44	21	60.3	61.9	1	-3	0	0	4	2	0	0	0	0	GACGCAGCACAGCACTGATCC	78.6	186	21	60.1	61.9	2	-1.1	-1.1	3	3	2	0	0	-1.9	4
comp30354_c1_seq1	p5	(AGGAG)3	15	100	114	58.5	201	78.2	57.4	-4.8	5	0	-1.6	4	GAGCCCTGAGTGACTGCAATGGCGTTGTGACCCTCTCCACACCGGTTCAGCTGCCCTGCACGGAGCTTCATGTAGCATCTTGGGAAAACAAATCATACCAGGAGAGGAGAGGAGACATAGTCGCATCCTTGAGGCTTCTTATTGAAGGTGTGAAGATTATGAGGGCCCTGAGTCAGCCAGAATGTGGCGCTTCACTACTGC	GAGCCCTGAGTGACTGCAATGG	71.7	2	22	59.6	59.1	2	-3.3	0	0	4	3	0	0	0	0	GCAGTAGTGAAGCGCCACATTC	50.7	202	22	58.6	54.5	1	-5.1	-1.2	3	4	2	-0.5	3	-0.5	3
comp30479_c1_seq1	p5	(CTGCT)4	20	57	76	75.2	121	80.1	59.1	-1.2	3	0	-2.3	4	CGCAGCCAACAGCAGGAGTCTCTGCGTAAAAGCAGCCAGAGGATTTCGCAACCCCGCTGCTCTGCTCTGCTCTGCTCTGCCCCGAGGCGAGGGGAGACGCCAGTCACTCCGGTGCTAAGGT	CGCAGCCAACAGCAGGAGTC	88.6	45	20	59.7	65	1	0	0	0	0	2	0	0	0	0	ACCTTAGCACCGGAGTGACTGG	67.1	165	22	60	59.1	2	-4.2	-1.2	3	4	2	0	0	-0.8	3
comp30486_c4_seq1	p5	(GGCGC)3	15	42	56	58.2	143	82.4	60.5	-4.1	4	0	-2.3	3	CGCTTATCATCGCCGGTGTGGATCACTCAGGACGCTCCCGTGGCGCGGCGCGGCGCTCGGTCGTGACATGAGCGCACACGTTCGCATCGGAAAGGCGGACCACTCCCCCCACCCCCCACTCCCGAACACTTTCTGTCGCTCCT	CGCTTATCATCGCCGGTGTGG	69.7	60	21	60	61.9	2	-4.2	0	0	4	2	0	0	0	0	AGGAGCGACAGAAAGTGTTCGG	50.6	202	22	58.9	54.5	3	-1	-1	3	3	3	-1.7	3	-1.7	3
comp30581_c0_seq1	p5	(ATTTG)3	15	76	90	66.8	177	72.3	53.7	-1.9	3	0	0	0	TACTGGCACCCCGGTGTGTGGTCTAATACAAAGATCTGTAGACTATTTTTATTTTTTTATTTTTCCTACTTAAACATTTGATTTGATTTGACACAGCCATTAAAATGCAATATATGCAATGACAAGGCGGTCGACAGTGTAACAAAACCACCTGCACAGAGCAGGGAGAGCCAGACG	TACTGGCACCCCGGTGTGTG	52.8	26	20	60.1	65	1	-4.2	-1.2	3	4	4	-1.2	3	-1.2	3	CGTCTGGCTCTCCCTGCTCTG	80.2	202	21	60.4	66.7	1	0	0	0	0	3	0	0	0	0
comp30716_c1_seq1	p5	(GCTCG)3	15	157	171	77.7	172	81.2	60	-1.7	3	0	0	0	TCACACTAGCGTCGTCCTTCCCCTTCTCGTCCGCACACGTACTGTCGCTTTGGTGGTTTTCTTTCGACTGACATCCCATGGCGAGGTACTGGGCGACGAGCGGCTGCACGAGGCTGTCCATCTGTGTCCTCCTCGACGGGAGCATCTCATCGCCCTGCTCGGCTCGGCTCGG	TCACACTAGCGTCGTCCTTCCC	77.3	507	22	60.1	59.1	3	-1.5	0	0	4	3	0	0	0	0	CCGAGCCGAGCCGAGCAG	76.1	678	18	60.7	77.8	1	0	0	0	0	2	0	0	0	0
comp30748_c1_seq1	p5	(TTTTC)3	15	91	105	68.2	189	69.3	51.5	-3.1	4	0	-0.5	3	CTGCACTCAAGTGGCCCCTTACTAAATTAATAAAAAACAAAAAACAAAAAAAATGCTTGTTAAATAATTTATTCATAATACAAAGTGTTTTTTTCTTTTCTTTTCTTCCTATAACCTTCCCGGAAGCAATAATACTCTTTAATTTCCAACATAAGTCCAGTTTGTCTCTTCCGCTGTGTGGTGATGAGG	CTGCACTCAAGTGGCCCCTTAC	58	136	22	59.5	59.1	1	-4.3	-1.2	3	4	4	-0.5	3	-0.5	3	CCTCATCACCACACAGCGGAAG	79.5	324	22	59.6	59.1	1	0	0	0	0	3	0	0	0	0
comp30933_c0_seq1	p5	(TTTTG)3	15	65	79	74.2	177	74.2	55	-3.7	4	0	0	0	AGCCGTGGTGAGGAGGTGTTGTGCACAAACTAACGGTGGAGACAAGCGACGGTAGCGGCAGACATTTTGTTTTGTTTTGTTTTTAAACAAAAACTTCCATAGTGGTTAATTTGTGTGTATGTGTAATGTCAAAAGTATGTGGACGTCCGAGCATTCCAACCGTAGGTCCTCTGCGAT	AGCCGTGGTGAGGAGGTGTTG	86.1	37	21	60.5	61.9	1	0	0	0	0	2	0	0	0	0	ATCGCAGAGGACCTACGGTTGG	68.8	213	22	60.1	59.1	2	-1.2	0	0	3	2	-1.4	3	-1.4	3
comp30945_c0_seq1	p5	(CGGCT)4	20	23	42	69.9	129	84.5	62.3	-4.7	4	0	-3.4	4	CCCTGCTCCGCCCTGCTCCGCCCGGCTCGGCTCGGCTCGGCTCTGCTGTCAGGTGGGCTACGGGAGGCTGTGCTGCAGTGTGCCTGCTCCGGACCGCCGCTGCTCTCCGCTCTCTTCGCCTCTGCCGCT	CCCTGCTCCGCCCTGCTC	75.5	79	18	60.2	77.8	1	0	0	0	0	3	0	0	0	0	AGCGGCAGAGGCGAAGAGAG	82.3	207	20	60	65	1	0	0	0	0	3	0	0	0	0
comp31022_c0_seq1	p5	(TTTCT)3	15	100	114	75	213	76.8	56.6	0	0	0	-1.1	3	AGGCTGCGACGCTGGAGAAGATTTACCGTCCGACTTTTTTCCTTTCTCGCTTTCCTGTGAAGCCGCGTCATCTTTTTTCTCTTTGCTTTTCTTCTGCTGTTTCTTTTCTTTTCTCAGCCGCTGCTTCTCCTCCTTGGTCATCTCTTTGCCTTCGCACTTTGCTCGTTCAACGTCATCGTTCTTGTCAGGTCCATCTGTCACTCCACCGTCAGC	AGGCTGCGACGCTGGAGAAG	76.8	2	20	60.6	65	1	-2.8	0	0	3	2	0	0	0	0	GCTGACGGTGGAGTGACAGATG	72.8	214	22	59.3	59.1	1	0	0	0	0	2	-1.1	3	-1.1	3
comp31040_c3_seq1	p5	(GAGAG)3	15	23	37	59.2	120	79.9	58.7	-4.7	4	0	-1.7	3	GCGGCGGAGCAGAACGAGAGAAGAGAGGAGAGGAGAGAAGACCTGGTGATCACGTCATGTGCAGAACGGAGGGACAGTGCTGCGCTGTGACGTCGCACTGACCTCAGCGTGGCCTCCGGC	GCGGCGGAGCAGAACGAG	71.1	167	18	59	72.2	1	0	0	0	0	2	0	0	0	0	GCCGGAGGCCACGCTGAG	55.9	286	18	60.9	77.8	1	-4.3	-2.4	3	4	2	0	0	0	0
comp31436_c0_seq1	p5	(AAAGA)3	15	61	75	83.3	121	74.7	55.5	-1.1	3	0	-1.1	3	GCCGCCTGACCTCTGACCTCCCAGGACTGAGGGGAAAAGCAGAAAGACAGATGGTTTCAGAAAGAAAAGAAAAGATAACTGTGGAGCTGCTTCTCAAAACAAGCAGGCAGCAAGTCAGGAC	GCCGCCTGACCTCTGACCTC	85.4	152	20	60.3	70	1	0	0	0	0	2	0	0	0	0	GTCCTGACTTGCTGCCTGCTTG	80.5	272	22	60.3	59.1	1	-1.1	0	0	3	2	0	0	0	0
comp31573_c1_seq1	p5	(CCATC)3	15	74	88	70	120	74.8	55.3	-4	4	0	0	0	GAGCGACGCCCATGACTCTTGTTTTGCTTCCATTTCTATCACTTCTTTGCTTGTACTGAAGTCGGCATGCTAGCCATCCCATCCCATCTCTTTCCAGAGGCAAGTCACTGTAGCGTCCAG	GAGCGACGCCCATGACTCTTG	68.9	28	21	59.6	61.9	1	-2.8	0	0	3	3	-0.9	3	-0.9	3	CTGGACGCTACAGTGACTTGCC	73.2	147	22	59.6	59.1	3	-1.1	-1.1	3	3	2	0	0	0	0
comp31586_c0_seq1	p5	(AAAGT)3	15	102	116	62.4	217	72.9	54	-4.7	5	0	-1.2	3	AACAGGATGCCGCCACCAATTCATGTAAAATGACCCTGATAAGAAAGTGTACACACTTGACACTCACTGCCTGAATAGCTGAAATATTTTAAAAGGAACAAAAAGTAAAGTAAAGTAAATTTAGGCACTGATGTCTGAAACATTCCTTGCTTCGCCTAAAGCTTAAGTAAGTCATCATTGTGTCACATAAACTGCGCACATGCCTGCTGTCTCTCTC	AACAGGATGCCGCCACCAATTC	88.6	93	22	60.1	54.5	1	0	0	0	0	2	0	0	-1	4	GAGAGAGACAGCAGGCATGTGC	49.8	309	22	59.6	59.1	2	0	0	0	0	4	-1.9	3	-2.2	4
comp31686_c0_seq1	p5	(GAGGA)3	15	108	122	84.1	122	82.6	60.9	0	0	0	0	0	ACCTCCTGCTGCTCCGTGAACCGTGAGGGCGCGTGGACCTGCTCGAGGCTCCGGGACCGTCCGACTGTCACGGACGGGACGGGAGGAGACGGGAGGAGAGGAGACGGGAGGAGAGGAGAGGA	ACCTCCTGCTGCTCCGTGAAC	85	1674	21	60.5	61.9	1	0	0	0	0	2	0	0	0	0	TCCTCTCCTCTCCTCCCGTCTC	81.7	1795	22	59.8	63.6	1	0	0	0	0	3	0	0	0	0
comp31743_c3_seq1	p5	(AAGAG)3	15	86	100	62	124	77.6	57.1	-2.5	4	0	-4.4	5	AACAGCACCATCACCAGGTTGGTCCACTCTGATGGCAGCCTGGTGGACCTGTCAGTGGGAGGAGTTCCTCAGGGCCTGCTGGAAAAAGAGAAGAGAAGAGGACGGAAGGAGAGACAGGTGGAGA	AACAGCACCATCACCAGGTTGG	66	16	22	59.4	54.5	2	0	0	0	0	2	-1.4	3	-1.4	3	TCTCCACCTGTCTCTCCTTCCG	64.4	139	22	58.9	59.1	3	0	0	0	0	3	0	0	0	0
comp31747_c2_seq1	p5	(TCCGG)3	15	118	132	78.5	159	79.9	59.1	-1.9	3	0	0	0	TCGTGGTCTCACAGCACAGGTCTTATGCTGCGTTCACACCAAACGCGAGGCCAAATCTTTCGCGCAGTGGGCCACACACAACCATGTCCGGGGTCTACTTCGCACTGCTCGACTGGCTCCGGTCCGGTCCGGTTCAACCAATGACGCCGTTTCCCTAGC	TCGTGGTCTCACAGCACAGGTC	76.1	371	22	60.5	59.1	1	-1.2	-1.2	3	3	2	0	0	0	0	GCTAGGGAAACGGCGTCATTGG	78.7	529	22	60.2	59.1	2	-1.9	0	0	3	3	0	0	0	0
comp31803_c0_seq1	p5	(GAGAG)3	15	41	55	75.9	124	77.9	57.7	-1.1	3	0	-2	4	GCACCTGCACAGGACATGGAAGCCGCCCTTAGGCAGGTGCGAGAGGAGAGGAGAGCACCGGAGAGGAAACACAAGGACAAGAAGGGAATCATGTTCGAGATCCGGTTAGAAGACGGCGAGACGA	GCACCTGCACAGGACATGGAAG	74	61	22	60.1	59.1	1	-3.3	-1.2	3	4	2	0	0	0	0	TCGTCTCGCCGTCTTCTAACCG	77.3	184	22	60.4	59.1	3	0	0	0	0	2	0	0	0	0
comp31852_c0_seq1	p5	(CGGTG)3	15	94	108	64.8	134	79	58.1	-2.3	3	0	-0.7	3	GCGGGCGTAACCGATCAAATTGGGAACGAAGTAGAAAATATTCTCCTGCTCCATCTCTGCGGTTCTGTTCGGTTCTGACCCGGAACTCGGCGCCGGTGCGGTGCGGTGCGGTACGTTCCCCGCCTCTGTTGACG	GCGGGCGTAACCGATCAAATTG	59.2	8	22	59.2	54.5	1	-2.3	-2.3	3	3	3	0	0	-1	4	CGTCAACAGAGGCGGGGAAC	65.2	141	20	59.1	65	1	0	0	0	0	4	0	0	0	0
comp31867_c0_seq1	p5	(GGCCT)4	20	82	101	72.8	134	81.5	60.1	-3.1	4	0	0	0	CCGGTGCGTTTGGGTACAGCTGATGTCCGTACGGCATGGCCTCTGATCCGACGCTGGACGCGCTGTATTCCCTGCAGTCCGGGCCTGGCCTGGCCTGGCCTGGCCGGGTATTGGATGAGGACGGCTGAGGTGAA	CCGGTGCGTTTGGGTACAGC	62.2	20	20	60	65	2	-4.2	0	0	4	3	0	0	-1.9	4	TTCACCTCAGCCGTCCTCATCC	91	153	22	60.1	59.1	2	0	0	0	0	2	0	0	0	0
comp31947_c2_seq1	p5	(CGCAC)4	20	65	84	73.3	166	85	62.5	-2.4	3	0	-2.3	3	AGGCCACTCGTCGGTTCGGGGTCGCCGCGACGACTCGCCTAGACGCGCGTCGAGCCCACCGCAGCGCACCGCACCGCACCGCACCCCACCCGACCCGTACCCGGGCAGGAGAGCATGGTCGACCAAGAGGAGCTGGAGGAGCGGCTGAAGAAACTCCTGGTGCGGC	AGGCCACTCGTCGGTTCGG	68.4	37	19	59.9	68.4	3	-4.3	0	0	4	2	0	0	0	0	GCCGCACCAGGAGTTTCTTCAG	82.3	202	22	60.1	59.1	1	0	0	0	0	3	0	0	0	0
comp32039_c1_seq1	p5	(TTTTC)3	15	77	91	73.3	147	72.6	53.7	-3.8	4	0	-1.1	3	GTGTGGCGACATCCGTGTAGCTTTGAAATAGTTGCTTTGTAAACAAACATGTTTTTGAGAATGCCTCATGGCTGATTTTTCTTTTCTTTTCTTTTTCACTGCACATGTGTATCGTCTGAACGGGTGAGACTATGGGTTTGGCACGGG	GTGTGGCGACATCCGTGTAGC	75.5	25	21	59.9	61.9	2	-1	-1	3	3	2	-1	3	-1	3	CCCGTGCCAAACCCATAGTCTC	75.8	171	22	59.3	59.1	1	0	0	0	0	3	0	0	0	0
comp32117_c0_seq1	p5	(GACGG)3	15	21	35	71.3	132	79.3	58.5	-5.3	5	0	-1.1	3	CGGCGGTGGTCGGTCAGTCCGACGGGACGGGACGGTCCTCGACCTCAGAGCGACGAAGGAGGGAAATAAAACTCCAGTGATGTCACGACCACGACAGGAAGGAAGTAGACGTCCACGGTCCACTCCAGAGAA	CGGCGGTGGTCGGTCAGTC	77.6	81	19	60.9	73.7	1	0	0	0	0	2	0	0	0	0	TTCTCTGGAGTGGACCGTGGAC	82.1	212	22	59.7	59.1	1	-0.9	0	0	3	2	0	0	0	0
comp32215_c0_seq1	p5	(TAAAT)3	15	80	94	60.8	125	72.2	53.4	-2.5	4	0	-1.9	3	CTGCTCGAGGTCTGTGAACTGCTCCTGACGTCTGCTTCTCTGTTCGGGAGAATCTGCTACAGTGGGAACTTTCTTTCAATAAATTAAATTAAATAATGAAGAAGGCAATGCACAACGTGATCCTG	CTGCTCGAGGTCTGTGAACTGC	58.3	22	22	59.6	59.1	2	-6	0	0	6	2	0	0	0	0	CAGGATCACGTTGTGCATTGCC	59	146	22	59.1	54.5	3	-3.3	-1.2	3	4	2	0	0	-1.9	3
comp32229_c4_seq1	p5	(AAAAC)4	20	58	77	71.7	138	75.2	55.6	-2.9	4	0	-1.9	3	CCGACAATGACCCTGGATGCGGGGAAGCTGGACTCTCGTCAAAGCATGAAACTGAAAAAAACAAAACAAAACAAAACGCGTCTGCCTTGAGGGAACGATACACTCACTCGGATAACCATTGCCAGGCTGGTAAGGACG	CCGACAATGACCCTGGATGCG	71	44	21	59.6	61.9	3	0	0	0	0	3	0	0	0	0	CGTCCTTACCAGCCTGGCAATG	74	181	22	59.9	59.1	1	-2.9	-1.4	3	4	2	0	0	0	0
comp32271_c0_seq1	p5	(AAAAC)3	15	101	115	65.9	135	76.5	56.6	-3.8	4	0	-1.9	3	GACTGTTGGCGGACACGTTGGTCCCATATGCAGTGCACCTGCAGAGTGCAAGTCGCTCTCTCGGTGCACTCGCTCATGAATGGTTGGGGGCCTGATAAGAAAAACAAAACAAAACAAACCTGCCGTGGCAAGTCA	GACTGTTGGCGGACACGTTGG	70.1	1	21	60.2	61.9	2	-1	-1	3	3	2	0	0	-3.3	4	TGACTTGCCACGGCAGGTTTG	63.7	135	21	59.9	57.1	1	-3.8	-1.9	3	4	3	0	0	0	0
comp32448_c0_seq1	p5	(TTCTT)3	15	58	72	69.5	164	74	54.9	-2.4	3	0	-1.9	4	AATGATCTGCCGCTGCCATGTGTGTGTGACCAGGAGCTGCGTTTGGCCAGCGCACTATTCTTTTCTTTTCTTTTTTTTAACTGCACTTCTGGGATTATGCTTAGATTTCCAAATGGAACAGGAAGGAGAGTTAATTTTACATTATGATCCCAGCCTGGCCCGAG	AATGATCTGCCGCTGCCATGTG	76.8	44	22	60.2	54.5	1	-1.9	0	0	4	2	-0.5	3	-2.2	4	CTCGGGCCAGGCTGGGATC	62.5	207	19	60	73.7	1	-4.3	-1.4	3	4	3	0	0	-1.9	4
comp32503_c4_seq1	p5	(CTTTT)3	15	66	80	73.6	163	82.2	60.5	-3.6	4	0	-1.1	3	TGCCCAAAGCCCAGTCAATGTCTCCATGGCGGTTGCACGACGCGCACCGCGATGCTCAAGTGTCACTTTTCTTTTCTTTTCTCGGTCCTAAACCCGGCCCGAGCCGAGCCGCTCCTCGGCGCCCGCGTCCCCGTGCGGTCTGCACAGAGGACTCGCCGGAGCC	TGCCCAAAGCCCAGTCAATGTC	80.8	36	22	59.7	54.5	1	0	0	0	0	3	0	0	0	0	GGCTCCGGCGAGTCCTCTG	70.8	198	19	60	73.7	1	-4.2	-0.9	3	4	2	0	0	-0.9	3
comp32623_c3_seq1	p5	(TTAGC)3	15	62	76	79.2	144	76.6	56.4	0	0	0	0	0	ATGACGCAACGAAAGGGAGAGGGAGAGCCAGCGGGTAATTGATTGCAGACCGGAGTTAGCTTTAGCTTAGCTTAGCTCTGTGTATGTGTGTGTGTGTTCACTCGGAGAGATATCGCTGCTGTGCTTGTTCTCCTCCAGCGTGCG	ATGACGCAACGAAAGGGAGAGG	70.1	40	22	59	54.5	2	0	0	0	0	3	0	0	0	0	CGCACGCTGGAGGAGAACAAG	89.9	183	21	59.8	61.9	1	0	0	0	0	2	0	0	0	0
comp32671_c1_seq1	p5	(AATAT)3	15	33	47	71.2	147	68.1	50.6	-2.3	3	0	-1.1	3	CTGTCACCCACGGAGACCAAACAATTTGAAAAAATATAATATAATATATATAGAAATAATGACAAAAATAAATAAAATACTATAATAACACAGGAAATACACAAGAGTTGTTCCAGCAAATGACTGAGTCGGTTCAAGAGCTGGGGT	CTGTCACCCACGGAGACCAAAC	73.7	69	22	59.4	59.1	1	-1.1	-1.1	3	3	3	0	0	0	0	ACCCCAGCTCTTGAACCGACTC	67.8	215	22	60.3	59.1	1	-2.9	0	0	4	4	0	0	0	0
comp32718_c0_seq1	p5	(TTCAG)3	15	46	60	68.3	120	78.9	58	-0.7	3	0	0	0	TTGGACGACGAAACACGAGAGGATTTTTACGCCCCCGGCTGCCGCTTCAGTTCAGTTCAGCTCACGGACGCGACGACGCTCCTCTGAACGTGGCCTCGATCTGCTCCAGCGTCTTGCCCT	TTGGACGACGAAACACGAGAGG	69.3	56	22	58.9	54.5	2	0	0	0	0	3	0	0	0	0	AGGGCAAGACGCTGGAGCAG	65.3	175	20	60.5	65	1	0	0	0	0	3	-1.1	3	-1.7	3
comp32734_c0_seq1	p5	(GCTGT)3	15	67	81	74.4	123	78.1	57.7	-3.6	4	0	-1.1	3	CACACAGGGGTCAGGCTAGGGGGAAGCTGTCAGCTAATGCTAGTGGCTAATGGCTAATGCTAGCTAGCTGTGCTGTGCTGTTTATCTGACAGTCCCCGGCGGCGTCTCGGTTTGGCTGCGGTG	CACACAGGGGTCAGGCTAGGG	71.4	35	21	60	66.7	3	0	0	0	0	4	0	0	-1.5	4	CACCGCAGCCAAACCGAGAC	82.3	157	20	60	65	1	0	0	0	0	3	0	0	0	0
comp32875_c0_seq1	p5	(GGGAC)4	20	94	113	72.8	176	80.5	59.5	-5	5	0	-1.7	3	GCAGGAAGAGGGCGTGTTTCGATTGTCCGACTGACGACTCCCGAGTCGAAGAAGTTCTGCTCAAAACGTCCCACACGAAGGAGCTGCTGCGCGGGGACGGGACGGGACGGGACGGGCGGACAAAATGAAAGTGCAGGTGCTGGTTCCCTTGTCACTAGTCGTGTCCGTCGCTTTGC	GCAGGAAGAGGGCGTGTTTCG	79.9	8	21	60.1	61.9	2	0	0	0	0	3	-0.5	3	-0.5	3	GCAAAGCGACGGACACGACTAG	78.8	183	22	60.2	59.1	1	0	0	0	0	3	0	0	-1.5	4
comp33044_c1_seq1	p5	(TTTTG)3	15	87	101	61.7	140	72.9	53.9	-2.3	3	0	-1.1	3	CGGGACAAGTAGATGCGAGTCGTGTGCACATATTGACAAATGAGAATATTCGGAACAAAAGCCTTGTGAGACAAGCTGATTGATTTTTTTGTTTTGTTTTGTGGGTGGATAACAGTTTGTTGGCCAAACGGTCCGCTGGG	CGGGACAAGTAGATGCGAGTCG	62.2	15	22	59.2	59.1	2	0	0	0	0	3	-1.1	3	-1.7	3	CCCAGCGGACCGTTTGGC	55.4	154	18	59.2	72.2	3	-2.3	0	0	3	3	-1.4	3	-1.4	3
comp33061_c3_seq1	p5	(AAGAG)3	15	63	77	79.1	180	76.7	56.6	-2.4	3	0	-1.2	3	GGCGTTCGGAACAGGTGTCTTGTCAGATTTTTTTGTAAAAAGACAGCTGCCTTGGTTTGAGAAAGAGAAGAGAAGAGTTAATGTTATGGGGTGGCGGGGTGGGGTCTGCAGAAGCACCTGTGAGCTTGTCTCCAGGATTCAACCTGGCTCACAATAGAGAGAGGGAGAGTGGGAGATGGC	GGCGTTCGGAACAGGTGTCTTG	81.1	493	22	60.3	59.1	1	-2.2	-0.6	3	4	2	0	0	0	0	GCCATCTCCCACTCTCCCTCTC	80.1	672	22	59.6	63.6	1	0	0	0	0	3	0	0	0	0
comp33171_c0_seq1	p5	(CGAGC)3	15	93	107	66.2	149	84.3	61.7	-1.7	3	0	-1.2	3	CATCGCTGCGGCCCACATCCTGCTACGCGGCCCGCGGAAAAATCTCCCCGACACTCACATCAGACCGTCGCGGAGCCGCAGGTGGAGCCGCGCGAGCCGAGCCGAGCGCCGTCGAACCCGCGCGTCGCCACTTCCTCGTGTCCGTCACC	CATCGCTGCGGCCCACATC	68.9	9	19	59.8	68.4	1	-4.3	0	0	4	3	0	0	0	0	GGTGACGGACACGAGGAAGTG	60	157	21	58.9	61.9	1	-1.2	-1.2	3	3	2	-1.2	3	-1.2	3
comp33174_c0_seq1	p5	(CAGAT)3	15	93	107	79.7	164	78	57.6	-1.4	3	0	0	0	CTCCACTGGCTCCAACTGCTTGTTGTTATGTCACTAATAGCGCAGCAGCCTCCACTCTGATGGGGCGTATGAGGCGCAACCGAGCCGAGCAACAGATCAGATCAGATTACTGTGCAGAGAAAACCACAATGTGCACACTCTGGTTGAGAGTGGGTGGGAGCGGG	CTCCACTGGCTCCAACTGCTTG	76.7	9	22	59.7	59.1	1	-1.4	0	0	3	2	-0.7	3	-0.7	3	CCCGCTCCCACCCACTCTC	79.6	172	19	59.6	73.7	1	0	0	0	0	3	0	0	0	0
comp33328_c0_seq1	p5	(CCCCT)3	15	103	117	83.5	144	76.6	56.7	-2.8	3	0	0	0	CCGCTGCCTGTTACGATGACTGTAAATATGGGAGCACAGTGCCTGGAGGCTATACGATTTGTACATGTTCTTTTGTATTTGAATATGAGTCTAAATCCCACCCCCCTCCCCTCCCCTCAGCCGCTCTCGTTCCCTCTCGCCCTC	CCGCTGCCTGTTACGATGACTG	90.9	672	22	59.9	59.1	1	0	0	0	0	2	0	0	0	0	GAGGGCGAGAGGGAACGAGAG	82	815	21	59.9	66.7	1	0	0	0	0	3	0	0	0	0
comp33437_c0_seq1	p5	(CCCAA)3	15	61	75	59.1	140	74.4	54.9	-2.5	4	0	-1.1	3	AGGACAAGGAAAAGGCCCAACCAGGTTTTAAGTGTATCGAGATATCAGGTTCACCAACACCCCAACCCAACCCAACCTTTTTTTCTTCAGACCTTTACCTCTTGTGTCGCCAATTAGTGACTGGTCAGGTGACTCGAGGA	AGGACAAGGAAAAGGCCCAACC	55.6	41	22	59	54.5	2	-4.3	0	0	4	4	0	0	0	0	TCCTCGAGTCACCTGACCAGTC	56	180	22	59.2	59.1	1	-6	-1.1	3	6	2	0	0	-1.1	3
comp33462_c0_seq1	p5	(TTCTT)3	15	73	87	67.6	186	77	56.9	0	0	0	-2.5	4	TGATGACAGCCCCTCCCGAAGCCTCTTAACGGACAGGAGAGGAATCAGAGGAAACCACTTGCAGCACGTTCATTCTTTTCTTTTCTTTCCACTCCTATTCGTGCGCCCTTGTTTTACCTTCCTCTCCCTCCTTCATGCTGTGAACAACTCGCTCAGCTTTTTAGGTACAGTACCACCGGGAGGTCG	TGATGACAGCCCCTCCCGAAG	70.3	29	21	59.7	61.9	1	0	0	0	0	4	0	0	0	0	CGACCTCCCGGTGGTACTGTAC	62.3	214	22	60.1	63.6	1	-4.2	-1.4	3	4	3	-0.2	3	-1.9	4
comp33485_c5_seq1	p5	(TTTTG)3	15	114	128	64	213	72.7	53.6	0	0	0	0	0	CACCCCGTCTTCCCTCTCTCTCATTTCCTGCTATAGTCCCACCTTGCCTGCTGTTGTGTTCTCCATGCCGACCACAAGTCTTTCATTCCTCTTTTTTGTAGCCTAGTTTTTATTTTTGTTTTGTTTTGTTTTACAAATGTGCATGCACAAGCATCACTAAATTGTTGATGTTTTTAAAAGAATATTTTGTTGCTGAGGCCATGCAAAGTGTTT	CACCCCGTCTTCCCTCTCTCTC	71.5	325	22	59.5	63.6	1	0	0	0	0	4	0	0	0	0	AAACACTTTGCATGGCCTCAGC	52	537	22	58.6	50	2	-4.3	-0.1	3	4	3	0	0	0	0
comp33817_c2_seq1	p5	(AAAAG)3	15	25	39	61.3	129	75.3	55.7	-1.2	3	0	-1.2	3	GCAGCTCCTGGATCCCTGGTGAAAAAAAGAAAAGAAAAGAAACTACAGCTGTCTGAGCAACAGACCAGCCGAACCAAGTAGCTCTGCTGGTGTGTCTCGCCTCATTTCCTCTCAAACGCCTCGTGTCTG	GCAGCTCCTGGATCCCTGGTG	50.6	77	21	60.7	66.7	1	-5.7	-1.1	3	6	3	-1.1	3	-1.1	3	CAGACACGAGGCGTTTGAGAGG	68.1	205	22	59.6	59.1	2	-1.9	-1.9	3	3	3	0	0	0	0
comp33986_c0_seq1	p5	(TTTTG)3	15	76	90	68.8	138	75.5	56.1	-3.8	4	0	-1.3	3	GGCCAGTGCAGTCTCCGATCCCTTTAAATAGACGTGCTCATCCTCGGCTAGCTTTATTTTCTTAATGTCTTCGTTTTTTGTTTTGTTTTGTTACGTCCACACGCCCCTCTGCTGCCCCTTGTCCTCCCTCGCCACCTC	GGCCAGTGCAGTCTCCGATCC	62.3	26	21	61	66.7	2	-4.3	0	0	4	2	0	0	-1.9	4	GAGGTGGCGAGGGAGGACAAG	80.8	163	21	60.3	66.7	1	0	0	0	0	3	0	0	0	0
comp34099_c0_seq1	p5	(TGTCT)3	15	46	60	69.5	155	76.4	56.6	-1.9	3	0	0	0	TGGTGCCCGAGAAACAAAGCGGAGGTTCACAATAACGCACAATGCTGTCTTGTCTTGTCTCGACTCCGACGACCCAGAGGACTCGTTCTGAAGCTTAGTTCCGAAATGAATCCAGCAGTGCCTCTTTCTGTTACCTCAGGCATCACTGCTCCACA	TGGTGCCCGAGAAACAAAGCG	72.8	56	21	59.9	57.1	3	0	0	0	0	3	0	0	0	0	TGTGGAGCAGTGATGCCTGAGG	62.6	210	22	60.6	59.1	2	-1.9	-1.9	3	3	2	-1.1	3	-1.2	3
comp34107_c5_seq1	p5	(TCCTC)3	15	48	62	78.8	148	78.6	57.9	-3.4	4	0	-1.3	3	TGTGCTGTTCTGCCGTTGTTCCCCGAGACTCTAACAATGTCTCTCTTTCCTCTCCTCTCCTCCCCTACAGATATCTGTAGTTCCCAGTCCAGGCCACACGGGGCAGGATGTCAGCGTGCAGGTGAGAGGAACCTCCGCTGGCACTGTG	TGTGCTGTTCTGCCGTTGTTCC	88.4	54	22	60.2	54.5	2	0	0	0	0	2	0	0	0	0	CACAGTGCCAGCGGAGGTTC	79.9	201	20	59.3	65	1	-1.2	0	0	3	2	0	0	0	0
comp34141_c0_seq1	p5	(TCGTG)4	20	83	102	75.6	132	80.9	59.8	0	0	0	-3.4	4	GGACCACGGGCAGGCTGAGCTCGACGACGTATGCGCCAAACAAGGAGGGAGGTACAAGTTCCCACCCTCCTCTCCTCTCGTCTCGTGTCGTGTCGTGTCGTGTCGTCTCCCCGCTGCTGCTGCTGCCGCTTC	GGACCACGGGCAGGCTGAG	77.2	19	19	60.5	73.7	1	0	0	0	0	3	0	0	-1.1	3	GAAGCGGCAGCAGCAGCAG	80.6	150	19	60.3	68.4	1	0	0	0	0	2	0	0	0	0
comp34216_c5_seq1	p5	(AAAAC)3	15	98	112	58.7	170	71.6	52.8	-4.2	5	0	-1.4	3	AGAGTCCTCACACTGCACCAACATTTTGTGTGGTGTGGGGTCGACCAGAAATACCCAAGAAATCAACTACTGATTAGAGTGATAGCTTTGATAATTAAAAACAAAACAAAACAACAACTCTCTTTTTAGTTTTTAACGTCCATTTAATCCTGTCGATCTCCAGTCGTCCT	AGAGTCCTCACACTGCACCAAC	57	4	22	58.5	54.5	1	-3.3	-0.8	3	4	2	0	0	0	0	AGGACGACTGGAGATCGACAGG	59.9	173	22	59.3	59.1	2	-3	-1.7	3	4	2	-1.1	3	-1.1	3
comp34265_c2_seq1	p5	(TGGAC)3	15	61	75	83.7	151	78.2	57.8	-3.6	4	0	0	0	CGGCTCCTGTCGCACCAATGCAGGTTTACCACTTTCCCCTTGTCGCCGATCCTTTCTCGGTGGACTGGACTGGACTGTGTTTGCTGGTAATGAGATTATGGGAAAGTCATCTGATAGGGTGGGCGGTGGGGAGGAGGTGGCTGGAGTGCTT	CGGCTCCTGTCGCACCAATG	89.6	3946	20	59.8	65	1	0	0	0	0	2	0	0	0	0	AAGCACTCCAGCCACCTCCTC	89.7	4096	21	59.9	61.9	1	0	0	0	0	2	0	0	0	0
comp34280_c0_seq1	p5	(AGCTA)3	15	78	92	70.2	129	76	55.9	-3.6	4	0	-1.1	3	GTGCGTGTGGGCGGAGTCAAAATCTGATGACAGTTTCTTCTTAGGGATTTTGAACTGAGACGCCATGTCTCCCGCGGAGCTAAGCTAAGCTAGCTTCAGGCTAACTCGTCTTCTCCTCGTGAGGCTCGT	GTGCGTGTGGGCGGAGTC	68.2	24	18	58.9	72.2	1	0	0	0	0	3	0	0	0	0	ACGAGCCTCACGAGGAGAAGAC	75.9	152	22	59.8	59.1	1	-2.8	-1.2	3	4	2	0	0	0	0
comp34283_c0_seq1	p5	(AACAG)3	15	37	51	75.8	151	74.7	55.3	-1.9	3	0	-1.9	3	GTGCCCGAACCCTGGAATGCGCTCAATCATGCAAAAAACAGAACAGAACAGCAGAGAAAAAACACGTCAGATGAAATCATGCAAAGCGGGGGTTTTTTTGTTTTTGTGGTCGTTTGCCCTCGTCACAAATACAGGTCTGTTGCGGAGGCGT	GTGCCCGAACCCTGGAATGC	80.9	65	20	59.7	65	2	0	0	0	0	3	0	0	0	0	ACGCCTCCGCAACAGACCTG	75	215	20	60.8	65	1	0	0	0	0	2	0	0	-1.1	3
comp34326_c0_seq1	p5	(GAGCT)4	20	40	59	65.5	149	78.2	57.5	-2.3	3	0	-1.1	3	ATCCGTCGAGTGGAGGCAGACGGAAGAAGTTGAGTCGAGGAGCTGAGCTGAGCTGAGCTGGACACAAAATGAGCACGCAGGGCGAGCAAGGCAAAAGATTCGACCCCAATGACACGACCCTGAAATTCGTAAACCGACCGGACGACCTG	ATCCGTCGAGTGGAGGCAGAC	67.3	62	21	59.8	61.9	1	-3	-1.3	3	4	2	-1.1	3	-1.1	3	CAGGTCGTCCGGTCGGTTTAC	60.6	210	21	58.9	61.9	1	-4.2	0	0	4	3	0	0	0	0
comp34360_c0_seq1	p5	(GGTCC)3	15	101	115	73.1	188	79.9	58.7	0	0	0	-2.4	3	CAGGACGGTACAGATCGGCATCTTTATCTGCTGCGGGGGGAGATCTCGACTCTCAGACGTAATCGTTCCCCAGTGGCTCGTGGGCTGATCAAGTCCAAAAGGTCCGGTCCGGTCCGGTCTGGTCAGAGATGCTCTTTTCCAAGGGAATTGTGATGCTTCGAGCTGGCTGGAGTCGTCTGGCGTCCGCT	CAGGACGGTACAGATCGGCATC	67.9	1	22	58.9	59.1	1	-1.9	0	0	4	2	-0.3	3	-0.3	3	AGCGGACGCCAGACGACTC	81.3	188	19	59.9	68.4	1	-2.8	0	0	3	2	0	0	0	0
comp34412_c2_seq1	p5	(CATTT)3	15	64	78	70.2	129	73.1	54	-2.3	3	0	0	0	CGGCGGCGAACTGGAAAGACACAGTGCCTTTTTTTTTCTTCTTGCATAAGAAATAGTGGCATGCATTTCATTTCATTTGCGCCTCCGTCTGTTCTGCTTCCTTTTTTCTCCTTCACCACGTTTCACGGT	CGGCGGCGAACTGGAAAGAC	82.3	38	20	60	65	1	0	0	0	0	3	0	0	0	0	ACCGTGAAACGTGGTGAAGGAG	60	166	22	59.1	54.5	1	-3.3	-1.9	3	4	3	0	0	0	0
comp34508_c1_seq1	p5	(AAAGA)3	15	99	113	71.1	156	75.3	55.7	-1.9	3	0	-1.2	3	CGTCGGAGTTGTCCTGTGTGCAGACACATCAGTGATCGCTGAGCTCGGGCTGCAGACAGCAACGAATATCAATCGGACTAATTACATTCGTCGCTGGGAAAGAAAAGAAAAGAAAAACTGTCGTTGCTTTAGTTCAGTCATTCACTCTCGCCCGTG	CGTCGGAGTTGTCCTGTGTGC	68	3	21	59.7	61.9	2	-1.3	-1.3	3	3	3	0	0	0	0	CACGGGCGAGAGTGAATGACTG	70.6	158	22	59.6	59.1	1	-1.2	-1.2	3	3	3	-0.8	3	-0.8	3
comp34592_c2_seq1	p5	(GACGA)3	15	53	67	64.8	133	80.4	59.3	-4.7	4	0	-2.3	4	AAACAAAGGCTGCGGACGAGACGAGAAGCGGCGTCGAACCTGCATCGGAGCCGACGAGACGAGACGAGACGTCCACGCTGCGCGTTCACCTGACGGACAGGAGCTGGCTCGAACATGTTGGAAGACGCGGCGT	AAACAAAGGCTGCGGACGAGAC	82.3	49	22	60	54.5	1	0	0	0	0	3	0	0	0	0	ACGCCGCGTCTTCCAACATG	58.2	181	20	59.7	60	1	-5.1	-1.9	3	4	2	0	0	-2.2	4
comp34618_c0_seq1	p5	(GGCGC)4	20	54	73	71.1	151	82.6	60.9	0	0	0	0	0	GGCTCGGGCTCGGTCTGGGGCTTCTTCCGCTCGAGAGTCGTTCCCACGTCACAGGCGCGGCGCGGCGCGGCGCGAGCCCCTTGTGTCGGAGTTAGTTTGTGTACAGTGTCGCGTTCAACCACGTCGGTGGTCACTTCCGTGACGATGCGCG	GGCTCGGGCTCGGTCTGG	80	48	18	59.9	77.8	2	0	0	0	0	3	0	0	0	0	CGCGCATCGTCACGGAAGTG	59.3	198	20	60.4	65	1	-5.1	0	0	4	2	-1.2	3	-1.2	3
comp34675_c0_seq1	p5	(CAGGG)3	15	78	92	67.4	130	79.3	58.5	0	0	0	-2.7	4	GGGGTTGAACAGGGTTGTGGTGGTTGTTACTCCTCCGAGACTGGCTTTAACAGCCACACCGTCTTTACCTCCACCGCCAGGGCAGGGCAGGGGGACACCACTGCCATGGGTACGGATGTGCCTCTGCAAG	GGGGTTGAACAGGGTTGTGGTG	67.1	24	22	59.9	59.1	1	-1	-1	3	3	4	0	0	0	0	CTTGCAGAGGCACATCCGTACC	65.1	153	22	59.6	59.1	2	-3.3	-1.9	3	4	2	0	0	-1.9	4
comp34690_c3_seq1	p5	(GTAGT)3	15	76	90	67.9	139	80.7	59.2	-5.3	5	0	0	0	CGGTCGCTCGGTCGGATTACAATAATCCACCGCGAGCGGATTTCCTACAACATGGCCCGACGCGGGGGGTTCTGGGTAGTGTAGTGTAGTGCCGACGCGACGCCTTCACGGTCCGACGCGTTCACGGTCCGCTGAGCAC	CGGTCGCTCGGTCGGATTAC	69.4	26	20	58.8	65	1	0	0	0	0	2	0	0	0	0	GTGCTCAGCGGACCGTGAAC	76.4	164	20	59.7	65	1	-2.3	0	0	3	2	-0.8	3	-0.8	3
comp34705_c0_seq1	p5	(TAGCT)4	20	64	83	58.9	129	75	55.3	-2.4	3	0	-0.5	3	GCGTCAACGCCGCAAAGCGTTAAGAGTGAGCTGGTCTGACTGACAGGCTAATGCTAGTTAGCGTAGCTTAGCTTAGCTTAGCTTAGCATAGCATAAAGACTGGGAATGAGAGTGAAGGGCCAGTCTTGC	GCGTCAACGCCGCAAAGC	49.2	38	18	59	66.7	2	-4.2	-2.8	3	4	3	0	0	0	0	GCAAGACTGGCCCTTCACTCTC	62.1	166	22	59.2	59.1	1	-4.3	-0.5	3	4	3	-0.6	3	-0.6	3
comp34705_c3_seq1	p5	(AGGCT)3	15	185	199	80	203	85.5	62.9	-1.2	3	0	-1.3	3	CCGACCCGCAGCAGGAGAGAATGTGTGTTGCCGGGTGTGGGGTAACGGCTGCAGCCACGGACAAGGGGCGCAGAGGGTGACCGACGGACCGACCGACCGACTGACGGGCGCCAGATAACGAGGCTGCTCTGCCCGGCGCCGGGAGCCTCCAACCGGCCGCTGAACCGGACGGCGCTGGGGGGGAAGGCTAGGCTAGGCTAGGC	CCGACCCGCAGCAGGAGAG	80.9	51	19	60.3	73.7	1	0	0	0	0	3	0	0	0	0	GCCTAGCCTAGCCTAGCCTTCC	77.9	253	22	60	63.6	2	-1.5	-1.5	4	4	2	0	0	0	0
comp34732_c2_seq1	p5	(TGCTG)3	15	73	87	73.2	175	77.1	57.2	-1.3	3	0	0	3	CCCTCTGGACCGCTACAGTGACAGGAATCACCAGATCACAAGATATCAATATTGTGCCCTGAAGGCCATGTCTGCTGTGCTGTGCTGTGGGCCTGTGTTTGATAACGTCGGCCTGTCTCCAGATGGATACCTCTATAAGTGGCTGGATAATATACTAGCCTGCCAGGATCAGCGG	CCCTCTGGACCGCTACAGTGAC	74.2	29	22	60.4	63.6	1	-1.1	-1.1	3	3	3	0	0	0	0	CCGCTGATCCTGGCAGGCTAG	67.6	203	21	60.8	66.7	1	-2.9	-1.2	3	4	2	0	0	-1.5	4
comp34832_c0_seq1	p5	(AAAAT)4	20	70	89	57.8	122	68.8	51	-5	5	0	-4.8	5	GAGAGTCGTGTGTGTGCTGGTCCACGGAATAAGGCATGAATTAAAAGTGCAACAGAATATATAGATTAGAAAATAAAATAAAATAAAATCTACAAAAGATCTGCTGTGCGTCAAAGTCGAAC	GAGAGTCGTGTGTGTGCTGGTC	68.5	32	22	59.5	59.1	1	0	0	0	0	4	0	0	0	0	GTTCGACTTTGACGCACAGCAG	62.7	153	22	59	54.5	1	-3	0	0	4	3	0	0	0	0
comp34839_c0_seq1	p5	(GGCCG)3	15	70	84	70.5	157	80.9	59.5	-1.1	3	0	-1.3	3	CACGGCAGCACCAGGAACCCTCCTGGAGCTGCAGCTCTCATCGCCGAAGGTCCCAACAGACTGAGTAGAGGCCGGGCCGGGCCGGGCCAAGCCGGGGGCAGATTAACAGATTAGAGCAGATTATCCAGCACAGAGCTGCTCTGGGATCAGTCCGAGA	CACGGCAGCACCAGGAACC	78.7	32	19	59.2	68.4	2	0	0	0	0	2	0	0	0	0	TCTCGGACTGATCCCAGAGCAG	60.1	188	22	59.3	59.1	1	-1.9	-1.3	3	4	3	-1.1	3	-1.1	3
comp34889_c2_seq1	p5	(TCCCC)3	15	50	64	61.2	122	81.3	59.8	-1.4	3	0	-1.4	3	CTCCTTCTCTCCCCACCACCTCCTCCCTCCTTTCCCTTTCCCTACCCTTTCCCCTCCCCTCCCCGCCCCCACCCCCCCTTGCCTAAACCTGTCAGACTCCAGCAGTTAGCCTGGACCGGCGG	CTCCTTCTCTCCCCACCACCTC	69.4	52	22	59.5	63.6	1	0	0	0	0	4	0	0	0	0	CCGCCGGTCCAGGCTAACTG	51.4	173	20	60.9	70	1	-4.2	-2.4	3	4	2	-1.1	3	-1.1	3
comp35000_c6_seq1	p5	(CCCCT)3	15	71	85	74.4	151	80.7	59.3	-1.9	3	0	0	0	GGATGTGGTGCTGCTGGTCTCCAGAGGAGGTCCCGTCTCCTCTCCAGCCGTCACCCCGAACCTCTACAAGCCCCTCCCCTCCCCTCAAAGTGTGATCACTCCCTCTTCCTCTCACCCCCGCACTTTAGCTGACTTGCCTTCCCCATCCACG	GGATGTGGTGCTGCTGGTCTC	78.9	31	21	59.2	61.9	1	0	0	0	0	2	0	0	0	0	CGTGGATGGGGAAGGCAAGTC	67.2	181	21	59.2	61.9	1	0	0	0	0	4	0	0	0	0
comp35045_c0_seq1	p5	(CCTCT)3	15	80	94	78.8	134	80.3	59.1	-2.4	3	0	0	0	AGCGGAGGACGGCGACAGGTGGGGACTGTTGGACGCCACAGCTGTACTCTGATGCTCTGGTGGGGTCTGGCGTGTTGAGCCTCTCCTCTCCTCTGTCCCAGACACAGACCCCGTTCTGTTGTCGTGGCCGTTGA	AGCGGAGGACGGCGACAG	85.9	22	18	59.5	72.2	1	0	0	0	0	2	0	0	0	0	TCAACGGCCACGACAACAGAAC	73.3	155	22	59.9	54.5	1	-4.3	0	0	4	2	0	0	0	0
comp35047_c1_seq1	p5	(CCTCT)4	20	97	116	70.6	129	77.9	57.7	-3.2	4	0	-4.1	5	GGCTGCTCGTCACCGTCCTCTGACATCCAACTTGACCTGACCTGGTGTAATCCACGAAGTCACTCAACAAGGTCTCGACCGATCACTCCATCTCTCCCTCTCCTCTCCTCTCCTCTCCTTTCCTCGCCG	GGCTGCTCGTCACCGTCCTC	76	5	20	60.9	70	1	0	0	0	0	2	0	0	0	0	CGGCGAGGAAAGGAGAGGAGAG	81.8	133	22	60.2	63.6	1	0	0	0	0	3	0	0	0	0
comp35065_c0_seq1	p5	(GAGAG)3	15	94	108	68.2	183	77.5	57.2	0	0	0	-0.6	3	GCCACCTCCTCTGTCCAAACACCAGGCGGATCTGTCAGACTTGCAGGGGATGGATTTCCCGATGTATGTTTATAAACCCAGGAGGGGATTGAAGAGAGGAGAGGAGAGCAAGGAAACCTACAAACTGCCCCACAGACTCATTGAGAAGAAGAGGCGTGATCGGATTAACGAGTGCATCGCGCA	GCCACCTCCTCTGTCCAAACAC	71.3	8	22	59.4	59.1	1	0	0	0	0	3	-1	3	-1	3	TGCGCGATGCACTCGTTAATCC	60.1	190	22	60.3	54.5	2	-5.1	-1.9	3	4	2	-0.3	3	-0.7	4
comp35068_c1_seq1	p5	(ACGCT)3	15	93	107	80.6	192	79	58.4	-3.3	4	0	-1.7	3	ACGGCTAACGGCTCGGCTAGGCTAATCGGCGCTAATGCTAACAGCAACACAAGCCCCGAAACCAGCTAACCTAGCTTAGCTTGTAAGCTAGCACGCTACGCTACGCTCTCCGATAGCGGGACTTCTTTTTTCTTCTTCTGCTCATCCAGGTCCTCGTCCCGTTCAGCGGTTCCTGTCCGCCGATCTCGCTCT	ACGGCTAACGGCTCGGCTAG	85.8	9	20	60.1	65	1	0	0	0	0	2	0	3	-1.5	4	AGAGCGAGATCGGCGGACAG	85.1	200	20	59.8	65	1	-1.9	0	0	4	2	0	0	0	0
comp35123_c3_seq1	p5	(AAACA)3	15	79	93	66.4	134	72.9	53.7	0	0	0	-1.4	3	CCTCGGGGTGTCACTACTTTGGGGATTCTTAGCTGAACTTCTTTTACTTGCATCTTTGAAAAGAAAAACTAAACACAGAAACAAAACAAAACAGTGATGTGGGACAAGGCCTACGAGACAGGAGCTGGAGGAGG	CCTCGGGGTGTCACTACTTTGG	58.1	23	22	58.7	59.1	2	-1.2	0	0	3	4	0	0	0	0	CCTCCTCCAGCTCCTGTCTCG	70.8	156	21	59.5	66.7	2	-2.9	-1.1	3	4	2	0	0	0	0
comp35165_c2_seq1	p5	(GCACC)4	20	99	118	71.1	146	80.8	59.4	-2.4	3	0	-1.1	3	GCCCGTCTTTCCTCCATCGTCCCTCTTCTGTTTACTCGCCAGTGTGAGCATGGCTACGCTGCTATGATCCCCCGCGATCTGCCCCACACCGCTGTACTGCACCGCACCGCACCGCACCGCCTCTCGAATGCCTGCTGTCTCAGAGC	GCCCGTCTTTCCTCCATCGTC	66.3	3	21	59	61.9	1	0	0	0	0	3	0	0	0	0	GCTCTGAGACAGCAGGCATTCG	75.9	148	22	59.9	59.1	2	-1.7	-1.7	3	3	2	0	0	0	0
comp35204_c3_seq1	p5	(GAGGG)3	15	90	104	71.3	141	82.4	60.5	-2.8	4	0	-3	4	GAGGCACGAACACGGGACTGCAGTCAGCTGAGACGATCCCTCCCTGGTGGGTCTGGTGCGCGACTCCAGGACGACACTCCCTCCCAGACGAGGGGAGGGGAGGGGGGGTCAGACTCGGTGGGATGTGAGGACGCTCTGGGT	GAGGCACGAACACGGGACTG	72	12	20	59.1	65	1	0	0	0	0	3	0	0	0	0	ACCCAGAGCGTCCTCACATCC	77.7	152	21	59.7	61.9	2	-0.9	-0.9	3	3	3	0	0	0	0
comp35235_c3_seq1	p5	(GAGGG)3	15	32	46	81.2	130	83.7	61.8	-2.4	3	0	-1.2	3	CCGCTCGGCTCCTGTCCTGCCCGGGGGAGCTGAGGGGAGGGGAGGGGGGGGCGCTCTGCAGGAAAACCCGTGGCAGTGGCTGTCCCAAGTTACCAGCTGCGACCCCTTCCTCCTCTGGTGGTGGTGGCGG	CCGCTCGGCTCCTGTCCTG	79.9	393	19	60.3	73.7	1	-2.3	0	0	3	2	0	0	0	0	CCGCCACCACCACCAGAGG	85.9	522	19	60.5	73.7	2	0	0	0	0	2	0	0	0	0
comp35260_c6_seq1	p5	(TTGTT)3	15	48	62	86.5	146	71.8	53.3	0	0	0	0	0	AGAAGAGGACGGCAGGCAGAGTTTACTCTCAATGCTGGTTTTGTTTCTTGTTTTGTTTTGTTTGTTTTTTGTCTCACGTGTTTCAAGCTGCAGAATCAACTTCATATGTAAAAAGAAAAGAAAAAGCCATCGCTCTCCTCCCGTCC	AGAAGAGGACGGCAGGCAGAG	88.9	54	21	59.7	61.9	1	0	0	0	0	2	0	0	0	0	GGACGGGAGGAGAGCGATGG	81.9	199	20	59.8	70	2	0	0	0	0	3	0	0	0	0
comp35443_c3_seq1	p5	(GGCGG)3	15	23	37	72.8	124	78.3	57.6	-1.7	3	0	-1.2	3	GGAGAAGCGAACCCGGAAGTGAGGCGGGGCGGGGCGGGATAGGAGTCGTCTCTCCGTGGCGAATTCTCCGTGAAAGCCAGGGAACTTAAAGCAAACAAAAACACAGAGGCAGATGTGAGGCAGC	GGAGAAGCGAACCCGGAAGTG	64.1	79	21	59.2	61.9	1	-4.2	0	0	4	3	0	0	0	0	GCTGCCTCACATCTGCCTCTG	80.4	202	21	59.3	61.9	1	0	0	0	0	2	0	0	0	0
comp35460_c1_seq1	p5	(CGCTG)3	15	45	59	75	152	84.6	62.3	-3.4	4	0	0	0	GTCGGCGAGACGTTGGTTGAGCCCGGTGCTCCCCGCACGGCAGCCGCTGCGCTGCGCTGCGGCTGAATGTAGGTCACCACCCCGCGCGCCCCGCGGGCCAGCACCTCTCTGGATCTGCTGACAGGGGGAGTCTCACTTCCTCCCTCCGACGG	GTCGGCGAGACGTTGGTTGAG	74.9	57	21	59.8	61.9	1	-3.3	-1.1	3	4	2	0	0	0	0	CCGTCGGAGGGAGGAAGTGAG	77	208	21	59.8	66.7	1	-2.3	0	0	3	3	0	0	0	0
comp35462_c0_seq1	p5	(TTTTC)3	15	88	102	75.2	225	75.3	55.7	-3.1	4	0	0	0	TGGTGGTGGCGTCGTCTAGCGAGCCCTTTTCCGGACATTGGTTTTATGATCTCAGAACCCGGTTGACTCAACGTCCAGCTTTGTTGTTTTTCTTTTCTTTTCTTTTTTCCTGATCGAAGGCATTCCAGAAAAATGGCATTTACATGTTTTATAATTCTGTCCAACAGCTGTTTTTGTTTCCTGTCTCTGTCTTGTGCATGTGGCGGAGGAGGCTGGGGTGTGTGT	TGGTGGTGGCGTCGTCTAGC	84.9	29	20	60.2	65	2	0	0	0	0	2	0	0	-1.5	4	ACACACACCCCAGCCTCCTC	70.2	253	20	59.5	65	1	0	0	0	0	4	0	0	0	0
comp35643_c8_seq1	p5	(CTCGG)4	20	47	66	70.2	128	83.5	61.2	-2.8	4	0	0	0	CGGAGCGGCACCACATCGCGTCCCTCGGCCCCGCGGGCCGGCTCGTCTCGGCTCGGCTCGGCTCGGGAGAATGTCTGGCAACTGGTGTCTGTGGACTTCCGCCCGGGATGTTGCTTCTGGAGTCCCGG	CGGAGCGGCACCACATCG	72.8	55	18	59	72.2	2	0	0	0	0	2	0	0	0	0	CCGGGACTCCAGAAGCAACATC	65.3	182	22	59.3	59.1	1	-4.2	0	0	4	3	0	0	0	0
comp35660_c3_seq1	p5	(TCAGT)3	15	139	153	71.9	174	77.2	57	-2.8	3	0	-0.9	3	GGCGTCACTTCAACTCGTCTCGTCTCTGAGAGCGCCCTGTCCCCGCAGCTCGTCGCTTTCAACAATTTCTCCCGGCTTCCTTGGATACAATAGAACAAGTCACTATACTAACTGTAATATATGCTTTCTCGAGCCCCCTCAGTTCAGTTCAGTCTCAGCCTAGAGGGGAGAGCG	GGCGTCACTTCAACTCGTCTCG	83.3	921	22	59.9	59.1	2	0	0	0	0	2	0	0	0	0	CGCTCTCCCCTCTAGGCTGAG	63.4	1094	21	59.3	66.7	1	-1.5	0	0	4	4	-0.9	3	-0.9	3
comp35720_c8_seq1	p5	(CCCCG)3	15	49	63	69.4	163	86.4	63.7	-3.3	4	0	-1.3	3	ACGTTGACGGGCTCATCTCTCCCCGGGGAACGACCTCCTCCCGGAAGCCCCCGCCCCGCCCCGCTCCGCCCGCCCCGCTCCGCTCGTCCGGCCGCGAGAGACGCCGACACTCCGGGCGATGTCGCCGCTCGACGCGTAGGACTGTACTGCTCGTGGTCCGCCC	ACGTTGACGGGCTCATCTCTCC	70.4	53	22	60.4	59.1	2	-3.3	-0.8	3	4	3	0	0	0	0	GGGCGGACCACGAGCAGTAC	68.9	215	20	60.9	70	1	0	0	0	0	3	0	0	-1.9	4
comp35731_c2_seq1	p5	(AAAGA)3	15	85	99	68.7	191	79.1	58.3	-3.6	4	0	0	0	GCGGAGGCAGCCGATTGACCGCCGTGGGGTCCGGCGGTCCGTCAGCGGGCCGACCGGGCGTCGACAGAACACAAAGAAAAACACAAAGAAAAGAAAAGAACTGGAGGGAATTGAGAGAAGAGACGATTACTTCACTGGATCAGGACTTTACAGTCTCGTCTGTGTGCTGCATTCAGGTCGCACCGAGTCTC	GCGGAGGCAGCCGATTGAC	65.3	17	19	59.4	68.4	1	-2.4	-2.3	3	3	2	0	0	0	0	GAGACTCGGTGCGACCTGAATG	71.8	207	22	59.4	59.1	1	-1.7	-1.7	3	3	2	0	0	0	0
comp35751_c0_seq1	p5	(GACTG)3	15	78	92	74.5	159	80.4	59.6	-1.9	3	0	-1.4	3	GGTGGTCGGTGCGGAGGTGGCAGCGAGCCCCAGCACCTGGTCCAGAGCTCTCTTCTGGCTCTACAACAAGATGGAGCGACTGGACTGGACTGTCAGGTTCCTCCTGAAGCCCGTGTGGGGGGAACACTTTAAAAACGAGGTTCCCTCGTCTCTGCTGGC	GGTGGTCGGTGCGGAGGTG	75.8	24	19	60.8	73.7	1	0	0	0	0	2	0	0	0	0	GCCAGCAGAGACGAGGGAACC	71.5	182	21	60.9	66.7	2	0	0	0	0	3	0	0	0	0
comp35826_c8_seq1	p5	(GTACA)3	15	100	114	67.8	128	77.4	57.2	-1.9	3	0	0	0	ACGGCTGAGAGGTCGATGGACACCAGCCGTCGGACGAGCAGACAGGTCGGACGTGAACCAACAGTCTGTCCGAACGATTAAAGGCTTTATTCGGAGGACGTACAGTACAGTACACCGCGCAAACACGT	ACGGCTGAGAGGTCGATGGAC	68.5	2	21	59.8	61.9	1	-3	0	0	4	2	-1.1	3	-1.1	3	ACGTGTTTGCGCGGTGTACTG	62	129	21	60.2	57.1	1	-5.1	0	0	4	3	0	0	-1.9	4
comp35837_c1_seq1	p5	(GGGCA)3	15	71	85	64.2	123	78.7	58.2	-2.4	3	0	-1.2	3	GCTGACACGGCAACTGTAGGTGGTCAAGGGGATGAGAGGGAAGGGAGGAAAGAGGACAGAGAGAAAAGGGGGGCAGGGCAGGGCAGTCCCTCAAATTGTGCCAGTCCTGGATCAGGCTCAGGC	GCTGACACGGCAACTGTAGGTG	69.5	31	22	60.1	59.1	1	-1	-1	3	3	2	-1.2	3	-1.2	3	GCCTGAGCCTGATCCAGGACTG	55.9	153	22	60.7	63.6	1	-2.9	-2.9	4	4	2	0	0	-1.3	3
comp35924_c0_seq1	p5	(CCTAA)3	15	100	114	66.7	163	76.1	56.3	-3.6	4	0	0	0	AGCCACCTCCGCAGTACGAGGACATAGTCACCACCAGCGCTTCAAGTGTCAGCGGACATGGGAAGTAAACCTGCCTTTCACTACCACCCCAACAAAAGCCCTAACCTAACCTAAGACTATCTTATTTATCTTGCAATGCCACTGTTGTGGCATCACCAGCCTT	AGCCACCTCCGCAGTACGAG	71.5	2	20	59.7	65	1	0	0	0	0	2	-0.9	3	-1.9	4	AAGGCTGGTGATGCCACAACAG	61.1	164	22	59.7	54.5	1	-2.4	-2.4	3	3	2	-1.1	3	-1.1	3
comp35931_c2_seq1	p5	(AAGCT)3	15	78	92	59.4	142	75.6	55.6	-4.7	4	0	-0.1	3	GCGGCTAAGCAAGTTTGACGACGGTCCCTTAAAGTTTCCCCGAAATAAAGTTGCTCCAAAAAAAGTTAAGCCAAGCCAAGCTAAGCTAAGCTAGCGAACGCCGACCGCAGCCACAGACGTCTTTCGGCCAAACACAACAGCT	GCGGCTAAGCAAGTTTGACGAC	65.5	24	22	59.1	54.5	1	-1.7	0	0	3	3	0	0	0	0	AGCTGTTGTGTTTGGCCGAAAG	54	165	22	58.5	50	1	-4.3	0	0	4	3	-0.1	3	-0.1	3
comp36010_c1_seq1	p5	(GCAAA)3	15	114	128	69	134	75.4	55.8	-0.5	3	0	-0.5	3	CACCTTGGGGAAGAACCTGTGCATTTTTAGAACAAAATAACGAGCGTACGCCTCGTGTCTTATCACCGTTGTTGTGGTTCTTTCCGAGCGGCTCCAGAAACCACCTTTGTCGTGCAAAGCAAAGCAAAGCCGCC	CACCTTGGGGAAGAACCTGTGC	58.4	120	22	59.7	59.1	2	-0.5	-0.5	3	3	4	-1.2	3	-1.2	3	GGCGGCTTTGCTTTGCTTTGC	76.8	253	21	60.6	57.1	2	0	0	0	0	3	0	0	0	0
comp36051_c1_seq1	p5	(CTTTT)3	15	96	110	54.4	194	78	57.8	-2.4	3	0	-0.7	3	GGCCACGCAGACAGGGTTTTGTTGAGTAGTGGCCCATCCATCAGCTGTAGGTGCCTCGGGGCGGCACTGTCGACCTGAAGAGAGCTCATCTGGCCCTTTTCTTTTCTTTTAGCTCAACAAGCAGATCACATGCTGGAGTTGTTTCTCCTCCTTCAGTAGCAGACTATCTTTTGTTGAGGTAACTGCCCTGGGGC	GGCCACGCAGACAGGGTTTTG	61.5	6	21	60.5	61.9	1	-4.3	0	0	4	4	0	0	0	0	GCCCCAGGGCAGTTACCTCAAC	41.8	199	22	61.4	63.6	1	-4.3	-2.4	3	4	4	-0.6	3	-0.6	3
comp36056_c5_seq1	p5	(GCCGC)3	15	100	114	71.6	145	83.2	61.4	-2.8	3	0	-2.8	3	GGGCCGCGCAAAGCTACTGGCCAAAAACCGCCAGACGTTCATCCTGCAGACCACCAAGCTGACCCGCATCGCTCGGCGGGTGTGCGAGGACATCCTGCAGCCGCGCCGCGCCGCACGGCGCCCCTACGCCTCCATCAACGCCAAC	GGGCCGCGCAAAGCTACTG	64.9	2	19	60	68.4	1	-5.1	0	0	4	3	0	0	0	0	GTTGGCGTTGATGGAGGCGTAG	89.4	146	22	60.2	59.1	1	0	0	0	0	2	0	0	0	0
comp36081_c11_seq1	p5	(CTGGA)4	20	43	62	71	139	84	61.7	-3.1	4	0	-1.9	3	CCGCGCTCTGCTGCTTCTCCCCGGCTGGTGGCGGCGGTGGTGCTGGACTGGACTGGACTGGACTCGGTAGCGGGCTGCGGGCTGCGGGTGGCGAACACACACGTCGGACACGGCAGGCATGAGTGCGGCGGGTAGTGCT	CCGCGCTCTGCTGCTTCTC	65.9	59	19	59.5	68.4	1	-5.1	0	0	4	2	0	0	0	0	AGCACTACCCGCCGCACTC	81.4	197	19	60.2	68.4	1	0	0	0	0	3	0	0	0	0
comp36081_c12_seq1	p5	(CTTCC)4	20	137	156	77.8	158	77.4	57	0	0	0	0	0	GTCTGCGAGGGTGGTAGGTAGGAGTAGCACGTTTGGGTAGAAGGAGATGGCAATGCAGATGGGGGGAGGGGAGGTTTGCAAATGGCTGACGTGAATGACGGGGCTTCATAGGCTCGCTTCAAACATAAAACAAACTCTTCCCTTCCCTTCCCTTCCCT	GTCTGCGAGGGTGGTAGGTAGG	82.1	1439	22	59.9	63.6	2	0	0	0	0	3	0	0	0	0	AGGGAAGGGAAGGGAAGGGAAG	71.4	1596	22	59	59.1	1	0	0	0	0	3	0	0	0	0
comp36101_c0_seq1	p5	(CAGTC)3	15	67	81	65.7	181	77.9	57.3	-2.8	4	0	-1.7	3	GCCAAAGCCCTCCAGGAAGCATGTGATCCTCTTCAACCCTGACTGACATTCCGGCACATTCCGGCTCAGTCCAGTCCAGTCTGGTCAGTTTTAGACCAGGTCCACCAGTTTAAACTTGCCCTCCTGTTTGAGTGGCAGGACGTTGATGAAGGTCTTGTAGAGCACAGCTCCTTTGGGCAGT	GCCAAAGCCCTCCAGGAAGC	70.9	35	20	59.3	65	2	-1.2	0	0	3	3	0	0	-1.3	3	ACTGCCCAAAGGAGCTGTGC	59.3	215	20	58.9	60	2	-2.9	0	0	4	3	0	0	0	0
comp36135_c0_seq1	p5	(TGTCC)3	15	55	69	62.1	122	75.5	55.6	-1.2	3	0	-2.5	4	GTCCAGCACAGACAGTCGTGAGAACAGTTTCAGTGAAGGTATTCAGCACCTGTGTGTCCTGTCCTGTCCCGATCGTTGGTTTCCTCTACATGCACACACTGGACACTGGACGTTTTCACCCT	GTCCAGCACAGACAGTCGTGAG	66.1	47	22	59.3	59.1	1	-1.1	-1.1	3	3	2	-1.2	3	-1.2	3	AGGGTGAAAACGTCCAGTGTCC	54.6	168	22	58.8	54.5	2	-3.3	0	0	4	4	0	0	0	0
comp36197_c9_seq1	p5	(GACAG)3	15	73	87	67.8	132	78.4	58	-2.3	3	0	-1.3	3	CTGCCACGGCAACCACATCCCCCCTGTGATGATGGGAGACCAACCTGGAGAGAGTAAGAGCAGAGAGGACACGACAGGACAGGACAGGCCACCACACAATCACACAATCTGTGTGACTCTCCCTCTGTCCGG	CTGCCACGGCAACCACATCC	67.2	29	20	60	65	2	-3.8	-1.9	3	4	2	0	0	0	0	CCGGACAGAGGGAGAGTCACAC	64.8	160	22	60.1	63.6	1	-4.2	-1.1	3	4	3	0	0	0	0
comp36210_c2_seq1	p5	(CGCTG)3	15	35	49	80.9	177	84.3	62.3	-1.3	3	0	0	0	TGTCTGTGTGTCCGCTCCTGTCCGCGTCCATCGCCGCTGCGCTGCGCTGCGCTCCGTTCTCTCCTCCAGTCACGCTCGAAGAAACGCGGCGGAGAAGAGGCGTCCTCCTCCGGCATCCGCGCCCCGGACCGAGTCCTCCCCCCGGACACTCGACGACGACATCCCAGCGACGAGCGA	TGTCTGTGTGTCCGCTCCTGTC	78.5	90	22	60.5	59.1	1	0	0	0	0	3	0	0	0	0	TCGCTCGTCGCTGGGATGTC	80.2	266	20	60.4	65	1	0	0	0	0	3	0	0	0	0
comp36241_c4_seq1	p5	(CTTTT)3	15	87	101	72.1	134	77.2	57.1	-2.5	4	0	-1.2	3	GGGAAACCTGGCCTTCGCAAGAAGCTGTGGCTGGGCGGTCTTTCTGCGGATGGTCAAGGTGGGAGAAACGGCGACCGTGTCCCTTGCTTTTCTTTTCTTTTCTACAATCACTCCTCTCTCCCGAACCATTGCCA	GGGAAACCTGGCCTTCGCAAG	64.5	15	21	60	61.9	1	-4.3	-0.5	3	4	3	-0.5	3	-0.5	3	TGGCAATGGTTCGGGAGAGAGG	80.6	148	22	60.3	59.1	2	0	0	0	0	3	0	0	0	0
comp36255_c0_seq1	p5	(CTAGC)3	15	74	88	67.6	156	77.7	57.4	-3.1	4	0	0	0	GCGGGGCTCCAGGTGAGACGGGACATAACTACTTGAGCTTGGGACCAAAACTCATTTGACAGTAGTTCGCTCGCTAGCCTAGCCTAGCTTAGCCTAGCCTAGCACTGGTGAAGTGATGCCCTAATTTGAGCTGATCGCAAAGCGCCATGCCGGTGT	GCGGGGCTCCAGGTGAGAC	68	28	19	60.2	73.7	1	0	0	0	0	4	-0.9	3	-0.9	3	ACACCGGCATGGCGCTTTG	64.8	183	19	59.9	63.2	1	-5.1	0	0	4	3	0	0	0	0
comp36260_c4_seq1	p5	(GTTTT)3	15	47	61	64.7	121	70.9	52.6	-2.8	4	0	-2.8	4	TGGTTTGGATGCACCGTGGTTCTGACAATTAAAGCAGAATTTTTCCGTTTTGTTTTGTTTTGTACTTTATGATTTTGTGACTGCATGACTCACTGGACACGTTTTCCCCAATGGCTCTGGT	TGGTTTGGATGCACCGTGGTTC	66.6	55	22	59.9	54.5	1	-3.3	-1.4	3	4	3	0	0	-1.4	3	ACCAGAGCCATTGGGGAAAACG	64.3	175	22	59.4	54.5	2	-1.4	-1.4	3	3	4	0	0	0	0
comp36260_c5_seq1	p5	(GGGGA)3	15	97	111	75.2	196	79.1	58.5	-1.9	3	0	-0.1	3	CCGCCACAGAGGACGCATTTCGCCTCGACCGGCTCTAACCACCATACAAACACACTTATGCGCAGGTGTGTGAACGCTGCATCCCTGGGGTGAGGCGGGGAGGGGAGGGGAGGGATTCTCATCTGACATGATAAAACTAGGAGGACAAAATTTCCGGAGTATGTTGGCAACAGCCTTGTCTGGGCTTTGCAGCGAT	CCGCCACAGAGGACGCATTTC	82.1	5	21	60.1	61.9	1	0	0	0	0	3	0	0	0	0	ATCGCTGCAAAGCCCAGACAAG	66.9	200	22	60.1	54.5	1	-3.3	-1.7	3	4	3	0	0	0	0
comp36275_c0_seq1	p5	(CGGCA)4	20	62	81	57.3	145	82.7	60.6	-2.5	4	0	-1.1	3	TTCCGGGCAAATACAGGACGAGCGGTCGCCACGTGCCCCCGGGTGTCGGGGTGTCGGGGCGCGGCACGGCACGGCACGGCACGGCTCCTCCTCAGGACACGAAGACGAGTTCGTTTAACGGACGTGGTCCACAGACAGTCACCGT	TTCCGGGCAAATACAGGACGAG	51.9	40	22	58.7	54.5	1	-4.2	-1.3	3	4	3	0	0	0	0	ACGGTGACTGTCTGTGGACCAC	60.4	184	22	60.5	59.1	1	-1.1	0	0	3	2	-1.4	3	-3.1	4
comp36326_c4_seq1	p5	(ATGTG)4	20	95	114	72	129	71.8	53	-1.9	3	0	0	0	CGGACGTTGGCATTGAACCTTCCCCCCCAAAAAATCTTTGTATATAAAATGTGTTACAGTAATACAAGACCATACTGACTTATTTTGGGTTGGAATGTGATGTGATGTGATGTGTGCGTGCGTGTGCGT	CGGACGTTGGCATTGAACCTTC	62.9	7	22	58.8	54.5	1	-3.3	-0.6	3	4	2	0	0	-0.5	3	ACGCACACGCACGCACAC	85.2	135	18	60.1	66.7	1	0	0	0	0	2	0	0	0	0
comp36327_c0_seq1	p5	(TGGCC)3	15	99	113	80.5	168	78.3	57.8	-2.5	4	0	0	0	GCTCACTGCCTCGATGTCCTTGTTGATCTCTGCTCGCACCTGGTTGAGGAAGAGGTCGTTGATGTAGTAAGTGAGGAAAGCCCGGAGCTGGCACTGCTTGGCCTGGCCTGGCCCCATGTTCATTTCTATCTCCTGGATGAATCTGAGGAGAGGCTGGAAGATCACGGT	GCTCACTGCCTCGATGTCCTTG	78	3	22	59.6	59.1	1	-3	0	0	4	2	0	0	0	0	ACCGTGATCTTCCAGCCTCTCC	84.3	170	22	59.8	59.1	2	-1.9	0	0	4	2	0	0	0	0
comp36332_c16_seq1	p5	(TCTCG)4	20	71	90	75	121	76.3	56.4	-3.8	4	0	-1.9	3	TCACGGATGCCTGTTTGTTGGGAGAGAGCTCACCCTCTTCTTCTGGTATTTTTTAAAAGAAAACACAGATTCTCGTCTCGTCTCGTCTCGGCTCCGCTCCGCGCTGCTGCCGCTGCTGCTG	TCACGGATGCCTGTTTGTTGGG	76.7	31	22	59.7	54.5	3	0	0	0	0	3	0	0	0	0	CAGCAGCAGCGGCAGCAG	81.9	151	18	59.9	72.2	1	0	0	0	0	2	0	0	0	0
comp36336_c18_seq1	p5	(CTGAC)3	15	66	80	83.4	138	80.9	59.6	0	0	0	-1.3	3	GGCACAGATGTCGGCGGATGTGAAAGTTGTTTTTCTGTTTTTCTTGTCCGGCGCCCGGTGGCGGGCTGACCTGACCTGACGCGGAGTCGCCGCTGCGCGCCAATCGGCAGCGACGTCGGTGTGAAGGAGCCGACGACT	GGCACAGATGTCGGCGGATG	85.2	36	20	59.6	65	1	-1	0	0	3	2	0	0	0	0	AGTCGTCGGCTCCTTCACACC	82	173	21	60.3	61.9	2	0	0	0	0	2	0	0	0	0
comp36348_c1_seq1	p5	(TTGAG)3	15	37	51	79.5	123	73.7	54.6	-2.3	3	0	-1.1	3	GCTGCCGACGACACAGATCATCTTTTCATCACAGATTTGAGTTGAGTTGAGTTGAACTTTGAGTTTCACTCCTCTGCAGTTTTCTGACCAACAGACTTGCGCAGGTTCGTAGAAGTGCGTCCG	GCTGCCGACGACACAGATCATC	78.8	65	22	60	59.1	1	-1.1	-1.1	3	3	2	0	0	-1.9	4	CGGACGCACTTCTACGAACCTG	81.6	187	22	59.6	59.1	1	-0.5	-0.5	3	3	2	0	0	0	0
comp36404_c1_seq1	p5	(GCACA)4	20	204	223	77	226	80.3	59.3	-1.9	3	0	-1.9	3	TCAGTGCAGGTCCGTGGATGGTCCTCCCCATCACCAGTCGGCTCGCGCCTCCTTCCACATCTTCTCCGGGCGAAGTGAGTTTTCTTTCTTTCTTCCCTTCTTCCCTCGAGCACCAGACCGTTTGGGCTGCTTGTTGGGGAGAAGGTGGCGGGGTTTTGTTTTTTTTAGCACGGGACGGCAGGAAGATGTCTCTGGACACGTGCGCACAGCACAGCACAGCACAGCA	TCAGTGCAGGTCCGTGGATGG	76	215	21	60.3	61.9	2	-3.3	0	0	4	2	0	0	-1.3	3	TGCTGTGCTGTGCTGTGCTG	79.7	440	20	59.8	60	1	0	0	0	0	2	0	0	0	0
comp36459_c0_seq1	p5	(ACAGT)3	15	48	62	64.7	159	75	55.2	-2.8	4	0	-1.1	3	ATCCCCTCAGCCAGGTGTCTAGTAGATGTTGTTGGCAGTCAGTACAAACAGTACAGTACAGTACAGACAGACAGACAAAGACAGACAAGACAAACGTGGCCTGTGTAAATACGTCCAGCAGAAAACTCTCCTCTCTTCATTGGTCCGTCCTCTTCGTGT	ATCCCCTCAGCCAGGTGTCTAG	58.7	54	22	58.9	59.1	1	-1.2	-1.2	3	3	4	0	0	-1.5	4	ACACGAAGAGGACGGACCAATG	67.3	212	22	58.7	54.5	1	0	0	0	0	2	0	0	0	0
comp36497_c0_seq1	p5	(TGCGC)3	15	93	107	68.5	152	81.6	60	-1.2	3	0	-3.7	5	AGGAGGAACACGGAGTGGAAGGGCGACTCATGTTGAGCGGGTCGGCTGAAGCCCCTCCGTCTCCTCGGTCCACTCCGGACCGCGCCGCTGCGTGCGCTGCGCTGCGCGTAAAAACACCCGCAAATGGAGAGCAACACTTGAAAGTCCGCACC	AGGAGGAACACGGAGTGGAAGG	80	9	22	59.7	59.1	2	-1.2	-1.2	3	3	2	0	0	0	0	GGTGCGGACTTTCAAGTGTTGC	64	160	22	59.2	54.5	2	-1.9	-0.8	3	4	3	-0.7	3	-0.7	3
comp36508_c0_seq1	p5	(CGGAC)3	15	100	114	68.1	147	77.9	57.3	0	0	0	-1.7	3	GTTCCTTCCTCCGCTTCCTTCGTTGTCTTTGTTCGTGGGTATGGTTTTTTGTTTTTTTTCCTTTTTACTCCGGATCCCTGAGTGAATGGGAGCGGCGGTCGGACCGGACCGGACCGGAGCGCAGCGCTCTGTGTCTGGGACGAGAAG	GTTCCTTCCTCCGCTTCCTTCG	78.2	2	22	59.3	59.1	2	0	0	0	0	2	0	0	0	0	CTTCTCGTCCCAGACACAGAGC	56.6	148	22	58.7	59.1	2	-1.1	-1.1	3	3	3	-0.9	3	-0.9	3
comp36508_c3_seq1	p5	(CTCCG)3	15	135	149	87.4	150	82.2	60.6	0	0	0	0	0	GGACCTGGACGGACGACCTGGGGCCAAGAGAGTCGATGTAGCGATCGCATCTCGAGGGGGGCGGGGCTTGACGGGGTCCTCGGTTTGCTTTTATCACCGAGCGTAGTGGAGGAGCGACTGCAGACTGGCTCCCTCTCCGCTCCGCTCCGC	GGACCTGGACGGACGACCTG	85.1	59	20	60	70	1	0	0	0	0	2	0	0	0	0	GCGGAGCGGAGCGGAGAG	87.6	208	18	60.4	77.8	1	0	0	0	0	2	0	0	0	0
comp36518_c0_seq1	p5	(GAAGA)3	15	74	88	59.4	129	76.3	56.1	-2.3	3	0	-1.3	3	CCGTTAGGTAGCGGGCTAATCCGAGAGGATAACTAATCCGAGTTTGCTAAACACTTCTCTTCGGCACGGCGTTGAAGAGAAGAGAAGAGGAGGAGGAAGAGGAGTGTGCCACTCCAAAGTCCGCCGAGA	CCGTTAGGTAGCGGGCTAATCC	47.8	28	22	58.7	59.1	2	-2.4	-2.3	3	4	3	-1.1	4	-1.1	4	TCTCGGCGGACTTTGGAGTGG	72	156	21	60.3	61.9	2	0	0	0	0	3	-0.9	3	-0.9	3
comp36537_c7_seq1	p5	(AGAGG)3	15	80	94	76.7	129	80.4	59.1	-1.2	3	0	-1.3	3	GGAGGTGGTGGTGTTGGTGTTGTTGGTGGTGGTGGAGGGGGGGCACAGCCGGGGCAGAGCCGGGGCACCATAGAGGAGAAGAGGAGAGGAGAGGAGGAGGAAGAGGAGGAAGCCTTGTGCAGATCACCA	GGAGGTGGTGGTGTTGGTGTTG	90.7	22	22	59.9	59.1	1	0	0	0	0	2	0	0	0	0	TGGTGATCTGCACAAGGCTTCC	67.3	150	22	59.2	54.5	2	-3.3	-1.2	3	4	2	0	0	-0.5	3
comp36537_c10_seq1	p5	(CTGGC)3	15	59	73	63.8	150	80	58.8	-1.7	3	0	-3.4	4	TGGAGCTGACGATTGCACTGTGCTCAGACTGGACTCTCTCTCCAGGAGCTGAGGGCGACTGGCCTGGCCTGGCCTGGTGATTCCCATTGACCAAGCTCTCTGTGTCTGTACAGATTCTGTAGTCCCCCGTGGAGACGCTCCCTCCCTGGG	TGGAGCTGACGATTGCACTGTG	72.8	43	22	59.5	54.5	1	-3.3	0	0	4	2	0	0	-1.2	3	CCCAGGGAGGGAGCGTCTC	57.2	192	19	59	73.7	1	-1.9	-1.9	3	3	3	-0.9	3	-0.9	3
comp36538_c0_seq1	p5	(CTTCA)3	15	30	44	69.8	132	76.8	56.7	0	0	0	-2.2	4	CTTTCCCCTTTCCGTCCCCATGGCCAACTCTTCACTTCACTTCAGATACCTTTGTACTCATGACGACAGTAGCTGGGATACAATGGCTCAGCTGGGATCCCGCGCTCCACCATACGACAGCGGTGCATGGAT	CTTTCCCCTTTCCGTCCCCATG	63.8	72	22	59.2	59.1	1	0	0	0	0	4	0	0	-2.2	4	ATCCATGCACCGCTGTCGTATG	73.1	203	22	59.4	54.5	1	-3.3	0	0	4	2	-0.5	3	-0.5	3
comp36541_c0_seq1	p5	(CTGCT)3	15	29	43	77.8	127	73.6	54.6	-1.4	3	0	-1.4	3	CCTCCCAACCCTACCTCCAACCATCAACCTGCTCTGCTCTGCTCTTATAGGCATTACCCGTGTATTATAACAGTGATTATGACAATGATAAAACCATTCTTTGCGCAAGGCTCACCAGCAGACTGTG	CCTCCCAACCCTACCTCCAACC	79.8	73	22	60	63.6	2	0	0	0	0	3	0	0	0	0	CACAGTCTGCTGGTGAGCCTTG	74.8	199	22	59.8	59.1	1	-1.7	-1.7	3	3	2	0	0	0	0
comp36542_c17_seq1	p5	(AGCAG)3	15	90	104	73.8	147	78.5	57.7	-1.1	3	0	-1.1	3	GCTGAGTTTGACCCACCTGGAGAATCCATGTCTACTCTGAGTCAATCGGTGTGGGATGATGAGACGCCTGGGCCGTCGTATTCCACGACAGCAGAGCAGAGCAGGGCAGAGCATCTGTCAGTCCTCGACTCAGACTCAGACAGCAGC	GCTGAGTTTGACCCACCTGGAG	70.2	12	22	59.2	59.1	1	0	0	0	0	3	0	0	-1.4	3	GCTGCTGTCTGAGTCTGAGTCG	73	158	22	59.1	59.1	2	0	0	0	0	0	0	0	0	0
comp36552_c0_seq1	p5	(GTCGC)3	15	88	102	71.2	166	83.3	61.2	0	0	0	0	0	CCACTCACGGCAGGTTAACAGGTCACATCAACGGCGCGCGGAGGTCACGCATGTCGCCGCCGACAGTCGCAGAGACTCCGACGTTAAGTCGCGTCGCGTCGCGTCGTGTCGTGTCGCCGACCTGTCAGCGTCCTCTGCTCGGCGGTCGCCTTCCTGTCGCCCCGCT	CCACTCACGGCAGGTTAACAGG	65.3	14	22	59.5	59.1	2	0	0	0	0	2	0	0	-4.1	6	AGCGGGGCGACAGGAAGG	70.5	179	18	59.4	72.2	2	0	0	0	0	4	0	0	0	0
comp36554_c20_seq1	p5	(CAAAA)3	15	75	89	65.7	130	73.3	54.4	0	0	0	-2.8	4	TCGGGCTCCCGTTCGAAAGTCGCACATCTGACATTTTCTTTCGCCCCCCCACCGTCGCGGGAAAAAAAACAGATCAAAACAAAACAAAAACAAAAAAAAATCCAAAATCACTCCAGCACACAGACACACG	TCGGGCTCCCGTTCGAAAGTC	53.2	27	21	60.6	61.9	1	-5.2	-2.3	3	6	3	0	0	0	0	CGTGTGTCTGTGTGCTGGAGTG	82.2	156	22	60	59.1	1	0	0	0	0	3	0	0	0	0
comp36555_c4_seq1	p5	(GGTTT)3	15	69	83	67.2	161	76.8	56.9	-1.3	3	0	-1.1	3	CGTCAGGACCCAGGTCAGAGACTGTGAGGGAGTTTTCCTGGTCGTTTTCTTTAGAGAAACCTCCAACGGGTTTGGTTTGGTTTGACTTTTTGTGTGGGGGGCGGGGGGGGACAGGCAGTTTTGCAGCATTTATTTACACGACAGCCGGAAAACACAGCGAA	CGTCAGGACCCAGGTCAGAGAC	65.2	33	22	60.1	63.6	1	-3	-1.1	3	4	3	-1.1	3	-1.1	3	TTCGCTGTGTTTTCCGGCTGTC	63.1	193	22	60.3	54.5	1	-4.2	0	0	4	4	0	0	0	0
comp36598_c0_seq1	p5	(AGGGG)3	15	61	75	57	188	77.7	57.4	-4.7	4	0	-0.5	3	TAGCTGCGGCGTTTAGCTTCACAATTGGGTTGATAACAGTGTTCTATACGGGGAGGGGGCAGGGGAGGGGAGGGGGTGTTTTTAAAAGGGAAACATGGAAGGCGTCGGCGTCGCAACTTCTCCGCTGGAAATTCAAGCCTACTAGGCAGATAGGCATCTTTTTTTTTCTTGGTGAGCCGTCGGCCCTT	TAGCTGCGGCGTTTAGCTTCAC	57.5	41	22	59.9	54.5	1	-2.9	-2.9	4	4	3	0	0	0	0	AAGGGCCGACGGCTCACC	54.8	228	18	59.8	72.2	2	-4.7	-2.4	3	4	3	0	0	0	0
comp36620_c1_seq1	p5	(AAAAG)3	15	32	46	60.5	137	72	53.2	-1.4	3	0	-1.2	3	AGCAGACAGACCAACACAGAGCAAAGGGTTTAAAAGAAAAGAAAAGAAAAATATTTTCACAACTAAAGCTAGTAGCTTGTGTCAGAATACACACTCTCCCCTCAAATCTTATCGTGCCATCACTCAGGCCACCTGCC	AGCAGACAGACCAACACAGAGC	68.4	70	22	58.9	54.5	2	0	0	0	0	2	0	0	0	0	GGCAGGTGGCCTGAGTGATG	47.6	206	20	58.8	65	1	-4.3	-2.9	4	4	2	0	0	0	0
comp36639_c0_seq1	p5	(CCTCG)4	20	31	50	72.1	148	83	61.1	-5.3	6	0	-1.3	3	TCCTCTGTGTCCTGACGTGTCCTCGCGTGTCCTCGCCTCGCCTCGCCTCGCCGTCGGAGTGTGTCTGTGCTGCAGCCTGCTGGTGGAGCATGTCAGCGGCCCGACAGTCTGGTAGCGGGGGGAGAGCTGTCACCGTCTCCTCTCCGCC	TCCTCTGTGTCCTGACGTGTCC	73.2	71	22	59.7	59.1	2	-3.3	0	0	4	2	0	0	-1.1	3	GGCGGAGAGGAGACGGTGAC	87.5	218	20	60	70	1	0	0	0	0	2	0	0	0	0
comp36662_c0_seq1	p5	(CTGCT)3	15	84	98	63.2	150	78.4	57.6	-4	5	0	-1.9	3	GCTCTCCTGTGTGCCGTCAGGCAGGTCGAACGCGTTAATGGAGAGAACCAGGGGCTCTGAACGCAGCTGCTTGTGGAAACGAGCTGCTCTGCTCTGCTTCTTGGCTTCTCTGTTGGGGTCATGGAAATCCAGACCAGCGTTTCCTCCTTT	GCTCTCCTGTGTGCCGTCAG	61	18	20	58.8	65	1	0	0	0	0	3	-1.1	3	-1.1	3	AAAGGAGGAAACGCTGGTCTGG	66.1	167	22	58.8	54.5	2	0	0	0	0	3	0	0	0	0
comp36664_c15_seq1	p5	(CCCCT)3	15	101	115	64.3	146	76.6	56.4	-2.8	4	0	-1.2	3	GAGACTGAGGCACTGGCTGTGAAAATGCTGTTGTTTTTTCTCCCATGTTTAAGCTCCATTCAGCTCCTGTCATCCACTTGTATCATCTGGTAATCCCTCCCCCCTCCCCTCCCCTCCTCTCATCCTCTCTCGGAGGGCCAAGTGTT	GAGACTGAGGCACTGGCTGTG	62.3	1	21	58.9	61.9	1	0	0	0	0	2	-1.2	3	-1.2	3	AACACTTGGCCCTCCGAGAGAG	64.8	146	22	60	59.1	1	-4.3	0	0	4	3	-0.9	3	-0.9	3
comp36676_c3_seq1	p5	(ATTAC)3	15	57	71	71.1	145	74.2	55	-3.2	4	0	-3.4	4	GGCTGGTGACTCGCTGAGAAACACTTGCTTCACCTCAAAGTTTCAAGTTGGACATGATTACATTACATTACAAACAACGCATCTTCAGCTAGAGGCGTAAAGCGCATACCGAGTGTCTATTGAGCTGTAAGGCGTCACCTCGTTG	GGCTGGTGACTCGCTGAGAAAC	78.3	45	22	59.8	59.1	1	-0.9	-0.9	3	3	3	0	0	0	0	CAACGAGGTGACGCCTTACAGC	74.1	189	22	60.1	59.1	2	-1.2	-1.2	3	3	2	0	0	0	0
comp36698_c1_seq1	p5	(TTTCG)3	15	101	115	76.1	172	78.6	58	-2.3	3	0	-1.9	3	CCGGAAGTGTTGGGGTCGTTACCATTGGCAGGACACAGGCCGCAGTGATTTGGTAGCCGCTGCAGTCGGAGGAAGGACCGCGGTTCTACCCCCTCTATCTTTTCGTTTCGTTTCGAAATCATTTTGGTGGATTCCCCCTAGTCAGCGATCAGTGAACCGAGCGTACAGCGAC	CCGGAAGTGTTGGGGTCGTTAC	71	1	22	59.5	59.1	1	0	0	0	0	4	0	0	0	0	GTCGCTGTACGCTCGGTTCAC	85.4	172	21	59.9	61.9	1	-1.9	0	0	4	2	0	0	0	0
comp36699_c10_seq1	p5	(GCTGT)3	15	42	56	59.7	135	77.1	56.8	-1.7	3	0	-2.3	4	AAGCTTGCACCTGGTCTCTGTGAAAACGTTTAGCGGACAAGGCTGTGCTGTGCTGTTTTTGCGGTGGTCTGACATTTGTCAAAGCACCGTGCCATTCATAATACCTGGCAGCGTGCCGTCTGCCTCCAGCGGCGT	AAGCTTGCACCTGGTCTCTGTG	54.6	60	22	59.1	54.5	1	-5.1	0	0	6	2	-1.2	3	-1.2	3	ACGCCGCTGGAGGCAGAC	61.6	194	18	60.1	72.2	1	-2.4	-2.4	3	3	2	-1.1	3	-1.1	3
comp36743_c0_seq1	p5	(GATCA)3	15	63	77	50.8	121	76.7	56.3	-4.5	5	0	-3.8	4	TATGTGGGCCAGCAGCCTCAGCCAGCAAAGGACCCCCCACCCCCCACAACTCTGACAGAGAGGATCAGATCAGATCAGCCATGAAACGGTTAATCTAGTGCCATGCTCAATCGTGTGGAAG	TATGTGGGCCAGCAGCCTCAG	57.8	39	21	60.3	61.9	1	-4.3	-2.4	3	4	3	0	0	0	0	CTTCCACACGATTGAGCATGGC	51	159	22	58.6	54.5	3	0	0	0	0	2	-1.4	3	-2.2	4
comp36748_c17_seq1	p5	(AAAAG)3	15	90	104	71.3	186	74.3	55	-3.1	4	0	-1.1	3	GGTGGTTTGACGACGCGATGAGTCACGTTAGCTTACGAAAAAACCACAACTGAGAATTACGTTAAGAAAAAACGTGCAGGCATTAAAAAAAAAGAAAAGAAAAGAAAACAACCGACGAGACCGCAGAAATGCTGACTGACAACAGGAAGCGACATCGTTGCTGTGACAACGAGGAGGACCAACAGC	GGTGGTTTGACGACGCGATGAG	63.6	12	22	60.4	59.1	1	-5.1	0	0	4	3	0	0	0	0	GCTGTTGGTCCTCCTCGTTGTC	85.3	197	22	59.5	59.1	1	0	0	0	0	2	0	0	0	0
comp36760_c2_seq1	p5	(AAAAG)3	15	100	114	75.2	194	74.6	55.1	-0.9	3	0	0	0	CGCTAGGCAAAAGGGAGAAGGGTGAAAACAAAATATCTGGGACAGCAGTGCTGTGTTACAGACTATGCAGTTGTTGCCTTGTTTGTATATTGTATAAAAAAAAGAAAAGAAAAGACAGCACATGTTAAGGGTACATTACAAAACCGCACCATCGCTCATGCTGGAGTCCAGGCCGTTCTGAGTGTGCCGTGACC	CGCTAGGCAAAAGGGAGAAGGG	66	2	22	59.3	59.1	3	-1.5	0	0	4	4	0	0	0	0	GGTCACGGCACACTCAGAACG	82.1	195	21	59.7	61.9	2	0	0	0	0	2	0	0	0	0
comp36780_c1_seq1	p5	(CTTTT)3	15	84	98	71.4	165	77.2	57.2	-1.7	3	0	0	0	GCGGAGCTGCTGGTTCAGTTTCAACTCGACTCATGGCTCAGAGGTGACGGACACAGTTCAGGTCCTCGTTTATTATTCGCTTCCTTTTCTTTTCTTTTTGTCTTGTTTGTCAAAGTCTTCGTCGCTCGTGTGGTTTCCCGCCGACCGTCTCCCGCAGCAGGACCC	GCGGAGCTGCTGGTTCAGTTTC	68.6	18	22	60.6	59.1	1	-2.9	-1.1	3	4	3	0	0	0	0	GGGTCCTGCTGCGGGAGAC	69.3	182	19	60.2	73.7	1	0	0	0	0	3	-1.3	3	-1.3	3
comp36781_c3_seq1	p5	(GTCCG)4	20	81	100	80.9	127	82.4	60.6	-1.9	3	0	0	0	CCGTTTCCACACTCCGTCTTCCTGCGTCGCCGAGTCGCAGCATCTGTCGCACGTGCGTCCCCCTCTCACACCGGCGGCGCGTCCGGTCCGGTCCGGTCCGGTCCAGAAGTGCTGTGTGCCATCGTGT	CCGTTTCCACACTCCGTCTTCC	78.8	21	22	59.5	59.1	2	0	0	0	0	3	0	0	0	0	ACACGATGGCACACAGCACTTC	82.3	147	22	60	54.5	1	0	0	0	0	3	0	0	0	0
comp36881_c3_seq1	p5	(TCCTC)3	15	31	45	69.8	123	77.7	57.4	-2.4	3	0	0	0	CCAGGCTCTTGATGCTGCTCTGACATCCCGTCCTCTCCTCTCCTCCACACACCTCTCCGTTTCCTTCACGTTGGTCTGGACGAGCGCTCAAGTTTCTCTGAAGTGTCGTTATCGCCGTGTGGC	CCAGGCTCTTGATGCTGCTCTG	72.6	71	22	59.6	59.1	1	-1.1	-1.1	3	3	2	-1.1	3	-1.1	3	GCCACACGGCGATAACGACAC	64.8	193	21	60.4	61.9	1	-2.4	-2.4	3	3	2	0	0	0	0
comp36899_c5_seq1	p5	(CGGCG)3	15	83	97	70.8	140	83.5	61.4	-2.3	3	0	0	0	CCGGCATGTTCACCCACCACATCCGACCGGTGCTGTCGATGCCGCAGGCGGAGAAGCTGTTCGGCCTGTTGGGGTACGAGCCCGGCGCGGCGCGGCGCGAGCAGCTTTTCCTCCAGGCGCTGAAGATCGGTCCCGCCTCC	CCGGCATGTTCACCCACCAC	65	19	20	59.6	65	1	-4.2	0	0	4	3	0	0	0	0	GGAGGCGGGACCGATCTTCAG	75.2	158	21	60.4	66.7	1	-2.3	0	0	3	3	0	0	0	0
comp36922_c1_seq1	p5	(GCTAG)3	15	97	111	70	162	81.3	59.9	-2.3	3	0	-1.1	3	ACCGAGGAACGTCCCGATGAAGAGCAAACTCCGTGAAACGAACCCCACCTTCAGCCTCATGTTGGAAGGTGTCGCCGGCTCGCCGGGCTGCCGACAGCTAGGCTAGGCTAGCTGCTAACAGCCTTTAGCAGCGGGCTAGCCGGCTGTCAAGGGAGCCGGGCA	ACCGAGGAACGTCCCGATGAAG	68.5	5	22	60.4	59.1	1	-3.3	-1.3	3	4	3	0	0	0	0	TGCCCGGCTCCCTTGACAG	69	166	19	59.8	68.4	1	-4.2	0	0	4	3	0	0	0	0
comp36926_c0_seq1	p5	(GCGGA)3	15	59	73	75	129	82	60.4	-2.1	4	0	-0.9	3	CGGTGAGAGGTGAGGGGTGAGGGGGTCGCTGCTGTCCGACGAGCTTCTGGTCTTTTACGCGGAGCGGAGCGGAGCGCGGCACGTGGCTGTTTCCTCGGGGCTCTGGAGCTCAGCCCGACCAGAAGAGCA	CGGTGAGAGGTGAGGGGTGAG	72.6	43	21	59.7	66.7	1	0	0	0	0	4	0	0	0	0	TGCTCTTCTGGTCGGGCTGAG	75.4	171	21	60	61.9	1	0	0	0	0	3	-0.9	3	-0.9	3
comp36968_c2_seq1	p5	(CTCCT)3	15	100	114	66.3	121	79.4	58.7	-2.4	3	0	0	0	AGAGGTCTGGCACCCCATGTGTAAAGAAGCAGCTCGGCTCCAGAGAAAACTGAGGCAGCTGCGACGCACCTCTGAGACGGCGTCCATTTCTCCTCCGGGCTCCTCTCCTCTCCTCGGCTCC	AGAGGTCTGGCACCCCATGTG	57.8	2	21	59.9	61.9	1	-1.4	-1.4	3	3	4	-1.2	3	-2.2	4	GGAGCCGAGGAGAGGAGAGGAG	73.9	122	22	61	68.2	1	0	0	0	0	2	0	0	0	0
comp36993_c1_seq1	p5	(CCCCT)3	15	199	213	78.4	214	77.6	57.3	0	0	0	-1.7	3	AGCAGCAGCAGCAGCAACTCCTCCTCCGCCGCCGGTGGTTCGTCACGAACACCGACTCGTTAGAACAGAACTTTATGTGAAGAACTAAAGAAAAAAACTACAGTAGACGTTTATTTTATTATGGTCCGTAAACACACACACCGCGGAACATCCAGTCTACGTCACCGGTTCTCTCTTTCCCACCCGAACTGGGAGAAGCCCCTCCCCTCCCCTA	AGCAGCAGCAGCAGCAACTC	87.4	6	20	59.6	60	1	0	0	0	0	2	0	0	0	0	TAGGGGAGGGGAGGGGCTTC	70.7	219	20	59.9	70	1	0	0	0	0	4	0	0	0	0
comp37024_c0_seq1	p5	(GACGC)4	20	78	97	78.4	132	82.7	60.8	-2.4	3	0	-2.5	4	CGGTGACGAACGGCGATGACCGCAGCAGCGACCGGCCCCAAACTTTCCTCCTCCACCACCGACCGACCGAGCGACGTGACGCGACGCGACGCGACGCACGCAACACCCCGGAGTGAAGGCATCCGTCAGAGC	CGGTGACGAACGGCGATGAC	90.4	24	20	59.8	65	1	0	0	0	0	2	0	0	0	0	GCTCTGACGGATGCCTTCACTC	76.9	155	22	59.4	59.1	1	0	0	0	0	2	-0.8	3	-0.8	3
comp37093_c2_seq1	p5	(TTTTG)3	15	45	59	67.8	130	76.2	56.1	-2.8	3	0	-1.2	3	CGCTCCTCGGCACAAGTAGAACTCCGCGGACGGAGTCGATTTTTTTTTGTTTTGTTTTGCGCAAATGGAGCGCCACTCCAAGATCTATTTCTGTTGCCTCTCGCTGCGCCCTAATTGTCTCTTCCCCGCG	CGCTCCTCGGCACAAGTAGAAC	87.6	57	22	59.6	59.1	1	0	0	0	0	2	0	0	0	0	CGCGGGGAAGAGACAATTAGGG	54.8	186	22	59.1	59.1	3	-5.1	0	0	4	4	0	0	0	0
comp37131_c4_seq1	p5	(GGGAG)3	15	38	52	72.7	132	76.8	56.8	-3.8	4	0	-0.5	3	GCCGAGCCAGCCACCATAAATCGGATAGAGGAGGGGAGGGAGGGGAGGGGAGCTGCTAGCTAGTTAGCCGGAATAACGCACAGTTAAAATAGCTTCCTGAACACATCTCACATGTTACGGTGGGTGTTGCCA	GCCGAGCCAGCCACCATAAATC	81.3	64	22	60.3	59.1	1	0	0	0	0	3	0	0	0	0	TGGCAACACCCACCGTAACATG	68.9	195	22	59.7	54.5	1	-1.4	-1.4	3	3	3	0	0	-2.2	4
comp37153_c7_seq1	p5	(GCGTC)3	15	87	101	83.7	176	83.1	61	0	0	0	0	0	CTCCTCTCGTCCGCTCCATCCACTTTCACCGAAAACCCCGGCTAGCGAGCTAACTCGGCTAACTGGCCAGGTCTTCCAGCGCCACAGCGTCGCGTCGCGTCGAGGAGCCCCGCAGCCTTCTCGCCGTGGCACCGGAATCCCGATCGGATACGTGGACCGTGTGAGAGCGGCGGTGC	CTCCTCTCGTCCGCTCCATCC	91	15	21	59.9	66.7	2	0	0	0	0	2	0	0	0	0	GCACCGCCGCTCTCACAC	77.1	190	18	59.3	72.2	1	0	0	0	0	2	0	0	0	0
comp37165_c4_seq1	p5	(TTTTC)5	25	23	47	75.5	129	75	55.7	-2.8	3	0	-0.9	3	TGTCCTCGCGGTGTCTCTGTGTTTTTCTTTTCTTTTCTTTTCTTTTCCTTTCACGGACAGGACCATGAACCACTCGTCCTGCCGCTCGCTTATTTTTTCTGTCGCAGGCTCACACCGCCTCCACCTCAA	TGTCCTCGCGGTGTCTCTGTG	67.1	79	21	60.3	61.9	1	-5.1	0	0	4	2	0	0	0	0	TTGAGGTGGAGGCGGTGTGAG	90	207	21	60.2	61.9	1	0	0	0	0	2	0	0	0	0
comp37190_c3_seq1	p5	(GTGCG)4	20	51	70	74.3	123	81.4	59.9	-2.8	3	0	-1.9	3	GGATTAGGAGCGACGGTGTGCGTCCGTTTCGCTCTGCGGCTCCGCCCGGTGTGCGGTGCGGTGCGGTGCGACTGCACATCTGAGAGTTTGACTGGACTCTGGTCGACTGCGGCGGGAGAGGAC	GGATTAGGAGCGACGGTGTGC	73.4	51	21	59.3	61.9	2	0	0	0	0	2	0	0	0	0	GTCCTCTCCCGCCGCAGTC	80.9	173	19	60.3	73.7	1	0	0	0	0	3	0	0	0	0
comp37218_c3_seq1	p5	(TCGGC)4	20	41	60	74.2	133	80.7	59.4	-1.7	3	0	-1.2	3	ACAGCGTTTCCAGCGTTCACCTGCCTGCGAGTGCACCCGGTCGGCTCGGCTCGGCTCGGCTCTGTTCGCAGCGCGTCGCGGAGTTGGTGGAGACAAGCTGGCGAAGTAACTCTCTGGAGCCAACTTTGCACGA	ACAGCGTTTCCAGCGTTCACC	78.2	61	21	59.9	57.1	2	0	0	0	0	3	0	0	0	0	TCGTGCAAAGTTGGCTCCAGAG	68.8	193	22	59.4	54.5	1	-3.3	0	0	4	3	0	0	-1.4	3
comp37259_c2_seq1	p5	(CCCCT)4	20	22	41	65.9	137	83.4	61.3	0	0	0	-0.5	3	CGGCGAGGAGGCGGTGATTCCCCCCTCCCCTCCCCTCCCCTCCCTCCTTCTCTGTAGTTTGTGCGCGCGGACGGTGGGGCCCGTGACCGGGTGGCGCGCACGAAAGGTGAGGCGAGGCCTTCCGCCGTTAACCCATT	CGGCGAGGAGGCGGTGATTC	67.4	80	20	61.3	70	1	0	0	0	0	2	0	0	0	0	AATGGGTTAACGGCGGAAGGC	63.3	216	21	59.4	57.1	3	-4.1	0	0	6	3	0	0	0	0
comp37268_c0_seq1	p5	(TCTCC)3	15	27	41	76.1	126	77.6	57.5	-2.9	4	0	-2.8	4	TTCACGCCAGGGACAACAAAGCTGCATCTCCTCTCCTCTCCCTCCTCCTCCACCTCCTCCTACAGATCCATCCCAGCTCAACCAGCAGAGCTCCTTATCTTCGTTTGAAGCGGCACATTCCAGCGG	TTCACGCCAGGGACAACAAAGC	81.8	75	22	60.2	54.5	2	0	0	0	0	3	0	0	0	0	CCGCTGGAATGTGCCGCTTC	80.2	200	20	60.4	65	1	0	0	0	0	2	-0.5	3	-0.5	3
comp37278_c9_seq1	p5	(TTTTG)3	15	90	104	64.7	162	73.7	54.6	-3.6	4	0	-1.9	3	ACATGCACACACACCGGAACAGCTTGGTGTTTTACAGCTTGTTGTACAGGAGGTCCATGCAGTACCAAAGCAGAAGGATCCTGATGGTTTTTTGTTTTGTTTTGCTCTTTTTTTGTCTTCAGTTCGTGGCACAAACTTATGGCAAAGAAGCGGATACGTGGT	ACATGCACACACACCGGAACAG	63.6	12	22	59.9	54.5	1	-4.2	0	0	4	4	0	0	0	0	ACCACGTATCCGCTTCTTTGCC	66.3	173	22	59.6	54.5	3	-3.3	0	0	4	3	0	0	0	0
comp37355_c7_seq1	p5	(TGTTG)3	15	78	92	71.4	145	74.8	55.3	-3.7	5	0	0	0	CGTGTTCACCTGCTCCAGACTGAGACAACATACATGTGCGTTACATTTCACGACTGTGTATGTAGTATGTGGAAGCATGTTGTGTTGTGTTGCCGATGACGTGGTCTTTGTTGAGACGTGACTCCGATGTGTGTGTTGCCCCAAA	CGTGTTCACCTGCTCCAGACTG	78.1	24	22	59.5	59.1	1	-1.2	-1.1	3	3	2	0	0	-1.1	3	TTTGGGGCAACACACACATCGG	68.2	168	22	60.2	54.5	3	-0.7	-0.7	3	3	4	0	0	0	0
comp37381_c12_seq1	p5	(GTTCA)3	15	31	45	74.1	145	80.4	59.2	-2.3	4	0	-2.5	4	GCGGCAGACATCCTTCAGCAGTTCAGTTCGGTTCAGTTCAGTTCAGTTCGGCTCGACTCGGCTCGACTCGGCTCAGCGGTCCTGCAGCTGCAGGAACGGAACCCACTGGTTCCGGCAGCGGCTCTCCTCACAGAAGCTGCTGACG	GCGGCAGACATCCTTCAGCAG	81.6	71	21	59.9	61.9	1	0	0	0	0	2	0	0	0	0	CGTCAGCAGCTTCTGTGAGGAG	71.8	215	22	59.3	59.1	1	-2.9	-1.1	3	4	2	0	0	0	0
comp37390_c3_seq1	p5	(TAGCT)3	15	69	83	74.3	172	82.2	60.3	0	0	0	0	0	CGTGTTGTTGTCGCTGCTAACCCGCAGCGGTGCGTGGCCGCGGAGGCTAACTTGCACCTAGCTTAGCGTAGCTTAGCTTAGCTGACCTCTGACCCGACAACCGCCCGCCGGTCACATGAAGTGAATCAGCCCGGGCTGGTGGGGCAGGAGCTGGAGGAGGATGGCCGAGCGG	CGTGTTGTTGTCGCTGCTAACC	72.5	33	22	59	54.5	2	0	0	0	0	2	-0.6	3	-0.6	3	CCGCTCGGCCATCCTCCTC	72.8	204	19	60.1	73.7	1	-4.3	0	0	4	2	0	0	0	0
comp37430_c24_seq1	p5	(GCTCG)4	20	66	85	72.4	140	82.6	60.9	-4.7	4	0	0	0	GTGGTGAGTGCGGCGATGCTCCTGGTTGGTACCCAGCCTCGCCACTCGCAGCATCCGCCTCTCACGCTCGGCTCGGCTCGGCTCGGCTCACCTGACAGGTGAGAGGTATCGTCTGGGTGAAGCTGTCGGCTCCGCTCGGC	GTGGTGAGTGCGGCGATGC	84.6	36	19	60	68.4	2	0	0	0	0	2	0	0	0	0	GCCGAGCGGAGCCGACAG	71.9	175	18	61	77.8	1	-2.3	0	0	3	2	0	0	0	0
comp37456_c6_seq1	p5	(GCTGA)3	15	177	191	86.8	227	82.6	60.9	-0.7	3	0	0	0	CGACGACAAGGAGGAGGAGGAGGATGACGATGATGAAGATGAGGCTGAGGACAAGGAGAACAAGTCGGAGGACAGCAGCAGCGAGTCGAACTCCCAGGGGTCGTCCGACTCGGACTCGGACTGATACGGGCCGGCGGCGTCCCAGAGACGAACTGAGCAGCGCTGAGCCGAGCAGCGCTGAGCTGAGCTGAGCCAAGAGTCCAGGGAGCTCTGCCACTGTGCCAACC	CGACGACAAGGAGGAGGAGGAG	90.3	3462	22	59.9	63.6	1	0	0	0	0	2	0	0	0	0	GGTTGGCACAGTGGCAGAGC	82	3688	20	59.9	65	2	-1.2	0	0	3	2	0	0	0	0
comp37466_c7_seq1	p5	(GACGG)4	20	101	120	67.9	180	84.2	62	-2.8	3	0	-1.2	3	GCCGTGTGCGCTGTGTCCCGAGCCCCGCTGCGTCTCAACTTTTTGATGCCGGTGTCCGTGTCCGCGGCAATTCCTCTCCGGGGGCCCGGCTCAGAGACGAGACGGGACGGGACGGGACGGAGGAGTGTGTTCGTCCCCGGCTTCAGAGGATGCCGTCGGGCCAAGTGGCGAACGCGACCG	GCCGTGTGCGCTGTGTCC	65.8	1	18	59.9	72.2	2	-5.1	0	0	4	2	0	0	0	0	CGGTCGCGTTCGCCACTTG	67.8	180	19	60.3	68.4	1	-5.1	0	0	4	2	0	0	0	0
comp37482_c7_seq1	p5	(CCTCC)4	20	43	62	65.5	139	78.1	57.4	-2	4	0	-2	4	GCCCCGATGTCCCCTTCCGACTTCATTCGTACAATCGTTTTACCTCCCCTCCCCTCCCCTCCCAGCTAAAAGCCGACTACTACCCCATTGGGCTCGCTGCGTGGAAATCTGTCTGTTCTGCTTCTGGATGCTCGTGAGT	GCCCCGATGTCCCCTTCCG	67.9	59	19	60.3	73.7	3	0	0	0	0	4	0	0	0	0	ACTCACGAGCATCCAGAAGCAG	64.6	197	22	58.7	54.5	1	-0.9	0	0	3	2	0	0	0	0
comp37576_c0_seq1	p5	(GGACT)3	15	91	105	76.3	139	80.4	59.4	-3.1	4	0	-0.9	3	AGAGGTGAGCGGAATCGTCTCCTTGACCTGCCAGCTGTCCAACATGTCCCACAGGCGGACGGTGCGGTCCCACGAAGCACTGGCCAGGACGGACTGGACTGGACTGAAACACAAGCAGCTGACTGGACCCTCGTGACCC	AGAGGTGAGCGGAATCGTCTCC	73.3	11	22	59.9	59.1	2	0	0	0	0	2	-1.3	3	-1.3	3	GGGTCACGAGGGTCCAGTCAG	82.2	149	21	60	66.7	1	0	0	0	0	3	0	0	0	0
comp37687_c7_seq1	p5	(CCTCT)3	15	86	100	68.1	144	76	55.9	-2.7	4	0	-1.4	3	ACACTGGAAAGACGGACAAGGGTGATGTGGAGACTGTCCTCCGAACACAAACCACAACGAGACACGAGATAATAAAAAAAACCCCCCTCTCCTCTCCTCTTCTTTCCGGAGTAGTAAGGACTCTGATGGCGAGGTGTGGAGTGC	ACACTGGAAAGACGGACAAGGG	59.6	16	22	58.5	54.5	3	0	0	0	0	3	0	0	0	0	GCACTCCACACCTCGCCATC	77.9	159	20	59.1	65	1	0	0	0	0	2	0	0	0	0
comp37694_c14_seq1	p5	(GATAA)3	15	37	51	81.6	128	71.9	53.4	-3.1	4	0	0	0	TGCGTCGTCACACAACACACTGAAGATTGTTGCCAGGATAAGATAAGATAAGACAGATAAGATGGATGGCAGTTTACTTCAGACACTGAAATAAATGGAAATTCTGGGAAGTTCGCTCGTTGGCTCTC	TGCGTCGTCACACAACACACTG	80	321	22	60.2	54.5	1	0	0	0	0	3	0	0	0	0	GAGAGCCAACGAGCGAACTTCC	90.1	448	22	59.9	59.1	2	0	0	0	0	2	0	0	-0.5	3
comp37704_c3_seq1	p5	(AGGGG)3	15	71	85	84.5	194	80.1	59.2	-2.4	3	0	0	0	GGAGCCGAGTGTGCGTTGATGGCAGAGAGGTGAGCAGCATCGCCTGAAGTGAAGGGAAGGCGAAGGAGGAAGGGGAGGGGAGGGGAAGGGAGGTGCTGGGGGAAGTGAAAATCCATTATATACACAGACTGCCTGCCTGGCTGGCTATCCATCCGGAACTGCAAGTCATTTCCTCTCTACCTCGCCCTCCTCCT	GGAGCCGAGTGTGCGTTGATG	90.7	527	21	60.1	61.9	1	0	0	0	0	2	0	0	0	0	AGGAGGAGGGCGAGGTAGAGAG	82.1	720	22	60.1	63.6	1	0	0	0	0	3	0	0	0	0
comp37713_c7_seq1	p5	(CCTAG)3	15	51	65	86.4	131	76	56.4	0	0	0	0	3	GGCGAACCAATGTGCTGCTAGGCTGCAAGCTAACCTAGCCTGCGAGCTAACCTAGCCTAGCCTAGCTTAGCTTAGCTTGGCGTGCTAAAAAAAAGATTAGCCGACGTTAATGTTAGCCGCCGCAGCAGTTC	GGCGAACCAATGTGCTGCTAGG	82.5	51	22	60.4	59.1	2	0	0	0	0	2	0	0	-1.5	4	GAACTGCTGCGGCGGCTAAC	87.5	181	20	60.4	65	1	0	0	0	0	2	0	0	0	0
comp37729_c1_seq1	p5	(ATTCT)3	15	70	84	68.8	135	73.1	54.2	-2.3	3	0	-1.2	3	GGATTCGGTGACACCTGCAAGGTAACAGCAGTTTTGTGCTACAGCTCACAGAATTCTGGAGGCACGGAAATTCTATTCTATTCTAATTCTATAACTATTTACATTTCTGGCTGAGGAGTTGGGAGGTTGTGCGGC	GGATTCGGTGACACCTGCAAGG	57.9	32	22	59.8	59.1	2	-3.1	-1.4	3	4	2	-1.2	3	-3.3	4	GCCGCACAACCTCCCAACTC	80.2	166	20	59.6	65	1	0	0	0	0	3	0	0	0	0
comp37731_c2_seq1	p5	(TTTTA)3	15	101	115	62.7	137	74.1	54.7	-3.8	4	0	-4.5	5	GGCAAGAGACGAGACTGTGGACAGACAGATGTCAGCTTGCACATGTGGCTCACCTGCAACAGAAACCTGCCAGCAGTATTATATGGGTCAATGATGGACGTTTTATTTTATTTTAGTTGTGGCAGTTTCGGGTCAGC	GGCAAGAGACGAGACTGTGGAC	71.8	1	22	59	59.1	1	0	0	0	0	2	0	0	0	0	GCTGACCCGAAACTGCCACAAC	73.8	137	22	60.8	59.1	1	0	0	0	0	3	0	0	0	0
comp37776_c13_seq1	p5	(CCTCT)3	15	120	134	90.6	142	79.4	58.6	-1.2	3	0	0	0	GCGTGGCAGCGAGGACAACGATTGTCTGGGCTTTAAAGTCTCAAAGAAAGGCGGCGAGGTGGAGTAAGGGCAGCCAGGGCAGACGCAGGCGTGATGAGCATCTTCTCTCCTGTCTCTGGCCTCTCCTCTCCTCTGTGTCGCC	GCGTGGCAGCGAGGACAAC	91.1	229	19	59.9	68.4	1	0	0	0	0	2	0	0	0	0	GGCGACACAGAGGAGAGGAGAG	90.7	370	22	59.9	63.6	1	0	0	0	0	2	0	0	0	0
comp37833_c17_seq1	p5	(CGGCT)4	20	25	44	73.2	124	82.9	61.1	-1.9	3	0	0	0	GGCGGCGTGAGAGGGAAGGAGCGGCGGCTCGGCTCGGCTCGGCTTCGCGTTTCAGCGACGGGGAGGATGTGGGGCCTAGCGGGGCAGCTCGGGTGAGGAGAACCGCATCCCACGTTCAGCACAA	GGCGGCGTGAGAGGGAAGG	77.4	77	19	60.6	73.7	2	0	0	0	0	3	0	0	0	0	TTGTGCTGAACGTGGGATGCG	66.6	200	21	60	57.1	3	-3.3	0	0	4	3	0	0	0	0
comp37840_c10_seq1	p5	(AAAAT)3	15	94	108	71.3	168	77.4	57.1	-1.7	3	0	-3.4	4	ACCGATTGGTTCACGCTCTGCGTCGCTATAACGACCAATGTCAGCGGGTGATACTAGTGTTCCAACACGCACGGCCTCGACCGGAATGGTGAGAAAATAAAATAAAATGGTCCCGCTGTTCGGACAGTTTGTGTTCGAGGGGCGAACGTGTGTTTGCTGCTGCTGTGC	ACCGATTGGTTCACGCTCTGC	70.7	8	21	59.5	57.1	2	-1.4	-1.4	3	3	2	0	0	0	0	GCACAGCAGCAGCAAACACAC	77.4	175	21	59.7	57.1	1	0	0	0	0	3	0	0	0	0
comp37864_c10_seq1	p5	(AAAAC)3	15	47	61	74.9	152	74.1	54.8	-1.1	3	0	-1.9	3	ACTCCGTCGTCTCCGTTTCCCCAACGCAATTTGTTCTTTTAATAAAAAAACAAAACAAAACCCTGAAACAAGTTGAGTGCAGAAGTTCAGAGCTGCTTGCTACCCACCAAGATGTGACATGTGAGTGTGCGGATCTGTCACCCACCAGGAGT	ACTCCGTCGTCTCCGTTTCCC	79.3	55	21	60	61.9	3	0	0	0	0	3	0	0	0	0	ACTCCTGGTGGGTGACAGATCC	70.4	206	22	59.4	59.1	2	-1.1	-1.1	3	3	3	0	0	-1.9	4
comp37875_c5_seq1	p5	(GAGCT)4	20	101	120	65.3	139	79.2	58.7	-2.4	3	0	-1.1	3	GGCCAGCACCTGCATGAATCTGCTCAAGCTGCCAGAGTTCTGTGACCAGTACCAGATGAGGAACAAGCTGCTGTACGCCGTCGAGTCCTCTGCCGGGTTCGAGCTGAGCTGAGCTGAGCTGAGGAGCGCGAAGGCTTCT	GGCCAGCACCTGCATGAATCTG	66.5	1	22	60.4	59.1	1	-3.3	-1.1	3	4	2	-1.1	3	-1.1	3	AGAAGCCTTCGCGCTCCTCAG	59.6	139	21	60.6	61.9	1	-5.1	-1.7	3	4	2	0	0	0	0
comp37885_c0_seq1	p5	(AAGAA)3	15	31	45	76.2	136	76.3	56.6	-2.4	3	0	-1.4	3	GCCGTGTGCCCCAAGAAACCTAAAGAGGTGAAGAAAAGAAAAGAAGGGGGAATCTCTGTGACAAAGGAAAACGACCAACGCCTGCACAGAGGGAGCTCTCGCGCTGAAGAGAAACGACAACAAGCCTCACCTCAGC	GCCGTGTGCCCCAAGAAACC	73.2	71	20	60.2	65	2	0	0	0	0	4	0	0	0	0	GCTGAGGTGAGGCTTGTTGTCG	80.1	206	22	60.1	59.1	2	0	0	0	0	2	0	0	0	0
comp37896_c2_seq1	p5	(TCGGC)3	15	104	118	82.2	159	82.2	60.6	-1.4	3	0	0	0	AGGCGGCGGACCACCTATTACAGCTCGCGAAGGGGCTTAGCTAGCTGCGCCGAACCTGCCCAGCGCATCGCGTGCGATTCAGCGTGACGTTAGCTTCTCGGCGTCGGCTCGGCTCGGCAACGTAGCGCCGCTGCGATGGTTCAAGCCCATTCTCGTCCG	AGGCGGCGGACCACCTATTAC	81.2	67	21	60.1	61.9	1	-1.2	-1.2	3	3	2	0	0	0	0	CGGACGAGAATGGGCTTGAACC	81.2	225	22	59.9	59.1	2	0	0	0	0	3	0	0	0	0
comp37905_c11_seq1	p5	(CTTAG)3	15	65	79	73.4	123	77.4	57.3	-2.4	3	0	-0.8	3	AGAGGACTGATGCCACCGTCACGTCCGCGCGTTCCCTTTGCAGCCGGAGCCAGGAAGTGATTGACTTAGCTTAGCTTAGCATTAAAAACAAAATGGCCCCGGGGGTGAACGGTAGCCTGGCCT	AGAGGACTGATGCCACCGTCAC	74.7	37	22	60.3	59.1	1	0	0	0	0	2	-1.1	3	-1.1	3	AGGCCAGGCTACCGTTCACC	70.4	159	20	59.9	65	2	-4.3	0	0	4	2	0	0	0	0
comp37911_c1_seq1	p5	(CCGGC)4	20	29	48	72.8	120	83	60.9	-3.4	4	0	0	0	CCCTTCTTCCACACCGACCAACACCCCTCCGGCCCGGCCCGGCCCGGCCCCCACCACCCTGACCCGCTGAACTGGACTTGGGACTTCGCGCATGGCTTCCATGAGCAGCACGGAGCGACG	CCCTTCTTCCACACCGACCAAC	75.7	73	22	59.4	59.1	1	0	0	0	0	3	0	0	0	0	CGTCGCTCCGTGCTGCTC	70.9	192	18	59	72.2	1	0	0	0	0	2	0	0	0	0
comp37971_c0_seq1	p5	(GGGGT)3	15	81	95	71	174	80.5	59.5	-2.4	3	0	-0.6	3	CGCCCTCCGACTCGCTCTCCGCGAGGCAGGAAAGGGTTAAGAGAGGGAACGAGAGAAAGGAATTGTGTGTGAGGCGGTTAGGGGTGGGGTGGGGTTGGAGGGGGGATGTCTAAGCTCGTTCTTTCCCCGCCTGCATGCCCACATCCTGTGTTTTCCAGAGCAGCCTGCGAGTCT	CGCCCTCCGACTCGCTCTC	79.6	21	19	60.1	73.7	1	-1.7	0	0	3	3	0	0	0	0	AGACTCGCAGGCTGCTCTGG	61.7	194	20	60	65	2	-3.4	-1.9	3	4	2	-1.1	3	-1.1	3
comp38025_c2_seq1	p5	(GCCTC)3	15	79	93	74.8	120	79.2	58.6	-3	4	0	-1.4	3	GATGGACCAGGAGGACGGAGTGAGGAACCGGCAGGGCAAGAAGAGCTGGAAGAGGAGCTACAGCATGAGTCTACGCAGGCCTCGCCTCGCCTCACAGTCCAAGACCCGTGACACCAAGGT	GATGGACCAGGAGGACGGAGTG	87.3	23	22	60.1	63.6	1	-1.4	0	0	3	2	0	0	0	0	ACCTTGGTGTCACGGGTCTTGG	68.9	142	22	60.7	59.1	2	-1.4	-1.4	3	3	3	0	0	0	0
comp38036_c6_seq1	p5	(AAAAG)3	15	67	81	67.4	132	71.3	52.5	-3.8	4	0	-1.1	3	GGCATACGGTACAGTGGAGGTCAAAGGTGAAACGTTTTAGAGTTTAACTGATTTGACATTTCCTTTAAAAGAAAAGAAAAGAAAACTCTTGAATTATGGCGTTTGCTCCAGGAAATGGCAGCAGTCGTCGCA	GGCATACGGTACAGTGGAGGTC	61.6	35	22	58.5	59.1	1	-1.9	0	0	4	2	0	0	0	0	TGCGACGACTGCTGCCATTTC	82.3	166	21	60.1	57.1	1	0	0	0	0	3	0	0	0	0
comp38046_c1_seq1	p5	(GAAGA)3	15	48	62	72.7	125	74.8	55.6	-1.7	3	0	0	0	TAGGCGGCTGCTACCAACTGGAAAACTGGAGTAAAGAAAGTAAGAACGAAGAGAAGAGAAGAAGGTGAAAAAAGTCAACATGACCCCAGTGGACCAGCTGGACCAGCAGTGAGCCCGATCCAGCT	TAGGCGGCTGCTACCAACTGG	80.5	54	21	60.3	61.9	2	0	0	3	3	2	0	0	-1.4	3	AGCTGGATCGGGCTCACTGC	62.9	178	20	60.3	65	2	-2.9	-1.7	3	4	3	0	0	0	0
comp38063_c0_seq1	p5	(AGACC)3	15	159	173	74.5	176	76.1	56.2	-1.4	3	0	-2.3	3	GGCTGTGCTGATTGTCCATCCGGATAAGGCGACAGGCCAGCCGTACGAACATTACGCTAAAATGATCTTCATGGAATTGAATGACGCCTGGTCAGAGTTTGAAAACCAGGGATCCAAAGCACTCTTCTAAAAAAAAACCCTGGTCTGGATCCCAGCTTAGACCAGACCAGACCGGA	GGCTGTGCTGATTGTCCATCCG	81.1	145	22	60.2	59.1	3	0	0	0	0	2	-0.3	3	-0.3	3	TCCGGTCTGGTCTGGTCTAAGC	70.9	320	22	59.5	59.1	2	-4.2	0	0	4	2	0	0	0	0
comp38115_c5_seq1	p5	(GAGCC)4	20	99	118	82.2	149	79	58.2	-2.5	4	0	0	0	CCGTTGTTGGTGTCCTCCGATGTGTTTCTACGGTGAGCCATGTTAAACTTCTCTTCGGGCAACGTGAAGAAGTCCCACCGGGGTTATCCGTCACCGCGGAGCCGAGCCGAGCCGAGCCGCAATTAGTCCACATTGGAAGACACGGCGGT	CCGTTGTTGGTGTCCTCCGATG	84.4	9141	22	59.8	59.1	1	0	0	0	0	2	0	0	0	0	ACCGCCGTGTCTTCCAATGTG	82.6	9289	21	59.4	57.1	1	0	0	0	0	2	0	0	0	0
comp38136_c1_seq1	p5	(CAGGG)3	15	91	105	68.7	150	82.7	61	-2.4	3	0	0	0	CCCAGCCGACGAGGTCAGGGGCCAATCGGAGGAGAACGTAAAGGAGGTGAGCAGCTGCCCTTCCCATGAGGCCCCCACTCGGGTGCAGAACAGGGCAGGGCAGGGCGGCGGCCCGGGGCTTTATAAGGTAGTGAAGACCGGCCCCTCTGG	CCCAGCCGACGAGGTCAGG	71.3	11	19	59.9	73.7	2	0	0	0	0	3	-1.1	3	-1.1	3	CCAGAGGGGCCGGTCTTCAC	62.3	160	20	60.2	70	1	-4.3	-0.6	3	4	4	0	0	0	0
comp38146_c1_seq1	p5	(AAAAC)3	15	75	89	63.7	137	71.7	53	-5.9	5	0	-2.7	4	TGGTGCGAATACTGTGGTGTCCATGGTGTGTTGACAACCAATAACGGAACGGAACAAAAATGATTAACAAAATGAAAACAAAACAAAACAAAAGATAAAAAGGGGAGATGGCAGTTTGGATGTGTGTGCTGTGCGGG	TGGTGCGAATACTGTGGTGTCC	70.2	27	22	58.9	54.5	2	0	0	0	0	2	0	0	0	0	CCCGCACAGCACACACATCC	73.5	163	20	60	65	2	0	0	0	0	4	0	0	0	0
comp38148_c3_seq1	p5	(GTTTT)3	15	101	115	64.5	187	73.6	54.2	-2.8	3	0	-1.1	3	ACTTCTCGCTCGCTACGTCTTCATTGTTTCTCCCTGAGTTTTAAAGTTCCCACCGGGAAAAAAACGCGATCTGCAAAACTTGACATTCAAACTGTTTTTGGTTTTGTTTTGTTTTTTTCAAATAAAAATATGAATTCACCAGCAGTTCCCTGTTTTCCCTGTCCGGACGTCACCCCTCCGCACCAGA	ACTTCTCGCTCGCTACGTCTTC	60.3	1	22	58.6	54.5	1	-3.3	0	0	4	2	0	0	0	0	TCTGGTGCGGAGGGGTGAC	65.2	187	19	59.1	68.4	1	0	0	0	0	4	0	0	0	0
comp38149_c11_seq1	p5	(TTTCT)3	15	85	99	77.6	141	73.7	54.6	-3.2	4	0	-1.2	3	ACCACCTCGACTCCTGTTCCTGTGCTTGTAAATACGATGTTCTAGGTTCGGCTGACTGCGGCAAGAATATTCCTCATAGCTTTCTTTCTTTTCTTTTCTTTTTTAAGTAGCTCCCATCTCCTTCACAGTCGCTGCTCGCTC	ACCACCTCGACTCCTGTTCCTG	77	17	22	59.7	59.1	1	-3	0	0	4	2	0	0	0	0	GAGCGAGCAGCGACTGTGAAG	83.2	157	21	59.9	61.9	1	-1.1	-1.1	3	3	2	0	0	0	0
comp38174_c7_seq1	p5	(CTTCT)3	15	63	77	71.2	122	77.9	57.5	-1.3	3	0	-1.3	3	GCTCCCCTCCCAGCTCCATGGGAGTTTCCTCCAGCTCCAGGTCCCTCTGGGGCACCTCCTTGCTTCTCTTCTCTTCTGGCATGTAGTATCTGTTCTTCCTCTCTTCCTGTTCCTTGGCACCG	GCTCCCCTCCCAGCTCCATG	59.1	39	20	60	70	1	-2.9	-1.7	3	4	4	0	0	-2.2	4	CGGTGCCAAGGAACAGGAAGAG	85.2	160	22	59.5	59.1	1	0	0	0	0	2	0	0	0	0
comp38192_c7_seq1	p5	(CTCCT)3	15	97	111	77.9	120	80.2	59.2	-0.8	3	0	-1.2	3	GGGACTTGCGGCCATCATCACTGCCCTTCTCAGGACCTGACCACCGGGGCTGTCCAACGCTCACCTGGATGCTCCCCACTCGTGTCTCATCGTCCCCTCCTCTCCTCTCCTCGCACTCTG	GGGACTTGCGGCCATCATCAC	69.1	5	21	59.9	61.9	1	-4.3	0	0	4	3	0	0	0	0	CAGAGTGCGAGGAGAGGAGAGG	87.1	124	22	59.6	63.6	2	0	0	0	0	2	0	0	0	0
comp38214_c4_seq1	p5	(AAATC)3	15	76	90	61.6	190	74	54.8	-4.8	5	0	-0.3	3	CCAGGTTAAATCGGCCCCTTGGATCAGACTTTTCCGACATTGGCTGATTTGACTATTAAGTGACTTCCACAAAAAAAATCAAATCAAATCAGCCAATGTCCTTATTTGTTGCAATGTTCTGGCCCTTCGATCATTCATGGCACATGGTCTTTGGGAACTCAAAACCTTACACATCCGCCCAGGAACCAAC	CCAGGTTAAATCGGCCCCTTGG	52.9	26	22	59.5	59.1	2	-4.3	0	0	4	4	-1.4	3	-1.4	3	GTTGGTTCCTGGGCGGATGTG	74.6	215	21	59.7	61.9	1	-1.3	-1.3	3	3	3	0	0	0	0
comp71591_c0_seq1	p5	(GGTCC)4	20	65	84	57.9	120	77.5	57	-5.3	6	0	-1.2	3	AGGTTCCATCCCACAGCGTTGGCTGAGGCAAGTGCAAAACCCTAATGGTAAAATCCAGTGTACTGGTCCGGTCCGGTCCGGTCCGGCTCCATCCTAGAGGACACCCACTGTGACAGGTTC	AGGTTCCATCCCACAGCGTTG	62.4	37	21	58.8	57.1	1	0	0	0	0	3	0	0	0	0	GAACCTGTCACAGTGGGTGTCC	55.7	156	22	59.1	59.1	2	-2.5	-1.4	3	4	3	-1.2	3	-1.2	3
comp77340_c0_seq1	p5	(GGGGT)3	15	175	189	73.7	238	81.9	60.2	-4.7	5	0	-1.1	3	CTCCCTCCCTCTCGTGTGACTGAAGAGGCCCTGCAGGGGAGACGCCGGATCGGGGGGGAAAAGACTCCAGATATGTGGTGTAAAAAAAAACCTAAAAAAAACAACTATAAAAAACAAAAGCAGGACTCGTCGGCGCTGTCCGTGTGGGTGCACGGGGAGAGAGGCGCCGGCGGGGGGGTGGGGTGGGGTGCGGGAGCTGCGTGCGCCTGGTCCGCGTCTCAGCCTCCTCGACGACACT	CTCCCTCCCTCTCGTGTGACTG	81.7	12	22	59.8	63.6	1	0	0	0	0	3	0	0	0	0	AGTGTCGTCGAGGAGGCTGAG	76.5	249	21	59.5	61.9	1	-3	0	0	4	2	0	0	0	0
comp99184_c0_seq1	p5	(GAGCC)3	15	74	88	65.3	121	78.7	57.9	-1.9	3	0	-3.2	4	GATCACGCCCGACAACATCCCAGAGTTCTGCATCCCCCCGACTATTCCGTCCTTGCTGGAGATGAAGAATACGGAGCCGAGCCGAGCCACTCGCGCCATCAAGTTGTCTCCCTGCGAGAGG	GATCACGCCCGACAACATCCC	75.1	28	21	59.6	61.9	3	-1.9	0	0	4	3	-0.3	3	-0.3	3	CCTCTCGCAGGGAGACAACTTG	58.6	148	22	59	59.1	1	-2.2	-2.2	4	4	3	0	0	-0.7	3
comp100926_c0_seq1	p5	(GCGCA)3	15	79	93	68.1	167	86.1	63.3	-1.7	3	0	-1.1	3	GTTCTTCCTCCCCTCGCCAGAGCTCTTTCCCCGGGACGCACCCGCCGCACCGCGTCCCTGCGTCCCGCGAGCCGCCGGGCGCAGCGCAGCGCAGGACGGACAGACATGGTGCCGAGGTCCGCCGGTCGCCGCGGATCTCCGGCGGGGTGAGATGCAGTTTGGGGTCG	GTTCTTCCTCCCCTCGCCAGAG	67.1	23	22	60.4	63.6	1	0	0	0	0	4	-0.9	3	-0.9	3	CGACCCCAAACTGCATCTCACC	64.5	189	22	59.8	59.1	2	-3.3	0	0	4	4	0	0	0	0
comp104066_c0_seq1	p5	(TTTCT)3	15	62	76	72.4	190	75.6	55.6	-1.1	3	0	0	0	ACGTCAGCTCCACTTCACCTTCTGCTTTCACTTCCCTCGTGTGACCTTTATACCAGTTATGTTTCTTTTCTTTTCTTCAGTAAAGTTTGCACAGCAGTGCTAAGACACAGGAGCCAAGAGACAGTGATCACAGAGGTTTTCGTGGAAGGAAGACGCCACGTTTTTTGGGACATTAAGGCAGGCGGACAGG	ACGTCAGCTCCACTTCACCTTC	60.8	119	22	58.6	54.5	1	-3.3	0	0	4	2	0	0	0	0	CCTGTCCGCCTGCCTTAATGTC	86.7	308	22	59.6	59.1	1	-0.7	0	0	4	2	0	0	0	0
comp104461_c0_seq1	p5	(TCTTT)3	15	95	109	61.4	207	74.1	54.5	-1.7	3	0	-1.1	3	GTTGGCCCGAGCTGAGGTTTGCATGAGGTGTGAAATGATTTTGGGGCTAATATTTGACTCATGCTCATTGAGGTAGTTCTGACTGGGTCATCACTCTTTTCTTTTCTTTTTCCAAAGAACAAAATATAATTTCAGCACGTAGATTTTTGACCTGGTGGGAAAAAGCCCTACTCTCTGAACTATGGCTGCACCTTCACACTCAGACGA	GTTGGCCCGAGCTGAGGTTTG	69.3	7	21	60	61.9	1	-4.3	0	0	4	3	0	0	0	0	TCGTCTGAGTGTGAAGGTGCAG	51.4	213	22	58.6	54.5	1	0	0	0	0	2	-1.1	3	-3.3	4
comp114628_c0_seq1	p5	(AGCGG)3	15	65	79	65.2	129	83	60.9	-2.6	4	0	0	0	CTCATCACACTCGGTGCAGCAGCCGCGCCGGAGCCGGAGCGCACAGAGTTGGTGTCGGCGGCACAGCGGAGCGGAGCGGAGAGCGCGCGTCGTCGTCGGGGAGGGTTCTGGAAACTACACCACCGCCAA	CTCATCACACTCGGTGCAGCAG	66.8	53	22	59.9	59.1	1	-3.3	-1.2	3	4	2	0	0	-1.9	3	TTGGCGGTGGTGTAGTTTCCAG	60.1	181	22	59.1	54.5	1	0	0	0	0	3	-1.4	3	-1.4	3
comp119320_c0_seq1	p5	(AAACT)4	20	89	108	63.5	139	69.2	51.6	-5.8	5	0	-1.1	3	GAAGCGACGCTGTGACGGATGAAAAGATTATTTTTTTAAACAGAAACAGAAATGAAGAGGTTGAAAAAGGGATGAGGAATAAATGAAAAAACTAAACTAAACTAAACTTTTTTTAAAGCTCTGCTGGTGGCGACAGTGT	GAAGCGACGCTGTGACGGATG	67.5	13	21	60.2	61.9	1	-4	-1.7	3	4	2	0	0	0	0	ACACTGTCGCCACCAGCAGAG	68.2	151	21	60.8	61.9	1	-1.1	-1.1	3	3	2	-1.1	3	-1.1	3
comp130047_c0_seq1	p5	(TTTTG)3	15	105	119	76.4	165	81.2	59.8	-2.4	3	0	-1.2	3	ACCAGCAGCAGGCCAGAGGGGGGGCCCGCGGAGATTGAAGGCTTCATGGCGGGGGGCCGCCCCGAGGCTCTCGCCGGCTTTGTTGTATCGTCTGCGGTTTCCCTTTTTGTTTTGTTTTGCGGTTTCCCCTCTTGTTTCTCTCGCGGTTCAAGGTCGGCGAGCTGC	ACCAGCAGCAGGCCAGAGG	72.8	343	19	59.8	68.4	2	-4.3	0	0	4	2	0	0	0	0	GCAGCTCGCCGACCTTGAAC	80.6	507	20	60	65	1	-2.9	0	0	4	2	0	0	0	0
comp158422_c0_seq1	p5	(TTTGA)3	15	96	110	66.7	178	78.2	57.9	-1.4	3	0	0	0	AATGCCAACGCGGCGGATGCGTCGGGCGGAGCGGACGCGCCAGCTGCAGGAGGTCCGCGTTCAGAAGTCAACATCTTCTCGGTTCTCGATTTGATTTTGATTTGATTTGATTTTGTTTACTTCAGAAAAGATGTAACGACCGATCCCCCGCGCGCAGCTGAGGTCTCCACCGTCAAGA	AATGCCAACGCGGCGGATG	58	6	19	60	63.2	1	-5.1	-2.4	3	4	2	0	0	0	0	TCTTGACGGTGGAGACCTCAGC	69.3	183	22	60	59.1	2	-1.4	-1.4	3	3	2	-0.8	3	-0.9	3
comp165272_c0_seq1	p5	(CTGTC)3	15	85	99	69.4	197	77.9	57.6	-1.1	3	0	-2.5	4	TCACCTGTCTGCCTCGTCTCAGTTCATCTGTTTACTGCCTACTTTTCCTATGACTCAGTCCCTCCCCCTTCACATCCCTAACGACTGTCCTGTCCTGTCCTCCCCCCTCTCCCCTCTCTCTTTATTTTCCTACCTGAGAGTGTTCTTTCTTTTTCTGTCACCTGAGCGGCTGCCTCTGTGCTACTGGCAAGGTGTGG	TCACCTGTCTGCCTCGTCTCAG	77.3	17	22	59.7	59.1	1	0	0	0	0	2	-1.1	3	-1.1	3	CCACACCTTGCCAGTAGCACAG	61.5	213	22	59.8	59.1	1	0	0	0	0	2	-1.9	3	-1.9	3
comp167878_c0_seq1	p5	(GCTAA)3	15	53	67	69.4	144	74.3	54.8	-1.9	3	0	-1.7	3	TTCCCTCCGAACAGAGCCAGACCTGGCGTTTCATCATGATTCCACTGTTCATGCTAAGCTAAGCTAATGGCTTATTTCCCCTTGATGTTTCCTGACTGTTAATGGGGGGGTTATGATTGAATTCAACGACGCTGACCCCAATCA	TTCCCTCCGAACAGAGCCAGAC	78.6	49	22	60	59.1	1	-0.9	-0.9	3	3	3	0	0	0	0	TGATTGGGGTCAGCGTCGTTG	61.3	192	21	59.1	57.1	1	-0.8	-0.8	3	3	4	0	0	0	0
comp179614_c0_seq1	p5	(CCCTC)3	15	69	83	67.8	133	76.4	56.4	-4.2	4	0	-1.3	3	TGGCTCCAGCTCGCACTTTTACATAAGGTTCAAACACAGATTGATGTTCCTTCATGCCCTCCACTGCTCCCTCCCCTCCCCTCCGCACATTCTGGTACACCACTGCATCTTCATCCCGCATGACAGCAAAGCA	TGGCTCCAGCTCGCACTTTTAC	66.2	33	22	59.5	54.5	1	-2.9	0	0	4	4	0	0	0	0	TGCTTTGCTGTCATGCGGGATG	74.6	165	22	60.4	54.5	1	-2.2	0	0	4	3	-0.5	3	-0.5	3
comp200974_c0_seq1	p5	(TTTTC)3	15	24	38	73	127	74.9	55.6	-1.7	4	0	-1.4	3	GCAAACTCCTGCTGCCACCATCTTTTTCTTTTCTTTTCTTTTTCTATTCTGAGCCACCGTTGGACGTGACACTGGATAGAGACGCCTGTTGGACACCATGACAGCCAACCGAGAGAAACGAAGGGCG	GCAAACTCCTGCTGCCACCATC	65.9	78	22	60.6	59.1	1	-1.9	-1.9	3	3	3	0	0	0	0	CGCCCTTCGTTTCTCTCGGTTG	79.6	204	22	60.1	59.1	1	0	0	0	0	3	0	0	0	0
comp224835_c0_seq1	p5	(GCGGC)3	15	79	93	68.8	145	79.8	58.9	-2.3	3	0	-1.2	3	TCCATTTCCTGCGGGGAGAGGGAGGGGACATAAACAAAAGAGAAAGACATGAATTCGACCGTGTGTCCGGGTAAACGAGCGGCGCGGCGCGGCCTGTGTCTGCGTGCACGCGGAAGGAGAGCGCAGGTGGATGGAAAGGCTCGGA	TCCATTTCCTGCGGGGAGAGG	59.9	16	21	59.7	61.9	2	-1.3	-1.3	3	3	4	-1.2	3	-1.2	3	TCCGAGCCTTTCCATCCACCTG	77.4	160	22	60.3	59.1	1	0	0	0	0	3	0	0	0	0
comp226041_c0_seq1	p5	(CCCAT)3	15	66	80	64	120	79.6	58.7	-2.4	3	0	-4.2	5	GCAACCTGATGGTGGCCTCACTGTGGTGTGTGCTGGTGAGTGTCACATGGGCTGCCCCCCCCACCCCCATCCCATCCCATGAAAGGAGTGTAACGCCACCCTGAGGCACTGTCTCGTCCA	GCAACCTGATGGTGGCCTCAC	60.1	36	21	59.7	61.9	1	-4.3	-1.4	3	4	2	-1.2	3	-1.2	3	TGGACGAGACAGTGCCTCAGG	76.2	155	21	59.6	61.9	2	0	0	0	0	2	-0.9	3	-1.2	3
comp247100_c0_seq1	p5	(GTCCG)4	20	23	42	73.8	137	79.5	58.6	-3	4	0	0	0	GCCGCTGTAACGACGACTGGTCGTCCGGTCCGGTCCGGTCCGGGCTCTCTCCAGACCTCGGTCTCGTCAAGTCAAAGTCAGATTCACTCTCCTCATCAGCTGCTCGGTGACTCGACACAGAGAGCAAACGGCCACAT	GCCGCTGTAACGACGACTGG	81.1	79	20	59.5	65	2	0	0	0	0	2	0	0	0	0	ATGTGGCCGTTTGCTCTCTGTG	67.7	215	22	59.8	54.5	1	-4.3	0	0	4	3	0	0	0	0
comp247672_c0_seq1	p5	(CGGTC)4	20	69	88	71.4	149	85.9	63.1	-2.4	3	0	-0.8	3	AGGGGAGCGGGCACATGAGCGTCCAGCGGCCGGTACAAGTCCCCGCAGACCCCGCCGGTCCGGTCGGTCGGTCCGGTCCGGTCCGGTCGGTCCGGTCCGGTCGGTCCCAGCTGCCGCCTGCCCGTCGCTCTCTGGCCTGCTCCGGTGAT	AGGGGAGCGGGCACATGAG	67.6	33	19	59.6	68.4	1	0	0	0	0	4	0	0	-2.2	4	ATCACCGGAGCAGGCCAGAG	72.3	181	20	59.7	65	1	-4.3	0	0	4	2	0	0	0	0
comp280237_c0_seq1	p5	(ATAAA)3	15	58	72	74.3	159	72.7	53.8	-1.4	3	0	0	0	AGGAGCGAGCACCATGTGATTGTTTATTTTGGGGCCGTTTAGATTACGAGACATGTCATAAAATAAAATAAATAATTCAATTTTCTGTTGATCAGCTCATCGATCAAGTGGCGAGTCGTTGCTCTGTAGTGAAACGTGTTTCCAGAGGTCGGGGTTTCG	AGGAGCGAGCACCATGTGATTG	73	44	22	59.3	54.5	1	-2.2	-1.2	3	4	2	0	0	0	0	CGAAACCCCGACCTCTGGAAAC	71	202	22	59.5	59.1	1	0	0	0	0	4	0	0	0	0
comp281857_c0_seq1	p5	(CCTCT)3	15	96	110	73.5	181	79.5	58.6	-4.3	4	0	-0.9	3	AGGGCGGTGTCTCGTGTGAGGCTCTGAGCAGCAGGGTTTCCTTCTCTTCTCCGGGAGTAAGAGAGAGACCCATTACACCTCTCCTCCATTTCCTCCCTCTCCTCTCCTCTGGGGCAGGAACCGAATGGACACATTAATAACACTCCCCGCGTCTGAGTGCCGATTACGGGCTGGGAGGAGT	AGGGCGGTGTCTCGTGTGAG	75.2	6	20	59.9	65	1	0	0	0	0	3	-0.9	3	-0.9	3	ACTCCTCCCAGCCCGTAATCG	78.9	186	21	59.5	61.9	2	0	0	0	0	3	0	0	0	0
comp331085_c0_seq1	p5	(ATATA)3	15	100	114	55.1	205	72	53.2	-3.4	4	0	-3.4	4	GCAGCGTGGCCTCAGCAGCTGCTCTGATAACAGACATTATCTAACAAAGTTAAGTTAAACTTTAATCTCTTGTTTCACAGCTGCACCGTCACAGGAAATATATAATATAATATACACACATATATGTAAAAAATTCAACCTGACACATTTAAAGTGCCCAAACCTAAAATGAAGTCTCAGTCTCACGTTGTGTTTCTGTGCAGGG	GCAGCGTGGCCTCAGCAG	64.3	2	18	59.2	72.2	1	-4.3	0	0	4	2	0	0	0	0	CCCTGCACAGAAACACAACGTG	47.5	206	22	58.9	54.5	1	-3.3	0	0	4	3	-1.2	3	-3.3	4
comp345914_c0_seq1	p5	(GTGAG)3	15	125	139	74.3	148	75.3	55.5	-2.5	4	0	-1.2	3	TGACCTCAGGACAGGACAGTGGCACCCCCAGGCCCACTGCATGTGGGACAAAAATGGTTCTGTTTACATATTAAAAAAGATGGAGATGATGGAGAGAGCATGTTCACATCAGAGGTTAGAGGAAGTGAGGTGAGGTGAGGTGTGAGGA	TGACCTCAGGACAGGACAGTGG	73.1	586	22	59.3	59.1	2	-1.2	-1.2	3	3	2	0	0	0	0	TCCTCACACCTCACCTCACCTC	75	733	22	59.1	59.1	1	0	0	0	0	2	0	0	0	0
comp400410_c0_seq1	p5	(GACCG)3	15	60	74	59.5	161	81.4	60	-4	4	0	-1.9	3	GACGCACGGACGCTGCTGCCGCTCGCACACCGCCGCTCGGACCGGACCGGATCGGACCAGACCGGACCGGACCGGGCCGGACACAGGCTCCCTGACTGACAAGCGGAATTATTATTACTAATAGCCGGCGCTTATGTAATCAATACACCGGGTTGCGCTCG	GACGCACGGACGCTGCTG	57.9	42	18	59.6	72.2	1	0	0	0	0	2	-1.9	3	-1.9	3	CGAGCGCAACCCGGTGTATTG	61.4	202	21	60.4	61.9	1	-5.1	0	0	4	3	-0.7	3	-0.7	3
comp404431_c0_seq1	p5	(CAAAA)3	15	51	65	73.9	124	72.6	53.9	-2.8	3	0	0	0	CGGAGACGAACAACGCGACAGAAAAACGTTCCACCTTTTTCTAAAAGCATCAAAACAAAACAAAAGGAGATAACCTGTCTTGGCCGCTCACAGATAATTTGAATGTTTCCACCGTGAGGCGTCG	CGGAGACGAACAACGCGACAG	68.4	51	21	60.1	61.9	1	-5.1	0	0	4	2	0	0	0	0	CGACGCCTCACGGTGGAAAC	79.6	174	20	59.7	65	1	-1.2	0	0	3	3	0	0	0	0
comp412920_c0_seq1	p5	(CGGAC)3	15	51	65	58.1	124	82.2	60.7	-3.6	4	0	-0.9	3	AGTTGGTCCCCGAGTGTGAGCGTTGACCGACGGAGACGTGAAGCGACCGTCGGACCGGACCGGACCGGAGTCGGACGGTCGCTCGGTGTCGCGGACCCGAGGGACGTTCACGTACCGACGGAGA	AGTTGGTCCCCGAGTGTGAGC	68.6	51	21	60.2	61.9	2	0	0	0	0	4	0	0	0	0	TCTCCGTCGGTACGTGAACGTC	46	174	22	60.4	59.1	1	-3.3	-1.9	3	4	2	-1.9	3	-3.3	4
comp428519_c0_seq1	p5	(CGTGC)3	15	98	112	65.9	183	83.5	61.5	-5.8	5	0	0	0	GCTTCCGACGCCGAACCACGGCCCCCCCGGCGCCACTGACAGCCCCGGCACCCGACTGGACCAGCCATGTCCCCGGACCTCCGGCTCGACGCGTATTCGTGCCGTGCCGTGCCAAACCCCCGGCCTTTAATGCTAAGCTAGCGCAGCGCTAACAACAAAAGAGCAAATGGACGCGGAGCAGGC	GCTTCCGACGCCGAACCAC	80.1	5	19	59.7	68.4	1	-0.5	-0.5	3	3	2	0	0	0	0	GCCTGCTCCGCGTCCATTTG	64	187	20	60.4	65	1	-5.1	0	0	4	3	0	0	0	0
comp666997_c0_seq1	p5	(ACATC)3	15	41	55	78.2	124	76.3	56.5	-3.1	4	0	-1.9	3	GGGAAGCAGTGGGATGGCAATGATCTACTCCGTGGACCGGACATCACATCACATCGCAACAGTCGGACAAAAGGTATACCTTCCTCTTCGAATGTTCCTGCATCCCAACGAGCACAGGCGGAGA	GGGAAGCAGTGGGATGGCAATG	82.1	61	22	60.1	59.1	1	0	0	0	0	3	0	0	0	0	TCTCCGCCTGTGCTCGTTGG	82	184	20	60.5	65	2	0	0	0	0	2	0	0	0	0
comp691023_c0_seq1	p5	(TCTTT)3	15	96	110	68.3	142	76.5	56.6	-2.8	3	0	-0.6	3	AGCTCGCCCAGTAGCCCAACACACCGGTCAGCCAGAATCCAGCCCGGCACCAGAGATAGACTCTTATCCTGGTGGCACGTCTTTTCTCCACCATCTCTTTTCTTTTCTTTTGATTTTTCATGAGTCCTGCACACCGCGAACG	AGCTCGCCCAGTAGCCCAAC	66.2	8	20	60.2	65	1	-2.9	-1.7	3	4	3	0	0	0	0	CGTTCGCGGTGTGCAGGAC	67.3	149	19	60	68.4	1	-5.1	0	0	4	2	0	0	0	0
comp755508_c0_seq1	p5	(ATAAT)3	15	92	106	58.3	143	72.1	53.2	-3	4	0	-1.4	3	GTTGGGTCTGAAGTCGCTGTGGACTTTGTCTGTGTAGAAACCAGACCACAATCTTTCCCTAACCAAGTACCCTGAGTGACCAAACGGTGTAATAATATAATATAATAATAATAATTCTGTACCTTGAGGTCCCCATGGTCATG	GTTGGGTCTGAAGTCGCTGTGG	76.3	10	22	59.8	59.1	2	0	0	0	0	3	0	0	0	0	CATGACCATGGGGACCTCAAGG	43.2	152	22	58.7	59.1	2	-6	-0.5	3	6	4	-0.8	3	-1.2	3
comp135_c1_seq1	p4	(GGTC)4	16	190	205	84.4	205	77.4	57.3	0	0	0	0	0	GCAAACCGCAACGCACACACACACACAAACGGAGACCACGCCCCTATCGGGACCTGCATGATTGCAGCCGTGCAGGTCCATAATAAATCCAAACGCAGAGGTGAACAAACCTCTGAACAAACAATGGAGTTTGAGCTTCATTATCCTTGATCGTCACAATAAGACGACTTGTGGATGTTGGTCCAGTGAGGTCGGTCGGTCGGTC	GCAAACCGCAACGCACACAC	78.7	67	20	59.9	60	1	0	0	0	0	3	0	0	0	0	GACCGACCGACCGACCTCAC	88.4	271	20	60.3	70	1	0	0	0	0	2	0	0	0	0
comp1377_c0_seq1	p4	(CTTC)4	16	153	168	66.2	181	73.6	54.5	-1.9	3	0	-4.4	5	TGCAAACCCGACCGTAATGTCCCCTGCTTGTATATTTATTAACTACGAGTGTGATTTGTTCTCTCCAGGCTTGCTGCAGGCTTAAATCAGTGTTTTAACTTCCGTTAAGAGTAATTTCACTGTGGAAACAAGTGATGTGCTTTTCTTCTTTACTTCCTTCCTTCCTTCCTCTGTCCCTCGG	TGCAAACCCGACCGTAATGTCC	62.3	392	22	59.5	54.5	2	-3.3	0	0	4	3	-1.1	3	-1.1	3	CCGAGGGACAGAGGAAGGAAGG	81.8	572	22	59.8	63.6	2	0	0	0	0	3	0	0	0	0
comp1681_c0_seq1	p4	(CTAG)4	16	101	116	67.7	176	75.2	55.5	-2.3	3	0	0	0	GGGCGAAGTACCCGTGTTTTCCTTCTCCGCCATAAGAGAGTGTGAATAAAGACGTTAACTATTTATTCTTTTACCATTTAGCGGCTAGCTAGTTAGCTACCTAGCTAGCTAGCTAGCTTGCTAATTCCACCACGCTTTTATGCTGCACCGTGGTGACAGACACGAGCCGGATGAAG	GGGCGAAGTACCCGTGTTTTCC	62.2	1	22	60.1	59.1	2	-1.9	-1.9	3	3	4	-0.5	3	-0.5	3	CTTCATCCGGCTCGTGTCTGTC	69.8	176	22	59.4	59.1	1	-4.2	0	0	4	2	0	0	0	0
comp1767_c0_seq1	p4	(TTTC)4	16	182	197	67.8	246	74.8	55.4	-5.3	5	0	-3.2	4	TGCTGCACTCGTCCCTCCTTCCTTCTTCCTTCCTTCCATCCTGTAACTACATGTTCTCCATTACTCTCTCCTTCCCTCGTTTTTCTTTCCTTCTCTCACAATTCTTTTTTCCATCATCCCTTTGTTTTTTCCGTCCTTCTTTCCCTGTTTCCTTCCCTAGTTTTTATCTCCTCCTCCCTGGTTTCTTTCTTTCTTTCTTTTTTCTCACTTTGTTCTTTCGTTTCCTTCCCGTCCTGTCGTCTGTCT	TGCTGCACTCGTCCCTCCTTC	73	131	21	60.3	61.9	1	-3.3	0	0	4	3	0	0	0	0	AGACAGACGACAGGACGGGAAG	81.4	376	22	59.7	59.1	1	0	0	0	0	3	0	0	0	0
comp3010_c1_seq1	p4	(GAGC)4	16	49	64	66.8	135	77.7	57.4	-2.8	3	0	-2.9	4	GCGCCACAGCCAATGTCCTGCCTTATAAGTCTCAGAATCCCACGTGATGAGCGAGCGAGCGAGCGACAGTCAGTGTTAGTGTTGAGCAGTTGCGAGCGCACAAGGAAGGAAGAGTTCCCGCTCGTTTCATCCCTG	GCGCCACAGCCAATGTCCTG	59.2	145	20	60.3	65	1	-5.1	-1	3	4	2	-1.1	3	-1.1	3	CAGGGATGAAACGAGCGGGAAC	81.2	279	22	59.9	59.1	1	0	0	0	0	3	0	0	0	0
comp3153_c1_seq1	p4	(TTTC)4	16	68	83	63.2	127	73.6	54.3	-2.8	3	0	-2.2	4	AGACTGCGCGGCCAAGGAGGCGGCAAACCAAAAAGGAGACCAGTAGCATCTGAGCTACAGATTCTTTTTTCTTTCTTTCTTTCAAGAGACTTTATGTGTGCTTCTCGTTAGGCTCAAGCGACTTCCT	AGACTGCGCGGCCAAGGAG	66	34	19	60.5	68.4	1	-5.1	0	0	4	2	0	0	0	0	AGGAAGTCGCTTGAGCCTAACG	64.2	160	22	58.7	54.5	2	-1.7	-1.2	3	3	2	0	0	0	0
comp5537_c0_seq1	p4	(GTTT)4	16	101	116	74.5	153	77.2	57.1	0	0	0	-4.2	4	TGTGTGGAATGGAGTCGCAACGTGCACACGCGTGAACTGGACTTAGATGGTCACTGGTGGGCCACTTGTTTACTTCAGGGATGTTGCGAAAGAGGCTCAAGTTTGTTTGTTTGTTTGCCTGCTGTGGCTGCTGAGGAGAGCCGCAGCCAAGGT	TGTGTGGAATGGAGTCGCAACG	75.4	1	22	59.8	54.5	2	0	0	0	0	3	0	0	0	0	ACCTTGGCTGCGGCTCTCC	89.2	153	19	60.2	68.4	2	0	0	0	0	2	0	0	0	0
comp8963_c0_seq1	p4	(GAGG)4	16	136	151	60.3	154	73.6	54.9	-3.2	4	0	-0.9	3	GCGCCTGTGGGATGAGCAATTGTAAGAAACATATTGAATATGTTATATTGAATAAGAAAAGGGGGCAGGTTTATGAATGGCAAGAGTCACACTAGTAAGCCAGGAACTCTTCTGTGATTGGTTGGTTGAGATCAAGAGGGAGGGAGGGAGGAGG	GCGCCTGTGGGATGAGCAATTG	47.4	57	22	61	59.1	1	-5.1	0	0	4	3	0	0	-4.4	6	CCTCCTCCCTCCCTCCCTCTTG	71.9	210	22	60.9	68.2	1	0	0	0	0	3	0	0	0	0
comp11591_c0_seq1	p4	(TGAC)4	16	95	110	70.9	199	75.3	55.7	-4.8	6	0	-0.6	3	TGCGAGAGGAAGAGGTCAACCCATCGCTAACACTACTCTGCAGTATCATCGCTCTCAGCAATGACTCAACTCTTCCTCCTTCTGCAAAGAACAGTGACTGACTGACTGACAGAGAATTACAGAAACAAAGCTGCTGAAAAGTTCCTCGACAGATCTTTTTTCACCCTGGATAATTTGGAACTGTGCCGCTGAAGAGCAT	TGCGAGAGGAAGAGGTCAACCC	75.8	7	22	60	59.1	3	0	0	0	0	3	0	0	-1.4	3	ATGCTCTTCAGCGGCACAGTTC	73.2	205	22	59.8	54.5	1	-1.9	-1.9	3	3	2	0	0	0	0
comp12440_c0_seq1	p4	(CTAG)4	16	89	104	62.2	202	77.9	57.2	-1.7	3	0	-4.2	5	GCCACAGTCGTGTCACTTCCACAAATCCACTGAGTCATGCTAGCAAGCTAACAACTGCTCGCCGCCCGCTGGCTAGCCAGCTAGCCACCTAGCTAGCTAGCTAGCGTCTTGCTCCTCTCGAGATAACTGTCGACTGCTGAGTCTCTGAATAAAAGTTACACGAGTTTGTAGCTCGCAAAAGACACAGAACCATCGCTCGACT	GCCACAGTCGTGTCACTTCCAC	67.5	13	22	60	59.1	1	-1.2	-1.2	3	3	2	-1.2	3	-1.2	3	AGTCGAGCGATGGTTCTGTGTC	63.4	214	22	58.7	54.5	1	-3	0	0	4	2	0	0	0	0
comp12717_c1_seq1	p4	(CTGT)4	16	30	45	74.7	132	78.4	57.9	-1.4	3	0	-1.1	3	CGTTGGCGGACAAAGGTCTCCCTCCCTCCCTGTCTGTCTGTCTGTCTTCCTGTGCTGGGAGACTCAAGGCCAAGGCCCCGAGCGTCAATCTGTAAAATCTCTGAAGTCACCGTGACGCAGTTAGGGTGACGC	CGTTGGCGGACAAAGGTCTCC	67.6	72	21	59.7	61.9	2	-0.7	-0.7	3	3	3	-1.3	3	-1.3	3	GCGTCACCCTAACTGCGTCAC	79.7	203	21	59.8	61.9	1	0	0	0	0	3	0	0	0	0
comp14868_c0_seq1	p4	(CGTC)4	16	98	113	74.7	155	78.6	58.1	-3.4	4	0	-2.5	4	CGTCGCTCCTCGTCACACTTTCACAGGGAAAAACTTTCAACTGTAAGAAAAACCCTCACGGGGACGTCGGAGCGAGATCGGGGGAATTACAATCCAGCGTCCGTCCGTCCGTCCGGCGCCTCCTGATGCTGATCTGTCAGCGTGTGCAAGTCGTT	CGTCGCTCCTCGTCACACTTTC	82.1	4	22	59.9	59.1	1	0	0	0	0	3	0	0	0	0	AACGACTTGCACACGCTGACAG	76.5	158	22	60.3	54.5	1	-3.3	0	0	4	2	0	0	-1.1	3
comp15095_c0_seq1	p4	(TCCG)4	16	64	79	69.7	144	84.8	62.4	-2.3	3	0	-2.2	4	TCCCGGTCTCAAGTGGTTCCTCAGCGCCGCTCCGCTGGCCTCCCGCCTCCCGCCGCCGCTGGCTCCGTCCGTCCGTCCGACCCGACCCGCGGTGCCGCTGGAAGCTCCGCGGGGAGAAAAAGTTTGGTTCAGCGGCAGCTCGGC	TCCCGGTCTCAAGTGGTTCCTC	68.1	38	22	59.7	59.1	1	-4.2	0	0	4	3	0	0	0	0	GCCGAGCTGCCGCTGAAC	70.8	181	18	59.6	72.2	1	-2.9	-1.7	3	4	2	0	0	0	0
comp15848_c0_seq1	p4	(TTTC)4	16	101	116	58.6	199	76.5	56.3	0	0	0	-0.9	3	GGTGGGCACGGTGGTCTCCAGGCTGATGTCTTCCGACTCGAGGTCCATGGAGCTGGAGACGTTTGCAGCTGTCGGCTTCTTCTGAGGCATTTTGTATTGTTTTCTTTCTTTCTTTCTGTATTCGAAAAAGTATAGCCTACTACCACTATACTACTGTAAAAAACCGTGGGGCTCGGTCGCTACTCGAGCCTCAACCAAA	GGTGGGCACGGTGGTCTCC	77.6	1	19	60.5	73.7	2	-1.2	0	0	3	3	0	0	0	0	TTTGGTTGAGGCTCGAGTAGCG	41.3	199	22	59	54.5	3	-6	0	0	6	3	-1.7	3	-1.7	3
comp15879_c0_seq1	p4	(AAAC)4	16	34	49	57.5	121	74.3	55	-4.1	4	0	-1.4	3	GTAGCGACGGGAACGTTGACCAACTCAACGTTAAAACAAACAAACAAACCAAAAAAAAAGCCAAGAGAGTCACTCCGTCTCCGCTCAGTTTCCCGTCAGCAGAAACACCGCGAATCGAGCC	GTAGCGACGGGAACGTTGACC	54.2	68	21	59.5	61.9	2	-5.5	-1.9	3	6	3	0	0	0	0	GGCTCGATTCGCGGTGTTTCTG	60.9	188	22	60.7	59.1	1	-5.1	0	0	4	3	0	0	0	0
comp16221_c0_seq1	p4	(CGCA)5	20	21	40	76.8	120	80.6	59.5	-2.3	4	0	0	0	GGGTCTCACGCAGGGACGAGCGCACGCACGCACGCACGCAGGTGTCCACGCACAGCGCCGTCTCCGTCACATGATGCGAAGGGCTTAACGAGACACCACTGTGTTGTGCGGCGTGTCTGT	GGGTCTCACGCAGGGACGAG	67.8	81	20	60.3	70	1	0	0	0	0	3	-1.1	3	-1.1	3	ACAGACACGCCGCACAACAC	90.3	200	20	59.8	60	1	0	0	0	0	2	0	0	0	0
comp16232_c0_seq1	p4	(TATG)4	16	100	115	71.6	142	74.2	54.9	-1.9	3	0	-1.4	3	TGCCATTGAGGAGGAGGAGTGGACATGGATGAAGAGACTAGTTCAACCTACCGAGGAGTATTTTGCCAAATTGTGTCTGTGTGCGTGTGTGTCTGTGTCTATGTATGTATGTATGTTTGGGGTTTGGGTGCATGGTGTGTCT	TGCCATTGAGGAGGAGGAGTGG	68.3	2	22	59.7	59.1	2	0	0	0	0	2	-1.4	3	-1.4	3	AGACACACCATGCACCCAAACC	72.2	143	22	59.6	54.5	2	-3.3	0	0	4	3	0	0	0	0
comp16453_c0_seq1	p4	(GATC)4	16	60	75	60.8	122	72.5	53.5	-1.1	3	0	-1.2	3	GCGCGAATACGAACTGTCAGTGGATTGATTACCTACATTTCATTTTTTCTTCAATTTTTGATCGATCGATCGATCGGTTTTACAGTCTAGGCTCCAACTCCGAGGTGGAAGCTCGTCTGGGT	GCGCGAATACGAACTGTCAGTG	49.7	42	22	58.7	54.5	1	-5.1	0	0	4	2	-0.8	3	-2.5	4	ACCCAGACGAGCTTCCACCTC	67.5	163	21	59.6	61.9	1	-2.9	0	0	4	3	-0.9	3	-0.9	3
comp18116_c0_seq1	p4	(GACC)4	16	142	157	82.7	157	80.7	59.5	-2.3	3	0	-0.8	3	TGTATCCCTCCGCCGCAGTCGCACTAGGAAAACAGCTGTGGCGAGCGGAGGCTAGTTAGCATCGTTTGTTTTCGTCGCGTGAGTGTGTGTCAGCGATTCGAGCCCTTCCGTGCGCGAAACCCCCTCGACGAGCCCCAGAGTGACCGACCGACCGACC	TGTATCCCTCCGCCGCAGTC	81.3	39	20	59.8	65	1	0	0	0	0	3	0	0	0	0	GGTCGGTCGGTCGGTCACTC	88.4	195	20	60.3	70	1	0	0	0	0	2	0	0	0	0
comp18621_c0_seq1	p4	(GTCA)5	20	90	109	70.5	127	76.9	56.8	-2.8	3	0	-2.3	3	CCTCCCTGCCTCGCCGAAGGATGCACAGTTGGCTAATTCAAATCCGCCTCGTCTTTCTGCAGTCTGTCAGTCTGTCAGTCAGTCAGTCTGTCAGTCAGTCAGTCAGTCAGTGTGTCTGTGTCCGCAG	CCTCCCTGCCTCGCCGAAG	74.7	12	19	60.3	73.7	1	0	0	0	0	3	0	0	-1.7	3	CTGCGGACACAGACACACTGAC	69.3	138	22	59.8	59.1	1	-1.1	-1.1	3	3	3	-1.1	3	-1.1	3
comp18867_c0_seq1	p4	(AAAC)4	16	81	96	59.8	183	72.8	53.8	-3.3	4	0	0	3	ATCGGCGCTCAACGTGAACTAGTCCTACGCGTGTTCGCCTGGCTACACGTTTACTTTAAAGTTTACCACATGTGATATAAAAACAAACAAACAAACAGATATAAACAATATAGACAGTTTTGCTCTTAAATGTACAAAGCGCCAAGCTGTTGTTTCATTTGGGTACAGCTCTCGAGCGTTAGC	ATCGGCGCTCAACGTGAACTAG	62.4	21	22	59.4	54.5	1	-5.1	-0.8	3	4	2	0	0	-1.5	4	GCTAACGCTCGAGAGCTGTACC	52.5	203	22	59.2	59.1	2	-6	-1.7	3	6	2	0	0	-1.9	4
comp18982_c0_seq1	p4	(TCTA)4	16	55	70	62.8	121	74.3	55.1	-3	4	0	-0.8	3	TGGCCTGCGGTCCTCATCACTGGAAATTTCCCAGTTTGACATCAACAGAGTACTTCTATCTATCTATCTATCCATCCACCCATCTTCGCTGCTGTTTGGTGCAGAGCAGCTCGAGGTCAGA	TGGCCTGCGGTCCTCATCAC	72.8	47	20	60.2	65	1	-4.3	0	0	4	2	0	0	0	0	TCTGACCTCGAGCTGCTCTGC	51.3	167	21	60.1	61.9	2	-6	0	0	6	2	-0.9	3	-3.3	4
comp20187_c0_seq1	p4	(TCTT)4	16	157	172	70.4	215	80	59.1	-2.4	3	0	-1.9	3	ACCGCTCCGCTGCCCTTCCCCTTTGAAACGTGGCTGTCGGACGAAGCTCTCCTTTCATCGATTAACCGTCTCCCTGCAGGAGGCTTTGGGGAGAAGCCAGGCTGCTGGAGGGAAAACAGGCCGACATCTCTCTCTCTCCCCCACACTGTCTGTCTGTCTTTCTTTCTTTCTTTCTCTGGCAGCTCAGCCCACTACAATAGGCAACGTCCCAGCCG	ACCGCTCCGCTGCCCTTC	82	39	18	60.1	72.2	1	0	0	0	0	3	0	0	0	0	CGGCTGGGACGTTGCCTATTG	61.6	253	21	59.9	61.9	1	-3.3	-2.4	3	4	3	0	0	0	0
comp20834_c0_seq1	p4	(CGCA)5	20	32	51	67.2	135	82.2	60.4	-5.9	5	0	-2.6	4	CGGGCTCTTCACGCACATACACACACGCACGCGCACGCACGCACGCACGCAGACACGGCGGCAGCTGGAGTTGGGAGTGCACACGCGCCGGCAGGTGCACACGCGTCCCAGCAACTATGGCAAGCAAGCACACGC	CGGGCTCTTCACGCACATACAC	81.8	70	22	60.2	59.1	1	0	0	0	0	3	0	0	0	0	GCGTGTGCTTGCTTGCCATAG	75.2	204	21	59	57.1	1	0	0	0	0	2	0	0	0	0
comp21153_c0_seq1	p4	(CAGT)5	20	72	91	76.4	121	81.1	59.8	0	0	0	-1.1	3	CCAATTACCGGGCGCGTCTGGTGCGCTGCGCCGCGGAGGGTGTTTTCCTGGGCGGCCTCTCCGTCCCGGGACAGTCAGTCAGTCAGTCAGTCAGCCAGTCAGTCAGTCAGCAGGAGGAGCA	CCAATTACCGGGCGCGTCTG	64.7	30	20	59.8	65	1	-5.1	0	0	4	3	0	0	0	0	TGCTCCTCCTGCTGACTGACTG	91	150	22	60	59.1	1	0	0	0	0	2	0	0	0	0
comp21158_c0_seq1	p4	(CCTC)4	16	86	101	78.5	120	78.9	58.3	-2.4	3	0	-0.9	3	CTCTTCGCCCTGACAGCAACAGAAACAGACTCGGAGGAGGAAGGTGCAGAGACGCAGGCCAGCGACGACAGGAAACTGTTGCACACCTCCCTCCCTCCCTCACTGCCTCACTGCCTCACT	CTCTTCGCCCTGACAGCAACAG	72.2	16	22	59.8	59.1	1	-1.1	0	0	3	3	-1.1	3	-1.1	3	AGTGAGGCAGTGAGGCAGTGAG	89.1	135	22	60.3	59.1	1	0	0	0	0	2	0	0	0	0
comp21212_c0_seq1	p4	(TGGT)4	16	149	164	82.7	164	75	55.5	0	0	0	0	0	GGACCGAGAGGCAGGAGTCTTCCAAGCATCGTGTCCACACACTTTGGAAACTTTTTGGGGAATTCAGGAATTCAAAGCCGCTTTGGACTTTGCCACTTTGTCATTGATTTCTGCAAAACAGAGGGGATTTTTTTTGGTCGTGGGTTGGTGGTTGGTTGGTTGGT	GGACCGAGAGGCAGGAGTCTTC	77.3	37	22	60.1	63.6	1	0	0	0	0	2	-1.1	3	-1.1	3	ACCAACCAACCAACCACCAACC	85.4	200	22	59.7	54.5	2	0	0	0	0	2	0	0	0	0
comp22267_c0_seq1	p4	(TATC)4	16	132	147	57.4	234	75.2	55.4	-4.3	4	0	0	0	TGCCCTCGCCCCTGTGTGTACATGAAGACTTTACCCATCTACCTCAACTGTGTGAGATGTTGTGTGGCAAAGATATTCCTTAACCAAAGAATCCATCCTGTCAGGGTGTCTGTCTATCTATCTACCAATCTTATCTATCTATCTATCTTGTCTGTCCATCCGTCTCTTCTTCATGCCTTTTACTCCAAACCAAATGTGCTGGAATCAATCCATAACAGGAGCCGAACAAGGCCC	TGCCCTCGCCCCTGTGTG	70	121	18	59.7	72.2	1	0	0	0	0	4	0	0	0	0	GGGCCTTGTTCGGCTCCTG	46.5	354	19	58.6	68.4	1	-4.3	-2.4	3	4	3	0	0	0	0
comp22409_c0_seq1	p4	(TTTC)4	16	42	57	62.3	139	73.9	54.4	0	0	0	-2.8	3	GCTGCTGCTGCGGTTGTTGCGCAATAACTGCTGAAGGCTTTTTTCTTTCTTTCTTTCTAAAATCCCGCACAATTTGCGCGTGCTTGTTTCTTTCAGACACTGCGGGGTTTTCTTGTTGCGTTTCCTCAACAGCAACACA	GCTGCTGCTGCGGTTGTTG	67.5	60	19	58.7	63.2	1	0	0	0	0	2	0	0	0	0	TGTGTTGCTGTTGAGGAAACGC	54.2	198	22	58.6	50	3	0	0	0	0	3	-0.6	3	-0.6	3
comp22973_c1_seq1	p4	(TAAA)4	16	97	112	67.2	143	72.7	53.8	-2.4	3	0	-1.7	3	GGCCAAACCCTATGACCGCTACAGACCATCATCGGGGACCGAGACTGAATCTACTAGATAGGAGCCTATACGCAATTTCCTCTCAGTAAAAAAAATTAAATAAATAAATAAAAGTTATCACTGCAGAGTAACGGCTGCGTGCG	GGCCAAACCCTATGACCGCTAC	65.4	5	22	59.4	59.1	1	-4.3	0	0	4	3	0	0	0	0	CGCACGCAGCCGTTACTCTG	67.1	147	20	60.1	65	1	-1.9	-1.9	3	3	2	-1.1	3	-1.1	3
comp25083_c3_seq1	p4	(CTTC)4	16	88	103	74.6	170	75.9	56.2	-3.4	4	0	-0.9	3	TGCTCCTATCCGCTGCCAGAGCTGGGGCAGGATGATGCTGTTGTCAATAAATTTTAAAAAAAAGGAGGGGCCCTCCCTCCCTCCATTCTTCCTTCCTTCCTTCATTCATTCAGGAATTGTTGAAGAGGGTGAAATGGCTTCTGCGAAACACTCTGCTGGCTGTTTTGGGG	TGCTCCTATCCGCTGCCAGAG	80	14	21	59.8	61.9	1	0	0	0	0	2	-0.9	3	-1.1	3	CCCCAAAACAGCCAGCAGAGTG	72.8	183	22	60.3	59.1	1	0	0	0	0	4	0	0	0	0
comp25959_c0_seq1	p4	(GAAG)5	20	93	112	69.1	168	82	60.4	-1.9	3	0	-1.1	3	TGCCGGGAGCAGAGACGACGGGCGGCGCTGGAGCACGACGGACCGTGCATGACGGTTTCTGGGGGGAAGGCGTCGGTGAGGAAGAGGAGGTTGAAGGAAGGAAGGAAGGAAGACAGGCTGGACGAGGCTCGTGGCGTTTGGGTGCAGACTCGTCCTGTGACTTGTGCG	TGCCGGGAGCAGAGACGAC	57.1	9	19	59.6	68.4	1	-4.2	-1.9	3	4	3	0	0	0	0	CGCACAAGTCACAGGACGAGTC	81.1	176	22	59.8	59.1	1	-1.1	-1.1	3	3	2	0	0	-1.1	3
comp27491_c0_seq1	p4	(GGCG)4	16	29	44	67	133	85	62.4	-4.2	4	0	0	0	ACGCACAGAGGGGCACACTCACGCGCGCGGCGGGCGGGCGGGCGCGCACACACGCACGCGCGCACAGCGAGCAGCTCGGACCTGAGCCGGAGGCTTCTGTGATCCCGTCGACGCGTCGTTCAGCCCGCAGAGC	ACGCACAGAGGGGCACACTC	66.6	73	20	60.5	65	1	0	0	0	0	4	-0.9	3	-0.9	3	GCTCTGCGGGCTGAACGAC	71	205	19	59.4	68.4	1	0	0	0	0	3	0	0	0	0
comp27746_c1_seq1	p4	(TTCC)4	16	81	96	60.1	149	76	55.9	-1.9	3	0	-3.4	4	CGACGAGAGCGCACGTTATCCAGCCTCGGAATATCCAACTTGTAGAAAAGATCAGTCTCATCCTTGCTGGGTAATGAGGATTCCTTCCTTCCTTCCTTCTGAGGGGGAACTTTTCTTTCTCAGCCGAGAGGACGGACTCTCAACACACC	CGACGAGAGCGCACGTTATCC	61.1	21	21	59.7	61.9	2	-5.1	-1.9	3	4	2	0	0	0	0	GGTGTGTTGAGAGTCCGTCCTC	59.9	169	22	58.7	59.1	1	0	0	0	0	3	-0.9	3	-0.9	3
comp27879_c0_seq1	p4	(CCTC)5	20	78	97	75.4	120	77.2	57.1	-1.1	3	0	-1	3	TGAGCTGCGGGAGAGAACAAGGTTGTAAACCGTAATGATGACTCGAGCGAGGTCATTTGCTCAGATCATCTTATTAGCCTCCCTCCCTCCCTCCCTCCCGCCTCATCCCGCCGCCTGACA	TGAGCTGCGGGAGAGAACAAGG	71.4	24	22	60.6	59.1	2	-2.9	0	0	4	3	0	0	0	0	TGTCAGGCGGCGGGATGAG	76.5	143	19	59.9	68.4	1	0	0	0	0	3	-0.8	3	-0.8	3
comp27917_c0_seq1	p4	(AACT)6	24	75	98	71.8	198	76.4	56.3	0	0	0	-0.5	3	GCTGGCGAACTGGCTGGACGACAGTGTAGTCAGGTGTCGTTGTTTATGTGCAATAACTCTACTTACTGTACGTCAACTAACTAACTAACTAACTAACTAGTGTCTACTACGAGTTTTATGCTCGTCGCAGGAGCGACTTCGACTTCCGGTACGATACGTTCTTTCAGTGCTGGCCCGGAATCGGTTTGTCCGCACCCA	GCTGGCGAACTGGCTGGAC	77.4	27	19	59.3	68.4	1	0	0	0	0	2	0	0	0	0	TGGGTGCGGACAAACCGATTC	61.7	224	21	59.4	57.1	1	-2.3	-2.3	3	3	3	0	0	0	0
comp27924_c2_seq1	p4	(CCAA)4	16	75	90	63.3	161	76.1	56	-2.5	4	0	-1.4	3	TCGCCAATCAACAGTGCCACAGCTGACATTGGGACAGCGATGCCACCGCGACCCGCCTACCTAGATATGACAAGCCAACCAACCAACCAATCAACCATGAAGTGTTGTTCACCTAATGTACCTTGAATTTACTTATTCTCCAGCTCAGGAGGGACCAAAGC	TCGCCAATCAACAGTGCCACAG	85.2	27	22	60	54.5	1	0	0	0	0	2	0	0	-1.2	3	GCTTTGGTCCCTCCTGAGCTG	48.6	187	21	58.8	61.9	1	0	0	0	0	3	-1.7	3	-2.9	4
comp28343_c3_seq1	p4	(TGTT)4	16	93	108	69.7	206	74.9	55.3	-2.7	4	0	0	0	TGCTGGGCTTTGTCTCCACTTGAGCTAGTGTTCCACTGACACAGACTTTGCTGTGGGGAAAAGGAAACCACAGCCGGAACTGAACTTCAAAATGTTTGTTTGTTTGTTTTGTTTGGCGAAAAATAGGACGCTCCTTGATCGACAATGTGACTATTTGAAGATTGTATGTGTACATGGACTGTGACTACCGTATGTCCCGTCCAGGA	TGCTGGGCTTTGTCTCCACTTG	70	9	22	59.4	54.5	1	-1.4	-1.4	3	3	3	0	0	0	0	TCCTGGACGGGACATACGGTAG	66.5	214	22	59	59.1	1	-1.3	-1.3	3	3	3	0	0	-0.2	3
comp28551_c0_seq1	p4	(ACTG)4	16	78	93	77	123	77.4	57.2	-2.8	3	0	0	0	CAGTGCTGAGCGACAAGAGACCGTGGTGTGACTGAGATTGTACAGGTGTCGGTAACACTGATCCATCAGTCGCCGACACTGACTGACTGACTGACCGACTGGCGGTTGGCGGGATGATGTGTG	CAGTGCTGAGCGACAAGAGACC	80.9	24	22	59.6	59.1	2	-1.7	0	0	3	2	0	0	0	0	CACACATCATCCCGCCAACCG	74.5	146	21	60.1	61.9	3	0	0	0	0	3	0	0	0	0
comp29070_c0_seq1	p4	(CCGA)4	16	54	69	69	151	79.3	58.5	-2.3	3	0	-2.5	4	GTCCCGTGTCAAAGCGGTGAGCTCGCGGGGCTCAGGTTGTTTTATTATTGTTGCCGACCGACCGACCGACCTGAAGAAGCGCGCTCTGCAGATCAAGACGCTTCTTCTACTGCTGTCGTGGACAGAACGTGGCTCGTCACCGCCACCTGCT	GTCCCGTGTCAAAGCGGTGAG	60.7	48	21	59.7	61.9	1	-2.3	-2.3	3	3	3	-0.8	3	-0.8	3	AGCAGGTGGCGGTGACGAG	81.6	198	19	60.2	68.4	1	0	0	0	0	2	0	0	0	0
comp29418_c0_seq1	p4	(GGGA)4	16	64	79	55.9	120	77.9	57.5	0	0	0	-4.4	5	ACCAACTGCTGGCTGGTGAGAGATCTGAACCTGCCCTTCGGAGGGATGAAGAACTCTGGCGTGGGGAGGGAGGGAGGGAAGGATTCCTACCACTTCTTCACAGAGGTGAAGAGCGTCACG	ACCAACTGCTGGCTGGTGAGAG	57.4	38	22	60.8	59.1	1	-2.8	-2.8	4	4	2	0	0	0	0	CGTGACGCTCTTCACCTCTGTG	56.6	157	22	59.6	59.1	1	-2.5	-2.5	4	4	2	-1.2	3	-1.2	3
comp29570_c2_seq1	p4	(CGAC)4	16	47	62	66.4	132	81.5	60.2	-1.9	3	0	-2.8	3	CATCAGAGGGCGACGCACAACACTTGAGCCGCTCACAGAGGAGGATCGACCGACCGACCGACAGACAGACTGACTGACGGACCGACGGTCGGAGTGAACCGGGCCCCGGGCGCGTTGCATGTCTCCTGCCAC	CATCAGAGGGCGACGCACAAC	75.7	79	21	60.1	61.9	1	-2.8	0	0	3	3	0	0	0	0	GTGGCAGGAGACATGCAACGC	59.1	210	21	60.6	61.9	3	-3.3	-1.9	3	4	2	0	0	0	0
comp29608_c1_seq1	p4	(GCTA)5	20	82	101	61	148	77	56.8	-1.7	3	0	-2.8	4	AGACCAGGATCCGAGTCGAACCTACAGACACACGACGGATCCTCGAGCCTCCCTTGCTACGTTGTGCTAGCTTTACAGGAGGCTAGCTAGCTAGCTAGCTAACGATCGGGTCATTCAATAACCGAACTGTAAACGCGAAGCCACCTGA	AGACCAGGATCCGAGTCGAACC	55.9	13	22	59.6	59.1	2	-5.7	-1.1	3	6	2	0	0	-3	4	TCAGGTGGCTTCGCGTTTACAG	63.2	160	22	59.5	54.5	1	-5.1	0	0	4	3	0	0	0	0
comp29816_c1_seq1	p4	(TGTT)4	16	86	101	67.1	172	76.5	56.4	-2.7	4	0	-0.2	3	AGGTACTTGACCCGGCTGCTGCCCCAGGAGCAGCCATCCCTGGGGCCTAGGGTGATCCGACTGATGGCACGGCAGCGAGTTTAAGTGTTTGTTTGTTTGTTAAATCTTTTTCAAATTTGCCACATGCACACTCAACTGAAAAGTATCACTGCATACCGTCAACAGGTGAGCA	AGGTACTTGACCCGGCTGCTG	60.4	16	21	60.3	61.9	1	-4.2	-1.4	3	4	3	0	0	0	0	TGCTCACCTGTTGACGGTATGC	72.6	187	22	59.2	54.5	2	-1.4	-1.4	3	3	2	0	0	0	0
comp30269_c0_seq1	p4	(TTTG)4	16	79	94	69.5	128	74.2	55.1	-1.9	3	0	-2.5	4	ACTGTGCTGGCAGCTCCTGTCGACTGAGGGAACCTTAGGAAACCACAATGTGTCTGAATCAGACAGCTGATTTTTGTTTTTGTTTGTTTGTTTGTTTCCGCTGCAGCCTCAACTCTTCCTCTGCCGCT	ACTGTGCTGGCAGCTCCTGTC	59.6	23	21	60.8	61.9	1	-3.4	-1.7	3	4	2	-1.1	3	-1.1	3	AGCGGCAGAGGAAGAGTTGAGG	85.1	150	22	60.3	59.1	2	0	0	0	0	2	0	0	0	0
comp30556_c0_seq1	p4	(GGAC)4	16	196	211	87.8	211	79.4	58.7	0	0	0	-1.2	3	GCTGTCCATCGCCAAGGTGTGATCGCCTACTCCATCGGCATTGCCTGGGCGGCCCAGGACGAGCTGGAGTACATCGCCACTGACCCCGACAAGGAGCACTCCTTCTTCGTGGACGAGTTTGACAACCTCTACAAATTTGTACCCAAGATCATCAACAACATCTGCCAGGAGTTTAATTCGCAGCCCAGAAACTGAGGACGGACGGACGGAC	GCTGTCCATCGCCAAGGTGTG	85.2	2486	21	60	61.9	1	0	0	0	0	2	0	0	0	0	GTCCGTCCGTCCGTCCTCAG	91.1	2696	20	60	70	1	0	0	0	0	2	0	0	0	0
comp30715_c0_seq1	p4	(TGTT)4	16	35	50	64	125	74.2	54.7	-2.8	3	0	-3	4	CACTGCCCGTTCGCTCCTATGTAAAGCAGTTGGGTGTTTGTTTGTTTGTTTTCTTTGCTCCTTCTCCTCTTCGAATCGCCATTGGTCACATGGTTCAGTTTCGCGTTAGATCACCTGAGCGCAGT	CACTGCCCGTTCGCTCCTATG	76.4	67	21	59.3	61.9	1	0	0	0	0	3	0	0	0	0	ACTGCGCTCAGGTGATCTAACG	55.9	191	22	58.8	54.5	2	-5.1	-1.1	3	4	2	0	0	0	0
comp30861_c0_seq1	p4	(CACG)4	16	72	87	72.9	172	73.6	54.3	-3.8	4	0	-1.4	3	TGCTCTCATTGGCTCGTTCTGGCTTCAGTTAGTTTAGCACCAAAAGAAACATAAATAGTTAAAAACACGCACACGCACGCACGCACGCACTCACTCACTCACACACACAGTAAAGTTTTTCCATAAAAAAACAAAAACGAACATCAGTCTCTTAGAGGAGGTGGCGGTCGAA	TGCTCTCATTGGCTCGTTCTGG	72.8	30	22	59	54.5	2	0	0	0	0	2	0	0	0	0	TTCGACCGCCACCTCCTCTAAG	79.9	201	22	59.8	59.1	1	-3	0	0	4	2	0	0	0	0
comp30869_c0_seq1	p4	(GGTG)4	16	21	36	72	131	77.6	57.2	-2.8	3	0	-2.3	4	GGCATGGTGGCGTGGGTTGTGGTGGGTGGGTGGGTGCCCAACCCGTCAAAAGCGGCCGCTGTAGGTTTTTCTCTACACACTCAGGCGGTGTCAAGATTTGTACAGAAATGTTGTGCGGTACAGTATGCGGA	GGCATGGTGGCGTGGGTTG	75.8	81	19	59.9	68.4	1	-2.2	0	0	4	3	0	0	0	0	TCCGCATACTGTACCGCACAAC	71.9	211	22	59.3	54.5	1	-1.9	0	0	4	2	-1	3	-1	3
comp30996_c0_seq1	p4	(AGCT)4	16	89	104	79.2	187	77.3	57.2	-2.3	3	0	-0.6	3	CCACAGCGGCGTTAGAGAAGCAATATTTGCGTTTCCGCGTATGTTTATTCCTAATGCATGTAGCCTCTCGTCAACGGGCCGACGTAGCAGCTAGCTAGCTAGCTCGGGTAACGTTACGTGCTTTGGGGCTTTTGGGGTTTTTTGAATTCTGGACAAGTCATCGGACGTTGGTCGCCCTCGGACATTG	CCACAGCGGCGTTAGAGAAGC	84.7	13	21	59.9	61.9	2	0	0	0	0	2	0	0	0	0	CAATGTCCGAGGGCGACCAAC	74.8	199	21	59.8	61.9	1	-1.1	-1.1	3	3	3	0	0	0	0
comp31074_c1_seq1	p4	(CCGC)4	16	33	48	71.7	146	84.2	62	-4.7	4	0	-1.4	3	GGAGCCGTGAGCGTTGGTTGTCCCGGTCCATGCCGCCCGCCCGCCCGCACGCACTGCCTCCGCGACGCAACACAACACAGCAGCTTACACAAGCGGACCAGCCGTCGCGACGCTCCGCGCGCTCCCCTCTGCTGGCCGGGTCTTGT	GGAGCCGTGAGCGTTGGTTG	86.8	69	20	60	65	1	0	0	0	0	2	0	0	0	0	ACAAGACCCGGCCAGCAGAG	69	214	20	60.2	65	1	-4.3	0	0	4	3	0	0	0	0
comp31486_c1_seq1	p4	(TATT)5	20	50	69	71	140	72.4	53.8	0	0	0	0	0	TGGGGTCAGTCAAGCAGGATGGAAGCTTGTTTGAACAACAAATGTACAATATTTATTTATTTATTTATTTATCTGCTCCCCTTCCTCATTTCCGTTTCCCGAGCTTTGATGTAGCACTGCCTTTTCCCTCCGTACCTCCC	TGGGGTCAGTCAAGCAGGATGG	72.8	52	22	60.3	59.1	2	0	0	0	0	4	0	0	0	0	GGGAGGTACGGAGGGAAAAGGC	63.4	191	22	60.6	63.6	3	-1.9	0	0	4	4	0	0	0	0
comp31563_c3_seq1	p4	(CGCA)4	16	78	93	62.7	192	78.8	58	-1.7	3	0	0	0	AGGAAGGGTGCATAGCTTGCTGAATGTGATGCGGCCCTTTTTCTTGAGAGTGTGTATGTGCTTGCAGCTGCATTGCGCGCACGCACGCACGCACGCGCACTGTATATGTTCACTCGTGCGCTTGTGTCAGTGGCAATTGTGGCAGTTGGGATGGCAAGGCTTGTTACCGACTCTACATCTACAGCCGCCCGA	AGGAAGGGTGCATAGCTTGCTG	45.8	24	22	59	54.5	1	-3.3	-0.5	3	4	3	-1.9	3	-1.9	3	TCGGGCGGCTGTAGATGTAGAG	80.8	215	22	59.7	59.1	1	0	0	0	0	3	0	0	0	0
comp31606_c3_seq1	p4	(ACAA)4	16	172	187	71.5	214	76.1	56.4	-4.2	4	0	0	0	GCGTGCGTGTGCGTGAGAGAGAGAGACAGAACACAGACCTGTGGCTCCGTCCCAGCTGCTCAGTGCTTCGATTCATATTTCATGACCTTGTTCGTCTTTTCCCTGCTTCGTGCCGCTATAAATTTACCCGGGACACATTTCTTTTCAGTTTTGCGACAGAATTTGAAGAACACAAACAAACAAACAAAAACACATACACCTGCATCCATGCGGG	GCGTGCGTGTGCGTGAGAG	88.7	1	19	60.3	68.4	1	0	0	0	0	2	0	0	0	0	CCCGCATGGATGCAGGTGTATG	64.3	214	22	60	59.1	1	-3.3	-1.9	3	4	3	-0.5	3	-0.5	3
comp31659_c1_seq1	p4	(TTTG)4	16	78	93	60.3	157	73.6	54.7	-4.3	5	0	-2.4	4	ATGGGCTCCCCGATGCAAGGCTTAAACACCAAGTCGTTTTAAAAAACCTCCACCACAGAGGTTATGTTTTGGCCCCCTTTGTTTGTTTGTTTGTTCGGCAGCATTACGTTAAAAAAATGAATTATGACAAAACTTGGTGGAAGGATGGGACAGGGGC	ATGGGCTCCCCGATGCAAGG	55.7	24	20	60.3	65	2	-1.9	-1.9	3	3	4	0	0	-3.3	4	GCCCCTGTCCCATCCTTCCAC	67.5	180	21	60.6	66.7	1	0	0	0	0	4	0	0	0	0
comp31683_c3_seq1	p4	(GCGT)4	16	54	69	70.9	169	79	58.3	-1.9	3	0	-1.3	3	GGAGGTGGGGCAGATGGAGAGGGCAGCCAGCCTGGGGCACAGCATCACAGAGAGCGTGCGTGCGTGCGTGCAAGTAGGTGTGGTATCTATACGCAAGCAGTGTATTCATGCGAGAGGATGTGTAAATGCTTTTGTGTGCGTTCTGTCGAGGAATGCACACGCACACGCA	GGAGGTGGGGCAGATGGAGAG	73	48	21	59.8	66.7	1	0	0	0	0	4	0	0	0	0	TGCGTGTGCGTGTGCATTCC	66.8	216	20	60.5	60	2	-3.3	-1.9	3	4	2	0	0	0	0
comp31697_c0_seq1	p4	(GTCC)5	20	66	85	64.3	184	76.1	56.1	-1.9	3	0	-1.2	3	GCAAGGAAGCAAAGCTGCACAGCCCCCTCTAGTGGTTGTCAATTATTAATATTTGCTTCACTAATGTCCGTCCGTCCGTCCGTCCTTGTCGTCCATCTCGGTTTCTACCTGTGTGAAATCTGGTTGGTGAACAATCCAGGGAACAGTTCTTCTGTTTCTGAACTCAGTGTGCCACCTGTACGAC	GCAAGGAAGCAAAGCTGCACAG	56.9	36	22	59.5	54.5	1	-2.9	-1.9	3	4	3	0	0	-3.3	4	GTCGTACAGGTGGCACACTGAG	66.4	219	22	59.3	59.1	1	-1.9	-1.2	3	4	2	-1.1	3	-1.1	3
comp31825_c0_seq1	p4	(GAAA)4	16	141	156	66.6	182	74.2	54.7	-2.8	3	0	-0.7	3	AAGGGCGCAGAGACGATGATTGTGCATCGTTCGGTCCAAACTTTTATTACTTCTGCAATCAGGCGGTGGCTGTTAAGATGGACATTAGGAGCCGAGAGCTGAGGAAAGCGCATTATCTTTGACAAAAAAAAAGAAAGAACGAAAGAAAGAAAGAAAAGAGCAACTTGGAAAGGCTGTGTCGC	AAGGGCGCAGAGACGATGATTG	61.9	22	22	59.4	54.5	1	-5.1	0	0	4	3	0	0	0	0	GCGACACAGCCTTTCCAAGTTG	68.1	203	22	58.9	54.5	1	0	0	0	0	3	-0.5	3	-0.7	3
comp31999_c0_seq1	p4	(AGCT)5	20	86	105	66.7	205	78.8	58	-3.4	4	0	-1.7	3	AGCGACTCGGGTTGTGTGTAACTGGAATGCTAACAGCCCGCGTGTTGTGTCCGTTAACGCTGGTTAGCTAACGGGAGCTAACGGGAGCTAGCTAGCTAGCTAGCTCGACCGCACGGTGCATTCGAAGAGCACAGCGCGTTGCATGGTGTATTTATAGAACGTGCGTCCATCACTAACATGTCGGTGAGCTACTGTGACACGACGG	AGCGACTCGGGTTGTGTGTAAC	69.5	16	22	59.2	54.5	1	-1.7	0	0	3	3	-0.6	3	-0.6	3	CCGTCGTGTCACAGTAGCTCAC	64.1	220	22	59.3	59.1	1	-1.2	0	0	3	2	-1.2	3	-2.9	4
comp32091_c0_seq1	p4	(TAGC)5	20	54	73	56.3	168	76.9	56.7	-1.7	3	0	0	0	ACGTGGGGATCCTAGCTTCCTCCAGTGAGCTGGACGTGTATGTTGTGCTAGTTTAGCTAGCTAGCTAGCTAGCTGTGGGAGAAGCTGACATGGGAGCTCCACAGGACAGTGACCTCTGACGACATGTCTCTCAAAACGTAAGAATTGACCAAAGAGCCGGTGCATCAT	ACGTGGGGATCCTAGCTTCCTC	47.8	48	22	59.3	59.1	1	-5.7	0	0	6	4	-1.3	3	-1.3	3	ATGATGCACCGGCTCTTTGGTC	56	215	22	59.6	54.5	1	-4.2	0	0	4	3	-1.4	3	-1.4	3
comp32318_c0_seq1	p4	(GAGG)4	16	55	70	68.9	162	78.8	58.2	-1.9	3	0	-0.2	3	GGCGAGCATGATGCACGTACACGACAGAGAGCTGACAGAGAGAGAGAGAGGAGAGAGGGAGGGAGGGAGGAAAAGGGCGTTTTGACTCGATCCGAGTCTGGAGCAACGTTAGACCCAATTTGCGCAGAGAGAAAGACTGTGCGTAAAAGCCCCGCAGACGCC	GGCGAGCATGATGCACGTACAC	61.2	47	22	60.8	59.1	1	-3.3	-1.9	3	4	2	0	0	-1.9	4	GGCGTCTGCGGGGCTTTTAC	73.5	208	20	60	65	1	0	0	0	0	4	0	0	0	0
comp32615_c3_seq1	p4	(CCGA)5	20	56	75	80.1	123	84.7	62.5	-1.9	3	0	-1.9	3	GTGCGACGGCGACCATTGCTGGTCCTCGTCCGCGGCGAGCGAGGACATGTCCCCGCCGACCGACCGACCGACCGACCGCCCCGCTGGTGCCGCCGTCCGCCGCTTCCCTCCCTGCTCCGCTTT	GTGCGACGGCGACCATTGC	82.3	46	19	60.7	68.4	2	0	0	0	0	2	0	0	0	0	AAAGCGGAGCAGGGAGGGAAG	81.4	168	21	60.3	61.9	1	0	0	0	0	3	0	0	0	0
comp32618_c0_seq1	p4	(GCTA)4	16	62	77	63.9	171	77.3	56.8	-1.4	3	0	-1.3	3	GTCGCTGGGTGGGCTTTATCCCCATTCCCCAGCTAGTTAGCTAGCTAGCTAAATGTGCTAGGCTAGCTAGCTAGCTAACTAACGTGAGCGGACGTTTCTTGGCCGGTCCTCCTCACAACGTTCCAACTGAGAACAGAGACATTGGAGTAGAAGCGGTTTGTTCCGTGTCTG	GTCGCTGGGTGGGCTTTATCC	75	40	21	59.3	61.9	2	0	0	0	0	3	0	0	0	0	CAGACACGGAACAAACCGCTTC	50.7	210	22	58.7	54.5	1	-2.3	-2.3	3	3	3	-0.5	3	-0.5	3
comp32710_c0_seq1	p4	(GACA)4	16	75	90	71.7	134	82.7	61	-0.9	3	0	-1.7	3	GTTTCACGAGGCGGCAGCTCCGACCGACCCACCGACCGACCGACCCCCGCCGGAGTCTGCTGCGTCCACGGGCCGACAGACAGACAGACAGAGAGGGGAGCAGATGAACGAGCTGGTGAAGAGCCTGCCCTCCC	GTTTCACGAGGCGGCAGCTC	65.6	27	20	60	65	1	0	0	0	0	3	-0.9	3	-2.9	4	GGGAGGGCAGGCTCTTCACC	74.6	160	20	60.2	70	2	-0.9	-0.9	3	3	3	0	0	0	0
comp32812_c0_seq1	p4	(ACGC)5	20	62	81	75.4	133	82.3	60.6	0	0	0	-1.3	3	CCGCTACGAGGGGCTGGAGCGAACTGACACAGGCGGTGCGCCCTGGCTCCGTGCGCCCCCGACGCACGCACGCACGCACGCAGGGGACAAAATGAAGGCGAAAAACCGCGACCAAAGCCTGTCGGACTCCAGA	CCGCTACGAGGGGCTGGAG	71.2	40	19	59.7	73.7	1	0	0	0	0	4	0	0	0	0	TCTGGAGTCCGACAGGCTTTGG	76.3	172	22	60.3	59.1	2	-1.3	-1.1	3	3	3	0	0	0	0
comp32903_c2_seq1	p4	(TGAG)4	16	92	107	66.1	120	76.1	56.3	-2.7	4	0	-1.2	3	CAACCCCGGTGGATTGAACGAGGCTATTCCCACTGTGTCACACATGGCTCTGTTCCACTCAGGAATGAGACAAAAAGCCTAGGACGTTCCCTGAGTGAGTGAGTGAGCACTTGGACAGGC	CAACCCCGGTGGATTGAACGAG	59.4	10	22	59.8	59.1	1	-4.2	-0.7	3	4	4	0	0	0	0	GCCTGTCCAAGTGCTCACTCAC	70.1	129	22	59.8	59.1	1	0	0	0	0	2	-1.2	3	-2.5	4
comp32993_c1_seq1	p4	(CCCT)4	16	90	105	71.7	171	81.6	60.1	-4.2	5	0	-4.1	5	AAGCCCTCCACACCTTCTCCTGCAGGACCTGCAGTCTCTCTCTCGCCTCCTCCAGCTGCTCTTTCAGTTCTTCCCTCTCTCGCCTCTTACCCTCCCTCCCTCCCTCGCGCCTCCTACCTCCCTCGTCTGCCTCTCCATCGGCCTCTCCGTCTCTCAGGCGGCTCTCCAGTT	AAGCCCTCCACACCTTCTCCTG	79.1	12	22	59.9	59.1	1	-0.5	-0.5	3	3	3	0	0	0	0	AACTGGAGAGCCGCCTGAGAG	88.9	182	21	59.7	61.9	1	0	0	0	0	2	0	0	0	0
comp33539_c0_seq1	p4	(TGCG)5	20	33	52	62.6	128	79.9	58.8	-2.4	3	0	-1.1	3	GGGATTTGTGCAGGCAGCATTGTCGCTGTTGCTGCGTGCGTGCGTGCGTGCGTGTGCATCTCTCAGGCGGCTCGGGGGCTGTAGTATGGCAAGGCTCTGATGAAGGCGTCCAGTCGGCTGCTGAACAG	GGGATTTGTGCAGGCAGCATTG	52.5	69	22	59.3	54.5	1	-3.3	0	0	4	3	-1.9	3	-1.9	3	CTGTTCAGCAGCCGACTGGAC	68.5	196	21	59.5	61.9	1	-1.1	-1.1	3	3	2	-1.1	3	-1.1	3
comp33609_c0_seq1	p4	(TAGC)4	16	41	56	67.8	145	79	58.6	-2.3	3	0	0	0	GCAGCAGCAGCGGTTGGCGTTCAACCACTCGCTAGTTGGTTAGCTAGCTAGCTAGCTGAGGAGCGGACGCTAAGCTAGCTGACGAGCGGACGCTAAGCTAGCTGAGGAGCTGACGCTAAGCTAGCTGAGGATCGGACGCTAAGCT	GCAGCAGCAGCGGTTGGC	76	61	18	60.5	72.2	3	0	0	0	0	2	0	0	0	0	AGCTTAGCGTCCGATCCTCAGC	57.2	205	22	60.5	59.1	2	-2.9	0	0	4	2	-1.7	3	-1.7	3
comp33853_c0_seq1	p4	(CTAG)4	16	45	60	66.7	137	76.5	56.4	-2.7	4	0	-1.1	3	GATGGCAACAACCTGGGCAATGCAAACAGCAGCTGATTAGCTTCCTAGCTAGCTAGCTAGCCAAGCAGCTAACGTCAGTGACGAGCGTTCTCGCAGATGTCATGTCGCACGAAAAGCTGACCTTGTAGGCGAAGGAC	GATGGCAACAACCTGGGCAATG	70.2	57	22	59	54.5	1	0	0	0	0	3	0	0	0	0	GTCCTTCGCCTACAAGGTCAGC	60.4	193	22	59.3	59.1	2	-2.4	-2.4	4	4	2	0	0	0	0
comp33870_c0_seq1	p4	(TGTT)4	16	162	177	78.2	239	76.1	56.3	-1.7	3	0	-1.1	3	CGGGACGAAGTGGCTCATTCTGCCACATTTGCAATATGCAAAAAATATATGATTGATGTTTTTTCAACGGACAGTTTGTTGTACGGTAACATGTGGAGCCAGAGTCGGTCTGGAGAAACGATGAGCTTCGTCTGCGACGTGTCTGGTGCGTGACGTTTGTGTGTTTGTTTGTTTGTTTGACTGTGGTTGTCTTGTCGTATGTACAGTAAGGCCGGATGCACACTGCGAGCGTTGTTCCA	CGGGACGAAGTGGCTCATTCTG	78.1	1341	22	59.6	59.1	1	0	0	0	0	3	-0.5	3	-0.5	3	TGGAACAACGCTCGCAGTGTG	76.6	1579	21	59.9	57.1	1	0	0	0	0	2	-1	3	-1	3
comp33930_c1_seq1	p4	(GGAG)4	16	93	108	69.3	191	76.8	56.7	-1.9	3	0	-1.8	4	ACGTAGCTCTCCCCTCATCGCCCCCTCCTTCATTTTCCTTGTGAGGTCGACGACATCAAGTTCCTTTTAAAAAGGACGATCGAGGAAGGCGAGGAGGGAGGGAGGGAGGGTTAGGGGCGACACTGAGAGCAACTTTAAATATGACATAATCTGTAAACAACGATAACAAAAGATCCTGTCATGCCGTGCCG	ACGTAGCTCTCCCCTCATCGC	60.6	9	21	59.6	61.9	3	-3.3	0	0	4	4	0	0	0	0	CGGCACGGCATGACAGGATC	77	199	20	59.6	65	1	-2.2	0	0	4	2	0	0	-1.9	4
comp33940_c0_seq1	p4	(TGTT)5	20	36	55	64.4	132	69.1	51.2	-2.4	3	0	-1.2	3	TCACTCTCAATGCCTGCTCGTGCAGATTCTTTGTCTGTTTGTTTGTTTGTTTGTTTTTAAAGAAACATTTTTAATGCATCTTTTTAGACTTAATCATCTGTTTTACTGAAGCAAGTGAGCATTTCAGGGCCA	TCACTCTCAATGCCTGCTCGTG	61.1	66	22	59	54.5	1	0	0	0	0	2	-1.2	3	-1.2	3	TGGCCCTGAAATGCTCACTTGC	64.8	197	22	60	54.5	2	-4.3	-0.8	3	4	3	0	0	0	0
comp34027_c1_seq1	p4	(TCCA)4	16	98	113	74.7	123	78.4	57.9	-3.1	4	0	-1.4	3	CGACGTTCACCAGAGGGAGGAGCGTTACTTCCTGGTTTGTCTATGCCGGTCACCAGGGACGAGGAGGAGGAGAGACGCCTCCCTCTTCCTGTATCTGTCCATCCATCCATCCAGGGCGTCAGA	CGACGTTCACCAGAGGGAGGAG	72.3	4	22	60.4	63.6	1	-3.3	0	0	4	3	0	0	0	0	TCTGACGCCCTGGATGGATGG	81.6	126	21	59.8	61.9	2	0	0	0	0	3	0	0	0	0
comp34138_c0_seq1	p4	(ATGG)4	16	48	63	61.7	120	76.1	56.4	-4.2	5	0	-4.6	5	ATGGACAACGCTGTGCTGCTGCTGCGGCTGCTTGCTAGCTGGGATGAATGGATGGATGGATGGATAGATAATGTTTCATGGGGATGAGGTAGTGAGGGCACTCAGCCCTGCTCCTGTGAT	ATGGACAACGCTGTGCTGCTG	76.5	54	21	60	57.1	1	-1	-1	3	3	2	0	0	0	0	ATCACAGGAGCAGGGCTGAGTG	62.2	173	22	60.3	59.1	1	-1.7	-1.7	3	3	3	-1.2	3	-1.2	3
comp34178_c1_seq1	p4	(GGAT)4	16	52	67	76.5	137	78.6	58.3	-2.4	3	0	-0.9	3	ACCACGCCAGCTTCCTTCTCCAAGTCTGGACGCCGGGATGGATGGACTGGAGGATGGATGGATGGATGGACTGGAGGATGTCGTGGACGGAGGAAGACAAACACACCTGGTTCCAGGTTGCCTCTGCCCATCACTCT	ACCACGCCAGCTTCCTTCTCC	76.5	50	21	60.5	61.9	2	-2.9	0	0	4	2	0	0	0	0	AGAGTGATGGGCAGAGGCAACC	75.5	186	22	60.6	59.1	2	0	0	0	0	3	0	0	0	0
comp34562_c2_seq1	p4	(TATT)5	20	76	95	63.4	168	69.8	51.8	-1.9	3	0	-3.6	4	AGGTGCGGCTCCCAGTGATGGCGATGGTAAGGTCAATTGTTTTTCACGTGAAACCTCCGTCATCTGTTCTTTTGCTATTTATTTATTTATTTATTTTAAATGATTGCTTATTTATTGCCTATTTATTACTTTTAAAAGATATAATTGTGCTGCTGTCTTTTGGGGACA	AGGTGCGGCTCCCAGTGATG	81.4	26	20	60.2	65	1	0	0	0	0	3	0	0	0	0	TGTCCCCAAAAGACAGCAGCAC	53.3	193	22	59.6	54.5	1	-2.5	-2.5	4	4	4	0	0	0	0
comp34582_c0_seq1	p4	(CGTG)5	20	82	101	70.6	187	76.5	56.4	-1.9	3	0	-0.6	3	GTTCTGCTGCACCCTGCTTCCATGCAAAGGAATAAGGTCATGCTACAGTTATATGACTCTGAGGTCCAACTGTTAATATTTCGTGCGTGCGTGCGTGCGTGTCCTGCAGTTCCACCTGGAACTAGTGAAATTGAAGAAGGTGACCCTGTTGTCTCTCAGGTGTGAGTTTGTGTGAGCAAGTCGTCGC	GTTCTGCTGCACCCTGCTTCC	65.5	20	21	60	61.9	2	-3.3	-1.9	3	4	3	0	0	0	0	GCGACGACTTGCTCACACAAAC	72.5	206	22	59.3	54.5	1	0	0	0	0	3	-0.7	3	-0.7	3
comp34608_c2_seq1	p4	(AGAC)4	16	65	80	70.4	134	78.4	57.8	-1.1	3	0	0	0	ACTGGACTGAGTCGGCCATAGGGAGGATACTAATAACACTCACGCACAAACACACACACACCCGAGACAGACAGACAGACACACCCACACAGGCCATGGCGCTGGAGAACTCGGTCTTCCCCTCCCGTCCCGAC	ACTGGACTGAGTCGGCCATAGG	66.7	37	22	59.5	59.1	2	-4.3	-1.4	3	4	2	0	0	0	0	GTCGGGACGGGAGGGGAAG	67.8	170	19	59.3	73.7	1	-1.1	0	0	3	4	0	0	0	0
comp34753_c0_seq1	p4	(TCTT)4	16	95	110	75.4	208	80.3	59.2	0	0	0	0	0	CTTCCATCTCGCCCAACTTCCGGAGACGGGCAGGCGTAGAGGAGAGAAGGGGCGGTGCGGGTCAACCCCAGACAGCACCCCTGCCGGCAGGCAGTCTTTCTTTCTTTCTTTTAGTTTCTTTTTTTATTTTTGGTCTTTCTTGGAGTCTCCTGCCCTGGGGGGAGGGGAGTCTGTGTGGCTGGGGGCCAGGAATGGAGGGACAGGGGTT	CTTCCATCTCGCCCAACTTCCG	74.1	7	22	59.6	59.1	3	0	0	0	0	3	0	0	0	0	AACCCCTGTCCCTCCATTCCTG	70.8	214	22	59.7	59.1	1	0	0	0	0	4	0	0	0	0
comp34760_c1_seq1	p4	(TTCT)4	16	133	148	82.9	208	78.1	57.8	-2.8	4	0	-1.3	3	CGCTCCGTGACCTGTGATTGCTTCCAACAGGAGCCATTTTTAAGTCTGAGTTACAATCCCGTGTGAGTCACTCGCCAGGAGCTGCTCGACCGGCTCTGCGCCGCAGCCCCAACCTCGGCACATCCTCTTTTCTTCTTTCTTTCTTTCTTTTTTGTTGTTGTCGCATTTCTTTTCCTTCCCCCGATGGTCCTCACAACCTCCACAGCCA	CGCTCCGTGACCTGTGATTGC	90.7	1133	21	60.1	61.9	2	0	0	0	0	2	0	0	0	0	TGGCTGTGGAGGTTGTGAGGAC	83.3	1340	22	60.5	59.1	1	0	0	0	0	2	0	0	0	0
comp34862_c1_seq1	p4	(CCTC)4	16	93	108	74.2	203	82.8	60.9	-2.7	4	0	-1.9	3	ACCTTCCAGCCCGCCCATGTCGACCCAAACCACTGCCTCCTGCAGCCAAGTCCACCCAGCTCCCCTCTCGACCTCCTCTACCTCCATCCACTCCTCCCTCCCTCCCTCCACCTCTCCCACCTGTCTCCAAACCTCCTCCCCCTCCCTCCTCCAATCCTCCTCCTCCCTATGTTGCTCCCTCCCTCTCCTCCAACCACCCTCCC	ACCTTCCAGCCCGCCCATG	75.5	9	19	60.2	68.4	1	0	0	0	0	3	0	0	-2.2	4	GGGAGGGTGGTTGGAGGAGAG	76.8	211	21	59.4	66.7	1	0	0	0	0	3	0	0	0	0
comp34906_c2_seq1	p4	(AAAC)4	16	167	182	65	248	74	54.8	-3.4	4	0	-1.1	3	GCTCAAGCTGACATCCCCACAGAATTATGAGCTGACGGTTTCTCTCAGCTTTGCATAGCGTTTTATTCTCGCATTTTTTTTAGCTCAATGTTTTGGTTTTTACAACCCAAAACTGTTTTGTTTCAGTCCCACTGTCTAAAAAGCTGCAGGCAGCTAGTTTCAGTTAAAACAAACAAACAAACCGTGATAAAGCCTGTGATAAAGCAGGTGAAAAGCCTGATATTTGCGTCAGATGCTGGTGGTGGAGA	GCTCAAGCTGACATCCCCACAG	59.2	124	22	59.6	59.1	1	-2.9	-0.8	3	4	4	-1.1	3	-1.1	3	TCTCCACCACCAGCATCTGACG	70.8	371	22	60.3	59.1	2	0	0	0	0	2	-1.1	3	-1.1	3
comp35041_c0_seq1	p4	(TAGC)4	16	90	105	85.9	126	80.6	59.5	0	0	0	0	0	CCCGCAGGAGGAACCGATAGGTGGGGACGCCGGGCGGAGAGAGCCGGGGATGCCGGGGCTCGCTAGGAGGAGCACTGGAAGAGTTAGCTTAGCTAGCTAGCTAGCTGTGGCTGGTTGCTGTGTTGA	CCCGCAGGAGGAACCGATAGG	81.8	12	21	60.2	66.7	2	0	0	0	0	3	0	0	0	0	TCAACACAGCAACCAGCCACAG	87.7	137	22	59.9	54.5	1	0	0	0	0	2	0	0	0	0
comp35098_c12_seq1	p4	(ACCT)4	16	76	91	73.6	170	82.7	60.6	0	0	0	-0.9	3	GCCAACCTGCCGTCTGAGAGGAGCTCGCCGGTCGTGCGCTCGCAGACTCGGGGTGACCTGATGACCTGATGACCGACCTACCTACCTACCTAGCGAGCGCTGTTGCGGTGTCGCGGTGGGTGGCTAGCTCGGGTAGCGTTCGCCGTGTAGCTAAGCGGAGGTGGTTCGGC	GCCAACCTGCCGTCTGAGAG	69.8	26	20	58.8	65	1	0	0	0	0	2	0	0	-0.6	3	GCCGAACCACCTCCGCTTAG	71.8	195	20	58.9	65	1	0	0	0	0	2	0	0	0	0
comp35111_c0_seq1	p4	(TTTC)4	16	80	95	64.2	120	72.7	53.7	-3.3	4	0	-3.3	4	TTCAGGGTTGGTTCACGATGGGATCACCGAGCGAAAAGGCTCCAGTTTGAATTTGTTTTCAACAAAGTCTTGGTCTTTTTTTCTTTCTTTCTTTCTGCGTTCTCACTGGGGCATCGGGGT	TTCAGGGTTGGTTCACGATGGG	65.7	22	22	58.8	54.5	3	0	0	0	0	3	0	0	0	0	ACCCCGATGCCCCAGTGAG	67.2	141	19	59.2	68.4	1	0	0	0	0	4	0	0	0	0
comp35123_c6_seq1	p4	(ACCC)4	16	78	93	61.7	173	78.3	57.6	-5.5	5	0	-2.3	4	ACACTCAGGCACAGGTTCACACAAACCACAGGCCTGACAAAAAAAACTGATTGATCCAATATAGCTGACCTGGATCAACCCACCCACCCACCCCAGATCCCCACCTCAAATCCTCACTTAAAACAACCACCCCGTCTCCCCCTGCAACCCCCACCGTCAGTGTGGGTGGGCAC	ACACTCAGGCACAGGTTCACAC	73	24	22	59	54.5	1	0	0	0	0	2	0	0	0	0	GTGCCCACCCACACTGACG	59.8	196	19	58.9	68.4	2	-1.2	-1.2	3	3	3	0	0	0	0
comp35204_c8_seq1	p4	(ATCT)4	16	98	113	79	178	72.9	53.9	-1.1	3	0	-1.9	3	CGGTCAGGAGGAGGACTGCTACTGAAACCTGCTGGAGCCACATCTATTTACAAATCTATCTATCTGTTCATCCATCTATCTATCTGTACATCCATCCATCTATCTATCTATCTGTCTATCTGTTCATCTTTCTATACTGTACATCTATGAATCTATCTGTCTGTCCGTCCTTCCATGC	CGGTCAGGAGGAGGACTGCTAC	82.1	4	22	59.9	63.6	1	-1.1	-1.1	3	3	2	0	0	0	0	GCATGGAAGGACGGACAGACAG	77.3	181	22	59.3	59.1	1	-2.2	0	0	4	2	0	0	0	0
comp35420_c0_seq1	p4	(GATA)4	16	96	111	71.4	193	73.8	54.7	-2.4	3	0	-2.4	4	GCCGCACATACTCGTCGAAGGAAACCACCCCACTCTCCTGCTCATTCATTGTCACTTTCACCTGTTGTTTCATTATCTTTTTAGATACATGGGTGGATAGATAGATAGATAGATGCTCTAGTTGTTGTTAGACTTTAATGTCATTATATCACTCTGCTCTACTCGGCTTCTACACCAGCCAAGGCAGAAACGT	GCCGCACATACTCGTCGAAGG	75.9	6	21	59.7	61.9	2	0	0	0	0	2	0	0	-3	4	ACGTTTCTGCCTTGGCTGGTG	68.5	198	21	59.6	57.1	1	-3.3	0	0	4	3	0	0	0	0
comp35491_c1_seq1	p4	(ATCT)4	16	48	63	66	144	74.3	54.7	0	0	0	-1.9	4	GGGATTACGGGGAGGATCAAGCCAAACTTGATGTATCTATCTATCCAATCTATCTATCTATCTATGGTTCGATCTATTTTATCTATGTGGCCCTCCTCTCTTCTTCTCCCTCGTCCCTTCCCCTCCTGCCTCTCCTCCTCAACA	GGGATTACGGGGAGGATCAAGC	53.4	29	22	58.6	59.1	2	-1.9	-0.3	3	4	4	0	0	0	0	TGTTGAGGAGGAGAGGCAGGAG	77.9	172	22	59.1	59.1	1	0	0	0	0	2	0	0	0	0
comp35532_c0_seq1	p4	(CTAG)5	20	59	78	63.9	142	79.1	58.2	-3	4	0	0	3	TGACGCTAACGACACGCATGTGGCGAGGCCCCGCACCGGGTCCACTGCGCGGCTAACTCTAGCTAGCTAGCTAGCTAGCTGGCCATCTGGGATGCCCGGCAGACGTTTGTTTTAAAAGTTTCTATCCGCGAAACGTCCCTCG	TGACGCTAACGACACGCATGTG	71.7	43	22	60.1	54.5	1	0	0	0	0	2	-1.2	3	-2.2	4	CGAGGGACGTTTCGCGGATAG	55	184	21	59.1	61.9	1	-5.1	-1.7	3	4	3	0	0	0	0
comp35547_c1_seq1	p4	(TCCG)4	16	92	107	77.7	194	81.8	60.3	-1.7	3	0	-0.8	3	AGCGTGAGAGTCGTCGGTCTGTCCACGGCTCTGGCCAACGCTCGAGACCTCGCCGACTGGCTGGGAATCGGACAGGTGGGTTTGTTTAACTTCCGTCCGTCCGTCCGCCCCGTGCCCCTGGAAGTTCACATCCACGGTTTCCCAGGACAACACTACTGCCCCCGCATGGCCAGCATGAACAAGCCCACCTTCCA	AGCGTGAGAGTCGTCGGTCTG	85.1	10	21	60.1	61.9	1	0	0	0	0	2	-0.6	3	-0.6	3	TGGAAGGTGGGCTTGTTCATGC	70.5	203	22	59.7	54.5	2	-0.5	-0.5	3	3	3	0	0	-2.2	4
comp35585_c0_seq1	p4	(TGAC)7	28	85	112	79.3	120	78.9	58.1	0	0	0	0	0	AGAGCACAGCGAGGGAGCAGAAGCGACGTCATGTTGCTAAGCGGACAGGATCCCTTCCCCTTCGGCGTCCCCCAGACAAGGGTGTGACTGACTGACTGACTGACTGACTGACTGCTGCCG	AGAGCACAGCGAGGGAGCAG	76.3	17	20	60	65	1	0	0	0	0	3	0	0	0	0	CGGCAGCAGTCAGTCAGTCAG	79.2	136	21	59.2	61.9	1	0	0	0	0	2	0	0	0	0
comp35612_c0_seq1	p4	(TGTT)4	16	193	208	68.4	227	72.5	53.4	0	0	0	0	0	GCTCCACGGCAACCACAACCATGGACACACAGACATCGATGATAACGTAGCTGAGGTTTTTGAAAAAGAAAAAGAAAAAAAATCAGATTAGGTTTTGTTGTTTTCTTTTCTTGTTTTGATGGGAAGTATTGTTCTTGAAACTAAATGATGTATGTTGATTGAGCCATGTGCAATGCCTTGGTAGAGGAATTGTGTTTGTTTGTTTGTTAGCGACTGTTCGAGGGTGT	GCTCCACGGCAACCACAACC	86.2	545	20	60.2	65	2	0	0	0	0	2	0	0	0	0	ACACCCTCGAACAGTCGCTAAC	55.3	771	22	58.7	54.5	1	-3	-1.7	3	4	3	0	0	0	0
comp35631_c4_seq1	p4	(GTGC)4	16	97	112	78.2	202	78.3	57.7	-0.8	3	0	-0.8	3	GGTCAGGAGGTCAGGAGGTCAGGGATAAATACACGAGTCGGAGACACTTTCGAGGCCTATTAAACTGTAGAGCCGTCGCAGCCTTAACGCAGGTGTGTGCGTGCGTGCGTGCGAGAGCATCGATGCATGTGCAAACGCATTCTTTCCAAACCTCTCCATAACCTTAGAAGAGGTTCCACTAGCTTCTGTGTTCACTCCGGCC	GGTCAGGAGGTCAGGAGGTCAG	84.8	5	22	59.5	63.6	1	0	0	0	0	2	0	0	0	0	GGCCGGAGTGAACACAGAAGC	70	206	21	59.7	61.9	2	-4.3	0	0	4	2	0	0	0	0
comp35635_c0_seq1	p4	(GCTA)4	16	67	82	75.4	129	76.6	56.7	-3.8	4	0	0	0	AGCAGCAGGAGAGGCATGACGACCCGGACGCTTATTCTGTTACACAACAGTTACATTACAAGTAGCGCTAGCTAGCTAGCTAGTTAGCCTAGCGCCGGTAAAGCACCGCTCCTCGTCGTCAGTGGCAGT	AGCAGCAGGAGAGGCATGACG	70.5	35	21	60.7	61.9	2	0	0	0	0	2	0	0	-2.2	4	ACTGCCACTGACGACGAGGAG	90.8	163	21	60	61.9	1	0	0	0	0	2	0	0	0	0
comp35645_c1_seq1	p4	(GTCG)4	16	106	121	79.6	149	80.7	59.5	0	0	0	0	0	CGAGAGAGGGGAGGGAGGTTTGGCTGGATGACCAAATGGCAGCTTTTACGCAGAGGGTTGTCTCACCTGCTGAAACGCACTTCGCCCGCTCAGCGAGACGCAGCCGTCGGTCGGTCGGTCGCTGCTCCATCATCATCCAGCCCAGCGTG	CGAGAGAGGGGAGGGAGGTTTG	73.1	2	22	59.8	63.6	1	0	0	0	0	4	0	0	0	0	CACGCTGGGCTGGATGATGATG	82.3	150	22	60	59.1	1	0	0	0	0	3	0	0	0	0
comp35656_c1_seq1	p4	(GGAG)4	16	67	82	73.6	161	79.1	58.4	-1.4	3	0	-0.7	3	AAGAACCAGCGGCGTGACAACGAGCCGCTGCCCCTCATCGTCTGCTGAGAAGAGGGAGTGTTTGATGGAGGGAGGGAGGGAGAGAGGGAGGGGGCTAGAAGAGGGATATTTGGTGTGGTGCAGCTGATCAGAACAGATTCTCAAATGGTACCCTGCTGCCC	AAGAACCAGCGGCGTGACAAC	91	35	21	59.9	57.1	1	0	0	0	0	2	0	0	0	0	GGGCAGCAGGGTACCATTTGAG	60.7	195	22	59.6	59.1	1	-5.7	0	0	6	3	0	0	0	0
comp35658_c6_seq1	p4	(AATA)4	16	178	193	78.3	250	75.2	55.8	-3.1	4	0	-0.7	3	TGCCGACTGCCTTGCTACCTCGGATCACACCCACTTTGTGTCTCTGGTAAATATTTGACTATCCGTTTATATTGCTCCTCCATCATCCTGTCACCCGTGCTTTCATGATTACGACATTCTTCTGTCCCTCTTAAACTTTTGATTTTTCCCACTTTCTTACTGCGACATGAACGACTGAATAAATAAATAAATAAATGCCGTTTCTGGGGGGACCCCGGTTGCATGTTTCGGTTGGTGCTTGTGTTGTTGC	TGCCGACTGCCTTGCTACCTC	81.3	292	21	60.6	61.9	1	0	0	0	0	2	0	0	0	0	GCAACAACACAAGCACCAACCG	79.8	541	22	59.9	54.5	3	0	0	0	0	2	0	0	0	0
comp35679_c1_seq1	p4	(GCTA)4	16	99	114	57.2	148	78.1	57.3	-1.9	3	0	-1.4	3	CACTCGTCTTGTAGCGGACCAGCGCCGGGTGAGAGTACACTTCGTAGAAAGACATTCTGACCGCGTCCGATCAGCTGTTAGCAACCGTTAGCCGGCTGGCTAGCTAGCTAGCTAAAGCTCCAGCTAGCATGGATGCTAACCGTGTGTG	CACTCGTCTTGTAGCGGACCAG	66.4	3	22	59.1	59.1	1	0	0	0	0	2	-1.1	3	-1.1	3	CACACACGGTTAGCATCCATGC	43.4	150	22	58.6	54.5	2	0	0	0	0	3	-1.9	3	-2.8	4
comp35706_c0_seq1	p4	(TTTA)4	16	89	104	74	162	69.4	51.4	-0.8	3	0	-0.9	3	TCACCGCCGTCCATTTCTCTTCAGTCTTTTTTACTCTTTTGATTTATTTATTTTACACAAAACAATTATTTATAATTGATTTATTCAGTTTATTTATTTATTTATTGTGTAACATGGACGGTTGCGTCGCACCTGTTCTTTTACAGGAAGCGGCTCAGCGGT	TCACCGCCGTCCATTTCTCTTC	70.3	13	22	59	54.5	1	0	0	0	0	3	0	0	0	0	ACCGCTGAGCCGCTTCCTG	79.6	174	19	60.5	68.4	1	-1.7	0	0	3	2	0	0	0	0
comp35783_c0_seq1	p4	(AAGG)4	16	55	70	82.2	164	79.8	58.8	0	0	0	0	0	ACAGCGGCAGGGTCAGGTCACTGGTCTGGGACATAAACCACACACATTCAGCTCAAGGAAGGAAGGAAGGAAGAAAGGAAGAAAGGAAGACAGGCCGCTTGGTAAACACGAACACCGCGTCCGGACGGACTCGCTCGCCGGGGCGCACTTGCCGCTGACGCCAA	ACAGCGGCAGGGTCAGGTC	79.6	47	19	59.8	68.4	1	0	0	0	0	3	0	0	0	0	TTGGCGTCAGCGGCAAGTG	81	210	19	59.5	63.2	1	0	0	0	0	2	-0.7	3	-0.7	3
comp35860_c0_seq1	p4	(TGAA)4	16	96	111	73.1	211	77.9	57.7	-2.8	3	0	-1.2	3	GGTGCAGCGAGGTGCTAATTCCGTCACTTCGAACGACAATCAGATCGTCTGAACATCACAGTGCAGAAGGAAAAGGGGTCAAATAAATGAATAAGTGAATGAATGAATGAATTAAAACGCAGCAGCAGCGCCCATTAGCGTCGCTAGCTACAAGCAGCCGTCACGCGCAGGATGGCGGAGTGTGTGAGCGCGTGTGGCGGCGGTTGTAACG	GGTGCAGCGAGGTGCTAATTCC	67.9	6	22	60.2	59.1	2	-3.3	-1.9	3	4	2	0	0	-1	4	CGTTACAACCGCCGCCACAC	79.6	216	20	60.6	65	1	-0.6	0	0	3	2	0	0	0	0
comp35885_c0_seq1	p4	(AAAT)4	16	67	82	64.8	153	70.5	52.1	-4.3	4	0	-0.8	3	GTCCTCGGGCCTCTCTTGAAAGAGTTTTTTTTTATCTCAGTGCATTTGCCTGATCAAATAAAGATCAAATAAATAAATAAATACATTTAAAAAAAAACATTACATTGGCTACAGAGAAGCCTCCTGCAAGAACTGTGCTGGGTGAGTTTGGGC	GTCCTCGGGCCTCTCTTGAAAG	56.9	35	22	58.7	59.1	1	-4.3	0	0	4	3	0	0	-0.5	3	GCCCAAACTCACCCAGCACAG	80.5	187	21	59.9	61.9	1	0	0	0	0	3	0	0	0	0
comp35892_c0_seq1	p4	(TGTA)4	16	69	84	85.1	175	77.4	57.1	0	0	0	-1	3	CAAGCAGCCGCAGAGGTGTAAGATAGCTGATGTACATGAAGTTGAGCGTGTATGGGACTGTCTGAGTGTGTATGTATGTATGTATGTGTGTAGGTGTGTGTGCGCGCGTGCATGTGTCCGAGGCGTCCTTAAAGCCTTACTACTCCACTGGGCCAGTTGTCGTTTCGGCGGCTCA	CAAGCAGCCGCAGAGGTGTAAG	90.6	33	22	60.1	59.1	1	0	0	0	0	2	0	0	0	0	TGAGCCGCCGAAACGACAAC	80.3	207	20	59.6	60	1	0	0	0	0	3	0	0	0	0
comp35956_c3_seq1	p4	(CGAC)4	16	71	86	63.9	161	77.4	57.1	-2.3	3	0	-4.6	5	GGTCCCGTTGCACCTGCTTGCAAATTGTCAGTCTGTCCTTGTGGTAATCTTAAAAGCATCTCACACAGATCGACCGACCGACCGACTGTCTTTCAGCCTCTCCCTTTCTGACGGTCTCTGGTTCATCATCTTCTACCTCCAGCTGCTCAGTGCTGCTGCCG	GGTCCCGTTGCACCTGCTTG	63.1	31	20	59.9	65	1	-3.3	-1.4	3	4	3	0	0	-1.9	3	CGGCAGCAGCACTGAGCAG	74.8	191	19	59.7	68.4	1	-1.1	-1.1	3	3	2	0	0	-1.1	3
comp35979_c2_seq1	p4	(TTCA)4	16	69	84	61.2	135	77.1	56.6	-1.1	3	0	0	0	TGGCACAGTGTGGGGTGATATGAAGGTCCGGTTTCGGCGCGCTGGAAGAAGCCCGGGGTCGGGATCCGTTCATTCATTCATTCACTCATCCCTCGATCTGTTCATTCTTCTCTCCGTTTCGTCCCTCATTCAGCT	TGGCACAGTGTGGGGTGATATG	53.1	33	22	58.6	54.5	1	-2.7	-1.2	3	4	4	0	0	-0.4	4	AGCTGAATGAGGGACGAAACGG	61.1	167	22	59	54.5	3	-2.9	0	0	4	3	0	0	0	0
comp35987_c1_seq1	p4	(CTGT)4	16	100	115	71.2	129	78.5	58	-1.1	3	0	-2.5	4	GCGATGCGACTTCCCGATGTCTCCGCCTGGACGTCAGAGCGTCGCTGTGTCTCTCTCTCTTTCTGCCTGTCTCTGTCTGAGCCTGTCTGTCTCTCTGTCCTGTCTGTCTGTCTGTGTGTCGGTGTGACG	GCGATGCGACTTCCCGATGTC	72.8	2	21	60	61.9	1	0	0	0	0	3	-1.1	3	-1.1	3	CGTCACACCGACACACAGACAG	68.7	130	22	59.8	59.1	1	-1.1	-1.1	3	3	3	-1.1	3	-1.1	3
comp36015_c1_seq1	p4	(ATAG)5	20	55	74	57.7	127	70.1	51.9	-1.7	3	0	0	0	AGTTTTGAGCCCCTCGAAACCCACTATTCTAAATCTAACAGTATAAGTATCATCATAGATAGATAGATAGATAGATGGATAGATGGATAGAAAGATAGATAGGAACTTCTGGTGATGCAGCAGCAGG	AGTTTTGAGCCCCTCGAAACCC	46.6	47	22	59.1	54.5	3	-3	-0.9	3	4	4	-1.7	4	-1.7	4	CCTGCTGCTGCATCACCAGAAG	63	173	22	60.1	59.1	1	-3.3	-1.9	3	4	2	-1.1	3	-1.1	3
comp36030_c4_seq1	p4	(GATG)6	24	63	86	69.2	153	76.1	56	-2.4	3	0	0	0	GCCCACCGTAGAAATGGAGGAGGAGCGAGAATTCTTTGGGAGAAGGGACAGATTGATTGATTGATGGATGGATGGATGGATGGATGAATGGATGGATTGATGGGTGGGTGGGTGCATGAATGGATGAGTGGCATTTGCGTTTGACAGCCTGGC	GCCCACCGTAGAAATGGAGGAG	61.3	39	22	58.8	59.1	1	-1.4	-1.4	3	3	3	0	0	0	0	GCCAGGCTGTCAAACGCAAATG	77.1	191	22	59.8	54.5	1	-2.4	0	0	3	3	0	0	0	0
comp36052_c0_seq1	p4	(GGTC)5	20	66	85	64.4	120	82	60.4	-4.3	4	0	0	0	GGCCAGACGGTTGGTTGACAGTTGCCCATGTCGGTGGCGGTTGATCCAGCAGCCGGTGATCCGCTGGTCGGTCGGTCGGTCGGTCGGTGGCCTCAGTCTGACGTCTCCTGCGGCCCGAGG	GGCCAGACGGTTGGTTGACAG	67.4	36	21	59.7	61.9	1	-4.3	-1.4	3	4	2	0	0	0	0	CCTCGGGCCGCAGGAGAC	61.8	155	18	59.9	77.8	1	-4.3	-1.2	3	4	3	-0.9	3	-0.9	3
comp36059_c15_seq1	p4	(CGTG)6	24	100	123	78.3	207	79	58.5	-1.4	3	0	-1.1	3	AAGGAGGCGGTGAACCAGGTCCTCAACCATGACAAGAACCAGTGAGACATCTCGGGAGGCGTATGCGTTTGTGTGTAGTTTAAAGAGTGACTGAGAGACCGTGCGTGCGTGCGTGCGTGCGTGTGTCCTCTCCCTTCCATGAAGAATGATGACGATCAGCCCCCCTTTCCTGAGGTGACATGAAGCTTCACTCTCGTCCACGTCGCT	AAGGAGGCGGTGAACCAGGTC	81.3	2	21	60.2	61.9	1	-1.4	0	0	3	2	0	0	-1.4	3	AGCGACGTGGACGAGAGTGAAG	74.2	208	22	60.6	59.1	1	-3.3	0	0	4	2	0	0	0	0
comp36089_c0_seq1	p4	(AATA)4	16	55	70	69.9	150	77	56.7	-2.4	3	0	-1.1	3	GCAGCCTCTGGTGCTTGTCTGTAACAGCTTGATGCCTTGGCTGGTTTTGTCAGTAATAAATAAATAAATACTCCAGGGTTCAGGTGCACGAGAGGAAGTCTGCTCTGAGCGCGCTCCGTGACCCGTGTCCCATCCCTGAATCTCGCCACG	GCAGCCTCTGGTGCTTGTCTG	66.1	47	21	59.7	61.9	1	-1.9	-1.9	3	3	2	-1.1	3	-1.1	3	CGTGGCGAGATTCAGGGATGG	71.7	196	21	59.1	61.9	2	0	0	0	0	3	0	0	0	0
comp36113_c1_seq1	p4	(GCTA)4	16	87	102	70	197	81	59.7	-1.9	3	0	-3.9	5	GACTCGCTCCATGCACACTTCCGTGACATACGTAGCACGAGAGTTGGGGAATCGAGCAGCACGCCTGGGGCCTGGAAGCGACCGCGGCTAGCTAGCTAGCTAGCTCACGTAGCTAACGTCCACTCGGCTAAGTTGTTAGCTAACGTCGCGTTCCAGCACCGGCGACGCCGAAGCTCAACCCAAGTGTCTGCTTCCCC	GACTCGCTCCATGCACACTTCC	78.4	15	22	59.9	59.1	2	-3.3	0	0	4	2	0	0	0	0	GGGGAAGCAGACACTTGGGTTG	70.1	211	22	59.7	59.1	1	-0.5	-0.5	3	3	4	0	0	0	0
comp36206_c6_seq1	p4	(GGAG)4	16	122	137	78.6	206	80.5	59.4	-4.3	5	0	-0.9	3	GGCGTGAGTGTGCTGGAAGAAGAGAGAAGGGAGGGAGAGGTTGAGCTTGGGCAGGGTGGGCCAGCAGAGAGGAAGGGTAGAGGGAGCAAAAGTGGTCAGAGAGCAGGCAGACGGCGAGCATGGAGGGAGGGAGGGAGGGCAGGGGAAGAAGTGAAAGGATGGAAAAAAATGTGGGGATATTGCAGCAGAGCGGATGGTGTGAGGGA	GGCGTGAGTGTGCTGGAAGAAG	91	70	22	60.1	59.1	1	0	0	0	0	2	0	0	0	0	TCCCTCACACCATCCGCTCTG	81.1	275	21	59.7	61.9	1	0	0	0	0	3	0	0	0	0
comp36210_c13_seq1	p4	(AAAC)4	16	145	160	73.2	181	73.8	54.8	-2.8	3	0	0	0	GGACACCAGCGGACCTCAGACCCCCCCCCGAGCTTTTTCCAGCTTGACGCTTGGTTTGGTTTTTTTTAAAGTTGCACAACTTCTTCTTTGGGAACTGAGAGTCGTGGAAAAACTAGCATATACACAAATTCTAATAACTTTAAAAAACAAACAAACAAACTTTGAGTCCTTCGTCGTCGCG	GGACACCAGCGGACCTCAGAC	83.6	178	21	60.6	66.7	1	0	0	0	0	2	0	0	0	0	CGCGACGACGAAGGACTCAAAG	64.8	358	22	60.2	59.1	1	-5.1	0	0	4	3	0	0	0	0
comp36298_c2_seq1	p4	(AAAC)4	16	58	73	63.1	129	71.8	53.3	-2.2	4	0	-4.8	5	TGTTGACACTTGGAGGCTGTGCCTTGGGACATGGATGTAAAAAAAGAAAACTCTAAAAAACAAACAAACAAACAGTCATGTAACAATGTAGGATGCTGCTGTCTCTATACACCACCCCTTGCTGTCCCT	TGTTGACACTTGGAGGCTGTGC	66.5	44	22	59.6	54.5	2	-1	0	0	3	2	-1.2	3	-1.2	3	AGGGACAGCAAGGGGTGGTG	69.1	172	20	59.7	65	1	0	0	0	0	4	0	0	0	0
comp36426_c14_seq1	p4	(TTTC)4	16	32	47	62.8	137	71.1	52.6	-1.4	3	0	-1.9	3	ACGGAAAGGTGTCTGAGTGCAGCTGTTTGTTTTTCTTTCTTTCTTTCTTTTTTGGTGATGTTGAATCTGTGTCGCTTTTGGTTGAAACATCTGATGATAAATAGTTTGAGTCTCACTTTGGGCAAGATGTGGTTCGC	ACGGAAAGGTGTCTGAGTGCAG	52.5	70	22	58.9	54.5	1	0	0	0	0	3	-1.1	3	-3.3	4	GCGAACCACATCTTGCCCAAAG	69.1	206	22	59	54.5	1	0	0	0	0	3	-0.5	3	-0.7	3
comp36462_c5_seq1	p4	(ACAG)4	16	181	196	83.6	201	79.4	58.5	-1.1	3	0	0	0	AGGCTGGACGGGATGGGATTCCTGGAGTATGACGACGAGAGGGCACAGCATGAAGACGCCCTGGCCCAGGCGGCGTTTGAAGAGGCTCGACGCAGAACCAGAGACTTTGAAGACAGAGACCGATCACACAGAGAGGATCTAGAGGACCCTGTGGTTTCTAAAATCTGGGACTGATGACACACAGACAGACAGACAGCCAGC	AGGCTGGACGGGATGGGATTC	81.6	602	21	59.8	61.9	1	0	0	0	0	3	0	0	0	0	GCTGGCTGTCTGTCTGTCTGTG	83.2	802	22	59.5	59.1	1	0	0	0	0	2	0	0	0	0
comp36462_c12_seq1	p4	(CGAC)5	20	53	72	71.2	138	77.9	57.5	-2.4	3	0	-1.1	3	GCCCACCATGACTGTTGTCCTCTGTTGACGGTTAACGACCTTCATCACCCTACGACCGACCGACCGACCGACCTTGACTAAGTGAAGAGGAGGAGCTGAAGAACGGGAGGAGAAGACTGATGGAGAGGAGTTGCCGGT	GCCCACCATGACTGTTGTCCTC	67.2	49	22	59.5	59.1	1	-2.2	0	0	4	3	-1.1	3	-1.1	3	ACCGGCAACTCCTCTCCATCAG	73.5	186	22	60.1	59.1	1	-4.2	0	0	4	2	0	0	0	0
comp36503_c3_seq1	p4	(AACA)6	24	24	47	75.8	161	74.6	55.1	-1.2	3	0	-1.2	3	CCTCCTCCACCACCTCCTCACCTAACAAACAAACAAACAAACAAACAGACCATTTAGGTGTGTGCCATTAGGTATTCGGAACTTCATTCATGCACACGTAGCTTTGCCCTGCTGATGTTTGTTGCAACTAAAAAGCTGTCTATGTGGTTTGTCGCCTGGCC	CCTCCTCCACCACCTCCTCAC	82.7	969	21	59.4	66.7	1	0	0	0	0	2	0	0	0	0	GGCCAGGCGACAAACCACATAG	69.1	1129	22	60.1	59.1	1	-4.3	0	0	4	3	0	0	0	0
comp36555_c28_seq1	p4	(TAAA)4	16	63	78	77.4	171	75.6	55.9	-3.7	4	0	-1	3	GGCTGAGGCAGACGGACAATGTCAGGAAGCATAGGAGCATAGGAACGAGCGACATAGATAAGTAAATAAATAAATAAAATCCTCCCGTGCCTGTTAAGGTTGAGCTGAAGTGCGGATCAGCATCTTCCTCTGTGTCATCTTCACTTCAGGCACATACGGGCTCTGCTGGGA	GGCTGAGGCAGACGGACAATG	80.1	39	21	59.5	61.9	1	-1.1	-1.1	3	3	2	0	0	0	0	TCCCAGCAGAGCCCGTATGTG	82.3	209	21	60.1	61.9	1	0	0	0	0	3	0	0	0	0
comp36560_c10_seq1	p4	(GCTG)4	16	101	116	61.2	179	80	59	-4.8	5	0	-1.1	3	ACACCATCCTGGGATCCGTGACTTATGGTTCCGCTGGGTTATTCGGAGAGAAGGAGTAGTAGTAGCCCATGCGGATCTACATTCAGGCGGTTGGCTTGTTGCTGGCTGGCTGGCTGACTGACTGGCTAACGAGCGCCACGGGCGAACCGGACGGATCGACTGTCTGAGACTCGCCTGGT	ACACCATCCTGGGATCCGTGAC	51.5	1	22	60.1	59.1	1	-5.7	-1.4	3	6	3	-1.2	3	-1.2	3	ACCAGGCGAGTCTCAGACAGTC	77.1	179	22	59.7	59.1	1	-2.3	-1.1	3	4	2	0	0	-1.1	3
comp36560_c16_seq1	p4	(TTTA)5	20	81	100	69.7	192	76.2	56.3	-2.8	3	0	0	0	CGCCGTCCAGATGGCAATCGTCCCTCCGCAGCGGACACGCAGGCAAGGGGCCCCTTTTTGTGTTAATTCATTTTTATCTGTTTATTTATTTATTTATTTATTTTCCATTCATTGCGCTGCCGGACGTGTCGCCGTTGTCAGACTGCCTGTTTTGACAGTCCCAATTCCCAGCTGACACCGCTGATTAGTGCT	CGCCGTCCAGATGGCAATCG	66.8	21	20	59.9	65	2	-2.4	-2.4	3	3	2	-0.3	3	-0.3	3	AGCACTAATCAGCGGTGTCAGC	70.5	212	22	59.3	54.5	2	-1.2	-1.2	3	3	2	0	0	0	0
comp36567_c1_seq1	p4	(CGTG)4	16	58	73	69.5	161	76.8	56.6	-3.2	4	0	-1.1	3	TGGGACGTGTTGCCTGTTGATGGTAAATCTTTTATGTGTCATAGTAAATCTTTGCATCGTGCGTGCGTGCGTGTGCGCGTGCGCGCGTGTGTGAGAATGGAGCAAACACTGAGCACGTGAGCGACTTGACAGTCAGTTTGTCTGAAGGGAAGTCACGAGGC	TGGGACGTGTTGCCTGTTGATG	72.9	44	22	59.7	54.5	1	-3.3	0	0	4	3	0	0	0	0	GCCTCGTGACTTCCCTTCAGAC	66.5	204	22	59	59.1	1	0	0	0	0	3	-0.8	3	-0.8	3
comp36626_c0_seq1	p4	(GCTA)4	16	83	98	74.1	197	75	55.5	-1.1	3	0	-1.9	3	CATGTTGCACCAGGTGGACGAGTAAGAAGGTATTGTCAGATTACAGCAGAGCCCAGATGTTTACATGCTTTGACATTAGCTTGCTAGCTAGCTAGCTACACCACCAACACATCTGATAGACGAATTCGCAAAAACGAAAATGTCTTCAATCCTTGTGTGGAGCCTTTAACACCACGCAAGTCGTCTCAGCCTTCGTT	CATGTTGCACCAGGTGGACGAG	69.7	19	22	60.1	59.1	1	-3.3	-1.2	3	4	2	0	0	0	0	AACGAAGGCTGAGACGACTTGC	77.7	215	22	59.5	54.5	2	0	0	0	0	2	-0.5	3	-0.5	3
comp36633_c5_seq1	p4	(ACAG)4	16	89	104	59.5	121	76	56.3	-3.2	4	0	-3	4	GGGCGTGGGAGGATCCGTTCACACACTCTTTCACACAAAGTGGCCTATCTAACATTCCTGGCTCGTGACAGCTTCTGTATAGACGGACACAGACAGACAGACAGGTTCGGGACGTTTCGAC	GGGCGTGGGAGGATCCGTTC	54.2	13	20	60.7	70	1	-5.7	-1.3	3	6	3	0	0	0	0	GTCGAAACGTCCCGAACCTGTC	66.7	133	22	59.8	59.1	1	-3.3	-1.7	3	4	3	0	0	0	0
comp36748_c7_seq1	p4	(TCCT)4	16	84	99	68.8	128	77.7	57.2	-1.7	3	0	-0.8	3	CGAGCCCCATCTCCGACTCCAGGCCGCCTCCAAACACTGACAACGACCCGACAGGGGAAGTTTGTTCGTCTTTTCTTTTTCCCTCCTTCCTTCCTTCCTTCCCTCGGTCACTGAAGCTGCGAACCAGA	CGAGCCCCATCTCCGACTCC	64.8	18	20	59.8	70	2	-0.9	-0.9	3	3	4	-0.9	3	-0.9	3	TCTGGTTCGCAGCTTCAGTGAC	68.2	145	22	59.2	54.5	1	-2.9	-1.1	3	4	2	0	0	-0.8	3
comp36759_c1_seq1	p4	(AAAT)4	16	41	56	77	187	78.2	57.6	0	0	0	0	0	TTGCTGCTGCTACTGCTGCTGTTGTTGTTGTTATTGATGAAAATAAATAAATAAATAAAACAGCCCGCCTCCTGGTCCACGCACACACACGCACGCTAACAGGTTGCGGGGCGCGCAGAGAAGCTGCTGCTGCTGCGCGAATGTGCCGGCCTGGCGCTGTTTATCGAGAATCCCGTCCGACATGAGC	TTGCTGCTGCTACTGCTGCTG	79	14	21	59.7	57.1	1	0	0	0	0	2	0	0	0	0	GCTCATGTCGGACGGGATTCTC	70.9	200	22	59.2	59.1	1	-2.2	0	0	4	3	0	0	0	0
comp36765_c1_seq1	p4	(ATTT)4	16	101	116	80.1	194	78.6	58.1	-1.7	3	0	0	0	ACTGACTTCGGCTCCTCTCGTCAAATATCCGCTTCCCTCTCCTCCTCGCGCCGTGTTTTCTCCGCCTCCAAGAATCCTCCGCCGGCCCCGTTATTCATTCATTTATTTATTTATTTGTTTATTTGTTTCCGTGATGAGCCATGTTCCGTGTCCGTGTCGCCTCCGCCGACGCACCGGTTGTTGCCGCCGCTGCT	ACTGACTTCGGCTCCTCTCGTC	72	1	22	59.8	59.1	1	0	0	0	0	2	-1.1	3	-1.1	3	AGCAGCGGCGGCAACAAC	89.7	194	18	59.8	66.7	1	0	0	0	0	2	0	0	0	0
comp36767_c0_seq1	p4	(TCTG)4	16	93	108	74.9	170	78.8	58.1	-1.1	3	0	-1.1	3	CCACTTCCCCTGAACGCAACACCAGCTCTGATCAGATGCGGCGCGAGGCCCTCGAGGGCCACGGGGTCTGTCTGTCTGTCATCTGTCTTTCATCTGTCTGTCTGTCTGTCATCTGTCTCTCTGTCATCTGTCTGTCTGACATCTGTCTGTCTGTCATCTGTCTGTGGGCG	CCACTTCCCCTGAACGCAACAC	72	9	22	60.3	59.1	1	-0.5	-0.5	3	3	4	0	0	0	0	CGCCCACAGACAGATGACAGAC	76	178	22	59.3	59.1	1	0	0	0	0	3	0	0	0	0
comp36818_c6_seq1	p4	(CCTC)4	16	150	165	83.5	168	80.8	59.6	0	0	0	0	0	CAACTGCGAGGAGGAAGCCATGTACCACTGCTGCTGGAACACCTCGTACTGCTCCATCAAGTGTCAGCAGGAGCACTGGCACGCCGACCACAAACGAACCTGCCGCCGGAAGAGATGAACCAAGGAGCCCCACCCTCTCTGACCCAACTCCTCCCTCCCTCCCTCTCC	CAACTGCGAGGAGGAAGCCATG	81	3740	22	59.9	59.1	1	0	0	0	0	2	0	0	-2.2	4	GGAGAGGGAGGGAGGGAGGAG	82.1	3907	21	60	71.4	1	0	0	0	0	3	0	0	0	0
comp36832_c0_seq1	p4	(GACG)4	16	92	107	70.8	198	77.2	56.9	-2.3	3	0	-1.2	3	CGCGGCTTCCTGTACGAGTGGTAAATGCAAATCACGTGGTGTGAAAAAGCAGACTGCAGCTTCTTTTGTTCAAATCAATCATCAAACCGGCGACGGACGGACGGACGCGGAGCTGCCGAATCAGGAAATCACCGAAACAGTTGTCAGATTGAAAAAATGCCACGCAAGAAGGTGACGGACATCTCAGGGAACGGTGGT	CGCGGCTTCCTGTACGAGTG	63.7	10	20	59.2	65	1	-5.1	0	0	4	2	0	0	0	0	ACCACCGTTCCCTGAGATGTCC	78.3	207	22	60	59.1	2	0	0	0	0	3	0	0	0	0
comp36865_c0_seq1	p4	(AAAT)4	16	51	66	76.1	164	73.8	54.5	-0.8	3	0	0	0	CATGGTGACAGGCAGCTTCCGAAAGTCCACCAAGCTCAGTTCAGGACTCCAAATAAATAAATAAATAAAGGTGAAACACATTGTAAGTACCATGAATATAATTTACTGCACAAGTAGCCTTGTTTGTCTTTGGAGGGGCCGGCTCGTCACTCGTCTGAACTGCC	CATGGTGACAGGCAGCTTCCG	74	51	21	59.8	61.9	3	-2.9	0	0	4	2	0	0	0	0	GGCAGTTCAGACGAGTGACGAG	73.7	214	22	59.3	59.1	1	-0.8	-0.8	3	3	2	0	0	0	0
comp36886_c2_seq1	p4	(GACT)4	16	104	119	77.5	140	76.2	56.3	-3.6	4	0	-1.4	3	GGACGACGGCTGAATTGTGGTGGCAAAAATGAAAACACTTGTTAGCTCATGGCTAGCTCCAGATGTTTCGCTGTTGGCTGTTAGCGGCTAGCTGTTAGCAGTCGACTGACTGACTGACTGTGTCCTGTTGGCTTGGCTCC	GGACGACGGCTGAATTGTGGTG	79.8	425	22	60.4	59.1	1	-1	0	0	4	2	0	0	0	0	GGAGCCAAGCCAACAGGACAC	85	564	21	59.6	61.9	1	0	0	0	0	2	0	0	0	0
comp36906_c0_seq1	p4	(GCTA)4	16	94	109	67.6	149	81	59.9	-2.4	3	0	-3.2	4	ACGCAGACGCTCGCCAGAGCGCATAGCGCTAAACCCTTTACCTCGCAGGACGCGAGTGACTAGCATGCTAACAGCGCCGCGCTAGCGGAGGGGGCTAGCTAGCTAGCTAGCCAGATAGCTAGCCAGCTAGCTCGTCGGTGGTGGCCCTG	ACGCAGACGCTCGCCAGAG	76.3	36	19	60.6	68.4	1	0	0	0	0	2	-0.9	3	-0.9	3	CAGGGCCACCACCGACGAG	63.4	184	19	60.5	73.7	1	-4.3	0	0	4	3	0	0	0	0
comp37054_c7_seq1	p4	(AGCT)4	16	81	96	62.6	142	79.7	58.9	-4.1	5	0	-2.4	4	CCGGCTCCTCCAACTCGCTATCAGAGGGAGACGCGACCCCGTGTCGGACACAGATCACCGCCACTCGATCGCAGTTTGACAGCTAGCTAGCTAGCTAGCGTTAGCTCCCCCGTGTTTACAAGCTAGTCTGGCCCCGATCCTC	CCGGCTCCTCCAACTCGCTATC	67.2	105	22	60.8	63.6	1	-4.2	0	0	4	2	0	0	0	0	GAGGATCGGGGCCAGACTAGC	61.9	246	21	59.9	66.7	2	-4.3	0	0	4	4	0	0	-1.5	4
comp37070_c0_seq1	p4	(AGGA)4	16	65	80	64.7	142	81.7	60.1	0	0	0	-0.5	3	CTCCTGCTGCCTGGCAATTCCGTCGCCAGCGTCGCTGCTGCTCCTCTCTGCCATCTCCCCGCGGAGGAAGGAAGGAAGGAGGAAGGCGCTGGGATACCGATGGTTTCTGCAGGGAGGCGACTGGAAGGGGACGTTCAGCGCG	CTCCTGCTGCCTGGCAATTCC	66.1	37	21	59.8	61.9	2	-3.8	-1.9	3	4	2	0	0	-1	4	CGCGCTGAACGTCCCCTTC	56.1	178	19	59.4	68.4	1	-5.1	0	0	4	4	-0.5	3	-0.5	3
comp37091_c0_seq1	p4	(GACA)4	16	60	75	68.8	121	78.4	57.7	-3	4	0	-1.9	3	CTACCCGTTTGAGGACGAGCAGCCGGAGGAAAAGGAGGAGGGCTCGTCGTCGTAGAGACGACAGACAGACAGACAGACTGAGACTTGATCTGCCCTGCCGGAGAATCGGCACAGTGGCGTT	CTACCCGTTTGAGGACGAGCAG	59.5	42	22	59.1	59.1	1	-1.9	-1.9	3	3	3	0	0	0	0	AACGCCACTGTGCCGATTCTC	82.9	162	21	59.5	57.1	1	-1.2	0	0	3	2	0	0	0	0
comp37093_c6_seq1	p4	(TCCT)4	16	78	93	70.7	131	77	57	-4.7	4	0	-1.3	3	CCGCCGTCCCCTCACACCCTCCATTTGAAGAACAGGTGACTCTCCTTCACCAGCCACTCTTTAATCTGTGCTCTCCATCCTTCCTTCCTTCCTTGGGATCCTTCATCTCTCACTCCTGCCGCTCCCATTCT	CCGCCGTCCCCTCACACC	69.6	72	18	60.1	77.8	2	0	0	0	0	4	0	0	0	0	AGAATGGGAGCGGCAGGAGTG	80.7	202	21	60.3	61.9	1	0	0	0	0	3	0	0	0	0
comp37144_c1_seq1	p4	(GACC)5	20	50	69	75	125	82.1	60.4	-1.9	3	0	0	0	AGAACGGCGTGTTCCAGTTAGCCAGCGCACAGTTCGACTCCCGTCAGGGGACCGACCGACCGACCGACCGCTAACGCAACGTTCCGCCGCCACTGTGAGTCGCCCGGCCTCTGCCTGACCGCCGT	AGAACGGCGTGTTCCAGTTAGC	65.4	52	22	59.5	54.5	2	-2.2	-2.2	4	4	2	-0.6	3	-0.6	3	ACGGCGGTCAGGCAGAGG	84.2	176	18	59.5	72.2	2	0	0	0	0	2	0	0	0	0
comp37165_c1_seq1	p4	(GTGA)6	24	61	84	67	156	76.1	56.1	-1.7	3	0	-1.2	3	GTTTCATCGCAGCGAGAACACGTGTGCCTGTGCACATTTTGTTCAGTGTTGTGTGTGTATGTGAGTGAGTGAGTGAGTGAGTGAACACTTTGTATTGCCCCACTTAGTCTGCGAGCTGTGACCAAAAACACACCTGCACTGCCGATTCCTGCCACC	GTTTCATCGCAGCGAGAACACG	53.1	41	22	59.2	54.5	2	-4.1	-1.7	3	4	3	-0.6	3	-0.6	3	GGTGGCAGGAATCGGCAGTG	81.7	196	20	59.4	65	1	0	0	0	0	2	0	0	0	0
comp37181_c7_seq1	p4	(GCTC)5	20	67	86	72.4	182	84.8	62.3	-2.4	3	0	-1.3	3	AAGAGGCCGGTGTCAGGACTGACGGCCGGTCCACATTCCCCGGAGTGGTGGCCGCCGCCACCGCTTGCTCGCTCGCTCGCTCGCTCCGAGCGCCGTGCCACTGCGCAAGGACGGTCCCGATCCCCAGGGTTGGTAAGGACCGCGGGGGAGGCTTGGTGCCGTTTGACGGGAGAAGGGCTCAC	AAGAGGCCGGTGTCAGGACTG	72.2	35	21	59.9	61.9	1	-4.3	0	0	4	2	0	0	-1.1	3	GTGAGCCCTTCTCCCGTCAAAC	71.2	216	22	59.5	59.1	1	-0.9	-0.9	3	3	3	-0.8	3	-0.8	3
comp37191_c4_seq1	p4	(GTCG)5	20	73	92	77.8	144	79.7	58.8	-1.9	3	0	0	0	AGCACCTCCTCCACCGTCTTGGTATGAGCATTATCCATCACGGTCGGTCTGCACCGTGTGTGTGTGTCGACTGTCGGTCGGTCGGTCGGTCGCTTCCTCCGCGTATCAACACTTCGGTCCGGGTGAATCACGGCAACTCGCGCT	AGCACCTCCTCCACCGTCTTG	90.9	29	21	59.9	61.9	1	0	0	0	0	2	0	0	0	0	AGCGCGAGTTGCCGTGATTC	68	172	20	59.8	60	1	-5.1	0	0	4	2	0	0	0	0
comp37211_c2_seq1	p4	(CGGT)4	16	95	110	78.4	144	82.3	60.4	0	0	0	0	0	TCCCTCTGCCCTCTCTGTGATGCAGAGTCCTTCGAGTTGCGATGTCGCGTCGCGTCAGCGGACTCCTTCGGAGCGCGGCGCTCGTGCGATGCGACGGTCGGTCGGTCGGTGACAGGTCACTTCCGAGACGAGTCGAGGCGGAGG	TCCCTCTGCCCTCTCTGTGATG	74.4	7	22	59.2	59.1	1	0	0	0	0	3	0	0	0	0	CCTCCGCCTCGACTCGTCTC	78.6	150	20	59.8	70	1	-3	0	0	4	2	0	0	-1.1	3
comp37232_c2_seq1	p4	(TGGT)4	16	27	42	81.3	124	77.6	57.3	0	0	0	-1	3	GTTGGTTGGCTGGTTTGTTGGCAGGCTGGTTGGTTGGTTGGTTCAGGGCTTGTGTTTACAGCTCTGCTGGATGCAGCTCGCCTGCTGATGTTACTCGGGCGGTACAATGTCGTGCCAACCGCCA	GTTGGTTGGCTGGTTTGTTGGC	72.9	75	22	59.6	54.5	3	0	0	0	0	3	0	0	0	0	TGGCGGTTGGCACGACATTG	90.8	198	20	59.9	60	1	0	0	0	0	2	0	0	0	0
comp37238_c10_seq1	p4	(GACT)5	20	90	109	66.9	122	75.2	55.4	-1.9	3	0	-0.5	3	ATTCCTCGGAGCAGTCAAGTGCAATGTCCCTCAGCGCAGAAAGCTGTGACAAGTAGTTGAAGGGAACAAAGCAGTGTATACAGAGACGAGACTGACTGACTGACTGACTGGCTGGCACGAAG	ATTCCTCGGAGCAGTCAAGTGC	51.7	12	22	59	54.5	2	-1.3	0	0	3	2	-1.9	3	-1.9	3	CTTCGTGCCAGCCAGTCAGTC	84.5	133	21	59.5	61.9	1	0	0	0	0	2	0	0	0	0
comp37252_c2_seq1	p4	(TTCT)4	16	33	48	72.1	125	73.9	54.6	-4	5	0	-2.5	4	GGAAGGAGTTGGCAGCCGATCGTGAAGCTGTATTCTTTCTTTCTTTCTTTGTTTTCTCGATTGGTTTCGTCTTCACTCCGTCCACAGGGAACTTGAATAACATGAGGACTGAGGAGAGGACTGCC	GGAAGGAGTTGGCAGCCGATC	70.9	69	21	59.3	61.9	1	-2.4	0	0	3	2	0	0	-1.9	4	GGCAGTCCTCTCCTCAGTCCTC	85.3	193	22	59.5	63.6	1	0	0	0	0	2	0	0	0	0
comp37278_c1_seq1	p4	(GCAG)6	24	42	65	78.7	123	77.4	57.1	-1.4	3	0	-1.1	3	AAGTGCTGTTGGTCAGGATGCCAGGGTGCCATGCTGAGACTGCAGGCAGGCAGGCAGGCAGGCAGAATGATTGAGACAAGCAATGAGGGAAAACGCTCTTGCTGACTGAACGATCTGGCGACG	AAGTGCTGTTGGTCAGGATGCC	72.7	60	22	59.4	54.5	3	-1.1	-1.1	3	3	2	0	0	0	0	CGTCGCCAGATCGTTCAGTCAG	84	182	22	59.7	59.1	1	-1.9	0	0	4	2	0	0	0	0
comp37459_c12_seq1	p4	(GTCA)4	16	29	44	72.4	130	78.7	58.3	-2.8	3	0	0	0	TCCACCGACGCCATGACACCCCCTGTCTGTCAGTCAGTCAGTCAGTGGTCTTGTCTGACTCAGATATTTCTACACTGGGTGTCCTTGTCAGTCCGTCCGTCCCTCCGTCTGCTGGTCCGCTCGGCCTGAG	TCCACCGACGCCATGACACC	75.4	73	20	60.5	65	2	-2.2	0	0	4	2	0	0	0	0	CTCAGGCCGAGCGGACCAG	68.1	202	19	60.3	73.7	1	-4.3	-0.9	3	4	2	0	0	0	0
comp37589_c2_seq1	p4	(GCTC)4	16	69	84	64.9	169	76.3	56.7	-4.7	4	0	-0.7	3	GCGGTGTGGCGTCATCTTTGTGAGACACATTTTACTTCACCGTTAGCAAGCAAGCTGCTATCTAGCTAGCTCGCTCGCTCGCTCGCACTTTGTTTTGTTTTGGAAATGGCCGCTTCGAAGAAGGGGAAGAAGGTTATAAACCAAGAGGAACTGCGGCGCTTGATGAGAG	GCGGTGTGGCGTCATCTTTGTG	67	33	22	61.2	59.1	1	0	0	0	0	3	0	0	0	0	CTCTCATCAAGCGCCGCAGTTC	66.3	201	22	60.5	59.1	1	-5.1	0	0	4	2	0	0	0	0
comp37603_c5_seq1	p4	(AGCG)4	16	50	65	67.5	126	83.5	61.5	-2.3	3	0	-3.7	5	CAGCTCCGGCGGCGAGAGGAGGGAGAGCGACGAGCGACGAGAGCGAGCAAGCGAGCGAGCGAGCGAGGGAGGGAGAGAGAGCGACGAGCGAGCCACCCCTCTACCCGGAGAGGAAGCCAGGGACCG	CAGCTCCGGCGGCGAGAG	64.8	52	18	60.7	77.8	1	-4.2	0	0	4	2	-0.9	3	-0.9	3	CGGTCCCTGGCTTCCTCTCC	80.1	177	20	59.7	70	2	0	0	0	0	3	0	0	0	0
comp37603_c12_seq1	p4	(GGAA)4	16	77	92	75.8	162	75.7	56	-2.8	3	0	0	0	CTCGCGCTCGCATGGCTAACGTTAGCCACACTCGGCTAACATTGGCCTAAAATGAAGGGGTAAAAAACAGCTACCTGGAAGGAAGGAAGGAAAAATCAATCAAACATCGAGGAGGATTTGTGCAAGTGATCAGCAGGAACGTAGAGCCGCCGATACTTGTGC	CTCGCGCTCGCATGGCTAAC	67.9	25	20	60.2	65	1	-5.1	0	0	4	2	0	0	0	0	GCACAAGTATCGGCGGCTCTAC	88.8	186	22	59.8	59.1	1	0	0	0	0	2	-0.2	3	-0.2	3
comp37609_c9_seq1	p4	(ACAG)5	20	89	108	75.7	144	77.7	57.3	-1.9	3	0	0	0	GGAAGGGTGTGCCAGCCATTGATAGGTGTTGGAGTCTGATAAGAGTGTTGTAAGGAGAGACGGGTGAGTGTGAGGCCGGGTGGGAGTCACAGACAGACAGACAGACAGATGGCAGCTGACAAATGTTTTCAGGCTGGAGGCGGG	GGAAGGGTGTGCCAGCCATTG	82.3	24	21	60	61.9	1	0	0	0	0	3	0	0	0	0	CCCGCCTCCAGCCTGAAAAC	68.6	167	20	59.3	65	1	-1.1	0	0	3	4	0	0	0	0
comp37689_c2_seq1	p4	(TTTC)4	16	62	77	72.3	177	74.6	55.1	-2.3	3	0	0	0	ATCCCTTCTCCCCGCCATGTGATAACACTGTGGGAGACTGGCTATTGCTAAGTACAGTCGTTTTCTTTCTTTCTTTCTTTATTCGCATGCCTTCCTCCACATCATCCTTGAGTCGTTTGCAATATGGTAATAGTGATGTCTGTCTCTTAGAATCCAGCTGACACTGAACCGAGACCG	ATCCCTTCTCCCCGCCATGTG	69.3	40	21	60	61.9	1	0	0	0	0	4	0	0	-2.2	4	CGGTCTCGGTTCAGTGTCAGC	73.7	216	21	59.2	61.9	2	0	0	0	0	2	0	0	0	0
comp37757_c7_seq1	p4	(TTCC)4	16	83	98	59	127	75.9	55.9	-5.1	5	0	0	3	CCTCCTCTGTGGCCTCCATAGCTTGTTTGGAGGTATGAAGAGACTCCTGAAGAGCAGACATTTCACTCTGCCTCTGGAGTCTTTCCTTCCTTCCTTCCCCCTGAAGCAATGCTGCCTCTAGGTTGGA	CCTCCTCTGTGGCCTCCATAGC	68.1	156	22	60.2	63.6	2	-4.3	-1.4	3	4	2	0	0	0	0	TCCAACCTAGAGGCAGCATTGC	54.7	282	22	59	54.5	2	-1.5	0	0	4	2	-1.9	3	-1.9	3
comp37783_c1_seq1	p4	(TTTC)4	16	72	87	72.4	126	70.8	52.7	-1.1	3	0	-1.2	3	CACTCCTCCCTGTCCCCTGTTGCTATGGAAATGATTATGCATGACACAAAATAGATTCTAAACAAGCTTTTTTTCTTTCTTTCTTTCTGTTTTTCGCGGTTATAGACACGCAAGAAACTGGCTGCT	CACTCCTCCCTGTCCCCTGTTG	72.8	30	22	60.3	63.6	1	0	0	0	0	4	0	0	0	0	AGCAGCCAGTTTCTTGCGTGTC	67.6	155	22	60.3	54.5	1	-1.9	-1.9	3	3	3	0	0	0	0
comp37784_c4_seq1	p4	(TCAC)4	16	32	47	69	147	75.4	55.7	-2.8	3	0	0	0	GCGGCGGTAATGTGAGAGTCGCCGCAGACGTTCACTCACTCACTCACTGTGGTTCTGCCTAGGTGTTGATTTTATTTTATTCTTTTAACCCAATAATTTCTGACCTGGCGTCGCTGGGTTGTTCGCAAACTGCGCGTTCCCTGAAAG	GCGGCGGTAATGTGAGAGTCG	80.4	70	21	59.7	61.9	2	0	0	0	0	2	0	0	0	0	CTTTCAGGGAACGCGCAGTTTG	58.6	216	22	59.3	54.5	1	-5.1	-0.5	3	4	3	-0.6	3	-0.6	3
comp37856_c1_seq1	p4	(TCCA)4	16	208	223	75	233	72.8	53.9	-1.7	3	0	-1.7	3	AGCAACTGAAGGCAGCCGAAGTAAAGCCTTGCAAAGCATCTTGAATTAAAGCTAAAAGTCTGCACTTCAATCGCATCTTGATTGTTTCATTTCAAATCCATTGTGGTTTGTGTACAGAGGTGAAATTACAAAAACCATCGATCTGACTGTATTTCTTATTAAATTAATTTCCAGCGAGATGATTTATTAGACCATTAGCACGTCATCTCCATCCATCCATCCATCGAGCTGCG	AGCAACTGAAGGCAGCCGAAG	72.3	506	21	59.4	57.1	1	-2.4	-1.1	3	3	2	0	0	0	0	CGCAGCTCGATGGATGGATGG	76.6	738	21	59.5	61.9	2	-3	0	0	4	2	0	0	0	0
comp37859_c2_seq1	p4	(AAGA)5	20	23	42	66.3	131	74.8	55.1	-2.8	4	0	-1.3	3	CGTGGAGAAGAAGCGGGATGGGAAGAAAGAAAGAAAGAAAGACAAGCCAGACAAAGACGACGCATTACCAAAGAAGAAGCAGCCAAAAGAGAACAGGAAGAGGGCAGATCTTCAGGAGCAAGGGCTAACCC	CGTGGAGAAGAAGCGGGATGG	70.4	79	21	59	61.9	2	0	0	0	0	3	0	0	0	0	GGGTTAGCCCTTGCTCCTGAAG	59.8	209	22	59	59.1	1	-1.9	-1.9	3	3	3	-0.5	3	-0.5	3
comp37936_c0_seq1	p4	(AGCT)4	16	50	65	69.2	122	79.2	58.2	-2.8	3	0	-1.7	3	GCTCGCTGCGTTATGCTAATCGGTCACCGGGCAACGCTAGCGGCGGAGCAGCTAGCTAGCTAGCTCACTTGTTGTCGCCTCCGCTGTGGAAATTCGCTCTCCGAGCAAACGTGTCGGCGGCA	GCTCGCTGCGTTATGCTAATCG	67	52	22	58.8	54.5	2	-2.8	0	0	3	2	0	0	0	0	TGCCGCCGACACGTTTGC	72.6	173	18	59.8	66.7	2	-3.3	0	0	4	3	0	0	0	0
comp37959_c1_seq1	p4	(GGAG)4	16	62	77	83	151	82	60.4	-1.4	3	0	-1.4	3	TGGCTGAACCGCTCCTCTGGCTGTGGTCGTGGCCCGTGCTGTGATTCAGCCAGGCAGGGATGGAGGGAGGGAGGGAGGGTGGGGGGTTAGTGGCCAGGCTCCCAACTAGGAGGAGGCTGACGTCTCCATGGTGGACAGAATGCGGACGACC	TGGCTGAACCGCTCCTCTGG	86.9	40	20	59.9	65	2	0	0	0	0	2	0	0	0	0	GGTCGTCCGCATTCTGTCCAC	81.1	190	21	59.5	61.9	1	0	0	0	0	2	0	0	0	0
comp37985_c1_seq1	p4	(GGAG)4	16	74	89	69.7	139	82.5	60.9	-2.8	3	0	0	0	CCGCCATGGTCCAGAGTTGTTGTCGTCGTTGTCGTCGCCCCCTCGGCGTCCGGACGGCGCAGAGTCAGTGGGTGGAGGGAGGGAGGGAGGTGTCGGGGAAGAGCCGCGAGCACATCGAAGCAATCCGACGCTTCGCTGG	CCGCCATGGTCCAGAGTTGTTG	63.7	28	22	60.1	59.1	1	-6	0	0	6	2	0	0	0	0	CCAGCGAAGCGTCGGATTGC	73.7	166	20	60.4	65	2	-1.7	-1.7	3	3	2	0	0	0	0
comp38104_c3_seq1	p4	(TTGT)4	16	34	49	68.5	128	76.1	56.2	-1.7	3	0	-4.6	5	GTGACGACACCTGAGCTGCTGGTGTTGAGATTGTTGTTTGTTTGTTTGTGATGCCATCTTTTTGTTTCCGGCGTCGAGCCCCGAAGGCCTCGGATATCCAGAGTCTGTCTTCGTGTTCGCTCTGCTCC	GTGACGACACCTGAGCTGCTG	65.3	68	21	59.5	61.9	1	-2.9	-1.2	3	4	2	0	0	-1.7	3	GGAGCAGAGCGAACACGAAGAC	90.8	195	22	59.9	59.1	1	0	0	0	0	2	0	0	0	0
comp38128_c2_seq1	p4	(GGAG)4	16	104	119	68.1	120	77.9	57.4	0	0	0	-2.7	4	AGCACAAGTGCCTGTTGGATCGAGGAGAGGGCCACAGGGAAGAAAGCAGAGAGAAGGAAGGAGGGTGGGTTGTGTGTCGTCGTACATGGGGACTGTTTCCTCTGGAGGGAGGGAGGGAGA	AGCACAAGTGCCTGTTGGATCG	63.7	93	22	59.7	54.5	2	-3.6	-1.9	3	4	2	0	0	-1.9	4	TCTCCCTCCCTCCCTCCAGAG	70.9	212	21	59.3	66.7	1	0	0	0	0	3	-0.9	3	-0.9	3
comp38168_c8_seq1	p4	(CGCA)4	16	30	45	59.7	137	76.5	56.2	-2	4	0	-0.9	3	GGGAAGAGAGAACCCCACACACTTAAACTCGCACGCACGCACGCACACGCACATACACAGTGTAAGTAAAATCTACAGCCGGGCCCAAGTTACAGAATCCAGGTCAAGAGACGAGCTGAGCCGAAGCCGTTTCAAAC	GGGAAGAGAGAACCCCACACAC	49	72	22	58.6	59.1	1	-1.9	-1.9	3	3	4	0	0	0	0	GTTTGAAACGGCTTCGGCTCAG	64.6	208	22	59	54.5	1	-1.7	-0.6	3	4	3	-0.8	3	-0.8	3
comp38174_c8_seq1	p4	(GAAT)6	24	82	105	68	128	75.4	55.9	-3.1	4	0	-1.9	3	ACGACGCTCAATCTGCTGCACGTCGGCAAAATCTGGAGCAGGACCTCGAACGGCCTGCGTGTTTCAATTCGCTCGTGGTGGGAATGAATGAATGAATGAATGAATACCTTGATGGATCGCGGTTGCTT	ACGACGCTCAATCTGCTGCAC	67.9	20	21	59.8	57.1	1	0	0	0	0	2	0	0	-3.3	4	AAGCAACCGCGATCCATCAAGG	68.1	147	22	59.9	54.5	2	-5.1	0	0	4	2	0	0	0	0
comp38192_c5_seq1	p4	(CATC)5	20	91	110	69.5	163	79.2	58.3	-2.4	3	0	-1.4	3	GGCACGTTCCACAGCAAAAGACGAAGGTGTCCTTGGAGCAGTTGAAAGCGCTGTCAAAGTGTCCCATCACGTCATAATAACCCCGACACACATCCATCCATCCATCCATCAGCCGTGGTCGAATGTGCGGTACCTGGGCTGCGCCCAAGGGAGGAGCCAGGGC	GGCACGTTCCACAGCAAAAGAC	62.2	11	22	59.2	54.5	1	-3.3	0	0	4	4	0	0	0	0	GCCCTGGCTCCTCCCTTGG	76.8	173	19	59.9	73.7	2	-2.4	0	0	3	3	0	0	0	0
comp38206_c7_seq1	p4	(CCTT)4	16	101	116	70.6	129	77.2	57	-1.3	3	0	-1.3	3	AGCATCGCTCCGATATGAACGCAAGTGTGTATCCTTCTATACTATTCTTACACCCAGCCACAATCAACTCCCTCCTGCCCCCTCCCTTCCTCCCTCCCTCCCTTCCTTCCTTCCTTCCTGCGTGCCTGC	AGCATCGCTCCGATATGAACGC	56.5	1	22	59.6	54.5	3	-2.7	-2.7	4	4	2	0	0	0	0	GCAGGCACGCAGGAAGGAAG	88.6	129	20	59.7	65	1	0	0	0	0	2	0	0	0	0
comp38210_c6_seq1	p4	(GAGG)4	16	34	49	73.4	123	80.1	59.2	-4.2	5	0	0	0	TCTGTGGAGTCGGTGGGTGATGTGGAGAGGAATGAGGGAGGGAGGGAGGCACCTGGAGGGGTGGCAGTTACTTTTGGCCAGACGCTGGGGCCTCTGAGATGGAGGAAGGCGGGGAGTTGGCGT	TCTGTGGAGTCGGTGGGTGATG	82.3	68	22	60	59.1	1	0	0	0	0	3	0	0	0	0	ACGCCAACTCCCCGCCTTC	71.4	190	19	60.5	68.4	1	0	0	0	0	4	0	0	0	0
comp38217_c19_seq1	p4	(TTTC)4	16	108	123	79	204	76.1	56.1	0	0	0	0	0	CCTGCCACCTTGTCCATCTCTGTCTCATTCCCCCACACTCGTTTAATGTCAGCTTGGATTTTTTTTCTCCTTCCTCTTCTCCTTTCCATCTCTCCCTCGTCGCCTTTTTTCTTTCTTTCTTTCCTTCTTCCTTTCTTCTTCCTCCCTGAGGCGTTTCTTTTTGTAGAAAAGCCAACACGGAGCCGAACGAGGACGACGGACAAC	CCTGCCACCTTGTCCATCTCTG	74.2	109	22	59	59.1	1	0	0	0	0	2	0	0	0	0	GTTGTCCGTCGTCCTCGTTCG	80.1	312	21	59.5	61.9	2	0	0	0	0	2	0	0	0	0
comp183990_c0_seq1	p4	(CCGT)4	16	76	91	70.3	123	78.7	58.2	-4.2	4	0	-1.9	3	GCAAGCCGCCGCATTTGAATGAGTTGATTTGGAGATTTGCGCGCTCACAAGACCCCGGGTCCACACTGCTCCTGCCCGTCCGTCCGTCCGTCCAGTGAGCTGCACACACTCACACGCAGTCAT	GCAAGCCGCCGCATTTGAATG	75.4	26	21	60.2	57.1	1	-0.7	-0.7	3	3	3	-0.5	3	-1.6	4	ATGACTGCGTGTGAGTGTGTGC	71.8	148	22	60	54.5	2	-0.8	-0.8	3	3	3	0	0	0	0
comp200617_c0_seq1	p4	(GGTC)4	16	219	234	87.9	235	84.4	62.2	0	0	0	0	0	ACCGCCAGCCTTCCTCCATCCGCACCTTCCCTCGCGCTGGGAGGGCGGACTCGAATGGCAACTTTCACGTTTGCCATGATGTCTTACGCCGATGTCGCACGCGACTCGCGGCCCGGGTGGAACAACATCTCCTCCCGCGGTCCTGCTCATCGGCCCCGACACAAGTTGGAGCGGGAGGGCGGAGTCCGCTCAGGTCATCGTCCGTCCGTCCGCCGGCTGGTCGGTCGGTCGGTCG	ACCGCCAGCCTTCCTCCATC	91.1	187	20	60	65	1	0	0	0	0	2	0	0	0	0	CGACCGACCGACCGACCAG	83.5	421	19	60.3	73.7	1	0	0	0	0	2	0	0	0	0
comp201564_c0_seq1	p4	(CAGT)5	20	147	166	80.3	222	82.5	60.8	-2.8	3	0	0	0	GCGTAGTGTCAGTGTCGTGGTGGCGCTGCAACGAGACCCGTCTCGAAGTTCAGGGGAGGAGGGACTTTCTTGAAACGCGGGGGCCAAAGGAGCGACTCCCTGCGCAGACCGGGACATCCAGTCATCCAGTCAGTCATCCAGTCATCCAGTCAGTCAGTCAGTCAGTCCACCAGTCAGTCCACCGTCCCGCCGCCGGTGCGCGCATCCGTCCGTCAAGCTGCG	GCGTAGTGTCAGTGTCGTGGTG	82.3	80	22	59.8	59.1	1	0	0	0	0	2	0	0	0	0	CGCAGCTTGACGGACGGATG	80.3	301	20	59.8	65	1	-2.9	0	0	4	2	0	0	0	0
comp220857_c0_seq1	p4	(GCTT)4	16	100	115	60.8	145	77.3	56.9	-2.9	4	0	-3.7	4	ACCACGGTCCAGGCCCAACGTCGAATTATCAGGCGGATGTGTACATTGGCTAGCCGAGGCTGCTGCGCAGACGCTACTTGTGTTTAGCCTGGCTAGCTAGCTTGCTTGCTTGCTTCCAAAAATGTAACGGCGCATCAACAGGTTG	ACCACGGTCCAGGCCCAAC	67.8	96	19	60	68.4	1	-4.3	0	0	4	3	0	0	0	0	CAACCTGTTGATGCGCCGTTAC	59	240	22	59.1	54.5	1	-5.1	-0.7	3	4	2	-0.6	3	-0.6	3
comp281197_c0_seq1	p4	(CCGT)4	16	73	88	73.9	173	77.8	57.5	-2.8	4	0	0	0	AGGAAACACTCCGCCCAGACCCCTAAAAAACCTTCCCGCCTCTTCTTTTTTCTATCTTCTCTCCGTGGTTTGCCGTCCGTCCGTCCGTTCATTCGTTCGTTGTCGTCTTCTTCCCTTTACTTTGTCTTCGTCACCTTGGCTCCCCTCTTCCTCGTGTCCCTCTCTCCTCCTGC	AGGAAACACTCCGCCCAGACC	73.5	29	21	60.2	61.9	2	-1.3	-1.3	3	3	3	0	0	0	0	GCAGGAGGAGAGAGGGACACG	73.5	201	21	59.8	66.7	2	0	0	0	0	3	0	0	0	0
comp293779_c0_seq1	p4	(GCAG)5	20	57	76	62.3	120	80.9	59.6	-3.1	4	0	-4.7	5	CGGCGAAGAAGGGAGGGAGTGGGAGGAGGGAGTGGAGAACAGACTCGGTGCTGAGAGCAGGCAGGCAGGCAGGCAGGCAACTGGCTGGCTCAGCCTGCACGTGAGGGGCAGGCTTTCATC	CGGCGAAGAAGGGAGGGAGTG	76.6	45	21	60.6	66.7	1	0	0	0	0	3	0	0	0	0	GATGAAAGCCTGCCCCTCACG	62.8	164	21	59.5	61.9	2	0	0	0	0	4	-0.8	3	-0.8	3
comp421361_c0_seq1	p4	(CGAG)4	16	93	108	61.8	155	80.9	59.5	-4.1	4	0	-1.7	4	GCTCGCGGGCACACGTAGCGGGGGGCGAAGCGCAGCATGCACGGTACTTTCTAATAAGTCACTGTTGCTCTCTTTCGTTCTCTCTTTGGTGCCGAGCGAGCGAGCGAGCGGCCGTGCACGCACAACACCGGGCGAACTTCGCCAGTGTAGCAGGG	GCTCGCGGGCACACGTAG	52.3	9	18	59	72.2	1	-5.1	0	0	4	3	0	0	-3.3	4	CCCTGCTACACTGGCGAAGTTC	75	163	22	59.6	59.1	1	0	0	0	0	3	-0.8	3	-0.8	3
comp425784_c0_seq1	p4	(TTTC)4	16	85	100	70	200	79.5	58.4	-1.7	3	0	-4.1	5	CGTCATCCAAGCCGCTTCCTCTGGCAGCCCCACACAACACCTCTCACTTGCCTGTCTGTGCTCCTACTCTTCCCTCTCGCTCTATTTCTTTCTTTCTTTCTTCTTCCTCCCATCTCCTGACAGGAAGCAGCCCTGCAGCTGGTCAACACTCCCTGCAGGGGCTGGGAGCCATGTGATTCTCTCCACTGACCTCCTCTGCT	CGTCATCCAAGCCGCTTCCTC	77.7	17	21	59.6	61.9	1	-2.8	-0.5	3	4	2	0	0	0	0	AGCAGAGGAGGTCAGTGGAGAG	72.4	216	22	58.9	59.1	1	0	0	0	0	2	0	0	0	0
comp513658_c0_seq1	p4	(CAAG)4	16	118	133	59.3	146	74.1	54.6	-2.8	4	0	0	0	GCCATTGGTTCACCCTCCAGTCTTCATATACCAGGACTCTTTCAAATATTTCCCGCAGCAACAGCCATGTTTTACGCTGTTGTTTCAAGGTTTTGCTCTCTCAAACACCAGTCCAAACAAGCAAGCAAGCAAGATGTGAGCTGGTG	GCCATTGGTTCACCCTCCAGTC	64.2	55	22	59.5	59.1	1	-1.4	0	0	3	3	-1.4	3	-1.4	3	CACCAGCTCACATCTTGCTTGC	50	200	22	58.7	54.5	2	-2.9	0	0	4	2	-1.7	3	-1.7	3
comp543639_c0_seq1	p4	(CCGC)4	16	89	104	66.2	147	83.5	61.4	-3.6	4	0	0	0	CCTGGAGGTCTGCCGACTTCTCTCCCCTTGCCGTCACCTCTTGAAATCAGACAGTCGGAGGAGCTGCCTCCTGGGTGGAAACGGTTCACCGCCCGCCCGCCCGCGGTCGCAACGCCTCCGGCGGCGGGTGCAACACCCGAGGCCCCT	CCTGGAGGTCTGCCGACTTCTC	74.1	13	22	60.4	63.6	1	-1.2	-1.1	3	3	2	-0.9	3	-0.9	3	AGGGGCCTCGGGTGTTGC	59.2	159	18	59.7	72.2	2	-4.3	0	0	4	4	0	0	0	0
comp586914_c0_seq1	p4	(AATC)5	20	60	79	69.2	135	71.9	53.4	-1.9	3	0	0	0	GCACCCACTGAAGAGCACGACAAGTCAATTCACAAACAACTGATCCTGAAAAAAAAGAAAATCAATCAATCAATCAATCTTTATTCCACCTAATATGATAACTCATACGTTTCCCGGATCCGGCGTCCCTGCTGG	GCACCCACTGAAGAGCACGAC	74.2	155	21	59.7	61.9	1	0	0	0	0	3	0	0	0	0	CCAGCAGGGACGCCGGATC	61.9	289	19	60.7	73.7	1	0	0	0	0	3	0	0	-4.2	4
comp702082_c0_seq1	p4	(CTCC)4	16	166	181	75.9	183	84.9	62.4	0	0	0	-0.6	3	GGGCACAGTGGAGCATTCTGGGGGGGGGGGGGCAGCCCGCGGACGCCCCGCGACGGAGTACCCCCGCGCGCCGAGCAGTTGGCCCCGTGTTGTTGGGAACGTTCTCCGCTGTTCTCCGCACCTCTCTGCGTCTCCCCCGGCGTGTTTGTGTCTCGCTTCCTCTCTCTCCCTCCCTCCCTCCGT	GGGCACAGTGGAGCATTCTGG	68	43	21	59.4	61.9	2	-1.2	0	0	3	3	-1.1	3	-1.1	3	ACGGAGGGAGGGAGGGAGAG	79.9	225	20	59.6	70	1	0	0	0	0	3	0	0	0	0
comp708005_c0_seq1	p4	(CTTC)4	16	123	138	72.5	211	78.7	58	-4.3	4	0	0	0	GGGCACTCGCAGGTAAAGAGCCAGCTGCGATAACTTGGGCCTCCGAGGTTCAGTGGAAATGTTTGGTGTTGGTTTTTTTCTTTTCCCCAGACACTTTTATCCATTAACATTTTATCCAGCGTCTTCCTTCCTTCCTTCTTTCCGTCCTTCGCGCCTGCTGGGTGACTCCGGGGCGGAACGTTCTGCTCCGGGTTGTTCACCACGGACGGGC	GGGCACTCGCAGGTAAAGAGC	69.6	91	21	59.5	61.9	2	0	0	0	0	3	-0.9	3	-0.9	3	GCCCGTCCGTGGTGAACAAC	82.2	301	20	59.9	65	1	0	0	0	0	3	0	0	0	0
comp713389_c0_seq1	p4	(GAGC)4	16	163	178	70.2	200	81.9	60.3	0	0	0	-3.1	4	CAGACAGTGGCGACACGAGTGTAGAAGGTGCAGCGAGGCGAGGAGCCTGAGGGAGGCAGGGGAAGGACATGGGAGATTATCTGCTGACGAACATCTCGGAGCGCGCGGCATTATCAGCTGCAGATTCCTGTCATTCTTTCCCATTAGCCCCCGAGGCGCGAGGAGCGAGCGAGCGAGCGGCGTCGTGGGGAGCCTGAGCA	CAGACAGTGGCGACACGAGTG	76	50	21	59.5	61.9	1	-1.2	-1.2	3	3	2	0	0	-1.2	3	TGCTCAGGCTCCCCACGAC	66	249	19	59.5	68.4	1	0	0	0	0	4	0	0	0	0
comp731143_c0_seq1	p4	(GCTA)4	16	45	60	72.3	146	83.4	61.5	-2.3	3	0	-1	3	TGATGGAGGACCGGGAACATGGCGCCCTCCAAAACAAACGAGCCGCTAGCTAGCTAGCTAGCTCGCTGGCCCCGCGGCGCTTCGGTACTCCGTGGCGGTGGGTCGGACCCCGCGTGCCCGCTCCGCAACACACTCGCCTCGCCGCT	TGATGGAGGACCGGGAACATGG	64.2	57	22	60.1	59.1	2	-4.2	0	0	4	3	-0.5	3	-2.2	4	AGCGGCGAGGCGAGTGTG	80.8	202	18	60.5	72.2	1	0	0	0	0	2	0	0	0	0
comp238_c0_seq1	p3	(AGC)6	18	70	87	83.6	120	80.2	59.2	0	0	0	-1.1	3	ATGGTGGAGATGGACGCAGAGGAACGGCGTGGCAGGAGCCAGAGAGCAGAGAGCGATGCAAGCTTTGGGAGCAGCAGCAGCAGCAGCGACTTCAGCGACGACCTCAGCTCCTCCTCGGCG	ATGGTGGAGATGGACGCAGAGG	90.3	182	22	60.1	59.1	2	0	0	0	0	2	0	0	0	0	CGCCGAGGAGGAGCTGAGG	77.6	301	19	59.7	73.7	2	-2.9	0	0	4	2	0	0	0	0
comp312_c0_seq1	p3	(GGA)5	15	88	102	73.2	163	82.4	60.5	-2.8	3	0	-3	4	GCGTTCGTCCGACCCAAGAGGACTTACGGCTCCATCAACCTGAGGATGAAGCAGCTGGCGACCGGAGAGGCGGAGGTGGGCGGCGACGGAGGAGGAGGAGGAGGCGAGGAGTTTCTGGGTGGACGCGAAGAGACGCGGGACTCCAGACCAGAACCAGGAGCGA	GCGTTCGTCCGACCCAAGAG	71.6	14	20	59.2	65	1	-1.7	0	0	3	3	0	0	0	0	TCGCTCCTGGTTCTGGTCTGG	84.7	176	21	59.6	61.9	2	0	0	0	0	2	0	0	0	0
comp1269_c0_seq1	p3	(CTA)5	15	110	124	80.1	200	80.3	59	0	0	0	-0.6	3	TCCAACTTGACCAGCAGCAGACAATGGGAGTAGCTGAGCCTCGCTGCTGCAGCGCCAAGTGCAACGACCTCCACCACCTGCACCACCTCCATCACTACTACTATCACTTCTACTACTACTACTACTCGCCCCTGGGAGACAGCTGCGAGAGGAAGGGGCATCATCAGCATCAGCAGCGGGAGGAGGAGGAGGCGAAGAGG	TCCAACTTGACCAGCAGCAGAC	76.7	21	22	59.1	54.5	1	-0.7	0	0	3	2	0	0	0	0	CCTCTTCGCCTCCTCCTCCTC	79.4	220	21	59.2	66.7	1	0	0	0	0	2	0	0	0	0
comp1640_c1_seq1	p3	(CTC)5	15	224	238	71	240	78.3	57.6	-0.9	3	0	-1.1	3	GCACAGTTCTTCTCGCAATCGCCGGCATCAAACCCAGTACTGGTTGTCCTTAAGAGAAGGGGACCTAGATCTCACAGAGGTCCTGAATCCTGAAGTAGCAGCTGGCAGCGTATTACCACAAATCACATTATCTCTGTCATTACTGGCTCCACCTCTAATATTTCTAATGCCACCTGCTCCATCAGCTTCGAATGGCCCCCAGAAGGTCATTCCAGGGGCCAGACTCCTCCTCCTCCTCCG	GCACAGTTCTTCTCGCAATCGC	70.6	74	22	59.1	54.5	3	0	0	0	0	2	0	0	0	0	CGGAGGAGGAGGAGGAGTCTGG	73.7	313	22	61	68.2	2	0	0	0	0	2	0	0	0	0
comp1740_c1_seq1	p3	(GAG)5	15	89	103	74.1	134	77.2	57.1	-4	5	0	-1.1	3	AGAGGCGTAAGCTCCGTCTGGTATTTTTAGTGTTCGTTGACGCTCCCTTAGGAATGGAAAGAGCGGAGAGAGTCACCGCGGCAGCAGAGAGGAGGAGGAGGAGAGGAAGAATCTGAAGGCAAGAGAGGGAGCGA	AGAGGCGTAAGCTCCGTCTGG	72.8	78	21	59.8	61.9	2	-2.9	-0.9	3	4	2	-0.6	3	-0.6	3	TCGCTCCCTCTCTTGCCTTCAG	82.3	211	22	60.1	59.1	1	0	0	0	0	3	0	0	0	0
comp1855_c0_seq1	p3	(GTG)6	18	104	121	84	123	79.4	58.7	0	0	0	0	0	GAGCGGCTGTTCCATTCTGTCCGGCGTCTCTTGCTTCCTCTCCGGAACAACGAGGATTTCAGATGAAACGCGTGGCCAGTCGCCTCCCGACCATCCCTGGTCCGTGGTGGTGGTGGTGGTGGA	GAGCGGCTGTTCCATTCTGTCC	81.4	348	22	59.9	59.1	2	-1.7	0	0	3	2	0	0	0	0	TCCACCACCACCACCACCAC	82.9	470	20	60	65	1	0	0	0	0	2	0	0	0	0
comp2616_c0_seq1	p3	(AGC)5	15	68	82	74.9	145	80.4	59.4	-2.2	4	0	-1.1	3	GGAGGTCCTGAACCCGTCTGAGGACTTCAGACAGAAGCGTGACGGGCAGCGTCAGCGGAGAAGGAAAAGCAGCAGCAGCAGCGGCGCCAGCGAGTCCGAGTGCAAAGGTCGCTACTGAGAACGGACTGCTGCGTGTAGACGGAAC	GGAGGTCCTGAACCCGTCTGAG	74.2	34	22	60.1	63.6	1	-1.4	-1.4	3	3	3	0	0	0	0	GTTCCGTCTACACGCAGCAGTC	73.9	178	22	59.9	59.1	1	-1.9	-1.9	3	3	2	0	0	0	0
comp2703_c0_seq1	p3	(CTC)5	15	84	98	66.1	198	78.9	58.1	-0.9	3	0	-3.1	4	GGGAGTTCTGCCTCTGGTGTTGAAAACGAGCCTCTGCCGCGCTCGCACAGAAAAAAGTTTGGTGGGGAAAGAGCAGACGTCGTCTCCTCCTCCTCCTCGCCGCGAGGGAGTGATTAATTAGGGTCGCAGTGAAATACTTCGTGTAGCCAATAAATTAGCGGCTCCGGAGACCTTTTTACGCACACAGGTGAGGCGTCG	GGGAGTTCTGCCTCTGGTGTTG	71.1	17	22	59.2	59.1	1	-0.9	-0.9	3	3	3	0	0	0	0	CGACGCCTCACCTGTGTGC	61.1	214	19	59.3	68.4	2	0	0	0	0	3	-1.2	3	-1.2	3
comp2962_c1_seq1	p3	(GGC)6	18	76	93	70	137	82.8	61.1	-3.4	4	0	-2.3	4	GAGAGGGCGTCGCTGGACTCAGTCAGTCTGTCGTCTCCTCTGGACAAGTGGGACGAGGTGAAGCTCGAGGTGGAGGGCGGCGGCGGCGGCGGCAGGAGGCGGGACGAGCAGAGATGCACCTCCCACCACTCGTCCAG	GAGAGGGCGTCGCTGGACTC	67	26	20	60.4	70	1	-2.8	0	0	3	3	-1.1	3	-1.1	3	CTGGACGAGTGGTGGGAGGTG	77.9	162	21	60.3	66.7	1	0	0	0	0	3	0	0	0	0
comp3059_c0_seq1	p3	(GTC)5	15	82	96	80.7	120	81.6	60.2	0	0	0	0	0	GCGGGATATCAGGTGCGGAAACACGGATGCGCGCCCGCCCAGCTGCTGGTGGTCCAGGTGCTCCTCGCTGCTGCTCTTGCTGTCGTCGTCGTCGTCCTCGTCCTCCTCCTCGTCGTCCAC	GCGGGATATCAGGTGCGGAAAC	72.8	185	22	60	59.1	1	-3.5	0	0	6	3	0	0	0	0	GTGGACGACGAGGAGGAGGAC	86.4	304	21	59.8	66.7	1	0	0	0	0	2	0	0	0	0
comp3136_c0_seq1	p3	(GCT)5	15	208	222	80.1	228	85.9	63	0	0	0	-1.1	3	CGGTCACGTCCTTCCACAACTGCTGGAGCTCAGCCGGGCTCAGGCCGGCTTGCTGGGGCAGGGTCTGTCCGGGCAGGGCGGCCTGGCCGGGGGCGGGCCCGGGCAGAGGGAGCAGGCCCTGCCGCTGCATGTTGAGCAGGTGCTGCTGCTGCTGGAGCTGCTGCATCTGCAGGAGCTGCTGCTGGAAGACGAGCTGCTGGGCGGCCAGCTGCTGCTGCTGCTGATGCT	CGGTCACGTCCTTCCACAACTG	78.1	30	22	59.8	59.1	1	-3.3	0	0	4	2	0	0	0	0	AGCATCAGCAGCAGCAGCAG	79	257	20	59.4	60	1	0	0	0	0	0	0	0	0	0
comp4442_c0_seq1	p3	(GAG)5	15	179	193	80.2	194	83.9	61.5	-0.9	3	0	-0.9	3	CGAGAGCAGCAAGCGACAGAGGGAGGAGAGCCGCTCCGGATCCCCAGAGGAGGAGCCCCCCGAGAGGAGACTACGTCGGGGCCCTGATGTCCAGGCCGACCGGAGCCCAAGTCCCCAGCCCCCCACTTCCGACCCACAGGACAGACTGGAAGAGTTGCAGCCGGAGCTTTGGGGAAGTGAGGAGGAGGAGGAGG	CGAGAGCAGCAAGCGACAGAG	87.2	165	21	59.6	61.9	1	0	0	0	0	2	0	0	0	0	CCTCCTCCTCCTCCTCACTTCC	73.7	358	22	58.9	63.6	2	0	0	0	0	2	0	0	0	0
comp5287_c0_seq1	p3	(AGA)5	15	40	54	70.7	153	77.7	57.4	0	0	0	0	0	GGGCGTGGAGGAAGAACACAAGTGTTTTACAAGTTTACGAGAAGAAGAAGAAGAAACGCCCACCGGCCGAGAGCAGCAGCAGCTGCTTCCTGCGCGCGTATCCTGCTTCCAAACACGTGGACGCACCAAATCTGATTCAGCATCCGCTCGCTT	GGGCGTGGAGGAAGAACACAAG	70	62	22	59.8	59.1	1	0	0	0	0	3	-1.2	3	-1.2	3	AAGCGAGCGGATGCTGAATCAG	64.7	214	22	59.7	54.5	1	-1.7	-1.7	3	3	2	-1.1	3	-2.3	4
comp7603_c0_seq1	p3	(GGA)5	15	37	51	69.7	130	79.3	58.3	-2.9	4	0	0	0	GGATATGAGCGACCTGGTGAGCTCCCTTGGCTGGCTGGAGGAGGAGGAGGACGGTAGCTCACAGGATGGAGATGAAAGCCCAGAGATGAGGGGGCACCATGGTCTGATCCACTCCTGCACAGAACTGGGC	GGATATGAGCGACCTGGTGAGC	67.5	100	22	58.9	59.1	2	-1.4	0	0	3	2	0	0	0	0	GCCCAGTTCTGTGCAGGAGTG	69.9	229	21	59.4	61.9	1	-3.3	0	0	4	3	0	0	0	0
comp7647_c0_seq1	p3	(CCT)5	15	204	218	77.9	229	73.6	54.4	-0.9	3	0	-0.9	3	TCTCGGTGTGGTGCGTGTAAACTTTAAGAGAAATAGTGCTGATGATGAATAACTATTTTCTAAAATACGTCTATTTCTTTAACATTTAGCATCTCTACATTTTTGTCTCCATTATCCTTCCAAAATCCATTGATCATACAACCCTCATTCCCTCTTACTTCCCTCTTTTCCAGAACTGCACACCTGTACTATTGTTCAGGCCCCCTCCTCCTCCTCCTCAACCCTCCTG	TCTCGGTGTGGTGCGTGTAAAC	78	9	22	59.4	54.5	1	0	0	0	0	3	0	0	0	0	CAGGAGGGTTGAGGAGGAGGAG	74.3	237	22	59.2	63.6	1	0	0	0	0	3	0	0	0	0
comp8675_c0_seq1	p3	(AGC)5	15	39	53	67.7	129	75.6	56	-4.8	5	0	-0.5	3	GCAGTCCCAGCAAGCACTCATGTGGGAGCAACAGCAAGAGCAGCAGCAGCAGCAGAGTGGAATAAAACCTCCTCTTTCTGAGAATATGGATATGAGTGGTCAGACAGTGATGTTGCAGCACAGCCCACA	GCAGTCCCAGCAAGCACTCATG	72.9	63	22	60.4	59.1	1	-0.8	-0.8	3	3	3	0	0	-2.2	4	TGTGGGCTGTGCTGCAACATC	68	191	21	59.9	57.1	1	-3.3	0	0	4	3	-1	3	-1	3
comp8796_c0_seq1	p3	(GCG)5	15	177	191	77	231	85	62.4	0	0	0	-0.6	3	CGTGGAGCGAAGGATGAAGAGGAGGAAGGGAGGAGGAGGGTGCAGCAGTGTGTGTGTTGGCCGCCGTGTGCAGCCGCTGGACGTGTTTGTTCGAACGCTGATTGTCTCCGTGCGCGTACGACCGGTGCGTGTGGACGTCGCCGGGCGCGTCCGCCGCCGCGTTGCCGTTGACGAGCGCGGCGGCGGCGGCGTGCTTGACCTTGCAGTGCAGCCGCAGACTGTCCCGCCGCT	CGTGGAGCGAAGGATGAAGAGG	77.3	101	22	59.1	59.1	2	0	0	0	0	2	0	0	0	0	AGCGGCGGGACAGTCTGC	74.6	331	18	60.1	72.2	2	0	0	0	0	3	0	0	-1.1	3
comp13246_c1_seq1	p3	(CAG)5	15	125	139	75.2	142	79.1	58.5	0	0	0	-1.1	3	GCCCTACCCCACTGACAGACGCGGAGAGCTCCGCACTGTTGGGTCTGAACCATCTCCACCCCCCGCTGAGCTCCACTAGCATGGACTATCTGCAGAAAGTCATGTCTAATAGGGATACGCTCAACAGCAGCAGCAGCAGCGG	GCCCTACCCCACTGACAGACG	67.4	81	21	60.3	66.7	2	0	0	0	0	4	0	0	-1.1	3	CCGCTGCTGCTGCTGCTG	80	222	18	59.9	72.2	1	0	0	0	0	2	0	0	0	0
comp13501_c0_seq1	p3	(GTC)5	15	130	144	81.8	145	76.2	56.4	-1.1	3	0	0	0	TCCAGAGTCCGGCAGAGAACACGAGTCATTTCCAGTGGCACCACCATCATCATCAGCAACAACATGAGCAATATCCGCTGCAGCAGTTTCTGTTGTACGTTTGAGCTAAACGTGGTTGTCAGGACTGTTGTCGTCGTCGTCGTCG	TCCAGAGTCCGGCAGAGAACAC	73.6	135	22	60	59.1	1	-4.2	0	0	4	2	0	0	0	0	CGACGACGACGACGACAACAG	90.6	279	21	59.9	61.9	1	0	0	0	0	2	0	0	0	0
comp14098_c0_seq1	p3	(ATG)5	15	62	76	71.3	169	77.3	57	-3.6	4	0	0	0	TAGCGGGTCGATCAGCCACTTCATGTGTCTTTCCGCTTGCTGTATTTGGTCAATGGAGTCAATGATGATGATGATGTTCCCTTGATGGCGTGCCGAGAGCCTTTCGAGCCAGCGGGGAAACTCCTCCAAGATCTTACTGGGCTCCATGGACAAGCCCGAAATGGACCAA	TAGCGGGTCGATCAGCCACTTC	73	40	22	60.4	59.1	1	-3	0	0	4	3	0	0	0	0	TTGGTCCATTTCGGGCTTGTCC	73	208	22	59.4	54.5	2	-1.4	0	0	3	3	0	0	0	0
comp14777_c1_seq1	p3	(TTC)5	15	73	87	71.6	209	78.6	58	-2.5	4	0	-2.5	4	CGTGAAGCTCCGCCTCCAACGTGGCTGCAGCAGGGGTCGAGTCCGACCAGTGTGTTGGGCCGTTTTGGGGTTTTCTTCTTCTTCTTCTACAGTCCACGAAGCCTCGTTGGGAACGTGTGAAGTGTGCAGTGTTGCCAGTTGCACATATCTGCAGTGAAATGTCACCATTAATCGGACGAAAGCACGAAGCCAAACGGTGACTGTTCGGT	CGTGAAGCTCCGCCTCCAAC	74.4	91	20	59.4	65	1	-2.9	0	0	4	2	0	0	0	0	ACCGAACAGTCACCGTTTGGC	71.3	299	21	59.6	57.1	3	-0.6	-0.6	3	3	3	0	0	0	0
comp14989_c1_seq1	p3	(CAC)5	15	82	96	84.1	177	81.6	60.2	0	0	0	0	0	ACCACGCCGACGGACGAGGAGGTGATCCAGAGGATCAAACACGTGGCCGGATCCACGCAGACCAGACACCTGAGTCCCGAGCACCACCACCACCACCTGCCCGCGGGCCTCGCGCTCTACAGCGTCTCCAAACTGCTGCTCATCATCAGCTTTGTCTTGGTGCTGCTGGTGTTCCTC	ACCACGCCGACGGACGAG	77	20	18	59.8	72.2	1	-2.3	0	0	3	2	0	0	0	0	GAGGAACACCAGCAGCACCAAG	90	196	22	60	59.1	1	0	0	0	0	2	0	0	0	0
comp15093_c0_seq1	p3	(TTC)5	15	119	133	81.2	175	73.6	54.5	0	0	0	0	0	TCGTGGGAGGCAGAGGAACAGCATCACCAAGCCGGACCACATCTCGGGCAGCAACATATCTTTTCAGAAAATTTAAAATAAAAATAGAATGAACTCCAGAGCTTCGTTTTTTGCTCAGTTCTTCTTCTTCTTCTTGTTTGCAAAAACCCTTTAGTTCCAATCCCACTTCCACCCG	TCGTGGGAGGCAGAGGAACAG	80.4	1726	21	59.6	61.9	1	0	0	0	0	3	0	0	0	0	CGGGTGGAAGTGGGATTGGAAC	77.7	1900	22	59.5	59.1	1	0	0	0	0	3	0	0	0	0
comp15217_c1_seq1	p3	(TGC)5	15	63	77	53.3	126	80.6	59.5	-3.8	4	0	0	0	CCCACCGTTTCTTTGGCGTGAGCCAGCCATGGGCACTGGCATGGACAGGTCTCTGTGGTCCATGCTGCTGCTGCTGCCAGCCATCGGACTCTCTGTGGCTCTGCCAGCAAGCTGGCTGCCAGGGGA	CCCACCGTTTCTTTGGCGTGAG	62.5	39	22	60.6	59.1	1	-1.4	-1.4	3	3	3	-1.2	3	-1.2	3	TCCCCTGGCAGCCAGCTTG	40.7	164	19	60.1	68.4	1	-5.3	-2.9	4	5	4	0	0	-2.9	4
comp15531_c0_seq1	p3	(AGA)6	18	136	153	73.7	211	80.8	59.4	-0.6	3	0	-1.9	4	GCCTGGACCCTGGAAGTTGATGAGCAGAGATGAGTTCCGTGTGGACCGGGGACGTGTCGGGTCGGGGTGTGAGTCGGCGGCAGGTCACAACTCGGACTTGATGGAAACGGTCGAGAGAGGAGGAGGAAGAAGCAGAGAAGAAGAAGAAGAAGAAAAGCCGAGATCTGCTCCGACTTTTACGCGCAGCGCCGCTTGACGCTCGGCTCCGTTC	GCCTGGACCCTGGAAGTTGATG	74.6	44	22	59.2	59.1	1	0	0	0	0	3	0	0	0	0	GAACGGAGCCGAGCGTCAAG	70.3	254	20	59.5	65	1	-2.3	-1.9	3	3	2	0	0	0	0
comp15612_c0_seq1	p3	(CCT)5	15	120	134	83	141	81.3	59.9	0	0	0	-1.2	3	GCTGGGAGAGAAGAGGGACCTGGAGGAGCTCAGGGACGGACTCGCTGTGCTGCTGTGCAACGTAAAGGCCTGTAAACTGAGGGGCGTGGTCTCCCAGGCCCGCATCCTCTGTTGCTCCGCCTCCTCCTCCTCCTCCGACGA	GCTGGGAGAGAAGAGGGACCTG	76.5	724	22	59.8	63.6	1	0	0	0	0	3	0	0	-1.2	3	TCGTCGGAGGAGGAGGAGGAG	90.7	864	21	60.1	66.7	1	0	0	0	0	2	0	0	0	0
comp15941_c0_seq1	p3	(TCT)5	15	46	60	72.4	143	74.4	55	-1.7	3	0	-2.5	4	GCTCGACTGACTCACGTTCCAGTTTGAATCATCGTTGAACTCTTCTCTTCTTCTTCTTCTCTGCAGCTGCTCCACCTGTCAATCACTCAGAAGATAAACTGTTCAGTTGTTCTTGAGAAACGACCACTGCTGCCACTTCCTGC	GCTCGACTGACTCACGTTCCAG	65.5	56	22	59.3	59.1	1	-3.3	0	0	4	2	-1.1	3	-1.1	3	GCAGGAAGTGGCAGCAGTGG	82.7	198	20	59.6	65	2	0	0	0	0	2	0	0	0	0
comp15952_c0_seq1	p3	(GAG)5	15	84	98	81.4	189	81.9	60.4	-1.3	3	0	-0.6	3	GGAGGCGTCGGGCGTCTACGGTACGGACGCGGAGGACAGAGACAGAGGGGATGACGGAGGAGGGGAGGACAGAGAGAGAAGGAGAGGAGGAGGAGGAGAGGACGAGTGGGAGAGAGACATCACGGAGGACAGAGAGAAGAGAGGGGGGGACGCTTCAGAGACGAGTCGCCTAACGCCTGATCTGGATGC	GGAGGCGTCGGGCGTCTAC	80.3	18	19	60.4	73.7	1	0	0	0	0	3	0	0	0	0	GCATCCAGATCAGGCGTTAGGC	81.4	206	22	59.8	59.1	3	-1.9	0	0	4	2	0	0	0	0
comp16017_c0_seq1	p3	(GCT)6	18	146	163	84.3	167	81.6	60.2	0	0	0	0	0	AGCAGTCCACCACCATCTCACCTTGTGCAAACCGGGCGCAGATGACGCCCAGCAAGAGCAGCGCTGCAACTCGAGAGGCCATGTCTCCGTCTCTCGGTGTGGGATCTGGGCTCAGGTCGGCTGCTTCCTTTCGGGAGTGTGCGAAGCTGCTGCTGCTGCTGCTGCCG	AGCAGTCCACCACCATCTCACC	83.5	504	22	60.3	59.1	2	0	0	0	0	2	0	0	0	0	CGGCAGCAGCAGCAGCAG	81.9	670	18	59.9	72.2	1	0	0	0	0	2	0	0	0	0
comp16045_c0_seq1	p3	(GAG)5	15	78	92	67.7	152	80.3	59	-4.1	5	0	-2.1	4	GGAGACGGGCAAAGGAAGAGCGTCGCCGCCAGCTGGAAGTGAAGCTGACCATTGAGGAGCAGCTACGTCTGAGGAGAGAGGAGGAGGAGGAGCAGGGCAGGAGGAGGAGAGAGGAGGAACAGAGGGAGATGGATGAGAGGAGAAGGGAGGCA	GGAGACGGGCAAAGGAAGAGC	70.5	24	21	59.2	61.9	2	0	0	0	0	3	0	0	0	0	TGCCTCCCTTCTCCTCTCATCC	69.4	175	22	58.9	59.1	2	0	0	0	0	3	0	0	0	0
comp16101_c0_seq1	p3	(CTG)5	15	33	47	71	121	76.3	56.3	0	0	0	-2.7	4	TTGGCGTCTCCTCCCTGTGGGTGTCCTTCAACCTGCTGCTGCTGCTGCAGACCTCTTCATGTGACTCGAGTGTTGTGAATCCCTGTTGTTACTACCCATGTCAGCAATCGGGAGTGTGTGT	TTGGCGTCTCCTCCCTGTGG	74.5	69	20	59.5	65	2	0	0	0	0	3	0	0	0	0	ACACACACTCCCGATTGCTGAC	67.1	189	22	59.2	54.5	1	0	0	0	0	4	0	0	0	0
comp16111_c0_seq1	p3	(CGG)5	15	75	89	66.7	189	81.3	60.1	-1.9	3	0	0	0	GTCGAGGAGTCGTGGGACAGTCCGTGTTTACTGGGGAAATAACTGCTCCTCTACACATACGGTGTTTGGAAACACGGCGGCGGCGGCGGCAGGAACAGGGCGAGTGCGTGAGTGGTCCGGCGGCGGTCCCGCTGCTAGCGAAACATGAACAAAAACCACCGAGTGCCGAGCAACCGTTCACTGAGCGCC	GTCGAGGAGTCGTGGGACAGTC	65.8	27	22	60.4	63.6	1	-3	-1.7	3	4	3	0	0	-1.1	3	GGCGCTCAGTGAACGGTTGC	61.6	215	20	60.6	65	2	-5.1	0	0	4	2	0	0	-0.6	3
comp16122_c0_seq1	p3	(ATT)5	15	71	85	56.7	149	71.9	53.1	-1	3	0	-1.2	3	TGCAGGTTTCAGGTTTGTTGCGTGTTTGTGCTTCTACAATTAATCTTTCAAACCATCTCTTTGACTTCAGATTATTATTATTATTACTACAGAATGAGTTGCCATGGAAACTCTCCAGCGTCTTGCTCGAAGGCCCAACACTGTAACGG	TGCAGGTTTCAGGTTTGTTGCG	42.7	31	22	58.8	50	3	-3.3	0	0	4	3	-1.9	3	-1.9	3	CCGTTACAGTGTTGGGCCTTCG	67.2	179	22	60.1	59.1	2	-4.3	0	0	4	3	0	0	0	0
comp16201_c0_seq1	p3	(AGG)5	15	196	210	80.2	213	79.1	58.4	-0.9	3	0	-1.1	3	CCGCAGAGCCCGAGACGAGGGGTGCGTGGATTGATCCTCCCGTGGACGAAGTTGTAAACTCCCCGCGTATCTCGGAGCATAAACGGATTTTTACTTCCATTAAAAAAAAGAAGAGGGAGGAGGAGAAGAAGAAGACTCGCAGCGGTAGATGTTGTCCAAGCAGGAGCTGTCCAGCGGGGAGCAGTGCTGAAGACCAGGAGGAGGAGGAGGAGT	CCGCAGAGCCCGAGACGAG	74.8	169	19	60.4	73.7	1	0	0	0	0	3	0	0	0	0	ACTCCTCCTCCTCCTCCTGGTC	84.6	381	22	60	63.6	1	0	0	0	0	2	0	0	0	0
comp16222_c1_seq1	p3	(GAC)7	21	150	170	82.6	189	83.2	61.3	-1.9	3	0	-1.2	3	CGGAGAAGTGCGGCAAGGTGGCAAAGGCGCCCGGCAAGAAGTGCCCCAAGAGCAAGACGAAGAGCGGCTCCAAGTCCTCCCACGGCCACGGCGACGACTGCGTGTTCCCCGGCCTGAAGGCGACGAAGACCGCGAAGAGCGAGCTGACGGACGACGACGACGACGACGACTACGAGGACGACTACCGCA	CGGAGAAGTGCGGCAAGGTG	80.1	201	20	59.7	65	1	-1.9	0	0	3	2	0	0	0	0	TGCGGTAGTCGTCCTCGTAGTC	87.6	389	22	59.6	59.1	1	0	0	0	0	2	0	0	0	0
comp16337_c0_seq1	p3	(GAA)5	15	59	73	70.6	156	77.1	56.9	-4.1	5	0	0	0	CCACTCCCCAAGAGCAACGAACAATGCCATCAAGAAACCATCTTGACAAAATCGGTAGGAAGAAGAAGAAGAAATGGACAGAGGAGGCCATGGAGCGGGCCTTGATCGAGGTGAAATCGGGGAGGTGTACAGTGCGACAGGCTGCCAAGGAGTTCG	CCACTCCCCAAGAGCAACGAAC	67.1	43	22	59.8	59.1	1	-0.9	-0.9	3	3	4	0	0	0	0	CGAACTCCTTGGCAGCCTGTC	77.8	198	21	59.5	61.9	1	-2.4	0	0	3	2	0	0	-1.1	3
comp16406_c0_seq1	p3	(GCG)5	15	48	62	65.9	130	82.8	61	-2.4	3	0	0	0	TAGGCCGAACCACTCGAAGACGGTCTCCTTGTCCAACACGGGACACCGCGGCGGCGGCGGCGATTCCTCCAGCCGGTCGGACCCCGAGCAGGGAGATGCCGCCCCGGTTACATGATGTCGGCGCTGCTCC	TAGGCCGAACCACTCGAAGACG	62	54	22	60.4	59.1	2	-4.3	-1.7	3	4	2	0	0	0	0	GGAGCAGCGCCGACATCATG	64.8	183	20	59.9	65	1	-5.1	0	0	4	2	0	0	-2.2	4
comp16409_c0_seq1	p3	(CTG)5	15	93	107	74.2	122	76.6	56.5	-4.7	4	0	0	0	GAGTTCGCCGTTCAACCCAGACGACGACTTTGTTTATCCCGGGGCTCAGACGAAGAGTCCAGTATTAAGAGATTTCAGGGCAAAGGGGCTTCCTGCTGCTGCTGCTGCCGCCTTAACGCTAA	GAGTTCGCCGTTCAACCCAGAC	80.3	9	22	60.1	59.1	1	-0.6	-0.6	3	3	3	0	0	0	0	TTAGCGTTAAGGCGGCAGCAG	78.4	130	21	59.5	57.1	1	-0.7	0	0	4	2	0	0	0	0
comp16479_c0_seq1	p3	(TCT)5	15	82	96	75.2	148	77.5	57.1	0	0	0	0	0	CGTGTTCGCCCTCGTGTCTCATAACGTCATCACGAGCACATCACTCGTCATCGCATGTTCTGTTCTGTCGCACACTGTATCTCTTCTTCTTCTTCTCCACGACGGAGCTCGTCTCTCCGCGGGTCTCGAACAATGGAGGCGGAGGAAA	CGTGTTCGCCCTCGTGTCTC	73.5	20	20	59.2	65	1	0	0	0	0	3	0	0	0	0	TTTCCTCCGCCTCCATTGTTCG	71	167	22	59.2	54.5	2	0	0	0	0	3	0	0	0	0
comp16488_c0_seq1	p3	(CGA)5	15	82	96	69.6	125	80.4	59	-1.4	3	0	-1.1	3	ACTGTCCACTGGGCTGTTTCAGTGCCAAAGGTCGTGGCAAGGGCAAAATGGGCGGCCGGCTGAGGTAGAGCAGCCGCCAGGCGACGACGACGACGACGCAGACCGAGACACCAGCGATCAATCCG	ACTGTCCACTGGGCTGTTTCAG	59.7	20	22	58.8	54.5	1	-1.4	0	0	3	3	-1.1	3	-1.1	3	CGGATTGATCGCTGGTGTCTCG	79.3	144	22	59.8	59.1	2	-1.9	0	0	4	2	0	0	0	0
comp16544_c1_seq1	p3	(TCG)5	15	101	115	66.3	120	78.5	57.8	-1.1	3	0	-2.8	3	GTCATGGCTGCCGACGCTTCAACGTCCCAGTGAGCCGAGTGCTGGAGATCCTGCAGAACATGTTCCATCGTCCTCGGGTTCGTTTCTGAGAACATCCGGTTCGTCGTCGTCGTCGCGTCG	GTCATGGCTGCCGACGCTTC	75.7	1	20	60.1	65	1	-2.4	-1.1	3	3	2	0	0	0	0	CGACGCGACGACGACGAC	58.9	120	18	59.2	72.2	1	-5.1	0	0	4	2	0	0	0	0
comp16557_c0_seq1	p3	(TTC)5	15	64	78	78.7	157	79.6	58.8	-1.9	3	0	-1.9	3	GCGTCGGCAGGCGTTGTGACGGGAGCTGCCGTCTGCTCGTCTTTCAGTCTGCGTTTCATCAGTTTCTTCTTCTTCTTCTCTTCCTTCTCCACCTCGGCGACCATTTCCAAGAACTTGGGGCTGCGCGGGTCCAGCGCGTAGCCAAACCGCACTCTGG	GCGTCGGCAGGCGTTGTG	89.7	38	18	60.2	72.2	1	0	0	0	0	2	0	0	0	0	CCAGAGTGCGGTTTGGCTACG	73.4	194	21	59.8	61.9	2	-1.4	-1.4	3	3	3	0	0	0	0
comp16625_c0_seq1	p3	(AGA)6	18	37	54	60.2	129	77.2	56.8	-3.6	4	0	-2.3	4	GGAAGAGCCTTCAACCCCTCAGCCTGAGCAACCTTCAGAAGAAGAAGAAGAAGAGAGCTCCAGTGGGGCCCAGGCATCCAAGAAGGCTGAGGTCCCTGAACAAGCAAGTCAGCAGCCCAATGTCCCAAA	GGAAGAGCCTTCAACCCCTCAG	47.8	65	22	58.6	59.1	1	-2	-2	4	4	4	-0.9	3	-0.9	3	TTTGGGACATTGGGCTGCTGAC	80.7	193	22	59.7	54.5	1	0	0	0	0	3	0	0	0	0
comp16671_c0_seq1	p3	(GTC)5	15	49	63	74.4	128	78.3	57.8	-4.1	5	0	-1.3	3	GGTTGGTTGCGACTCCTCTTCCCAGCTGCACCACACGTATCACCCAGTGTCGTCGTCGTCGTCGTTGTCGTTTCTTTCCTCACTTGGAAGAGGGCTCTATCTGTCGCATGTCGTCCTCCCGCTCCGTG	GGTTGGTTGCGACTCCTCTTCC	85.2	52	22	59.5	59.1	2	0	0	0	0	2	0	0	0	0	CACGGAGCGGGAGGACGAC	74	179	19	60.3	73.7	1	0	0	0	0	3	0	0	0	0
comp16942_c1_seq1	p3	(GAG)5	15	150	164	81.2	170	77.9	57.5	-1.7	3	0	0	0	GTGTCCGCCTCGCTTCTGTTCGAACTTCCCCTCGTCCTCTGATGAGTGTCTCTGTTACACGTGTGCAGGCGGTTTCTTTAAACGAACGTTTGCTCGAGCTGCGTCAGTTGTGGATGTTGTGTCTCCGCACCTGAAACGAGTGAACTAATGAGGAGGAGGAGGAGGGAGCT	GTGTCCGCCTCGCTTCTGTTC	89.9	20	21	59.8	61.9	1	0	0	0	0	2	0	0	0	0	AGCTCCCTCCTCCTCCTCCTC	73.8	189	21	59.7	66.7	1	-2.9	0	0	4	3	0	0	0	0
comp16944_c0_seq1	p3	(CTG)6	18	130	147	89.1	147	78.2	57.8	0	0	0	0	0	CCAGCAGCAAGCGGATTCAGACTCCTTGATTATCCCCCAGCAGAGAACAGTCTGCGCGTGTTCTGGAGTCCACAAGAAAGAAAGAAAATCCTCCGAGTGCTGCTGTCCGCCGCGAAACACTGAGCTGCTCTGCTGCTGCTGCTGCTG	CCAGCAGCAAGCGGATTCAGAC	86.1	789	22	60.4	59.1	1	0	0	0	0	2	0	0	0	0	CAGCAGCAGCAGCAGCAGAG	91.1	935	20	60	65	1	0	0	0	0	2	0	0	0	0
comp17006_c0_seq1	p3	(AGC)5	15	168	182	84.9	182	83.7	61.7	-0.9	3	0	-1.3	3	GAGTCGGAGGTGGGCGTCAGGGGGCGGGGCTTGTGCAACCTCTGACCCCAGAAGCTCATGCTGACAAGCGCCTCGGCGGCCTCAAGGTCGTGATACTCAACGCTCGGCCTCAGCTCCATGGTCGCCGCCGGCCGTCCGTCCACACGGTCAACCTGAGCGGGAGGAAGAGCAGCAGCAGCAGC	GAGTCGGAGGTGGGCGTCAG	80.8	440	20	60.3	70	1	0	0	0	0	3	0	0	0	0	GCTGCTGCTGCTGCTCTTCC	91.1	621	20	60	65	2	0	0	0	0	2	0	0	0	0
comp17094_c1_seq1	p3	(GAG)5	15	99	113	76.9	120	76.1	56.4	-1.2	3	0	-1.2	3	GCAAGTGTCCACCAGGCTGTGCTGTGTGATAAGAAATGTGGCTTCCCCTTCAACAACAACCTGCAAGCTGCTTCATCGGTGTCCTGGGAAAGAGAAAAGAGGAGGAGGAGGAGGGAGGAC	GCAAGTGTCCACCAGGCTGTG	72.6	28	21	59.9	61.9	1	-1.2	0	0	3	2	-1.2	3	-1.2	3	GTCCTCCCTCCTCCTCCTCCTC	79.5	147	22	60.4	68.2	1	0	0	0	0	3	0	0	0	0
comp17230_c0_seq1	p3	(ACA)5	15	63	77	68.4	153	75.1	55.6	-2.7	4	0	-2.9	4	CCTGTGTTTCCTCTCGCTGCTGTTATTGATGCTATTGAAGCTTGTGGTAATGTCGAACAAGCACAACAACAACAACAAAAAAGCATGTTCCTCATCTCAAACCACGAGTTCTCCACTGAAACCTGCAGGTTCCTCTCCTGACGGCCCGGTGTG	CCTGTGTTTCCTCTCGCTGCTG	74.5	198	22	59.8	59.1	1	0	0	0	0	3	0	0	0	0	CACACCGGGCCGTCAGGAG	66.8	350	19	60.5	73.7	1	-4.3	0	0	4	3	0	0	0	0
comp17246_c0_seq1	p3	(GCC)6	18	50	67	62.6	131	80.4	59	-3	4	0	0	0	GGCCAGACTCTCGTCCAACATGAGGCGCGACATCACCAGCATCCCAGAGGCCGCCGCCGCCGCCGCCGGGCCCTACGTGTAGCCTCCACAAACACTCACCGTTAAAACACCTTTCCAGCTCTTTGTCCCGA	GGCCAGACTCTCGTCCAACATG	62.9	52	22	59.3	59.1	1	-4.3	-1.1	3	4	2	0	0	-2.2	4	TCGGGACAAAGAGCTGGAAAGG	58.4	182	22	58.6	54.5	2	-2.9	0	0	4	3	0	0	0	0
comp17276_c0_seq1	p3	(GAG)5	15	114	128	75.6	132	78.7	57.9	0	0	0	0	0	CTTCCTCCCGACCCTCTTCACCACCCTCATCATCATCATTCCCCACCCCTCCCCCACCCGATGAGAAGCTGCCCTCTGACATCAAAGGTCATCATGACATCACTGTGGGGGGTGAGGAGGAGGAGGAGAGTG	CTTCCTCCCGACCCTCTTCACC	78.3	167	22	60.1	63.6	2	0	0	0	0	3	0	0	0	0	CACTCTCCTCCTCCTCCTCACC	71	298	22	59	63.6	2	0	0	0	0	2	0	0	0	0
comp17287_c0_seq1	p3	(ATC)6	18	43	60	71.3	128	77.1	57.1	-4.7	5	0	-0.6	3	GTTGCTCTTCGTCCTGCGTCAGAAGTTCGTAACCCGATCGTAATCATCATCATCATCATCACTTCCTGCACGCTGTCGGCCGAGCTCGTCAGGACAGCGATGATGATCCATCTGACGCTGCTCCTCGG	GTTGCTCTTCGTCCTGCGTCAG	77.8	265	22	60.1	59.1	1	0	0	0	0	2	-1.1	3	-1.1	3	CCGAGGAGCAGCGTCAGATGG	74	392	21	61	66.7	2	0	0	0	0	2	0	0	0	0
comp17329_c0_seq1	p3	(AGC)5	15	170	184	80.8	203	83	61.1	0	0	0	0	0	CCGATCACACTGACCACTGCTGTGGAAGCGGAGGAGGGAGCGGAGGCGGCCATAGATCCAGGGGGACATGCAGTTTCCAGCACCCCACCAACCACTCAGACTGTAGACGACGAAGGGGGTGGGCAGGCTGATGTCACCGAGGCTGAAGGAGCAGCTCCGCCAGCCAGCGAGCAGCAGCAGCAGCAGGAGGCGGAGGAGAGCAG	CCGATCACACTGACCACTGCTG	73.2	488	22	59.6	59.1	1	-1.9	-0.8	3	4	2	0	0	0	0	CTGCTCTCCTCCGCCTCCTG	85.9	690	20	59.8	70	1	0	0	0	0	2	0	0	0	0
comp17413_c1_seq1	p3	(CGT)5	15	25	39	71.8	121	78.4	57.6	-1.3	3	0	0	0	TCTTGCCCGCACCTCCTCTTCTTCCGTCGTCGTCGTCGTCGAAGCGGCCTGTCAGTCAGCTGTTTGTCGGTCGGTCACCGGGAGTTTAAAGTTCCTCATCGTAACAGTCCACGACGGGAGC	TCTTGCCCGCACCTCCTCTTC	78.3	67	21	60.3	61.9	1	-1.9	0	0	3	3	0	0	0	0	GCTCCCGTCGTGGACTGTTAC	65.1	187	21	58.9	61.9	1	-1.3	-1.3	3	3	3	0	0	0	0
comp17507_c0_seq1	p3	(GAG)6	18	164	181	83.5	185	78.4	57.9	0	0	0	0	0	GCCCTGCTCTCTCCTCCCATCATGCATGTAGTGGTGCAGTGGTGGTCACAGGAGCTGCTGACAGACGGGAAGCAACATCACAGTGTGAGCCTGTACAGAGATTCTATTGGCTCAAAGTGATGACTGACTTCCAACATAACCAAACAGGACGGAGTGTCAGGCTGAGGAGGAGGAGGAGGAGGGAG	GCCCTGCTCTCTCCTCCCATC	82	255	21	59.8	66.7	1	0	0	0	0	3	0	0	0	0	CTCCCTCCTCCTCCTCCTCCTC	81.4	439	22	60.1	68.2	1	0	0	0	0	3	0	0	0	0
comp17576_c0_seq1	p3	(GAG)5	15	54	68	73.6	121	81.4	60	-3.4	4	0	-1.1	3	GGCACCAGCAGCACCACAGCAGCTGATCCGTTCGTTCAGTGCTGAGGGCGGAAGAGGAGGAGGAGGAGGGAGGATGCGTTGCCTGGCAACAGAGGCGGGGCTGAGGAGAGACGCAGGCCGG	GGCACCAGCAGCACCACAG	83.3	48	19	59.5	68.4	1	0	0	0	0	2	0	0	0	0	CCGGCCTGCGTCTCTCCTC	68.9	168	19	60	73.7	1	-4.3	0	0	4	3	0	0	0	0
comp17688_c0_seq1	p3	(TTG)5	15	69	83	69.2	154	75.8	56.1	0	0	0	-1.1	3	CCAAATCCACCGGGGCTGTTGTCGGAGCACGTCCTCGTCATTTGTGGCAAACCATCGCTTCTGTGTATTTGTTGTTGTTGTTGTGTATCACGACACACAACACGCGAATTGACATTTGAATCCTCACAACGTGTCTCGACAGAAGAACGCCTGC	CCAAATCCACCGGGGCTGTTG	61.6	33	21	60	61.9	1	-4.2	0	0	4	4	-0.7	3	-0.7	3	GCAGGCGTTCTTCTGTCGAGAC	71	186	22	59.9	59.1	1	-1.1	-1.1	3	3	2	-0.6	3	-3	4
comp17776_c0_seq1	p3	(AGA)5	15	48	62	66	125	71.9	53.1	-1.9	3	0	-1.3	3	ACCTCCGACTGCACCGACAGAAGAAAGAAAAAAAGAGAAGGGGAAGGAGAAGAAGAAGAAGAAGCAGAAAAAAAAGAAAAGATAAATACCACAGTTTGCTCAGGTTTCCTAATGTGTGCGCTGGC	ACCTCCGACTGCACCGACAG	70.5	54	20	59.9	65	1	-3.3	0	0	4	2	-1.1	3	-1.1	3	GCCAGCGCACACATTAGGAAAC	58.6	178	22	59.1	54.5	1	-5.1	0	0	4	3	0	0	0	0
comp17844_c0_seq1	p3	(TGT)5	15	85	99	61.8	121	78.7	58.1	-4.2	5	0	-1.3	3	CGCGGACCGTCCTGTCACCGCGGTCCCACTCTCGGAGGAAACTCAGCACTTTGCCGAGATTCGCCGGTTCTTCCCGTGTTGACATGTTGTTGTTGTTGTCCTGGAGTCCTCTGGTCGGAGC	CGCGGACCGTCCTGTCACC	52.9	17	19	60.9	73.7	2	-5.1	-1.3	3	4	2	-1.1	3	-1.1	3	GCTCCGACCAGAGGACTCCAG	76.3	137	21	59.8	66.7	1	-1.3	-1.3	3	3	2	0	0	-1.3	3
comp17914_c0_seq1	p3	(TTC)5	15	73	87	74.9	121	76.3	56.4	-4.7	4	0	0	0	AATAAACACGGGACGCCTCTGCCTCTGCGCGCCTCTCGCCTGCGAGGTTGTTGGTTTTTTTCTCCCTTCTGTTTCTTCTTCTTCTTCATCTTCCTGTAACCGGTTCCGTTCGCCAGCCAGC	AATAAACACGGGACGCCTCTGC	73.9	29	22	59.6	54.5	2	0	0	0	0	3	0	0	0	0	GCTGGCTGGCGAACGGAAC	89.3	149	19	59.9	68.4	1	0	0	0	0	2	0	0	0	0
comp17915_c0_seq1	p3	(CTC)5	15	94	108	78.4	120	78.2	57.6	-1.3	3	0	-1.3	3	GGCACCCACTGTTCCCATCTGCGTGTCAACAATGGGCCTGGACAATGACGGTTCCCCGGGCCTGGACGTCTCTTTGCAGGATTTCCAAGTTTTCTCCTCCTCCTCCTCCTTCTCGCCGAC	GGCACCCACTGTTCCCATCTG	72.5	8	21	59.1	61.9	1	0	0	0	0	3	0	0	0	0	GTCGGCGAGAAGGAGGAGGAG	85.9	127	21	59.9	66.7	1	-1.7	0	0	3	2	0	0	0	0
comp18027_c0_seq1	p3	(AAG)7	21	56	76	76.8	160	77.5	57.3	-1.9	3	0	-2.7	4	AGAGGCGGCACTCGATGGAAGCGGGGCGGAGCTTATGAGCGTGGTCAGTGAAAGCAAGAAGAAGAAGAAGAAGAAGAAACAGAAAGACGGCGACATGTCAGAGTGACGACATTAGACTCCACCCCCTCACAAACCTGTCTGGACCTCTGGACGCTAAGCA	AGAGGCGGCACTCGATGGAAG	75.9	46	21	60.4	61.9	1	-3	-0.9	3	4	2	0	0	0	0	TGCTTAGCGTCCAGAGGTCCAG	83.6	205	22	60.1	59.1	1	-1.7	0	0	3	2	0	0	0	0
comp18084_c0_seq1	p3	(AAT)5	15	77	91	54	120	70.3	51.9	-1.7	3	0	-4.6	5	CCACCAGGTCGAAGCTGCACTTATTGAATATGGATTAAAAACGGAGCTTTGCTCCACGAGTTGATCATATCTGAACAATAATAATAATAATAAGTTTCCTCCTTCACGACGAGCTGAACA	CCACCAGGTCGAAGCTGCAC	56.4	25	20	59.3	65	1	-3	0	0	4	2	-1.1	3	-3.3	4	TGTTCAGCTCGTCGTGAAGGAG	53.6	144	22	58.7	54.5	1	-2.9	-1.9	4	4	2	-0.9	3	-0.9	3
comp18118_c0_seq1	p3	(TGT)6	18	39	56	72.2	136	76.3	56.5	-4.4	5	0	0	0	AGCGGCGGAGGTGGTTTATTTGAAAAGTCCCATAGCTGTGTTGTTGTTGTTGTTGTCATGAGGAGGAGGAGCTTGTTCCTCGTCCTCCTCAACAGCGGATGCCCATACCTATGGACATGAAGGTGCCGAACGTCCC	AGCGGCGGAGGTGGTTTATTTG	81.8	63	22	59.8	54.5	1	0	0	0	0	3	0	0	0	0	GGGACGTTCGGCACCTTCATG	69.3	198	21	59.8	61.9	1	-3.3	0	0	4	3	0	0	-2.2	4
comp18239_c0_seq1	p3	(GCA)5	15	87	101	64.2	161	79.9	58.9	-1.7	3	0	-1.9	3	CATGCTGAACCCCAACCCTGAGCTTCCCGACGTCTCTGAGCTCATGACCAAGCTCTTCTCTGGCTCCAAGGGCACCAGCAAGGCAGGCAGCAGCAGCAGCAAGGGCACGAGGCCAGCTGTCAAGAGGAGGTAGTACTATACTGCACACACCTCCTCCAGCT	CATGCTGAACCCCAACCCTGAG	68.1	15	22	59.5	59.1	1	-2.2	0	0	4	4	0	0	0	0	AGCTGGAGGAGGTGTGTGCAG	57.1	175	21	60.2	61.9	1	-2.9	0	0	4	3	-1.1	3	-3.3	4
comp18294_c0_seq1	p3	(CTC)5	15	77	91	69.9	162	76.7	56.7	-3.4	4	0	-2.5	4	TGGACTGTTTGCCTGCATGGTGTGTTCACTTTGAGGCCTTTTTCCACTAACTGGCTGTTTCTGCTTCACATTAACTCTCCTCCTCCTCCTCTTTCTCCCTCTTTCCAATCTTTTTTCTGTGCTTGCCCCCCCCCTACACTGGCCTCTGTGTGGCTGTGCTGC	TGGACTGTTTGCCTGCATGGTG	66.1	25	22	59.9	54.5	1	-3.3	0	0	4	3	0	0	-2.2	4	GCAGCACAGCCACACAGAGG	80	186	20	59.6	65	2	0	0	0	0	3	0	0	0	0
comp18337_c0_seq1	p3	(GAG)5	15	25	39	78.2	127	80.7	59.7	0	0	0	-0.5	3	TCCGTCACCGTGTCCACCATCGACGAGGAGGAGGAGGAGATCGAGGCGCGCGAGGTGGCCGACTCGTACGCGCAGAACGCCAAGGTGATCGAGAAGCAGCTGGAGCGGAAGGGCATGAGCAAGAGGA	TCCGTCACCGTGTCCACCATC	87.1	77	21	60.3	61.9	1	-1.2	0	0	3	2	0	0	0	0	TCCTCTTGCTCATGCCCTTCCG	68.5	203	22	60.6	59.1	3	-2.2	0	0	4	3	0	0	0	0
comp18391_c1_seq1	p3	(TTC)5	15	72	86	60.8	178	74.5	54.9	-1.1	3	0	0	0	TCCCTCCGTGTCTCTGGATACGGCCCTGCCCTGCGCTCACACTACTCCTCTAAGGAACAAAACCATTTTCTTTCTTCTTCTTCTTCAAGCAGCTGGATTTGCAAAAAACAGAACAAAAAAATCAACCTATGTAACCATGGTGACCTGTATTGTTGACAAAGGCACACACACTGACAGC	TCCCTCCGTGTCTCTGGATACG	51.5	30	22	59	59.1	2	-1.3	-1.3	3	3	3	-1.9	3	-1.9	3	GCTGTCAGTGTGTGTGCCTTTG	62.1	207	22	58.9	54.5	1	-1.1	0	0	3	4	0	0	0	0
comp18546_c0_seq1	p3	(GGA)5	15	66	80	71.6	156	81.9	60.2	-2.8	3	0	0	0	ATGTCGCGGAGGCAGAAAGTTGTTCCAGAGGAAAAGACCGGATCTGAACTGGTACACATGGAGGTGGAGGAGGAGGAGGAAGAGCTCCACGACCCGCCGCCGGAGACCAGGCGGACCCGCAGCGGCCGCAGAGTGCGCACTCCTGCCGCACTGCTG	ATGTCGCGGAGGCAGAAAGTTG	64.8	36	22	59.8	54.5	1	-5.1	0	0	4	3	0	0	0	0	CAGCAGTGCGGCAGGAGTG	78.2	191	19	59.3	68.4	1	-1.9	0	0	3	2	0	0	0	0
comp18671_c0_seq1	p3	(GTC)5	15	97	111	76.3	134	78.4	57.8	-2.4	3	0	0	0	TGGACTCCCGCCTCGCTTGGAGCGAATCTGCTCCGGTCTGAACAGCTCAGGTGTCTCAAAGGCAAAGATGGAGTCGCTCTCCTGGATGAGCTCAAGGTCGTCGTCGTCGTCACAGAAGGAGCGATGAAAGCCGT	TGGACTCCCGCCTCGCTTG	75.9	5	19	59.9	68.4	1	-1.3	0	0	3	3	0	0	0	0	ACGGCTTTCATCGCTCCTTCTG	75.9	138	22	59.3	54.5	1	0	0	0	0	3	0	0	0	0
comp18923_c0_seq1	p3	(CTG)6	18	54	71	70	153	81.8	60.1	-1.7	3	0	0	0	GGACTCAGCATCCCGTTCACAGTGAAGCCCCCCGGTTGCGAGTAGATCAGCGACTGCTGCTGCTGCTGCTGCCCCCCGGATATGGAGTTAATGTGCGCCGCAGTCGTGCTCCCCCATGCGCCGGCGTGAGTCTGGTGGGGAGCTAAGTGAGGG	GGACTCAGCATCCCGTTCACAG	69.5	48	22	59.3	59.1	1	-1.3	-1.3	3	3	3	0	0	0	0	CCCTCACTTAGCTCCCCACCAG	66.2	200	22	60.1	63.6	1	-2.9	0	0	4	4	0	0	0	0
comp18987_c0_seq1	p3	(TGC)5	15	112	126	87.2	127	81.7	60.1	0	0	0	0	0	TGTCGGTCTCGTCCAGGTCAGAGCAGAGGTCAGAGCAGAGGTCATCGCTGGAGGCGGTGGAGGGCGCTGGGGACACCAGGGCCGTGTACGCGCTCTCAGACGGGGACCAAGTGCTGCTGCTGCTGCT	TGTCGGTCTCGTCCAGGTCAG	83	611	21	59.4	61.9	1	0	0	0	0	2	0	0	0	0	AGCAGCAGCAGCAGCACTTG	90.8	737	20	59.9	60	1	0	0	0	0	2	0	0	0	0
comp18989_c0_seq1	p3	(GCA)5	15	181	195	77.2	195	73.5	54.2	-3.4	4	0	-0.5	3	TGACGATGTAAGCCGCAGACTGCAACTGTTTTTGAATATTGAGATGTATTAAGACAGGGGACCTGTCTCTCTCTTGTCTGGATGTCTGTGTTCAGTGAAGGGAAAAAGTACATTTCTGCCAATTTTAAGCTTACTTCAGTTTTCTTTTAATTCGAAGATTTGATGGCTTCTGCAGACAAGGCAGCAGCAGCAGCA	TGACGATGTAAGCCGCAGACTG	75	80	22	59.1	54.5	1	0	0	0	0	2	0	0	-1.1	3	TGCTGCTGCTGCTGCCTTG	84.7	274	19	59.5	63.2	1	0	0	0	0	2	0	0	0	0
comp19061_c0_seq1	p3	(GGT)5	15	70	84	67.6	126	79.3	58.6	-2.3	4	0	-2.9	4	CAGGTCGGACAGAAACGCTTCGATTCTCTCCGTCAGGTCCGTCTCTTTGTCGGGCCCGGGCATGGCGACGGTGGTGGTGGTGGTTGTTGTAGCGAGCTGTTGATGTCAGGGCTCACACCTCAGAGG	CAGGTCGGACAGAAACGCTTCG	75.8	32	22	60.1	59.1	2	-1.1	0	0	3	3	-0.5	3	-0.5	3	CCTCTGAGGTGTGAGCCCTGAC	62.3	157	22	60.3	63.6	1	-2.8	-1.2	3	4	3	-1.2	3	-1.2	3
comp19338_c0_seq1	p3	(TTC)5	15	62	76	63.9	167	74.3	54.9	-0.9	3	0	0	0	GAGGCAGCCCTGGTTCCATTACCGGACACACGACGAACTTCATTGTTAATCACGTTACTTTTTCTTCTTCTTCTTCAAAACACGTCGGCTCATAATCGATGAACGTGCAGATCATATTTGAGATCAATGCTCAAGGGTGATGTGACGTCACGAACACACGAGACACT	GAGGCAGCCCTGGTTCCATTAC	68.4	40	22	59.3	59.1	1	-2.4	-1.2	3	3	3	0	0	0	0	AGTGTCTCGTGTGTTCGTGACG	52.9	206	22	59.2	54.5	2	0	0	0	0	3	-1.9	3	-1.9	3
comp19826_c1_seq1	p3	(GCG)5	15	29	43	67.3	127	81.1	59.6	-3.4	4	0	-1.1	3	CAGCTCCCACTTGCCGTACAGCGCGGACGCGGCGGCGGCGGCGGCCACATTCACCTCGTACGTGAGTTCTCCGTATGACCACACCACGGGTATGGCCGGTTCGATAGGATACCACCCTTACGCAGCG	CAGCTCCCACTTGCCGTACAG	66.1	73	21	59.2	61.9	1	-2.9	0	0	4	3	0	0	-1.9	4	CGCTGCGTAAGGGTGGTATCC	67.3	199	21	59.1	61.9	2	-2.8	0	0	3	3	0	0	0	0
comp19837_c0_seq1	p3	(CTC)5	15	62	76	75.2	166	79.8	58.8	-2.4	4	0	-3.1	4	GCTCCCTCCTCTCCTTGCTCTCCCTCTTCTGTCTCTGCTCCTCCTCCTTCGTCGCCTTCGTCTCCTCCTCCTCCTCTCTTTGCATCTTCTCCCTCTCCTTCTGCCTCCACGCTTTGCTCGCCCTCTTCTGTCTCTCCTCCTCTTCCCTTTCTGCCGCCTTCTTCTC	GCTCCCTCCTCTCCTTGCTCTC	82.1	40	22	59.9	63.6	1	0	0	0	0	3	0	0	0	0	GAGAAGAAGGCGGCAGAAAGGG	77.2	205	22	59.6	59.1	3	0	0	0	0	3	0	0	0	0
comp19885_c0_seq1	p3	(AGA)5	15	67	81	65.4	124	76.3	56.3	-3.9	5	0	-1.9	3	CAGGAAGTGAGAACGGGGCATCGAGAGCCGGGGGGAAAGTTCATGTAGACCGAGCGGACAAGGGTTAGAAGAAGAAGAAGAACGAGATGGAAAGAAACCGATCCAGATAGGGGAAGCAGGGGAA	CAGGAAGTGAGAACGGGGCATC	66.4	35	22	59.3	59.1	1	0	0	0	0	4	0	0	0	0	TTCCCCTGCTTCCCCTATCTGG	66.1	158	22	59.2	59.1	2	0	0	0	0	4	0	0	0	0
comp20084_c0_seq1	p3	(CAG)5	15	66	80	83	129	80.1	59	-1.7	3	0	0	0	AGAGGACGGCTTGGAGATGGAGAACTCCTGCTGTGGGTTGTCCTCTTGGTTTGCCCTGCGCTCCCCAGCAGCAGCAGCAGCCCTCTTCATGCCCCTCTGGGCCTCCTCTCTGCTCTCACTCACTGCTGC	AGAGGACGGCTTGGAGATGGAG	83.3	36	22	59.5	59.1	1	0	0	0	0	2	0	0	0	0	GCAGCAGTGAGTGAGAGCAGAG	81.6	164	22	59.3	59.1	1	0	0	0	0	2	0	0	0	0
comp20150_c0_seq1	p3	(GCA)6	18	83	100	71.1	157	80.2	59.2	-2.4	3	0	-0.8	3	CGCGGCCACTGTCGTGAACATGCTTTGCAGAGTTGTTCAAATGCGCAGGTGTGCAGCCACCCTCAGCCAATCTATAAACCAGGCAGCAGCAGCAGCAGCAGCGAGGCACAAGCACACGCTCCCCGACCTGACCTACGACTATGGAGCCCTGGAGCCC	CGCGGCCACTGTCGTGAAC	60.8	19	19	60	68.4	1	-5.1	0	0	4	2	-1.2	3	-1.2	3	GGGCTCCAGGGCTCCATAGTC	82	175	21	59.8	66.7	1	0	0	0	0	3	0	0	0	0
comp20182_c0_seq1	p3	(TCG)5	15	100	114	77	120	81.3	59.9	-1.7	4	0	-0.9	3	GCCTCTTGCACGCCACTGTAGCTCTTGTGCTTGATGGAGGACAGGAGGCGGGCCCGGGCGCTGCTGCTGGACTCGCCCTCGCCCGGCTTCACCTCCTTCTCGTCGTCGTCGTCGTCTTCA	GCCTCTTGCACGCCACTGTAG	78	2	21	59.8	61.9	1	-3.3	0	0	4	2	0	0	0	0	TGAAGACGACGACGACGACGAG	75.8	121	22	60.7	59.1	1	0	0	0	0	2	0	0	0	0
comp20204_c0_seq1	p3	(CTC)6	18	51	68	73.8	132	79	58.1	0	0	0	0	0	GTGAGCTGGTGCTGAGTGTAGGACGCCAGCGGGTCCTCGGCAGGCTCCATCTCCTCCTCCTCCTCCTCTTTCTCGTTTTTTCCGTCCGCCTGCTGCTCCTCTCTCTTTTTCTCTTCCTCCGCCTCATCCTCA	GTGAGCTGGTGCTGAGTGTAGG	63.3	51	22	59	59.1	2	-2.9	-1.7	3	4	2	0	0	0	0	TGAGGATGAGGCGGAGGAAGAG	81	182	22	59.3	59.1	1	0	0	0	0	2	0	0	0	0
comp20239_c0_seq1	p3	(GCT)5	15	75	89	69.4	132	81.8	60.4	-1.4	3	0	-1.3	3	TCCATGTTGGGGTCCCGATGAGGGTAGAGCTGCCAGCGGGAGATGCCCAGGTGGAAGCGCAGCCAGGGCGGGTGGCTGCTGCTGCTGCTGTTCCACTGGACGTCCTCGTAGCCTTCCTGGCTGGCACTCACC	TCCATGTTGGGGTCCCGATGAG	64.7	27	22	60.1	59.1	1	-2.2	-1.4	3	4	4	-0.5	3	-0.5	3	GGTGAGTGCCAGCCAGGAAGG	72.1	158	21	61.1	66.7	2	0	0	0	0	2	0	0	0	0
comp20267_c0_seq1	p3	(CAG)6	18	177	194	76.6	195	79.6	58.7	-1.1	3	0	-1.9	3	GGAACCATGACAGTCCGCACAGATGCATGCTTGGAATCCGAGCCGCAGACCCTCGCCTGCGGTGGGCGACCCCGGTGTTTCAGAGAGCCGGCGGAAGAGGAAGCCGAACTGTGACTTTTTTTTACTATTTTGGTTTGCTTTGTTTGTATAACCGAGACAGCAGGTTGTCGACCCCCCAGCAGCAGCAGCAGCAGC	GGAACCATGACAGTCCGCACAG	76.4	40	22	59.8	59.1	1	-2.2	-1.3	3	4	2	0	0	0	0	GCTGCTGCTGCTGCTGCTG	77.4	234	19	60.6	68.4	1	0	0	0	0	0	0	0	0	0
comp20305_c0_seq1	p3	(GAG)6	18	47	64	83.1	142	78.8	58.2	-2	4	0	-2	4	GGAGGAAGACGGAGCCAGGAGTCCAACTGAAAAACTCCAGGAGAACGAGGAGGAGGAGGAGGAGGTCTCAGGTGAACAGAGAGCTCAGGCTCTGAGAGCTCTGCTGCTCGCACGTAAGAGGAAGCACCACACCACCGAGAAG	GGAGGAAGACGGAGCCAGGAG	89.4	55	21	59.8	66.7	1	0	0	0	0	2	0	0	0	0	CTTCTCGGTGGTGTGGTGCTTC	83.9	196	22	59.8	59.1	1	0	0	0	0	2	0	0	0	0
comp20308_c0_seq1	p3	(GAC)5	15	218	232	84.2	233	78.6	58.1	-1.1	3	0	-0.5	3	ACATGCAGCAGGAGACCAGGAGCTGGTTTCACGCATGAAGAGCCTCGAGCTAGAAAACAATTCTCTGCATAAAGTGGTGGTGGAGATGAGAGCAGCTCTGCAGAAGCTGGAGTCCAGAGTAGCTGTGCTGGAAAAAAACCCTGCACCAGCAGCCGTCCCTTGTGCTAAGACTGTTCCAGTTCAGGCTGCTCCAGCCAAAGTAGAAAATGGCGATGATGACGACGACGACGACG	ACATGCAGCAGGAGACCAGGAG	77.1	478	22	60.3	59.1	1	-3.3	0	0	4	2	0	0	0	0	CGTCGTCGTCGTCGTCATCATC	96.2	710	22	59.8	59.1	1	0	0	0	0	0	0	0	0	0
comp20326_c0_seq1	p3	(GCT)5	15	70	84	68.8	183	84	61.8	-3	4	0	-1.1	3	ATGCAGGTGGAGGTCGAGAGTCCCCAGGTCACCGTGGACAGGCTCACATCTGATTGGAGTAGGAGGTGGGCTGCTGCTGCTGCTCGTAGCCCTGGCTGTAGCCCCCCTCCTCGCTGTAGCCCCCCTGCTGGCCGTAGTCGGGCTGGTAGCCCCCCTGGGAGCCGGCGTAGGGGTCCTGCTGGC	ATGCAGGTGGAGGTCGAGAGTC	78.1	32	22	59.8	59.1	1	-3.3	0	0	4	2	0	0	0	0	GCCAGCAGGACCCCTACGC	61.2	214	19	60.6	73.7	3	-1.2	-1.2	3	3	4	0	0	0	0
comp20364_c0_seq1	p3	(ATC)6	18	67	84	64.3	175	74.8	55	0	0	0	-2.4	3	CGAGGGCGTTTCAGATTGTGTGTACCTGAGGTCTGCATTGGCCCTGGAAAATCACAACCCAGCAGAATCATCATCATCATCATCAAACAAAACAGTCAGTGCAATTATGGCCCCAAGAAATATCGTATCAACAAAAACAGACAAAAGGCTGTGGGCTTTCCCTCGGACACAAGTC	CGAGGGCGTTTCAGATTGTGTG	59	35	22	58.5	54.5	1	0	0	0	0	3	0	0	0	0	GACTTGTGTCCGAGGGAAAGCC	66.9	209	22	59.5	59.1	3	-1.3	-1.3	3	3	3	-0.5	3	-0.5	3
comp20365_c0_seq1	p3	(CTC)6	18	81	98	74.8	133	77	56.8	-1.7	3	0	-2.5	4	GCGGTAGCATACACGGGTCACTGGGGGTCTTAAAAGAGCAATAAAAACCCCTCACCTCTGATCTGTGACCCATGACTCCGCTCCTCCTCCTCCTCCTCTTAAACTCTCCTCCACTCTCAGCTCACCTCCTCGT	GCGGTAGCATACACGGGTCAC	74.6	21	21	59.3	61.9	1	-0.2	-0.2	3	3	3	0	0	0	0	ACGAGGAGGTGAGCTGAGAGTG	77.1	153	22	59.5	59.1	1	-2.9	0	0	4	2	0	0	0	0
comp20382_c0_seq1	p3	(CTG)5	15	53	67	71	139	77.8	57.5	-3.4	4	0	-0.9	3	CGCTGTTGGTGTGTCCGTGAGGAAGGAGTCCGTTGTGCTCATGTTGCTGCTCCTGCTGCTGCTGCTGCTCTTTAAAGCTTCCCTCATCAGCCTGTGTGTGGTTCAGGTCCAATGACTGCAGAGGGCTGATGTCAGGAGA	CGCTGTTGGTGTGTCCGTGAG	82.2	49	21	60	61.9	1	0	0	0	0	3	0	0	0	0	TCTCCTGACATCAGCCCTCTGC	63.4	187	22	59.8	59.1	2	-2.3	-1.1	3	4	3	-1.1	3	-1.1	3
comp20468_c0_seq1	p3	(AAG)5	15	114	128	80.1	194	82.8	61.1	-1.7	3	0	-2.2	4	GAACTGCCGAACCCGCCAAGGAGGGCGAGAACGGGGCCGGCGACGCCATCGAGCCCGCTCCCGCGGCTGAGGGCGAGGCCGCCAAGGCAGAGGGCGAGGCCGCCAAGGAGGGCAAGAAGAAGAAGAAGTTCTCCCTGAAGAACTCGTTCAAGTTCAAGGGGATCTCCCTGAAGAAGAGCAAGAAGGGCAGCGAG	GAACTGCCGAACCCGCCAAG	81.7	512	20	60	65	1	0	0	0	0	3	0	0	0	0	CTCGCTGCCCTTCTTGCTCTTC	82.1	705	22	59.9	59.1	1	0	0	0	0	3	0	0	0	0
comp20513_c0_seq1	p3	(CGA)6	18	83	100	73.9	134	81.2	60.1	-1.1	3	0	-1.1	3	CCGCCGCCCTGTCCATCACAGTTTAAAGGGGGGCTCCGGCTCTTTTGAGTAGGTGGGTTGCTGCTAGTGGTGGTGGGGGGGGCGACGACGACGACGACGACGGAGACGGACAACCTGCTGCTGCTGCGACGATG	CCGCCGCCCTGTCCATCAC	65.8	19	19	61.2	73.7	1	0	0	0	0	3	0	0	0	0	CATCGTCGCAGCAGCAGCAG	81.1	152	20	60.4	65	1	0	0	0	0	0	0	0	0	0
comp20561_c0_seq1	p3	(CTC)6	18	60	77	58.9	177	77.4	56.9	-1.9	4	0	-4	5	ACGTCGATCAAAGGTCCGTAGCTGTAAAGCAAGAAGCCCTCCACAATAAGGATGTGAGTCTCCTCCTCCTCCTCCTCCTTATGGTCAGACTTGGGGACGATCTCAGTATCCAGGGTGTTATTGACGCCATGCGACTTCTCGAACTTCACTGGGTTGTCCAGCCATGCGTAGATCGTG	ACGTCGATCAAAGGTCCGTAGC	47.7	42	22	58.8	54.5	2	-3.3	0	0	4	3	-1.9	3	-1.9	3	CACGATCTACGCATGGCTGGAC	79.1	218	22	59.8	59.1	1	-2.2	0	0	4	2	0	0	0	0
comp20617_c0_seq1	p3	(GGA)5	15	86	100	79.5	120	79.9	59	0	0	0	0	0	CCTTCACCCTTTCACCCTTCGCCACCAAGATCTGCGTCTCCACACCGCCAGACACCACCGACCACTTGACCCGCGGCACAACAGGGGAGGAGGAGGAGGAGGTGCTGGCTGTGGTGGATA	CCTTCACCCTTTCACCCTTCGC	71.9	16	22	59.7	59.1	3	0	0	0	0	3	0	0	0	0	TATCCACCACAGCCAGCACCTC	85.2	135	22	60.3	59.1	1	0	0	0	0	2	0	0	0	0
comp20678_c0_seq1	p3	(CTC)5	15	80	94	76.7	182	79.6	58.8	-3.2	4	0	-1.3	3	TGAGCCGAGCAGCAGGGAAGAAAATCAATCGGATCATCACTTTCTCCAAACGGAAACCTCCTTTACCGGGAGAGCCTCACTCCTCCTCCTCCTCTGGTCTCCATGACAACCCGCGCTGTGGCTACCTTAGTGTGTGTCTGAGCGGCTCGTGGAAGGAGCGCTGGTGTGTGGTGCGAGGAGGA	TGAGCCGAGCAGCAGGGAAG	81.4	22	20	60.2	65	1	0	0	0	0	3	0	0	0	0	TCCTCCTCGCACCACACACC	76.7	203	20	59.8	65	2	0	0	0	0	3	0	0	0	0
comp20697_c0_seq1	p3	(CGG)5	15	22	36	71.6	127	83.6	61.5	-2.8	3	0	0	0	GAAACTGTCCCTCGTCGCTGTCGGCGGCGGCGGCGGGGCCCACTGCTCCTTCGGGGCCGCTCTGCTGAACGCGTCGCCGACCTGCAACTCGCGCACGAAGACGCAGCGGAGACACGCGGCGCACTTT	GAAACTGTCCCTCGTCGCTGTC	79.6	80	22	59.6	59.1	1	0	0	0	0	3	0	0	0	0	AAAGTGCGCCGCGTGTCTC	63.6	206	19	59.6	63.2	1	-5.1	0	0	4	3	0	0	0	0
comp20752_c0_seq1	p3	(GAT)5	15	41	55	68.5	136	71.5	53	-1.7	3	0	-1.4	3	CTGAGCGCGACACAGATGATGGTCCCGTGATGAAGAGGAAGATGATGATGATGATGTTTTAAAAGTCAATATTTTGGGAATATTCTCAGTAAAAGTGACTAAAAGAAAAAGATCCACTGTGGCTGTCGAGTCCATG	CTGAGCGCGACACAGATGATGG	66.1	61	22	60	59.1	2	-5.1	-1.1	3	4	2	0	0	0	0	CATGGACTCGACAGCCACAGTG	66.9	196	22	59.6	59.1	1	-3	-1.4	3	4	2	-0.8	3	-1.2	3
comp20772_c0_seq1	p3	(GGC)5	15	94	108	64.4	127	80.7	59.7	-5.5	6	0	-3	4	CCGGTTACAACGCTGCGAGTGTGCGACTGGCGCCGGGGTTGAGGCGGCTCGGCTGGAGCATATTTTTTTGCTTTTGCAGTAGAAGGGTCCGTTGGCGGCGGCGGCGGCTGAACGGCGGTTAGCGTGC	CCGGTTACAACGCTGCGAGTG	72.1	8	21	60.4	61.9	1	-4.2	0	0	4	2	0	0	0	0	GCACGCTAACCGCCGTTCAG	70	134	20	60.4	65	1	-1.9	-1.9	3	3	2	-0.6	3	-0.6	3
comp20786_c1_seq1	p3	(AGC)5	15	217	231	90.6	233	83.9	61.8	0	0	0	-0.8	3	GCGGCTGCTACTGAAGACCAAGAACCATCGAGCAGCACGCAGGCGGAGGTGTGTGCAGGCTCAGGTGAGGAGGTGGAGCAGGCTGAGAGGGAGGTACCATGCGGCTCCCAGGACGAGGGCAACGACATGGATCAGACGGAGCAGCAGGCGCCGGCAGGCGTCCTGGAGAGCCCCGAGACCAGCAGGGACAGCGAGGAGAGCAACAGCGACCCAGTGAGCAGCAGCAGCAGCAG	GCGGCTGCTACTGAAGACCAAG	89.6	1167	22	59.9	59.1	1	0	0	0	0	2	0	0	0	0	CTGCTGCTGCTGCTGCTCAC	92.5	1399	20	60.3	65	1	0	0	0	0	0	0	0	0	0
comp20803_c0_seq1	p3	(TCG)5	15	45	59	80	122	78.9	58.2	-1.3	3	0	-1.3	3	AATCGTCGTCGTCGTCCTCCTCGACATATTTAGTGTCGTCTGCCTCGTCGTCGTCGTCGTCCACCAGCTCCGGGCGGAACTCGAACACCTCACGTCCGCTCACCACTAGCGATTTCCCAGCC	AATCGTCGTCGTCGTCCTCCTC	88.9	57	22	60.2	59.1	1	0	0	0	0	2	0	0	0	0	GGCTGGGAAATCGCTAGTGGTG	73.7	178	22	59.6	59.1	1	-1.5	0	0	4	3	0	0	0	0
comp20870_c0_seq1	p3	(TCG)6	18	40	57	72.2	149	79.3	58.5	-2.8	3	0	0	0	TGGTACGCTCGCATCGCTTTCGCGGTGTTCTCGCTGTCATCGTCGTCGTCGTCGTCGTTGCGGTTTTCGAAGGTTTGCTGCAGTTCGGCAGTTTCCGCCTCCAGAGTCACCGCGAGCTTCTTCAGCTTAGAGAAGAACTGCGCCGTCGG	TGGTACGCTCGCATCGCTTTC	77.1	62	21	59.6	57.1	1	-1.9	0	0	4	3	0	0	0	0	CCGACGGCGCAGTTCTTCTC	66.3	210	20	59.5	65	1	-5.1	0	0	4	2	0	0	0	0
comp20881_c0_seq1	p3	(AGA)5	15	50	64	75.7	158	80.3	59	-1.7	3	0	-0.7	3	CGCAAACCGCCCACGAAATGGGAGCAGTTCGCCAAACTGAAGGGCATACAGAAGAAGAAGAAGACCAACCTGGTGTGGGACGAGAACGCCAAGGAGTGGAAGAGGCGCTGGGGCTACCAGAGGGCCCGGGACGACACCAAGGACTGGCTGGTCGAGGT	CGCAAACCGCCCACGAAATG	73.5	52	20	59.2	60	1	0	0	0	0	3	0	0	0	0	ACCTCGACCAGCCAGTCCTTG	76	209	21	59.9	61.9	1	-3	-1.1	3	4	2	0	0	0	0
comp20975_c1_seq1	p3	(GGC)5	15	45	59	86.9	234	84.9	62.4	0	0	0	-1.1	3	TGGTGGCGGTGGTGGAGTCGTCTCAGAGGGCGCCAGCGGGAGGAGGCGGCGGCGGCGGCTCACCTGGAAGTCCCGTCTCTTCTTCTGTACCTGGAGGACGTGCGGCAGGGGAAGGACTGGATGGGGGAGCTGTTGGGGGCCGAGGGAAGGGACGCCATGAGACAGATAGAGCGGTGGCATCCGTCGCTTCGCCGGCGCCGCCGCTCCAAAGACTCCTCCTCCTTGTCCACCTCC	TGGTGGCGGTGGTGGAGTC	88.9	126	19	59.7	68.4	1	0	0	0	0	2	0	0	0	0	GGAGGTGGACAAGGAGGAGGAG	84.6	359	22	59.5	63.6	1	0	0	0	0	2	0	0	0	0
comp21038_c1_seq1	p3	(CGT)6	18	206	223	79.6	227	76.4	56.5	0	0	0	0	0	CTGGACAGCCGACTGGACCTCATGGCTCAGCAGATGATGCCTGAAATCCGAGTGGCTCTGTTTGGCGCCAACCCAAACCGCAAGTTTATGGACTGAGTTGCTCATCTGCTGTATTAGAGAGCAGGAAAAGAAATCCCCCTTTTTATTTTTTATGTTGTCATATGAAAGACGTCATTCCTCTCGTTTTTCCGATGCAAAAGAGACGCGTCGTCGTCGTCGTCGTTGTT	CTGGACAGCCGACTGGACCTC	79.8	754	21	60.3	66.7	1	-1.1	-1.1	3	3	2	0	0	0	0	AACAACGACGACGACGACGAC	76.8	980	21	59.5	57.1	1	0	0	0	0	2	0	0	0	0
comp21174_c0_seq1	p3	(ATC)7	21	54	74	72	126	73.4	54.1	-2.3	3	0	-1.4	3	CCATTCCTGAAGCCGACCTCTGAACAGATCTCGTCACATTATCATCACTTTAAATCATCATCATCATCATCATCAACTGCATGGATGTCTGTAATGGCAGAGGGCTCCACCAGACAGATGACACCG	CCATTCCTGAAGCCGACCTCTG	75.6	48	22	59	59.1	1	-0.5	0	0	3	2	0	0	0	0	CGGTGTCATCTGTCTGGTGGAG	67.5	173	22	58.7	59.1	1	0	0	0	0	2	0	0	0	0
comp21187_c0_seq1	p3	(GTC)6	18	166	183	76.6	185	76.6	56.6	-1.1	3	0	-1.1	3	CTTGTCCTCTGGCAGCAATCCCTTGTACATCACCTTCTGCATCGACGGGGGTAGACCAGTGAGTGAATGGATCTTCTCTTTGAGTGTGGCTCCGGTGCTGTCGACAGGAATTTTCAGATCATATTTATTTTTGTTCCAGATAATCTTCAAGTCCACCCTCTCCCGGTCGTCGTCGTCGTCGTCGT	CTTGTCCTCTGGCAGCAATCCC	76.1	848	22	59.6	59.1	3	-1.1	-0.7	3	3	3	0	0	0	0	ACGACGACGACGACGACGAC	76.8	1032	20	60.6	65	1	0	0	0	0	0	0	0	0	0
comp21195_c0_seq1	p3	(TTC)5	15	74	88	70.5	164	73.8	54.6	-1.7	3	0	0	0	AGGCAGCCATGTACAGCAACACTGAGAACCTACCAGAGCAATGTTGTTGTCTCTGAGCTCCCTGACTATCCTATTCTTCTTCTTCTTCTTTTCATTTGTAGAAGTTTGTGCTTGGAAAGCTGCGTTTTCTTTTGTGTTTAGAGAGTGAGCTGTGAAGCGAGAGC	AGGCAGCCATGTACAGCAACAC	65.1	28	22	59.7	54.5	1	-4.7	0	0	6	2	-1	3	-1	3	GCTCTCGCTTCACAGCTCACTC	70.8	191	22	59.6	59.1	1	-2.9	-1.7	3	4	2	0	0	0	0
comp21208_c0_seq1	p3	(GGA)5	15	63	77	70	136	78.5	57.8	-2	4	0	-1.3	3	GCAGCAGAAGAAGCCGCATCCTTCCCCTTTCCGGGTGTCTTCCTGTGGGAGGACTTCATATCGGAGGAGGAGGAGGAGGCGCTGATAAGCTCGATGGACCAGGATGTGTGGAATCAGTCCCAGTCTGGTCGAAGGA	GCAGCAGAAGAAGCCGCATCC	86.3	39	21	60.4	61.9	2	0	0	0	0	2	0	0	0	0	TCCTTCGACCAGACTGGGACTG	58.8	174	22	59.4	59.1	1	-3	-1.4	3	4	3	-1.3	3	-1.3	3
comp21260_c0_seq1	p3	(GCC)5	15	56	70	70.5	155	88.1	64.7	-4.7	4	0	-1.1	3	GAGCCGACCCGCCGTCAGCGGCCCCCCGCGCGCCGGTGACACGGAGCGGACACCGGCCGCCGCCGCCGCCGACGGGAAGCTCCGCTCCCGGTCCCAGCCCGCCATGTGGCCGCGGCGCCCGGAGGAGGAAGTCCCGATCACCGCACCAGCACCAC	GAGCCGACCCGCCGTCAG	69.4	37	18	60.6	77.8	1	0	0	0	0	3	-1.1	3	-1.1	3	GTGGTGCTGGTGCGGTGATC	82.4	191	20	59.7	65	1	0	0	0	0	2	0	0	-1.9	4
comp21414_c0_seq1	p3	(TTC)5	15	100	114	75.4	207	77	56.9	-0.8	3	0	-0.9	3	CACCGTCGTCACGAGCATCTGGACGCCGCGGTCACACATCAGCATCTTCATATAGGCGGCTCCTGTTTCTCTTAAATCTCGGCTTCTTTTTTTCCCCCTTTCTTCTTCTTCTTCTTTTCCCTCCTTCTCTTTCAGATTCAGCCTTTTAGTTCCTTTATATCCCGCGAGACTTGGGGACTCGCAGTGAGGTGTTCAACAGACAGGCGG	CACCGTCGTCACGAGCATCTG	68.8	2	21	59.6	61.9	1	-3.1	-1.9	3	4	2	0	0	0	0	CCGCCTGTCTGTTGAACACCTC	78.4	208	22	59.8	59.1	1	-2.1	-1	3	4	2	0	0	0	0
comp21529_c1_seq1	p3	(GCT)6	18	76	93	65.9	120	73.1	54.1	-2.4	3	0	-1.7	3	TTCTTTTCCCCACGGGGCTTTGGATGCTAAAAAGTGTTTTTGTTTTTTTTGTTTCTCTTTCTGTGTTTGCATATCGCTGCTGCTGCTGCTGCTGCCATGAACAGCTCTGATCCAACCGGC	TTCTTTTCCCCACGGGGCTTTG	57.6	26	22	59.6	54.5	1	-3.8	-1.9	3	4	4	0	0	0	0	GCCGGTTGGATCAGAGCTGTTC	72.4	145	22	59.9	59.1	1	-4.2	0	0	4	2	0	0	-1.1	3
comp21574_c0_seq1	p3	(GCC)5	15	71	85	72	130	86.2	63.5	-2.8	3	0	-3.1	4	CCCACCGCCTCCTCTTCACCGCGCCCGAGCGCCGCCGCTGCTGCCCGGCGGTGGACATCATGCCCGGGGGGCCGCCGCCGCCGCCTGCTGCTGCCGCCGCTGACATCTCCGTCCACACTGACGCACACGC	CCCACCGCCTCCTCTTCACC	77.6	31	20	60.2	70	2	0	0	0	0	3	0	0	0	0	GCGTGTGCGTCAGTGTGGAC	73.6	160	20	60.2	65	1	0	0	0	0	2	-1.1	3	-1.1	3
comp21594_c1_seq1	p3	(CGC)6	18	99	116	78.6	213	83.7	61.7	-1.1	3	0	-1.9	3	CTCCGCCACACGCAGAAATCTCTGAGCGGCGGCGCCTCTCAACTGCGAAAGCTGCTGGATAAAATGAGCACGGAGGTGGCCGCGTTCTCCGCGTCCGACGCCGCCGCCGCCGCCGCGCTGAGGTGCCTTCAGCAGTATGAGGTGAGCGTCTCGCTCGACCCTGACACGGCGCACCCCCGGCTAGTTTTGTCCGACGATGGGAGACAGGTGCGA	CTCCGCCACACGCAGAAATCTC	81.2	3	22	60.2	59.1	1	0	0	0	0	3	0	0	-0.6	3	TCGCACCTGTCTCCCATCGTC	76	215	21	60.1	61.9	1	0	0	0	0	3	0	0	0	0
comp21625_c0_seq1	p3	(CTG)6	18	32	49	79.5	143	78.7	58.1	-1.1	3	0	0	0	CGGTCCCAGTCCACGGTCTCCACAAATCGGACTGCTGCTGCTGCTGCTGGGTAACATTGCCTGTTGAAGTCCGGGGTCGGACAGCACCCAGGGAGAAGGAGACACAAAGGGGTTAAGTTTGTCGACTTCGCAGCAGCATGGAA	CGGTCCCAGTCCACGGTCTC	82.3	70	20	60	70	1	0	0	0	0	3	0	0	0	0	TTCCATGCTGCTGCGAAGTCG	73.6	212	21	59.8	57.1	2	-2.2	-0.5	3	4	2	0	0	-1.7	3
comp21822_c1_seq1	p3	(GGA)5	15	79	93	74.9	134	79.3	58.5	-4	4	0	-2.8	4	GACAGCGGCGTGGAGATGAACCTAAACGCAGCAGGCAGCTTGGAAGATCTCACAGCACTGGAGGATGGGGTAGCAGGTGGAGGAGGAGGAGGAGGGGATCCGGGAAGTCTAGGAGGAGCGATGGGAATGTCAGC	GACAGCGGCGTGGAGATGAAC	90.6	23	21	59.9	61.9	1	0	0	0	0	2	0	0	0	0	GCTGACATTCCCATCGCTCCTC	77.3	156	22	59.4	59.1	1	0	0	0	0	3	0	0	0	0
comp21855_c0_seq1	p3	(GAG)5	15	62	76	74.7	130	79.9	59	-3.2	4	0	-2.2	4	CTGGTGCGGCAGGGAGAGGACAAGCATCACTGCAGAGGGGAGGGGGAGAGACTGAGGGAGAGAGGAGGAGGAGGAGGCAATCAGCTCAGCACCTCTCCTCAAGCAGGAAGAGAAGCACAACGGGACAGGC	CTGGTGCGGCAGGGAGAGG	74.9	40	19	60.2	73.7	2	-1.9	-1.1	3	3	3	0	0	0	0	GCCTGTCCCGTTGTGCTTCTC	81.2	169	21	59.7	61.9	1	0	0	0	0	3	0	0	0	0
comp21860_c1_seq1	p3	(CAG)5	15	185	199	81.7	204	80.7	59.5	-0.6	3	0	0	0	GTTGCTACGCTACCTGCTGGACCGGGACGATAACGGTATCCTGGATAAAGCAGCTAAGATGGAACCCGGCGACGGCCCAAAGCTGAGCAGCGTCAAGATGGAGAAACAGGAAGTGGGATGTTTCAACATGCCGGACCAGACCAGCGAGCTGGAGGACCTTCTGGAGGACCTGCAGAGTGGCGGCCAGCAGCAGCAGCAGTTCGG	GTTGCTACGCTACCTGCTGGAC	82.3	442	22	59.6	59.1	1	0	0	0	0	2	0	0	0	0	CCGAACTGCTGCTGCTGCTG	78.8	645	20	60.3	65	1	0	0	0	0	2	0	0	0	0
comp21918_c0_seq1	p3	(AGC)5	15	181	195	84.9	197	82.3	60.7	0	0	0	0	0	GACCTGTTCGGCTCCGCTTTGGATACTAACCCCAACAGCATCATCATCCAGGACTGTATGTGGAGTGGCTTTTCCGCCCGGGAGAAGCTGGAGCGGGTGGTCACGGAGAAACTCGGCAAGGCTATTTCCACGGCCGCGGCGGGCGGCAGGAGCGCGTGCGTAAAGGCGCCGGAGGTGGTGAGCAGCAGCAGCAGCAG	GACCTGTTCGGCTCCGCTTTG	77.6	339	21	60.1	61.9	1	-2.3	0	0	3	3	0	0	0	0	CTGCTGCTGCTGCTGCTCAC	92.6	535	20	60.3	65	1	0	0	0	0	0	0	0	0	0
comp21952_c0_seq1	p3	(CCG)5	15	88	102	72.2	125	80.4	59.5	0	0	0	0	0	CGCTGCTGGGGAAAAGGGAAAGAGAAAAGACAAAGTCTTTGGAGAGGTCGTGGTTCCGGACGGGCCTGCAGCGGAGGAACCTCGCACCCGCCGCCGCCGCCGTGAGTCTCAGCCTCGGCCAATGA	CGCTGCTGGGGAAAAGGGAAAG	72.4	14	22	60.3	59.1	1	0	0	0	0	4	0	0	0	0	TCATTGGCCGAGGCTGAGACTC	65.7	138	22	60.4	59.1	1	-4.3	-0.8	3	4	2	-0.9	3	-0.9	3
comp21960_c0_seq1	p3	(GCA)5	15	138	152	75.5	160	80.3	59.1	-1.1	3	0	-1.1	3	ACCTCCGCCTCCAGTCTGCTGGACGACAACAAGTCCAACTACATCAGAGGCCAGGCCGAGGCCGAGCTGCAGGAGTTCCGTCCGTACTACAGGAAGCAGTACAGCGTCGCTCGTCTCTCTGAGGTGGAGGACGACCTGCAGCAGCAGCAGCAGAAGATCA	ACCTCCGCCTCCAGTCTGC	72.5	24	19	59.2	68.4	2	0	0	0	0	2	0	0	-1.1	3	TGATCTTCTGCTGCTGCTGCTG	75	183	22	59.6	54.5	1	-1.9	0	0	4	2	0	0	0	0
comp22012_c0_seq1	p3	(AGC)5	15	67	81	68	127	81.7	60.2	-5.1	5	0	-1.9	3	CCTCGGAGGACCAAAGGCTACGAGGTGAACTGGAGGATTCCCTCCGTGCGAGTCGGCTCGCGCGAGAGCAGCAGCAGCAGCGGCGGAGAGACGGGGAAGCTCGCAGCAGACTCAAGGACGGAGCGGA	CCTCGGAGGACCAAAGGCTACG	67	35	22	60.7	63.6	2	-2.8	-1.2	3	4	3	0	0	0	0	TCCGCTCCGTCCTTGAGTCTG	83.7	161	21	59.7	61.9	1	-0.9	-0.9	3	3	2	0	0	0	0
comp22134_c0_seq1	p3	(CAC)6	18	76	93	69.6	139	77.5	57.3	-2.4	3	0	0	0	TGGAGTCCCCGTCTAGCCTCTCGTTAGAATTCAAACTTAACATAAGGTTTGGGCACACAAAGGAACCAGCTTCTGCACCACCACCACCACCACCGACGGAGAGGGTCGAACCGGTGAAACAGACAGACGTGGCCGAGGT	TGGAGTCCCCGTCTAGCCTCTC	63.8	26	22	60.7	63.6	1	-1.5	0	0	4	4	-0.9	3	-0.9	3	ACCTCGGCCACGTCTGTCTG	73.2	164	20	59.9	65	1	-4.3	0	0	4	2	0	0	0	0
comp22156_c0_seq1	p3	(GAA)6	18	57	74	69.2	136	78.2	57.6	-1.7	3	0	-0.7	3	CGACGCTGGTTCGGTTGACGCGAAGGAGTTCGGTGGAGGCGGCGGAGCGAAACGACGAAGAAGAAGAAGAAGAAACGACATGTGACTAACTCGGCAGCAGGGAGTGCTGTTGTTGTGCAGAGGCTACTTGTCCGTC	CGACGCTGGTTCGGTTGACG	69.9	45	20	60	65	2	-1.7	-1.7	3	3	2	0	0	0	0	GACGGACAAGTAGCCTCTGCAC	64.4	180	22	59.3	59.1	1	0	0	0	0	2	0	0	-3.3	4
comp22201_c1_seq1	p3	(CGG)5	15	52	66	73	129	78.5	58	-2.4	3	0	0	0	AAAGAGCTGCCGGTGAAACAGGCGTGATAACCGCCCCGGTGCCCGGGAACACGGCGGCGGCGGCGGACACTTGTCGACCTTCGTGATTCTTTTTTGATTTGTGTTGTTGTTGTTGACGGACTGGACGCC	AAAGAGCTGCCGGTGAAACAGG	60.9	50	22	59.7	54.5	2	-4.2	0	0	4	3	-1.1	3	-1.1	3	GGCGTCCAGTCCGTCAACAAC	91.2	178	21	60	61.9	1	0	0	0	0	2	0	0	0	0
comp22495_c0_seq1	p3	(CGC)5	15	25	39	77.2	140	85.2	62.6	-2.3	3	0	-1.1	3	TCCACGGCCTCGACAGTCTGTGGACGCCGCCGCCGCCGCCCAGGGGCCCGGGGGCCCGGGGGCCCAGGTCGGAGCAGAGCGCCCAGGAAACAGAGCTCTCCGCTGGGATACGTGTGGCGCAATGTGTCGGTGCGGAGAGG	TCCACGGCCTCGACAGTCTG	70.8	99	20	59.6	65	1	-4.3	0	0	4	2	0	0	-1.1	3	CCTCTCCGCACCGACACATTG	85.8	238	21	59.5	61.9	1	0	0	0	0	2	0	0	0	0
comp22520_c1_seq1	p3	(GTT)5	15	72	86	69.7	146	76.6	56.6	-3.4	4	0	-1.3	3	TCTGCTGTGTCCCCTTCTGAGGGCTCTGACCCTGTGTCTTTATCCCTCTCTAGCCCAGGCTCATCTGCCTGGTTGTTGTTGTTGTTGGTATCAGTCTGATTAGTCGTTTCTGTAGACTCAGATGTCTCCTGGCTGGGTGGTTCTCC	TCTGCTGTGTCCCCTTCTGAGG	62.5	30	22	59.7	59.1	2	0	0	0	0	4	-1.2	3	-1.2	3	GGAGAACCACCCAGCCAGGAG	81.2	175	21	60.3	66.7	1	0	0	0	0	3	0	0	0	0
comp22523_c0_seq1	p3	(GCC)5	15	72	86	63.7	126	87.1	64	-4.1	5	0	-1.4	3	CGCAGGAGGCTCCTCAGGTAGCCGCGCCCGGTGACCGCCGCCGCCGCCAGCACCGTGGCTCCATCCCCGCAGCCGCCGCCGCCGCCGGCCGCCCAGCCCTTCTCCAGCTGGTCCCCGATCCTCCGC	CGCAGGAGGCTCCTCAGGTAG	60	27	21	59.8	66.7	1	-4	-2.5	4	5	2	0	0	-1.2	3	GCGGAGGATCGGGGACCAG	68.2	152	19	59.7	73.7	1	-1.9	0	0	4	4	0	0	0	0
comp22672_c0_seq1	p3	(AGG)5	15	201	215	71.9	224	79	58.1	0	0	0	0	0	GACATGCCTGTGCCCATCCCCATGCATCCAGCTGAGCTGCCCTACTACAATGCTCAGCGAACCTCGTACCCCTCTGACACCAACAGTATTGTCCCATATGGAACCTTCCCAAGGAGATGCCACTCAACCTCCTCATCTCACCATCCTGAGGTAAAGGATGAGTGTATGGCCATGGTGCCATATGTAGGAGGCGGAGGAATAGGAGGAGGAGGAGGAGTCAGCAA	GACATGCCTGTGCCCATCCC	65.7	395	20	59.1	65	3	-2.2	-1	3	4	3	-0.5	3	-0.5	3	TTGCTGACTCCTCCTCCTCCTC	71.8	618	22	58.9	59.1	1	0	0	0	0	2	0	0	0	0
comp22695_c0_seq1	p3	(CTC)5	15	78	92	70.6	154	81.1	59.6	-2.8	3	0	-2.8	4	CCTGCTCGCAAGACTGTGGAGGCTTGAGGAGGCGCTGGCCCCGACTGCGCGAGGGATATGGCTCGGGGGGTAGTGCTCTCCTCCTCCTCCTCGTCTTACGCCACCTGACAGATTAACTCCACCGGGAGTTAAGGACTCAGTAGAGGAGGACGCC	CCTGCTCGCAAGACTGTGGAG	69.3	24	21	59.2	61.9	1	-1.9	0	0	3	2	-0.9	3	-0.9	3	GGCGTCCTCCTCTACTGAGTCC	76.9	177	22	59.6	63.6	2	0	0	0	0	2	-0.9	3	-0.9	3
comp22713_c5_seq1	p3	(CAG)5	15	207	221	81.9	223	79.7	58.6	0	0	0	0	0	AGAGTCTCCGTGTCCGTAGGCCCCCCACTTCTACAGAGACTCAGGGCCCAGGAAGAAGCAGTTCTCTCTCTGTCGCTCCCAGCGCACAAGTGAAGTGCACTTATGAGATCTATCTTCACCTGGTTGTCATGGTAGCAGGGGCCTGCAGCACTCTTGACAGGCAGGAGGTTTAGGTTGAGGGCCGCAGTCAACAGCAAGAATGACAACAGCAGCAGCAGCAGCA	AGAGTCTCCGTGTCCGTAGGC	75.8	244	21	59.2	61.9	3	-0.9	0	0	3	2	0	0	0	0	TGCTGCTGCTGCTGCTGTTG	90.3	466	20	60.2	60	1	0	0	0	0	2	0	0	0	0
comp22763_c0_seq1	p3	(CGG)5	15	55	69	75.2	169	85	62.7	0	0	0	-1.2	3	GAGGCGGCGGGGCTACACCTGTTGCTCCCGCGGTTTGGACAGGTGCTGCGGCTCCGGCGGCGGCGGCGGGGAGGACGGGGGGGGAGGTCGACGGGTCGACGGCTCGAGAGGAGACCGACACCTGGATTATTCCGCTCGCCCCTGTCTCCGTCAGTCGTCTCACTCCGCA	GAGGCGGCGGGGCTACAC	70	47	18	60.6	77.8	1	0	0	0	0	4	0	0	0	0	TGCGGAGTGAGACGACTGACG	76.6	215	21	60.3	61.9	2	-0.8	-0.8	3	3	2	0	0	0	0
comp22803_c2_seq1	p3	(CTG)5	15	147	161	79.4	162	80.5	59.3	0	0	0	-1.1	3	TGGCACAGGGGTCGTCTCAGTGTGCAGCTGTACTGCTCACTCTGCTTGTTCTGAAGCTGCTGGGAACCTTGAGGTTTGTGCGCCGGTGGCTGGTGATAGGCAGAGTTCTGCAGAGAGCCTGGGGGGAGCTGTGGGCTCTGGTTGTCCTGCTGCTGCTGCTGC	TGGCACAGGGGTCGTCTCAG	71.4	116	20	59.5	65	1	0	0	0	0	4	0	0	0	0	GCAGCAGCAGCAGCAGGAC	87.3	277	19	59.9	68.4	1	0	0	0	0	2	0	0	0	0
comp22839_c0_seq1	p3	(CTC)5	15	36	50	55.3	124	77.3	56.9	-2.8	3	0	-0.9	3	TGCACTTCTCCCGCATCTTCTGCAAGTATGCTCTGCTCCTCCTCCTCCTCGTCGGTGTCCTCGAGCTTCTTCTTCTTGCTCTCTGGCATGAGGTCATCCAGCCAGCTCAGCTCTCGCTTTGTGA	TGCACTTCTCCCGCATCTTCTG	58	66	22	59	54.5	1	-3.3	-1.9	3	4	3	0	0	0	0	TCACAAAGCGAGAGCTGAGCTG	46.1	189	22	59.2	54.5	1	-2.9	-1.7	3	4	3	-1.7	3	-2.9	4
comp22871_c0_seq1	p3	(GAC)5	15	136	150	82.5	152	76.2	56.5	0	0	0	-0.9	3	GGGAGTCAGGTGGCTGGAGTCAGCTCACGTACAGTACAGACATTTAAAAAGAGAAGCACTTGAACAAAAGAGAGCTCCCATTTTCCATGACACCATCAGCCCACGCAGGCTGAACTTTGAAGAAGGCCACGAGAAGACGACGACGACGACGA	GGGAGTCAGGTGGCTGGAGTC	77.5	420	21	60	66.7	1	-1.1	-1.1	3	3	3	0	0	0	0	TCGTCGTCGTCGTCGTCTTCTC	86.3	571	22	60.4	59.1	1	0	0	0	0	2	0	0	0	0
comp22872_c0_seq1	p3	(GTC)5	15	47	61	59.5	121	74.3	54.9	-2.6	4	0	-4.2	5	TGCGTTGAGTGACACACTGGTGGTGATGAGAAACACAGAACTGCTGGTCGTCGTCGTCGTCTTGGTACTTTTGTATTTGGTGGATGAGTCAGTGATGATGTGGACACCTGGCAGCAATACA	TGCGTTGAGTGACACACTGGTG	53	555	22	59.6	54.5	1	-2.5	-2.5	4	4	3	-1.2	3	-1.2	3	TGTATTGCTGCCAGGTGTCCAC	72.8	675	22	59.2	54.5	1	-1.1	0	0	3	2	0	0	-1.2	3
comp22919_c5_seq1	p3	(GGC)5	15	86	100	75.5	132	81.8	60.3	-1.7	3	0	-1.8	4	CAAGCGTGGACCCCGTATGAACAACACCCCGCTCTCCTCCGGCCCCACGCTGCTCTCCGGTAGCGGTAAAGGACCCAGTGGCGTTGGCGGCGGCGGCGGCAGCTTTAGCGGCATGAGACACAACAGCAGCCA	CAAGCGTGGACCCCGTATGAAC	73.4	16	22	59.9	59.1	1	0	0	0	0	4	0	0	0	0	TGGCTGCTGTTGTGTCTCATGC	76.9	147	22	60	54.5	2	0	0	0	0	2	0	0	-2.2	4
comp22974_c2_seq1	p3	(CCG)5	15	26	40	59.1	127	78.2	57.4	-1.6	4	0	-1.9	4	CGGATTGAACGTCCTGCGGATCGTTCCGCCGCCGCCGCCGCTCCAGCAGCGCGGACACCCGCAACATTTCTATTACAAGTCTTTTTATTCCTTCCCTGCAACCCTGCCTTGAGGTCTCCCCATTGTT	CGGATTGAACGTCCTGCGGATC	63	76	22	60	59.1	1	-3.3	-1.3	3	4	2	-1.3	3	-1.9	4	AACAATGGGGAGACCTCAAGGC	52.7	202	22	58.6	54.5	3	-0.9	0	0	3	4	0	0	-1.2	3
comp23009_c0_seq1	p3	(TGC)6	18	174	191	73.5	191	83.2	61.4	0	0	0	-1.9	3	AGTCGTGTCCGTCGTGTTTTGCATCGCGCTCCTCGTGCGACCAGCCGCCTGTCAGCGTGACCAGTGCGTCGCCAGCCCGCCTCCGACCCCGAGCCTCCACTGCCCTGCTCGTGTTAACCGGTGCTAAGCCTGTAGCCCGCTAACTGCTACAGGCGACCTAGCTAAGCCCACGGTGCTGCTGCTGCTGCTGC	AGTCGTGTCCGTCGTGTTTTGC	72	27	22	60.3	54.5	2	0	0	0	0	4	0	0	0	0	GCAGCAGCAGCAGCAGCAC	72.9	217	19	60.9	68.4	1	0	0	0	0	0	0	0	0	0
comp23090_c1_seq1	p3	(GTG)5	15	97	111	71.7	130	77.4	57.1	-1.4	3	0	-2.5	4	GCACTCCTCGTGGTCTGATTGGAGCTGATGTCTTCCGCAACTGCAGAACCGCTGATACCTGCAGATACCGGCCGCAGAGTTGTATTAGTAAGCGATGTGGTGGTGGTGGTGTTGCTGCTGTTGGGTGCCA	GCACTCCTCGTGGTCTGATTGG	75.3	5	22	59.3	59.1	2	-1.2	-1.2	3	3	2	0	0	0	0	TGGCACCCAACAGCAGCAAC	68.7	134	20	59.8	60	1	-1.4	-1.4	3	3	3	0	0	0	0
comp23157_c0_seq1	p3	(CCA)6	18	101	118	80.6	174	77.7	57.4	0	0	0	-1.1	3	GTGGAGACGAGCGAGGAGAGTCATCAAGGTGTCAACATGGACGCCATGGAGGTCCTTAACGTCAAGAGGAAGAAGACCATCCAGACGGTCCAGAAAAATTCCACCACCACCACCACCACAGCCTCATTCAAATCCATGGAGAAGAAGTCCAGCACCACCTCGTCTTCCTCGTCT	GTGGAGACGAGCGAGGAGAGTC	77.1	1	22	60.2	63.6	1	0	0	0	0	2	-1.1	3	-1.1	3	AGACGAGGAAGACGAGGTGGTG	81.8	174	22	59.7	59.1	1	0	0	0	0	2	0	0	0	0
comp23287_c0_seq1	p3	(GAG)5	15	132	146	87	148	81.4	60	0	0	0	0	0	GTGCCTCTCTGCTCCCTCTCTCTCTCCCTGTCAGAAGCCGGGGCCTCTCGTCGTGGCAGCGTCTCTCTGGCTCCGGCAGGCGGCAGGTGGCTTGTGATGAAAAATTCAGTGCGGAGTCGGACTCGGGAGACGAGGAGGAGGAGGAGGA	GTGCCTCTCTGCTCCCTCTCTC	82.1	91	22	59.9	63.6	1	0	0	0	0	3	0	0	0	0	TCCTCCTCCTCCTCCTCGTCTC	90	238	22	59.8	63.6	1	0	0	0	0	2	0	0	0	0
comp23320_c1_seq1	p3	(CGT)5	15	69	83	65.7	125	81.1	59.7	-2.4	3	0	0	0	GCGGCCCCTGATTGGATTCTGCAAACTCCACATTTACGCACGCTGTGCGTCAAAGCTGCGCGGAGGAGCGTCGTCGTCGTCGTCCCGCTCCGCCGGAGCTTAGCGACGAGCAGCCGCAGGACGGA	GCGGCCCCTGATTGGATTCTG	62.2	113	21	59.6	61.9	1	-4.3	0	0	4	4	0	0	0	0	TCCGTCCTGCGGCTGCTC	63.9	237	18	59.8	72.2	1	-2.3	-2.3	3	3	2	0	0	0	0
comp23592_c0_seq1	p3	(CTG)5	15	156	170	65.9	172	76	55.9	0	0	0	-0.6	3	CTCGACCTAAACGACCCACAGGCCTCGTACAGTAGGAGGCTGCTGGTTACACAGGAACATATCCAGCAATGATTCAATTGAAAGATTTTATTTAAACTGTGAGTGTGAGAGGCAGCCGGTCCAGCAGAGGTCAGCAGATAATCAGCAAACACCAACTGCTGCTGCTGCTGCT	CTCGACCTAAACGACCCACAGG	48.9	43	22	58.7	59.1	2	-3	-1.7	3	4	3	-1.2	3	-1.2	3	AGCAGCAGCAGCAGCAGTTG	90.9	214	20	59.9	60	1	0	0	0	0	2	0	0	0	0
comp23613_c1_seq1	p3	(AGG)6	18	97	114	72.3	198	78.7	58	0	0	0	-1.4	3	TCCTGCTGTCTTGCTCTTTGGCATTTTGGTCCAGTTGAATGACTTCATTGGGTTAGAGGGCTGAGGAATGTTTTTCGTTTCGAGTGGAGCTCCAGAAGGAGGAGGAGGAGGAGGAGCAAATGGAGCCATGCCAAAAGCTGGTAGGCCACCTGAAGGTGGGGGAAGAGGGGGAGGTTGAGGAGAGGGGATGGATGGGAC	TCCTGCTGTCTTGCTCTTTGGC	71	5	22	59.4	54.5	3	0	0	0	0	3	0	0	0	0	GTCCCATCCATCCCCTCTCCTC	68.9	202	22	59.3	63.6	1	0	0	0	0	4	0	0	0	0
comp23628_c0_seq1	p3	(CTC)5	15	90	104	72.1	197	79.8	58.7	-2.4	3	0	-1.4	3	GGCTCGGGAGGCTCTGGACTCTCCACATCTTCTCGTTCCGCAGAGACATCCGGACCTTCGTCGTAACTGTACACGTAATCTTCATGTTGCTCCTCCTCCTCCTCCCCCTGAGCGTCCACTGCTGTCGAAACAACTGTGCTAATACTTGTTTGGCGTCCGGGAGCGGGAGCAGCGTGTTTTGGCGTCACAGTGGCATC	GGCTCGGGAGGCTCTGGAC	76.2	5	19	59.6	73.7	1	-0.9	0	0	3	3	0	0	0	0	GATGCCACTGTGACGCCAAAAC	67.4	201	22	59.3	54.5	1	-1.2	0	0	3	4	0	0	0	0
comp23717_c1_seq1	p3	(TGC)5	15	231	245	75.4	246	83.8	61.6	0	0	0	-1.4	3	TGGTGGCCGCCATCCTCTCCGCGGGCTTACAGGTGAGCTCCCCCTCACCTTTGCCTGGCATGTGCGGCTGCTGCGGCTCCCCCTGGCCCCCCAGCAGGTTCTCTTTGCCGCCGTGGTGCTGGTGATCCATGGCCCGGTCTCCGCGGGGCCCCTGGCCGTTGTTGTTCGAGGTGTTGTTACTTTGGATCTGTCGCTGCTGATGTGGCGCAAATTGGCCGAATTGCGGCGGTTGCTGCTGCTGCTGCT	TGGTGGCCGCCATCCTCTC	66.8	36	19	59.6	68.4	1	-4.3	-1.4	3	4	2	0	0	0	0	AGCAGCAGCAGCAGCAACC	82.4	281	19	59.5	63.2	2	0	0	0	0	2	0	0	0	0
comp23778_c0_seq1	p3	(CAG)5	15	129	143	79.4	143	76.4	56.6	0	0	0	-1.4	3	TCTTCCCCGTCCTTCTGCCATCTTAATTCCCCCTCTCCCCCAGCTTTACACAACAGTAACATCTCTTCTCCCACCAGCACATCTTGCTTACTGGTGATGATGTCCATATTTGCATCTGTGCCGCACACCAGCAGCAGCAGCAG	TCTTCCCCGTCCTTCTGCCATC	73.5	718	22	60.1	59.1	1	0	0	0	0	4	0	0	0	0	CTGCTGCTGCTGCTGGTGTG	84.2	860	20	60.2	65	1	0	0	0	0	2	0	0	0	0
comp23860_c1_seq1	p3	(CTT)6	18	98	115	67	147	75.4	55.8	-2.8	3	0	-1.9	3	CAACACGGGCCGCAACATCCCCGATTGTTTTTTTGCGGTCTGGTGAAAACCTTGCATGGCCCCGAATGTCATCTTTGCAGCATCTAAGAAAGACAGCCTTCTTCTTCTTCTTCTTCCTAAAAAGGGGGTTTCGCCAGTACAAAGGGG	CAACACGGGCCGCAACATCC	66.4	87	20	60.6	65	2	-4.3	0	0	4	3	0	0	0	0	CCCCTTTGTACTGGCGAAACCC	67.8	233	22	59.7	59.1	3	-1.9	0	0	4	4	-0.1	3	-0.1	3
comp24034_c0_seq1	p3	(GAA)5	15	97	111	64	151	77.2	56.7	-1.7	3	0	0	0	GACGACCAAACATCGACAACGGCCTTTCGAGGAGGAGCGGGGAATATTCTGGAGGACGTTGAGATTAGTCGTCTCTGTCCACCACACACACACAGTGAAGAAGAAGAAGAATGGGAGACGAGACCAGACTGAGGATTTGGCGAGGGAGGGT	GACGACCAAACATCGACAACGG	49.4	5	22	58.5	54.5	3	-3	-1.7	3	4	3	0	0	0	0	ACCCTCCCTCGCCAAATCCTC	80.4	155	21	59.7	61.9	1	0	0	0	0	3	0	0	0	0
comp24052_c0_seq1	p3	(GAG)6	18	62	79	72.8	146	79.7	58.7	-0.6	3	0	0	0	GCAGAGGCAGCTTACTCACGAGAACGTGCAGAGGAAGCAGGCCAGGACCGGCGAGGAGCGTGAGGAGGAGGAGGAGGAGCAGCTCAGTGAGAGCGAGAGCGAAGACGAAGACAACGAAATCATCTACAACCCCAAGAACCTGCCGC	GCAGAGGCAGCTTACTCACGAG	68.6	40	22	59.4	59.1	1	-2.9	-0.9	3	4	2	0	0	-0.9	3	GCGGCAGGTTCTTGGGGTTG	71.6	185	20	59.9	65	1	0	0	0	0	4	0	0	0	0
comp24059_c0_seq1	p3	(TCC)6	18	87	104	68	172	80.8	59.6	-2.7	4	0	-1.1	3	TGCAGGGCCGTGGAGAGTTCACGTGACTGTTCAGGAAAATGGCGGGAGCGGACGCTTCATGTCAGGTTAATTCCCTGTTTGCAGAGTCCTCCTCCTCCTCCTCCTGCCAGTGGCACCTCTGCGGTACGGCCGACTGCACACCGGCACACTGCAGATGTCTGGACCCGCTGGT	TGCAGGGCCGTGGAGAGTTC	69	15	20	60.2	65	1	-4.3	0	0	4	3	0	0	0	0	ACCAGCGGGTCCAGACATCTG	64.2	186	21	60	61.9	1	-1.4	-1.4	3	3	3	-1.1	3	-2.3	4
comp24126_c2_seq1	p3	(AGC)5	15	135	149	77.7	152	79.2	58.4	-3.8	4	0	0	0	ACTGCCACACCAACCCACAAACAAACAAACAAACACCGCCGCGCTGGTTTCAATGCAGTTGTTATCCGTGACCTTTTCACCCCTGTCGGGACAGTTCGAGCACAGCGTTCGTCCCCGGCCTGCTTTTGCGCCGGAGCAGCAGCAGCAGCCAG	ACTGCCACACCAACCCACAAAC	82.3	95	22	60.1	54.5	1	0	0	0	0	3	0	0	0	0	CTGGCTGCTGCTGCTGCTC	79.9	246	19	59.7	68.4	1	0	0	0	0	2	0	0	0	0
comp24593_c0_seq1	p3	(GGA)5	15	62	76	74.9	139	81	59.7	-2.3	3	0	0	0	CGGAGGCTCGGCTGACAGGGTTCAGATGTCCCGCTGCTCGTCATCTGGACATCTGGTCCACGGAGGAGGAGGAGGACACGATGTCCGCGGCAGATGTCCCGGGATGTCCACCCCTCTTTGTTACTGCGTGTGCCCGGTC	CGGAGGCTCGGCTGACAGG	81.2	40	19	60.3	73.7	2	-0.9	0	0	3	2	0	0	-1.1	3	GACCGGGCACACGCAGTAAC	68.6	178	20	59.7	65	1	-4.2	0	0	4	3	0	0	0	0
comp24649_c0_seq1	p3	(CTG)5	15	87	101	72.8	130	77.4	57	-1.9	3	0	-1.2	3	GTTTGCCGCCCACCCCTTGGTAAGGGCAACCATTTTGGGTGCTGTGATAACCCTGAAGCAGTTTGCTCTGTCTCTGTGTGCCCCCACTGCTGCTGCTGCTGTTGTATTGGTTAGACGACATCCTCCTGCG	GTTTGCCGCCCACCCCTTG	72.7	15	19	59.8	68.4	1	0	0	0	0	4	0	0	0	0	CGCAGGAGGATGTCGTCTAACC	72	144	22	58.9	59.1	2	0	0	0	0	2	0	0	0	0
comp24716_c0_seq1	p3	(CCT)5	15	78	92	62.7	126	79.3	58.2	-6	6	0	-1.4	3	CCTCACGTCCTCCAGCAACTTCCTCTCCTCATCCACCGCCTCCTCCTTCCTGACCTCCTCATCCACCTCCACCTTGACCTCCTCCTCCTCCTTGACCTCCTCCTCCATCTCGACCTCCTCCTCCTT	CCTCACGTCCTCCAGCAACTTC	72.4	24	22	59.2	59.1	1	-3.3	0	0	4	2	0	0	0	0	AAGGAGGAGGAGGTCGAGATGG	63.3	149	22	58.7	59.1	2	-3	0	0	4	2	0	0	0	0
comp24790_c0_seq1	p3	(TGG)5	15	98	112	75.5	120	76.1	56.3	0	0	0	-1.2	3	AAGGCAGTAAGCGCAGCAGTGGAGGGAGCAACAGCAGTGCTGGAAGTGGATCATCCTCCAAAAAGGGTGAGGAGTACAAAAGTCCTCCATATCCAGATGGTGGTGGTGGTGGTGTTGGTG	AAGGCAGTAAGCGCAGCAGTG	66.8	4	21	59.7	57.1	1	-5.1	0	0	4	2	0	0	0	0	CACCAACACCACCACCACCAC	82.2	123	21	59.8	61.9	1	0	0	0	0	2	0	0	0	0
comp24816_c1_seq1	p3	(CGC)5	15	89	103	62.1	190	81.4	59.9	-3.6	4	0	-1.7	3	GACAGCCCAGACACACACAGCGATGTACTTCAGTGTGAGCAGCCGGGAGAAGACGAGGGCGAAGGCCGACACGACGCCTGCACCCGGACGCCGCCGCCGCCGCCCGACATCAGGAAGAGGAGGAAAAGCAAGAAGAGACTGTGGATCAACCTCACCAACTGCAAGTATGAAAGTGTGCGACGAGCCGCTC	GACAGCCCAGACACACACAGC	67.1	13	21	59.7	61.9	2	0	0	0	0	4	0	0	0	0	GAGCGGCTCGTCGCACAC	56.3	202	18	59.3	72.2	1	-3.3	-2.8	3	4	2	0	0	0	0
comp24845_c0_seq1	p3	(GGC)6	18	49	66	77.4	121	84.8	62.2	0	0	0	0	0	CCCTCCCTCCCGCACCAGCCGGCCCACCTTCCTTGGGGGTCCCATGCTGGCGGCGGCGGCGGCGGCGCTGCTTGGAGGCAGCGTGGAGGCAGAGGTGGGGGTGAGAACGGGAGGAGGCGAT	CCCTCCCTCCCGCACCAG	70.4	53	18	59.1	77.8	1	0	0	0	0	3	0	0	0	0	ATCGCCTCCTCCCGTTCTCAC	81.5	173	21	59.8	61.9	1	0	0	0	0	3	0	0	0	0
comp24847_c1_seq1	p3	(TTC)6	18	153	170	75.8	225	79.5	58.9	-1.3	3	0	0	0	CGCTCCAGGATGGTCCACTCTCCCATGGTTGGAGTTAGGAGGCATCCACTGGGCACGGGACAAGAATCGGGGCTGAGCCCTACTTCTGACGGGGCTTCGCGGTCAGCTGGAACACCGGTGATGCTTTCAACGTCCCTCCTCTCTTTTTTTTATTCTTCTTCTTCTTCTTCAACTCCACTTGTTGAGCAAAGATGAGGTAGGGAGTGGTTTCGGGGACGGGACGGG	CGCTCCAGGATGGTCCACTCTC	76.6	27	22	60.5	63.6	1	-1.4	-1.4	3	3	2	0	0	0	0	CCCGTCCCGTCCCCGAAAC	70.8	251	19	60.5	73.7	1	0	0	0	0	4	0	0	0	0
comp24984_c0_seq1	p3	(AGC)6	18	187	204	85.9	204	81.3	60	0	0	0	-0.9	3	CGGAGGAGGACTTGTGGAGGAGCGAGCCAGACGACAGACTGACACCTGGAGCCGAACAGTCACCGTGTTTCAAAGCCTCTCCTCCCGCCCAGACTGGCATCTTTGTGGACAGTTACCACTCAGCCGAGAACCCAGTGCACCCAGAGTCCCTTGTTTCCCCAGCAGCCGGCCACAACACTTTGCCTGAGCAGCAGCAGCAGCAGC	CGGAGGAGGACTTGTGGAGGAG	89.7	131	22	59.8	63.6	1	0	0	0	0	2	0	0	0	0	GCTGCTGCTGCTGCTGCTC	82.3	334	19	60.3	68.4	1	0	0	0	0	0	0	0	0	0
comp25001_c0_seq1	p3	(TGC)5	15	160	174	84.9	175	80.2	59	0	0	0	0	0	CGGTTTCGCACACTCCCTTCAGGTAGTCGGCTCCGAGCGACAGCTTGGCCGACGCCGACGCCACGGCCCCGAGGAAACCGGCCAGCAGCGCGTACAAGACTCCCGGGAACATGGTTATCGTCTAATCCATCTTTACATGTCTTCCTCTTCTTCTTCTGATGCTGCTGCTGCTGCT	CGGTTTCGCACACTCCCTTCAG	82.3	636	22	60.1	59.1	1	0	0	0	0	3	0	0	0	0	AGCAGCAGCAGCAGCATCAG	86.1	810	20	59.4	60	1	0	0	0	0	0	0	0	0	0
comp25111_c0_seq1	p3	(TGT)5	15	86	100	68.7	134	76.3	56.2	0	0	0	0	0	CGAAGCGAGGCGACGAGATCGGGGCCAATTATGAACGTCCCTGTCGCATTATAATGTGCAGAGGCGTAGATCTGTTCGATGTGTCTGTTGTTGTTGTTGTATCGCACCAGGACTCTGTCCATGTTGCTCTGGGG	CGAAGCGAGGCGACGAGATC	73.5	16	20	59.1	65	1	0	0	0	0	2	0	0	-1.9	4	CCCCAGAGCAACATGGACAGAG	58.3	149	22	59	59.1	1	-2.2	-1.4	3	4	4	0	0	0	0
comp25161_c0_seq1	p3	(GCT)5	15	48	62	69.7	161	78.6	57.9	-2.3	4	0	-1.2	3	CAGCGTTGGTCTGCCACTCCAGAGGCCCAGTCTCAAGTGACAGAGCCGCTGCTGCTGCTGCTCATTTCCATGTAGGCAAACTCTGCAGAGGAAACAGCTGGAGCTTGTATCTGGGTTCTGTCCAGTGGATCTAAGAGGGGAACTGTTCTGACACCGGAGGC	CAGCGTTGGTCTGCCACTCC	72.5	54	20	59.3	65	2	-1.4	-1.4	3	3	2	0	0	0	0	GCCTCCGGTGTCAGAACAGTTC	64.2	214	22	59.5	59.1	1	-4.2	-1	3	4	2	-0.5	3	-2.2	4
comp25162_c1_seq1	p3	(GGC)5	15	91	105	72.6	167	80.4	59.3	-2.3	3	0	-1.3	3	CCGCGTCCGTCACAATTCCCACATCAGGATGGCTCTGCTCTCTTTGTTTCCTATGCGGCGAAAGCGCTTGACAGTTCCCACGACTGCCAAGGCGGCGGCGGCGGCGGTGGCGGCCGTCGACAAGTCCACGATGTTTTTTTTCCTCCCTTACGACTCCAACACTGCCG	CCGCGTCCGTCACAATTCCC	62.4	261	20	59.8	65	3	-5.1	0	0	4	3	0	0	-1	4	CGGCAGTGTTGGAGTCGTAAGG	86.5	427	22	59.6	59.1	2	0	0	0	0	2	0	0	0	0
comp25276_c0_seq1	p3	(CAG)5	15	98	112	75.5	189	75.6	55.8	-1.2	3	0	-0.7	3	TCCTCCCCTCCTGTGCGTTTGAATGAGATGCCCTTGAGTTCAGTTCCAGTAAAAAAAATAATTAGTAACAATAATAAAAAAAGAAACGATCCAGATCCAGCAGCAGCAGCAGCTCTGGTTGTTCTAATAAAAACAGCGATGCTGCCAGCGCAGCCTGCAGCCGGCTGGATGGGCAGATGTTGAGGGTGG	TCCTCCCCTCCTGTGCGTTTG	73.2	4	21	60.2	61.9	1	0	0	0	0	4	0	0	0	0	CCACCCTCAACATCTGCCCATC	75.7	192	22	59.3	59.1	1	0	0	0	0	3	0	0	0	0
comp25293_c0_seq1	p3	(TGT)5	15	67	81	68.7	153	75.3	55.7	-2.4	3	0	-2.9	4	TCCTGGAGGCGGCAAAGGTACAATTGCTGCTTCTGGTGGGAATAGGTGGCTGAGAACTAGGAGCGCTGTTGTTGTTGTTGTTTGGTAAAATGTCGAGTCCCATCATCACTTCCTCTAAAAGACGATCAATTTGCTCTGGCTGTTCTTCGTGGG	TCCTGGAGGCGGCAAAGGTAC	67.3	35	21	60.3	61.9	1	-1.3	0	0	3	3	-1.2	3	-1.9	4	CCCACGAAGAACAGCCAGAGC	74.2	187	21	59.5	61.9	2	0	0	0	0	3	0	0	0	0
comp25308_c0_seq1	p3	(TCT)5	15	40	54	76.1	130	75.2	55.5	-2.4	3	0	-1.1	3	CGGCAACCATTAGCACAACAGCACAATAAACGACTCTTCTCTTCTTCTTCTTCTCTTGCAAACCACAGACCCTGAAGTGACAGAGGGACGGGAGTTAAAGGACAGACGTGATGGAGGGCGAGGCTCAGTT	CGGCAACCATTAGCACAACAGC	74.5	62	22	59.3	54.5	2	0	0	0	0	2	0	0	0	0	AACTGAGCCTCGCCCTCCATC	78.7	191	21	60	61.9	1	-0.9	-0.9	3	3	3	0	0	0	0
comp25391_c0_seq1	p3	(CAG)5	15	54	68	67.8	152	81.9	60.2	-3.8	4	0	-3.1	4	CCGGAGCTGACAGCCACAACAAAACTTGCTCCGGGAGCGTCAGCAGCCTGCCCCAGCAGCAGCAGCAGAAGCAGGCGGCGCCCCTCAAGCCCAAACTTCGGGTCGGAGGAGGGTGCACGAAAGCAGCTGGGAACCACGCCAAGTCCAACCTG	CCGGAGCTGACAGCCACAAC	63.4	48	20	59.3	65	1	-4.2	-1.7	3	4	2	0	0	0	0	CAGGTTGGACTTGGCGTGGTTC	87.7	199	22	60.3	59.1	1	0	0	0	0	2	0	0	0	0
comp25533_c3_seq1	p3	(TCT)5	15	72	86	69	134	75.1	55.5	-4.7	4	0	0	0	GAAGAGCAGCGGGAACCAGATGATGCAGATCAAGAAGAAGATGATGAGTCCGCCCATGCCGTACTTCACTATCTTCTTCTTCTTCTGCCCTTTAGGCTGTGGGTATTTCTTCTCTGTCTCGCGGCTGCATTTGA	GAAGAGCAGCGGGAACCAGATG	80.2	30	22	59.6	59.1	1	0	0	0	0	3	0	0	0	0	TCAAATGCAGCCGCGAGACAG	64.7	163	21	59.8	57.1	1	-5.1	0	0	4	3	0	0	0	0
comp25562_c2_seq1	p3	(CTC)5	15	81	95	64.6	122	77.2	56.8	-1.4	3	0	-1.1	3	CAATGGATCTGCGTCAGTTGCGAATGGTTTTGTGAGCTCACCTGCTGGAAGCAGTTTGGGGAAGATCATCCAGCCCAAATCTCCTCCTCCTCCTCTCCCACCTCCTGGGAACAGCCTGGTCC	CAATGGATCTGCGTCAGTTGCG	59	12	22	58.9	54.5	3	-1.9	-1.1	3	4	2	-0.7	3	-0.7	3	GGACCAGGCTGTTCCCAGGAG	67.3	133	21	60.3	66.7	1	-1.3	-1.3	3	3	3	-1.1	3	-1.3	3
comp25613_c0_seq1	p3	(TGT)5	15	35	49	60.5	121	72.3	53.4	-4.2	4	0	-1.1	3	GGCGTCGGGGTGAACTTCTACTTCCTGATACATCTGTTGTTGTTGTTGTTTTAGAAAGACAAACAATCACACAAAGTTTGACCACAGTGAACACAAAGAGTCACACATGTTGGACTCCGGG	GGCGTCGGGGTGAACTTCTAC	63.3	67	21	58.9	61.9	1	0	0	0	0	4	0	0	-0.5	3	CCCGGAGTCCAACATGTGTGAC	57.3	187	22	59.5	59.1	1	-5	0	0	6	3	-1.1	3	-1.1	3
comp25631_c0_seq1	p3	(TCC)5	15	24	38	74.9	133	76.7	56.5	-1.1	3	0	-1.9	3	CTGAGGCGAAGGAGGTATGTGCTTCCTCCTCCTCCTCCCCCTCTTTCTTTATTCTTCTCTTTATTTGCCGCCGGCTTCTCCCTGAACAACTTCACCACACAACTTTCTCTCCGTCTCCTCCTGCCCTCTCGTC	CTGAGGCGAAGGAGGTATGTGC	70.1	78	22	59.1	59.1	2	0	0	0	0	2	0	0	0	0	GACGAGAGGGCAGGAGGAGAC	79	210	21	59.5	66.7	1	0	0	0	0	3	0	0	0	0
comp25689_c1_seq1	p3	(AGG)5	15	40	54	77.8	123	76.7	56.8	-3.1	4	0	-0.8	3	TGTCGCAGGCCACTCAGGAGCTCATCTGGCTGAATGAGAAGGAGGAGGAGGAGGTTGCCTTTGACTGGAGCGATCGCAACAGCAACATCTCCAAGAAAAGAGACTACCACGCCGACCTGATGA	TGTCGCAGGCCACTCAGGAG	72.4	62	20	59.9	65	1	-4.3	0	0	4	2	0	0	-0.9	3	TCATCAGGTCGGCGTGGTAGTC	90.6	184	22	60.1	59.1	1	0	0	0	0	2	0	0	0	0
comp25818_c1_seq1	p3	(AAC)5	15	99	113	63.8	203	76.6	56.4	-3.6	4	0	-2.2	4	GCGCGACCGAGGCAGAACAAAAAGAAAACATAGGCGAGAGCCACCGGTCGCTTCCCTCCGAGCTCCACTCTGACTCTGCCCAGCCGAACACAAACTGAAACAACAACAACAACAAACAAAAAACGAGAACAAAGATGAGCTCATATTTCGTCAACTCGCTGTTCTCTAAATATAAAAGCGGGGACTCGTTACGCCCGAACTAC	GCGCGACCGAGGCAGAAC	64.8	3	18	59.3	72.2	1	-5.1	0	0	4	2	0	0	0	0	GTAGTTCGGGCGTAACGAGTCC	63.5	205	22	59.1	59.1	2	-1.9	-1.7	3	3	3	0	0	0	0
comp25958_c0_seq1	p3	(CAG)5	15	85	99	71.2	150	76.4	56.4	-3.3	4	0	-1.4	3	CAGCTCCTGGGTCCCTCTCATGCAGCTTTACTGTCCAAACAAGCAAAGTATGGCTCCCATGCCAAAGACCACAAGGGAAAACAACAGCAGCAGCAGCAGCAAAAATCTTCTGGAGTTGGAGTCACGAAGAGTGGACAGACGAGGAGGGTT	CAGCTCCTGGGTCCCTCTCATG	68.2	17	22	60.1	63.6	1	-2.9	-1.1	3	4	3	0	0	-2.2	4	AACCCTCCTCGTCTGTCCACTC	77.6	166	22	59.4	59.1	1	0	0	0	0	3	0	0	0	0
comp25976_c0_seq1	p3	(CTC)5	15	27	41	63.4	140	77.3	57	-2.3	4	0	-1.9	3	GCACTCCCTCCTAAGCAAACCCAATACTCCTCCTCCTCCTCTTCACACGCACACTTCTTATACCCAGCAGAACACTCCAGTTCCCTTCCCCCTGCTGTCAGCTGGAGCTCATTTCTCTCCCAACATACTCTCGAGTCGCG	GCACTCCCTCCTAAGCAAACCC	71.5	75	22	59.2	59.1	3	0	0	0	0	3	0	0	0	0	CGCGACTCGAGAGTATGTTGGG	53.5	214	22	59.2	59.1	3	-6	-0.8	3	6	3	0	0	0	0
comp25985_c0_seq1	p3	(CGC)5	15	100	114	69.6	167	84.1	61.6	-4	5	0	-2.2	4	GCCGCTCACCATCGCTCTCACCGACCAGGCGCCAAGTGTTGCAGTCCCGTCCGCAGTCTGCCTCAGCACCTCAGCAGCCCCCGCAATGTCCTTGGATAGCGCCGCCGCCGCCGCCCCGCACTTCCCCGCGCCGCTCTGACTAACCGCACATCTCACGGAGGCACCCT	GCCGCTCACCATCGCTCTC	72.1	2	19	58.9	68.4	1	0	0	0	0	2	0	0	0	0	AGGGTGCCTCCGTGAGATGTG	75.9	168	21	60	61.9	1	-1.2	-1.2	3	3	3	0	0	0	0
comp26119_c1_seq1	p3	(AGG)5	15	99	113	73.7	128	78.7	58.2	-1.3	3	0	-1.3	3	TGCCGGATCTGCTCTCACCAGAGGAGGTTTTGTGGCAATCAGTCCCATCTCTGCCCAAGAGATGTACCTGCAGCCGCTGTCTCGTTCCAGGGACGAGAAGGAGGAGGAGGAGGGAGACGAGGACAACG	TGCCGGATCTGCTCTCACCAG	64.7	3	21	60.1	61.9	1	-4.2	0	0	4	2	-1.1	3	-1.1	3	CGTTGTCCTCGTCTCCCTCCTC	81.4	130	22	60.1	63.6	1	0	0	0	0	3	0	0	0	0
comp26154_c0_seq1	p3	(TGC)5	15	52	66	75.2	145	81.3	60	0	0	0	-3.6	4	CCAGAGAGGCGAGGGCACAGGGGGGCAAGAACCAGAGCCGGCATGTTGCCTTGCTGCTGCTGCTGCCGCCAACGACTGTCAGCGGAGGCAGCCGGAGCCTTCTCGCGTCCATGTTTTCTTGAGATCTCGTTCCGTTCGCACTGCC	CCAGAGAGGCGAGGGCACAG	79.2	50	20	60.3	70	1	0	0	0	0	3	0	0	0	0	GGCAGTGCGAACGGAACGAG	78.8	194	20	60	65	1	-1.9	0	0	3	2	0	0	0	0
comp26155_c3_seq1	p3	(GGA)5	15	24	38	68.1	136	84.2	62	-3.4	4	0	-0.8	3	GAGGACCCGGTGCAGGAGTGGGGGGAGGAGGAGGAGGACGGGGCCGTGTTCGGCATCACCCTGCGCAGGGAGCCCGTCCTGCCGAGTGCGGACGCGGCAGAGCTCCCGGCGTCCGTCAACTTCGCGCAGTACCACA	GAGGACCCGGTGCAGGAGTG	68.9	78	20	60.2	70	1	-4.2	0	0	4	3	0	0	0	0	TGTGGTACTGCGCGAAGTTGAC	66.7	213	22	59.8	54.5	1	-5.1	-0.8	3	4	2	0	0	0	0
comp26197_c0_seq1	p3	(CGC)6	18	86	103	81	144	85.4	62.7	-2.8	4	0	-1.3	3	GCGACGACAAGGAGCGGATGCTCGCCGAGCTGGAGGAGTTCGCGTTCCGCGGCTGCCCGCACGTGGTGGGCTGCCGCGCGCAGGACGCCGCCGCCGCCGCCGCGCAGCCGGAGAACTCGACTGAGAGGGAGAAGAGGGAACGCC	GCGACGACAAGGAGCGGATG	86.5	16	20	59.6	65	1	0	0	0	0	2	0	0	0	0	GGCGTTCCCTCTTCTCCCTCTC	82.1	159	22	60.1	63.6	1	0	0	0	0	3	0	0	0	0
comp26251_c1_seq1	p3	(TCT)5	15	94	108	72.6	161	77.4	57.1	-3.8	4	0	-0.6	3	CCATCAGCCACTGCCACATCTCGTTGGCCTTCTCCTTGAGCTTGTCTTCGTTCAGATGATCCACATTGAGAGGCTTCCTGCGGTCGGACAGGATCTTCTTCTTCTTCTCCCTCTCCGTCTGTTTCTTGGCTCCTTTCCTGTTGTCAGTCTTGTGCCCAGCA	CCATCAGCCACTGCCACATCTC	81.3	8	22	59.6	59.1	1	-1.1	-1.1	3	3	2	0	0	0	0	TGCTGGGCACAAGACTGACAAC	68.1	168	22	59.6	54.5	1	-1.9	-1.9	3	3	3	0	0	0	0
comp26295_c4_seq1	p3	(AAC)6	18	59	76	56.2	168	75.4	55.5	-1.3	3	0	-1.9	3	TCGTGGACCCAATCTGAACGTCTACGTCCACACGATACGAACTTTGCATTTAAGGGAAAACAACAACAACAACAACAGTCTCGCAGGAATAAGAGACCTTTGGTTTAGTCGTCCTCCGGAGGCAGCTGGGACTTTATTGATCTGAAAGAGGTCACGGAGGGGAAAGCT	TCGTGGACCCAATCTGAACGTC	42.7	43	22	58.7	54.5	1	-1.4	0	0	3	3	-1.9	3	-3.3	4	AGCTTTCCCCTCCGTGACCTC	66.1	210	21	59.6	61.9	1	-2.9	0	0	4	4	0	0	0	0
comp26318_c0_seq1	p3	(AGC)6	18	171	188	82.6	188	84.2	62.1	-1.1	3	0	-1.1	3	CCCGCCTCGCCCTACAGATACAACCCCCCTGCAGAGGCGCCGGGAACTGTAGCCATGGCTCACCCAGGGGACCAGCCTCCAGCGTACACACCAAAGCCCACAGACGGGCACCACAGCCTGGCTTACGGTGCCGCTGCCGCTGCCGGCCTCTGGTCAGGGACGCAGACTGGAGCAGCAGCAGCAGCAGC	CCCGCCTCGCCCTACAGATAC	81.4	192	21	60.3	66.7	1	0	0	0	0	3	0	0	0	0	GCTGCTGCTGCTGCTGCTC	82.3	379	19	60.3	68.4	1	0	0	0	0	0	0	0	0	0
comp26337_c0_seq1	p3	(TTC)6	18	68	85	80.7	146	81.1	59.8	-1.9	3	0	-1.4	3	GTCCATGCACACCTCCACCTTGGTGTTGAGCGGATACTCCTCGTACGCCTTGGGGGCCTTGTCGCTATTCTTCTTCTTCTTCTTCCTCGCCACCGCCGAGCGGCGGCGGCAGCGGCGGAACAGGAAGCAGGACGCCAGCAGGACCA	GTCCATGCACACCTCCACCTTG	77.3	34	22	59.7	59.1	1	-3.3	0	0	4	2	0	0	0	0	TGGTCCTGCTGGCGTCCTG	86.3	179	19	59.8	68.4	1	0	0	0	0	2	0	0	0	0
comp26521_c0_seq1	p3	(TCC)5	15	89	103	68.4	120	76.8	56.8	-1.9	3	0	-3.1	4	CGCTGCATTGCTTCAACACCACGGCTGAACAGGGTGAGTAGATGTCACAGTTTGGGCCTTCGTCCCTGACTTCTCTTCTTCTTTCTCTTCCTCCTCCTCCTCCTCAGGGCCACAGCAGCT	CGCTGCATTGCTTCAACACCAC	72.7	13	22	59.8	54.5	1	-3.3	-0.7	3	4	2	0	0	0	0	AGCTGCTGTGGCCCTGAGG	66.4	132	19	59.8	68.4	2	-4.3	0	0	4	3	0	0	-1.2	3
comp26612_c0_seq1	p3	(GCT)5	15	34	48	75	144	80.3	59	-1.3	3	0	-1.1	3	GGCTGTGGTGGATGAGGTTTGGAAGCAGCAGACGCTGCTGCTGCTGCTGCAGATAGTGGAGTTGCCCATGCTGGACTGCATCCTGACCTCTCCTGCCAGAGCTCAGCCTCAGGCCTGCAGAGGTCCACTGACCAGCCAGGACCT	GGCTGTGGTGGATGAGGTTTGG	81.3	68	22	59.7	59.1	2	0	0	0	0	3	0	0	0	0	AGGTCCTGGCTGGTCAGTGG	67.5	211	20	59.2	65	2	-1.2	0	0	3	2	-1.1	3	-1.1	3
comp26639_c3_seq1	p3	(CAA)5	15	82	96	75.3	182	78.3	57.6	-1.7	3	0	0	0	TCCCGCCGAGAGCCAATCCCCTCCTCGTCCACATCATCCGACACAGGCTGGAAACGTCCTGTCAGGACGAGGCTCGAACTCCAACAACAACAACAACAGCATCGCGTTGGCATTAGGGGTCAAGATCCAGGGTTCAAAGGTCAAACCTGAAAGAATGAGAGGTTCAGCGGTCATTCAGGACA	TCCCGCCGAGAGCCAATCC	80.4	20	19	59.6	68.4	2	0	0	0	0	3	0	0	0	0	TGTCCTGAATGACCGCTGAACC	68.8	201	22	58.9	54.5	2	-1.1	-1.1	3	3	2	0	0	0	0
comp26697_c0_seq1	p3	(TCC)5	15	28	42	73.8	141	81	59.7	-1.4	3	0	-1.3	3	TGATGGACGCCACCCAGGAGCTGCAGATCCTCCTCCTCCTCCTCTTCAATGGCGTCCTGCGCCTCTTCCTCCTCCTGCGCTGCCAACAGAAGCTCTCTGGCCAGCTCCCGCCTCCTCACCTCTCTGGGGAAAACCTCGGCA	TGATGGACGCCACCCAGGAG	72.4	74	20	59.6	65	1	-1.4	-1.4	3	3	3	0	0	0	0	TGCCGAGGTTTTCCCCAGAGAG	72.8	214	22	60.3	59.1	1	0	0	0	0	4	0	0	0	0
comp26726_c0_seq1	p3	(GCC)5	15	203	217	78.3	245	84.4	62.3	-1.2	3	0	-1.2	3	CCGCCGTCGTTCACATCACACGCGGGGGGAGCGAGTCACGTGTCGGACCCGCCGATGTCTTGTTTTTAATCTAATGTGGCGCTTTATGTGGGAGAAACGCCACTCGCAGGCGGGGGACGTGTCTCCTCCGCCGCGGCGCGTTGCCCTCCGCCACGTCAGTGGACGTGTAGGTGAGGAGGAACTAGTCCCCGTGGCCCGTGGAGCCGCCGCCGCCGCCGCGGCTCTCCTCTCTCCCCTCCCCACTT	CCGCCGTCGTTCACATCACAC	82.8	50	21	60.4	61.9	1	0	0	0	0	2	0	0	0	0	AAGTGGGGAGGGGAGAGAGGAG	72.7	294	22	60.3	63.6	1	0	0	0	0	4	0	0	0	0
comp26733_c0_seq1	p3	(CAG)5	15	100	114	71.6	176	85.2	62.6	-2.3	3	0	-1.1	3	GCTTCTCCGCTTGATGCCAGAGAGCTCGGCGGCTCTCCGCCCGGAGCTCGTCCCCAGCGCCGCCCGACGCGCGCAGCAGACCAACATGGAGAAGAACCCCAGCAGCAGCAGCAGCGCCAGCGCCAAGGTCCCGCCCCGCTCCAGCTCCGCAGGCCCAGCACCGGGCGAGTCTAAAC	GCTTCTCCGCTTGATGCCAGAG	80.7	2	22	59.9	59.1	1	0	0	0	0	2	-0.9	3	-0.9	3	GTTTAGACTCGCCCGGTGCTG	62.9	177	21	59.5	61.9	1	-4.2	0	0	4	3	0	0	0	0
comp26754_c0_seq1	p3	(AAC)5	15	73	87	74.8	150	77.8	57.4	-2.4	3	0	0	0	GGCGTAACCGAGACCGTTTAGGTTGAGCAGCTTAGCGTGAAAGTAACTGAACGTTCGGTTCGGTTGGAACGGAACAACAACAACAACAGCAACATGCCGTCCCGTGTCGAGGACTACGAGGTGCTGTACACCATCGGCTCCGGCTCCTAC	GGCGTAACCGAGACCGTTTAGG	75.6	29	22	59.4	59.1	2	-0.6	-0.6	3	3	3	0	0	0	0	GTAGGAGCCGGAGCCGATGG	73.3	178	20	60.2	70	2	-4.2	0	0	4	2	0	0	0	0
comp26909_c0_seq1	p3	(GCT)6	18	55	72	69.1	157	80.9	59.8	-2.8	3	0	-1.1	3	GTTCGTCGCAGCGGCACTGGGATCCACAGAGCCGGCGCCGTCGGCCACCGCTACGCTGCTGCTGCTGCTGCTATGCTGCTGCTGTCAAAGCGGCGGAAAACTGTCATCCGACACGAAAAAGGACTCGGTCGATTCGTACCGACGCGCTTGTTCTCTG	GTTCGTCGCAGCGGCACTG	70.6	47	19	60.3	68.4	1	-2.8	0	0	3	2	-1.1	3	-1.1	3	CAGAGAACAAGCGCGTCGGTAC	65.4	203	22	60.2	59.1	1	-5.1	0	0	4	2	0	0	-1.9	4
comp26909_c1_seq1	p3	(GTT)6	18	82	99	72.1	124	79.3	58.4	-3.1	4	0	-2.6	4	CAGGAGGTGTGACAGTCGCATCCGCACCGACGTCGTTGGAGTTGACCTCCTGGCGCATCTCGGGTTTGTTACGCCGCCGCGGTTGTTGTTGTTGTTGTTGGTCCAGTGTTGTGGTGCCCAGCGG	CAGGAGGTGTGACAGTCGCATC	76.8	20	22	59.3	59.1	1	-1.1	0	0	3	2	0	0	0	0	CCGCTGGGCACCACAACAC	73.7	143	19	59.8	68.4	1	-1.4	-1.4	3	3	3	0	0	0	0
comp26948_c2_seq1	p3	(AGC)5	15	76	90	75.1	147	85.4	62.7	-1.2	3	0	0	0	CCTTCCCCTCCGCCCACAGAGCGGTGCTGTGGAACGGCCGCAGCCTCGCCGACAGGTCGGCGTGCCCGGCGGGCGAGCAGCAGCAGCAGCCAGGTCCCGGGGGACCCCACAAGAGGGCCCCCAGGAGGAGACGGGTGAACCTGGACT	CCTTCCCCTCCGCCCACAG	72.1	26	19	59.9	73.7	1	0	0	0	0	4	0	0	0	0	AGTCCAGGTTCACCCGTCTCC	73.9	172	21	59.3	61.9	2	-1.4	0	0	3	3	0	0	0	0
comp26958_c1_seq1	p3	(CGT)5	15	59	73	70.6	133	81.3	59.8	-2.3	3	0	-2.8	4	TCCTCGTCCGACTGCGTTCTGTCGCTCGGGCACTCCAGCGGCTCCCTCGCGACGAGTCCGTCGTCGTCGTCGTCCTCCTCATTGCTGCCGTCGACTTTCGACTCTCTCTCGCCCTCTTTCAACTCACCGCCCC	TCCTCGTCCGACTGCGTTCTG	84.7	43	21	60.3	61.9	1	-1.7	0	0	3	2	0	0	0	0	GGGGCGGTGAGTTGAAAGAGG	66.2	175	21	59.1	61.9	2	0	0	0	0	4	0	0	0	0
comp26961_c1_seq1	p3	(CTG)6	18	134	151	81.1	151	81.2	60	-1.9	3	0	-1.9	3	GCTTGCGGGTCCTCTGAATGCGGCGGGGCTGCGCGGGGACGGACGCGGCGTTTCCACTCAGACCACTGCAACAGCTGGTTTGTACCTCGGTTGTTGGCTTTACTGTGGCAGGCAGGACAGCCGGGTAGTTGTACTGCTGCTGCTGCTGCTG	GCTTGCGGGTCCTCTGAATGC	82.1	167	21	60.1	61.9	2	0	0	0	0	3	0	0	0	0	CAGCAGCAGCAGCAGCAGTAC	83.9	317	21	60.4	61.9	1	0	0	0	0	0	0	0	-1.9	4
comp27056_c1_seq1	p3	(CTC)5	15	58	72	77.3	142	76.5	56.6	-1.4	3	0	0	0	GGAAGAGTTGTACCGCCACTGCCAGAGTTTTGGTGTTCCCCTGAAGCCCAAACATGACTCCTCCTCCTCCTCCAAACCCGATCGCTCACAGAATCCATCTAAATCTGGCAGTCAGTTAAACCTCAGTATCCAGCAGCGGACA	GGAAGAGTTGTACCGCCACTGC	72.7	44	22	59.8	59.1	2	-1.9	0	0	4	2	-0.8	3	-0.8	3	TGTCCGCTGCTGGATACTGAGG	78.5	185	22	60.1	59.1	2	-1.3	-1.3	3	3	2	0	0	0	0
comp27060_c0_seq1	p3	(CCA)6	18	64	81	58.7	123	79.4	58.3	-2.9	4	0	-4.8	5	TGGAACTGGATTGCACCTGGTCATTTCCCTGACTGAAGGGGCACCTCCGGGCCCTGTGGACTCCCACCACCACCACCACCAGGCTTGACAGAGTGGAATTCCCCTCTCCTCTCTCCTGGCCGA	TGGAACTGGATTGCACCTGGTC	61.6	38	22	58.8	54.5	1	-3.3	0	0	4	2	0	0	-1.4	3	TCGGCCAGGAGAGAGGAGAGG	68.3	160	21	60.3	66.7	2	-4.3	0	0	4	3	0	0	0	0
comp27118_c0_seq1	p3	(TTC)5	15	66	80	73.6	142	76.5	56.5	-1.3	3	0	-1.1	3	GGAGTGACAGAGCGGCCAAAGGACGGAAAGATGTCGGCTACAGAAAACGGACACCAAAATAACATTTCTTCTTCTTCTTCACCGTACCTGCACTCCTCGTATTCACCACCTGCCTCTGCACAGCTCAGGACTCACGCACACG	GGAGTGACAGAGCGGCCAAAG	66.7	36	21	59.5	61.9	1	-4.3	0	0	4	3	0	0	0	0	CGTGTGCGTGAGTCCTGAGC	77.2	177	20	59.4	65	2	0	0	0	0	2	0	0	0	0
comp27144_c0_seq1	p3	(ACA)5	15	47	61	81.2	146	78.6	58	-0.8	3	0	0	0	GTCAGCCAGGGTGCCAAGAACAACAACCAGCGGGTCCAGACACGGGACAACAACAACAACAGCAGTGTACCCTACAGCCACAGACACGAGTGGGCCTCCATCAGAGAGCCCTGCTAAGTTATCAGCTGTTCCCTCCGATCACCCGT	GTCAGCCAGGGTGCCAAGAAC	80.5	55	21	59.7	61.9	1	0	0	0	0	3	0	0	0	0	ACGGGTGATCGGAGGGAACAG	78.1	200	21	59.7	61.9	1	-1.9	0	0	4	3	0	0	0	0
comp27173_c0_seq1	p3	(GGA)5	15	35	49	83.8	145	80.4	59.4	-2.4	3	0	0	0	CCGAGGAGAGCCGAGTGGAAGACGGCGGACCGGGGGAGGAGGAGGAGGACGAGCCGAGGGGGACGAAGAGGAAGATCTCTCTCGCCAATTGTGTCGTGTGTCGATCAGAGGAGGCAAAGTACAGATGTCCTGCCTGCCTTACCCA	CCGAGGAGAGCCGAGTGGAAG	90.7	67	21	60.1	66.7	1	0	0	0	0	2	0	0	0	0	TGGGTAAGGCAGGCAGGACATC	80.7	211	22	60.3	59.1	1	0	0	0	0	3	0	0	0	0
comp27193_c0_seq1	p3	(GCA)5	15	57	71	81.2	133	82.3	60.6	0	0	0	-1.9	3	CGCAGGACAGTCAGCCAATCGGACGCCGCCTGGCAGCGGCAGCGTCTCCTCCTCCTGCAGCAGCAGCAGCAGTTTTCTGCCTCAGTCTGGACGGCGACAGACGGGAGCTGGAGCTGCACTGCGGCGGCTGAAG	CGCAGGACAGTCAGCCAATCG	88.6	45	21	59.9	61.9	2	-1.1	0	0	3	2	0	0	0	0	CTTCAGCCGCCGCAGTGC	76	177	18	59.9	72.2	2	0	0	0	0	2	0	0	-1.9	3
comp27243_c2_seq1	p3	(AGC)5	15	193	207	86.1	209	82.6	61	0	0	0	-1.1	3	AGGACGACGACTTGACGGACAGCCAGCAGACCAACAAGCTGTCCGAGCTGTACTCCACAACCATACCCAGCGTGGACTCCGCCATGGAGTCATGGGACGGCTCCGGGCAGGACGCCGGCTATGGCAGCCAGGGTACGTACAACAACCAAGCGGTCGGTATCGCCCTCCACCCTCACGAGTGGCGTAGCGCCAAGCAGCAGCAGCAGCAG	AGGACGACGACTTGACGGACAG	88.3	1572	22	60.3	59.1	1	0	0	0	0	2	0	0	0	0	CTGCTGCTGCTGCTGCTTGG	83.1	1780	20	60.6	65	2	0	0	0	0	2	0	0	0	0
comp27350_c0_seq1	p3	(TCC)7	21	210	230	84.7	230	82.3	60.7	0	0	0	0	0	CAGAGACCGCCGCATTTCAGAGGGCCCTTCCCTCCCCACCAACAGCCACCTCCTTTCAACCAGCCCCCTCCACCGCCACACAACTTTGGACGCTTCCCACCACGGTTCATGCAGGATGACTTCCCTCCCAGACACCACTACGACAGGCCGCCATACACCCCCCACCGCTTTGACTACGCTCAGGGAGAGTATCCCGGAGACATACCAGGTCCTCCTCCTCCTCCTCCTCC	CAGAGACCGCCGCATTTCAGAG	82.3	1717	22	59.9	59.1	1	0	0	0	0	3	0	0	0	0	GGAGGAGGAGGAGGAGGAGGAC	84.5	1946	22	60.4	68.2	1	0	0	0	0	2	0	0	0	0
comp27376_c1_seq1	p3	(AGC)5	15	95	109	69.2	120	75.8	56	0	0	0	0	0	AGACCTGGTGGTGGAGGTGATCGAGGTGGAGGAGCTGCTGCATCGTTTCCCCGGTGGGATTCACAAAGAAGAATAAATCTTCACGATCAATCAGAGCAGCAGCAGCAGCGTCTCCACAAA	AGACCTGGTGGTGGAGGTGATC	59.2	7	22	59.4	59.1	1	-2.7	-2.7	4	4	2	0	0	-1.9	4	TTTGTGGAGACGCTGCTGCTG	73.6	126	21	59.7	57.1	1	0	0	0	0	3	0	0	0	0
comp27381_c1_seq1	p3	(AGG)6	18	112	129	78.8	130	79.6	58.7	-2.8	4	0	-1.1	3	GGAGCAGCAGCCAATGTACCCCAAGACATACTACTACCCCCACTATCTCCACACCAAGCAGTCCTATGCTCCTCCCCCTCCAGCCTTGGCTCTGCCCAGTCCCGGCCACACAGGAGGAGGAGGAGGAGGA	GGAGCAGCAGCCAATGTACCC	75.1	181	21	59.5	61.9	3	0	0	0	0	3	0	0	-1.9	4	TCCTCCTCCTCCTCCTCCTGTG	88	310	22	60	63.6	1	0	0	0	0	2	0	0	0	0
comp27382_c0_seq1	p3	(CTC)7	21	126	146	89.4	147	81.5	60.1	0	0	0	0	0	GGCGGCGGCGTAGTTGTGCTGGTCGACGTTAACGTGGCAGCGTTTCAGGACGAGCGGGGAGGAGGTCGACCGCCGTGACACCTTCCGCCTGTCGACCGTCACCACGTCGATCTCTTCATCCTCATCTCCTCCTCCTCCTCCTCCTCC	GGCGGCGGCGTAGTTGTG	87.6	121	18	59.6	72.2	1	0	0	0	0	2	0	0	0	0	GGAGGAGGAGGAGGAGGAGGAG	90.3	267	22	60.1	68.2	1	0	0	0	0	2	0	0	0	0
comp27392_c0_seq1	p3	(CTG)5	15	59	73	77	155	79.6	58.8	-2.8	3	0	-0.9	3	CGCCGCCTGCTTGTCTTTGAGCAGCCAGCACTGCGGGCGATGGCAACACACACGACGACTGCTGCTGCTGCTGCCTGGAAAACGACGGTTATAGTCAGCACATCGCTTCAGAACCATACCGCAAACCGGGTGCTCATGACGCAACAGCACCGAGT	CGCCGCCTGCTTGTCTTTGAG	76.8	43	21	60.6	61.9	1	0	0	0	0	3	0	0	0	0	ACTCGGTGCTGTTGCGTCATG	81.1	197	21	59.7	57.1	1	0	0	0	0	2	0	0	-2.2	4
comp27410_c2_seq1	p3	(CAT)5	15	98	112	71.9	152	76.8	56.9	-2.8	4	0	-1.2	3	GCCATAGCTCGGGAGGAAGGGGAGGAGGGAGACTTGGAAAGATCTTTTGATCCGGGGCGACTGACTATTGTCCGTGAAAAGTCAAAATAGTGCTCCACATCATCATCATCATCAGAGGAGGAGGAGTTTCCTAAGTCGTCCCTGGCTGAGGC	GCCATAGCTCGGGAGGAAGGG	73	4	21	60.2	66.7	3	-2.9	0	0	4	3	0	0	0	0	GCCTCAGCCAGGGACGACTTAG	70.7	155	22	60.7	63.6	1	-1.2	-1.2	3	3	3	0	0	0	0
comp27430_c0_seq1	p3	(TCC)5	15	86	100	73.1	195	78.3	57.7	0	0	0	-2.9	4	AGGCCGCCGAGTACTTCTGGTTGTCCGACAGCGCCCCCTCCTGGGATGAAGGTGTAATAGCAGGTGAACTTGAGCCGCTCCTGCTTCCTCCTCCTCCTCCTTTCTGTCCGGTTTCCTTCTCCACATCCCTCTTATGTTGTCTCTTACTCAGTCTGTTTGTCTCTCTCTTATCTCCTTTCGTTTGCTCCTGGTCGT	AGGCCGCCGAGTACTTCTGG	70.4	16	20	59.7	65	2	-4.3	0	0	6	2	0	0	0	0	ACGACCAGGAGCAAACGAAAGG	77.9	210	22	59.4	54.5	2	0	0	0	0	3	0	0	0	0
comp27474_c0_seq1	p3	(GCC)5	15	93	107	73.2	136	86.6	63.6	-2.4	3	0	-1.2	3	CGCCTGCTGATGCCCTACAACCTCGGCCCGTTCCCCCCGGCCCTCCGGCAGCAGTGCGGGCCGAGCGGACCCGACCGGCCTCCCTCTCCTCTGCCGCCGCCGCCGCCGGGACTCCTCCCTCACGGGGAGACCAGCC	CGCCTGCTGATGCCCTACAAC	82	9	21	59.9	61.9	1	0	0	0	0	3	0	0	0	0	GGCTGGTCTCCCCGTGAGG	65.6	144	19	59.6	73.7	2	0	0	0	0	4	-0.9	3	-0.9	3
comp27492_c1_seq1	p3	(TCG)6	18	99	116	75.7	181	80.9	59.5	-1.9	3	0	-2.2	4	GAATGCCAGCCTCCATCCAGTGCTGAGAACCGGAGCATTTTTACGCAGATCGTCTGCGCTGCCACACAGCAGACACACCGCGTCTCCGCCTGGGAAGTTCGTCGTCGTCGTCGTCGCCGCCGCTGCTGCTGTTATTATTGTCTCCTTCTTGTCTCGCTGCCCAGCGATCCGTGCGTGTCCG	GAATGCCAGCCTCCATCCAGTG	83.7	3	22	59.6	59.1	1	-0.5	-0.5	3	3	2	0	0	0	0	CGGACACGCACGGATCGC	71.2	183	18	59.4	72.2	3	0	0	0	0	2	0	0	-1.9	4
comp27545_c0_seq1	p3	(GGC)6	18	94	111	75.3	208	85.2	62.8	-1.9	3	0	0	0	TCCTGCATGTTGGGCGATTTCGGCCTGGGGATGAGCGGCGAGCGCCTCTTCTCCGTGGCGCCGCCGGCCGAGCTGTTTGAGGAGTTGGAGGCGGGCGGCGGCGGCGGCGGCTGCTGCTTGGCCAGCTGGCAGCACAGCCTGTGGAACGCGTCGTGCACCTGGCTGTAGTCCTCGCTGGCCGACACCTCGTAGAAGGAGCAGCCCAGGG	TCCTGCATGTTGGGCGATTTCG	70.9	8	22	60.1	54.5	2	-3.3	0	0	4	3	0	0	-1.7	3	CCCTGGGCTGCTCCTTCTACG	76.8	215	21	60.4	66.7	2	-1.9	0	0	3	3	0	0	0	0
comp27583_c1_seq1	p3	(GGA)5	15	30	44	74.8	141	79	58.3	-2.8	3	0	-1.3	3	GGATGCGGACGCGGTGAACGCGCGTTCTTGGAGGAGGAGGAGGAGGGGGCGCGCGGACGAATCCAAGCTGGTCCACCATTGTTTGCGTTCAAAATAAGAAATGGCCTGGATGTGGAAGAGGAAGTCGTTGATCGCCACCAG	GGATGCGGACGCGGTGAAC	68	72	19	59.7	68.4	1	-5.1	0	0	4	2	0	0	0	0	CTGGTGGCGATCAACGACTTCC	85.5	212	22	59.9	59.1	2	-1.9	0	0	4	2	0	0	0	0
comp27625_c0_seq1	p3	(GCA)5	15	72	86	86.6	147	80.7	59.7	0	0	0	0	0	GCAGCAGGAGGAGCAGGAGACACACGGTGACGGCGCTGAGAAGCTCCGGAGACGCCGAGATGAAGACGCCTGCAGCAGCAGCAGCAGCTGTGGTCGTACCTGTTGTCCAACTGGTCATCACCGTTGCATTGGCTGTGGTGGTGGCTG	GCAGCAGGAGGAGCAGGAGAC	82.3	30	21	60.7	66.7	1	0	0	0	0	2	0	0	0	0	CAGCCACCACCACAGCCAATG	89.4	176	21	60.3	61.9	1	0	0	0	0	2	0	0	0	0
comp27667_c0_seq1	p3	(CCT)5	15	95	109	69.8	139	77.8	57.4	-2.8	4	0	0	0	CGCTTTGGTTTCGGGGCATCCCTCTCAGCCTTAGGGTCATAGCTGTGGTCATTTAAGTCGTCTCTAAAAGGAACATCTTCATCACTGCTGAGGCCCTCCTCCTCCTCCTCTGCGCCGCTCTGACCCTGTGGCTGGTAGT	CGCTTTGGTTTCGGGGCATCC	69.5	7	21	60.6	61.9	2	0	0	0	0	4	0	0	0	0	ACTACCAGCCACAGGGTCAGAG	70.7	145	22	59.4	59.1	1	-1.4	-1.4	3	3	3	0	0	0	0
comp27695_c1_seq1	p3	(AGC)5	15	158	172	81	173	82.8	60.9	-1.9	3	0	0	0	CATCGGCACACCCTCTTCCTTGTCCAACACCATCGTCCTGAGGAACGAGGAGTCCTTCCCCGGGCGATCCGTCCTCGGCTCCAGCAGGCTGCTCGCAGCGTCTCCCGGAGATGGCTCGGCAACGCGCGGCTGACTCGACTGTGAGCCTCGGCGAAAGAGCAGCAGCAGCAGCA	CATCGGCACACCCTCTTCCTTG	79	277	22	59.6	59.1	1	0	0	0	0	3	0	0	0	0	TGCTGCTGCTGCTGCTCTTTC	82.3	449	21	60	57.1	1	0	0	0	0	3	0	0	0	0
comp27762_c0_seq1	p3	(GCT)5	15	31	45	79.7	136	80.3	59.2	-2.3	3	0	0	0	GCCGCTGAGAACGCCAAGGCAGCAGAGGCAGCTGCTGCTGCTGCTGCAGCACAGGGGCCTGCTGCCACAGACACATCTGTGAGCCCCATGATCACCTTGTCTCCACCTGCAGAAGTACCTGCACCGTTCCTCTCCT	GCCGCTGAGAACGCCAAGG	87.2	71	19	59.7	68.4	2	0	0	0	0	2	0	0	0	0	AGGAGAGGAACGGTGCAGGTAC	74	206	22	59.7	59.1	1	-3.3	0	0	4	2	0	0	-1.9	4
comp27784_c0_seq1	p3	(GGA)6	18	85	102	67.7	137	76.5	56.2	-1.2	3	0	0	0	GTGCTTTCGCTTCCTCTTGCTCTTCTTCTTGTCCTTCTTCTTTTTCTCCTTCCTCTTTTTCCGCTTCTTGCTGCGATGGTTGTCGGAGGAGGAGGAGGAGGAGCTGTCGGAATCAGAGGAGGAAGAGGAGGACGTGG	GTGCTTTCGCTTCCTCTTGCTC	57.4	17	22	58.5	54.5	1	0	0	0	0	3	0	0	0	0	CCACGTCCTCCTCTTCCTCCTC	75.9	153	22	59.5	63.6	1	-3.3	0	0	4	2	0	0	0	0
comp27806_c0_seq1	p3	(CAA)6	18	127	144	78.7	210	79.3	58.3	0	0	0	0	0	CCTCGTGCCTTGGATACCTGTGGATCCAGCTGTGGTCCTTCCTTTCCACCAAGCACACGGCCGTGTTCCCTGCACCTTCCCACCAAAACCCCTCCCAAAGATGGCGAGAGAGGGATCATCGGTGGGCAACAACAACAACAACAACGGTGGAGCTAGGCAGTCGAAGAGGAAAAGAGGCAACAACAAGAACAAACAGACGAAACGCACGGC	CCTCGTGCCTTGGATACCTGTG	74.4	2773	22	59	59.1	1	0	0	0	0	2	0	0	0	0	GCCGTGCGTTTCGTCTGTTTG	78.7	2982	21	59.5	57.1	1	0	0	0	0	3	0	0	0	0
comp27850_c0_seq1	p3	(CCA)5	15	50	64	79.2	121	81.8	60.4	-1.3	3	0	-2.5	4	AGTGCTCGTGGACACCTCTGACACCCCAACCCACCCCACCCTGCCGCCGCCACCACCACCACCACTTCCCTCTTCCCCCTCCCGCCAGCGTAAGATGCCTGAGACAGAGAGCGAGCGGGAG	AGTGCTCGTGGACACCTCTGAC	80.4	52	22	60.3	59.1	1	-1.2	-1.2	3	3	2	0	0	0	0	CTCCCGCTCGCTCTCTGTCTC	81.8	172	21	60.2	66.7	1	0	0	0	0	3	0	0	0	0
comp27937_c0_seq1	p3	(TCC)5	15	55	69	90.3	128	81.2	59.8	0	0	0	0	0	AATCCGTCGTCTCCGTCCTCTGCGCAAAAGAGACTCTCGCCGGACACCTCGGCGTCCTCCTCCTCCTCCTCGTACGCGCGACCGCACCTCGGCACCTCGTCGCTGCTCAAGTTCAAGCGGCAGCAGGA	AATCCGTCGTCTCCGTCCTCTG	90.7	309	22	59.9	59.1	1	0	0	0	0	2	0	0	0	0	TCCTGCTGCCGCTTGAACTTG	88	436	21	59.7	57.1	1	0	0	0	0	2	0	0	0	0
comp27956_c1_seq1	p3	(CCT)5	15	152	166	76	168	78.8	58.1	0	0	0	0	0	CCGCCGATCATGAGTGGACTTCTCTCGAACAGAAAGAATGAGGTTAGCTGGATCCGCTCTGACAGGCTTCTTGCCTCCTGTCGCCTCCGTCGGTTTCCCTTCTCATACAGTACCTGTCCCCCTTGACAAGCCAGTGCATGAATCACCTCTCCCTCCTCCTCCTCCTCC	CCGCCGATCATGAGTGGACTTC	67.6	55	22	59.4	59.1	1	-4.7	0	0	6	2	0	0	-0.8	3	GGAGGAGGAGGAGGAGGGAGAG	82.1	222	22	60.1	68.2	1	0	0	0	0	3	0	0	0	0
comp27983_c0_seq1	p3	(GAG)5	15	66	80	75.1	180	76.7	56.7	-2.8	3	0	-1.1	3	TGTACGATCCGTCTGGCGACTCCACTATTCCCTCCACCTCTAAGAAGAGGAAGTTTGAGGAGGTAGAGGAGGAGGAGGAGGCTGAAGAGCCGGTAACGCCGGTGGTTAAATCCAAAAAGGCCAAAAAAGAAAAAGTAGTAGAAGTAGAAGAAGCAGAAACGTCAGCAGCAGCGGAGGAGA	TGTACGATCCGTCTGGCGACTC	66.5	36	22	60.2	59.1	1	-1.9	-1.9	3	4	2	-1.1	3	-1.1	3	TCTCCTCCGCTGCTGCTGAC	90.9	215	20	60	65	1	0	0	0	0	2	0	0	0	0
comp27986_c0_seq1	p3	(TCC)5	15	70	84	80.4	154	81.6	60.3	-1.1	3	0	-1.7	3	ACCAGTCCCAGACCACAGAAGCACCCGTTACACCACTGAAACGGGTGCATCAATGCACCAGAGGGGGAGTCCTCCTCCTCCTCCTCGCCGGCGGGGTCCGGGGCGCGTGTTTACCAACAAGCTCCGCAGCCCGACTGATGGAGGACGACGAGCA	ACCAGTCCCAGACCACAGAAGC	73.9	32	22	60.2	59.1	2	-1.1	-1.1	3	3	3	0	0	0	0	TGCTCGTCGTCCTCCATCAGTC	90.5	185	22	60.1	59.1	1	0	0	0	0	2	0	0	0	0
comp27994_c0_seq1	p3	(AGA)5	15	99	113	76.3	170	74.7	55.3	-3	4	0	-2.2	4	GCTGGCAGAGGACCAAGTGAACGGCCAAGAAGTCATAGACATGAATGGCAACAGTTATGATATTGAAACACCAAAGCAGAAGACTGGAGGAGATGCAGAGAAGAAGAAGAAGAAGCAAAAGAAATCCATCACAGAGGCAGAAATCAATGGACATTCCGACCCGAACACGC	GCTGGCAGAGGACCAAGTGAAC	78.3	3	22	59.7	59.1	1	-1.4	-1.4	3	3	2	0	0	0	0	GCGTGTTCGGGTCGGAATGTC	80.9	172	21	60.1	61.9	1	-0.5	-0.5	3	3	3	0	0	0	0
comp28007_c0_seq1	p3	(TGC)5	15	231	245	86.7	246	81.2	60	0	0	0	0	0	ACGCATACGCACACGCACACACACGCTGTATGTTACAAAATAACACATTTGTCTTTATCCTTTGATTCTTTCTTGGTTTTGCGCTCCCCGCTAGCGGACTGTTTTCCGGGGCTGGGTGTGGCTCCAGCTGCTGCCGCCGCCGTCCCAGTGACGGCTGCTGCTCCACCTGCTCCTGCACCTCCTCTGTCTGCCTCATCTCCCTCGGCAGGTTCCTGTTGGCCCTGTGCCTGTGCTGCTGCTGCTGCC	ACGCATACGCACACGCACAC	83.6	1185	20	60.3	60	1	0	0	0	0	2	0	0	0	0	GGCAGCAGCAGCAGCACAG	86.9	1430	19	60.2	68.4	1	0	0	0	0	2	0	0	0	0
comp28042_c0_seq1	p3	(GGA)5	15	80	94	75.2	153	78.8	58.2	-3.1	4	0	-1.2	3	TCCCTCCCTCCACCTCCAGAGGAACTGACATCATCATCAGCCGCTCGTCGGGAATGAATCATCATCACAGCAGAAGGGTGGAGGAGGAGGAGGAGGCGGGCGGGGTTAAGAGATGCTGTCACTGAGACGAACACACACGAACACAAACGCACC	TCCCTCCCTCCACCTCCAGAG	75.3	22	21	59.9	66.7	1	0	0	0	0	3	-0.9	3	-0.9	3	GGTGCGTTTGTGTTCGTGTGTG	77.7	174	22	59.7	54.5	1	0	0	0	0	3	0	0	0	0
comp28049_c1_seq1	p3	(GCC)5	15	22	36	76.2	124	82.2	60.6	-2.8	4	0	-1.7	4	CAGTGTCGGAACGCCTCTTTGGCCGCCGCCGCCGCCAACACAACAGCGGACGACTCCGCCGAGCTCACGGCCGTCTACCTGCCGGCCAAGTTCCCTGCCCAGGTCTTCTTCGTGCTCCTCAGCG	CAGTGTCGGAACGCCTCTTTGG	82.3	80	22	60.1	59.1	2	0	0	0	0	3	0	0	0	0	CGCTGAGGAGCACGAAGAAGAC	74.4	203	22	59.6	59.1	1	-1.7	-1.7	3	3	2	0	0	0	0
comp28053_c0_seq1	p3	(AAG)6	18	80	97	71.1	174	79.6	58.6	-2.4	3	0	-2.3	4	CGCCGACCAGAACGGAACAGCCGCGCCCCGGACGCCGCCGTCGCCACCGCCGCCGGCCAAGACTGAATCAGAAGAAGACAAGAAGAAGAAGAAGAAGATGAAGAAGAAGAGGGGATGGAAACGTCTGTCGGGCTTTTTAAGATGCATCAAACCTCAGACGAGAGGAGACGAGCC	CGCCGACCAGAACGGAACAG	65.2	22	20	59.4	65	1	-2.3	-2.3	3	3	2	0	0	0	0	GGCTCGTCTCCTCTCGTCTGAG	80.6	195	22	59.9	63.6	1	0	0	0	0	2	-0.9	3	-0.9	3
comp28108_c2_seq1	p3	(GAG)7	21	42	62	78.6	138	78.8	58	-0.6	3	0	-0.7	3	TTGCTCAGACGCTGCTTCCATGCGTCTGGATACAGGCATAAGAGGAGGAGGAGGAGGAGGAGCAGGCTCTCCTGGGATGTAGCGGGTTTGAGCAAAAACCTTCCTTCCCCGCTGGTAGCTTGAGCGAGAGCGGAAGGC	TTGCTCAGACGCTGCTTCCATG	76.3	60	22	59.8	54.5	1	-1.1	-1.1	3	3	2	0	0	-2.2	4	GCCTTCCGCTCTCGCTCAAG	77.8	197	20	59.2	65	1	0	0	0	0	2	-0.5	3	-0.5	3
comp28147_c0_seq1	p3	(CAT)5	15	86	100	63	125	73.9	54.6	0	0	0	-1.2	3	TCTGCTGCTGAGAAGCTTGTGCGTTTTACAGTCGTGTGGTTTTTTTTATCCGACAGCTTCAGAATCTGAGACAAATCCAGAGTGACATCATCATCATCATCGTCACGTTCCCGTGGTCGCGTGTC	TCTGCTGCTGAGAAGCTTGTGC	57.4	16	22	59.8	54.5	2	-5.1	-1.7	3	6	2	0	0	0	0	GACACGCGACCACGGGAAC	61.1	140	19	59.3	68.4	1	-5.1	0	0	4	3	0	0	0	0
comp28202_c0_seq1	p3	(CCT)6	18	80	97	77.7	155	85.4	62.9	-1.3	3	0	-2.9	4	GGGACGGGCGACCAGACGCTGCATGAGCGGCGGCTGGGACGGACGCGTTCCCGTGTGCGAGGCTGTGGTTTGTGACGAGCCTCCTCCTCCTCCTCCTCCCCCGGCGGCGGGGACGGGCGCCGAGGCCGAGAGGGAAGAGTTCCAGGAGCCGCCGT	GGGACGGGCGACCAGACG	75.8	22	18	60.2	77.8	2	0	0	0	0	3	0	0	0	0	ACGGCGGCTCCTGGAACTC	88	176	19	59.9	68.4	1	-1.3	0	0	3	2	0	0	0	0
comp28215_c0_seq1	p3	(CCT)5	15	66	80	69	147	79.3	58.3	-0.6	3	0	-1.9	3	ATGAAGAACTCGCCCGCAAGCTGCAAGACGAGGAGGAAATGCTGCTGAGGAGCAACTCCAGACCCCCTCCTCCTCCTCCTCGCAGTTTCTACCCAGAGGGCGACTTCAGAGTCGCACAAGTGGCGCAGGACGAGGAGATTGCACGTT	ATGAAGAACTCGCCCGCAAGC	76.7	36	21	59.8	57.1	2	0	0	0	0	3	0	0	0	0	AACGTGCAATCTCCTCGTCCTG	60.2	182	22	59	54.5	1	-3.3	-1.9	3	4	2	0	0	0	0
comp28319_c5_seq1	p3	(TGC)5	15	165	179	70.3	180	76.9	56.7	-1.7	3	0	0	0	ACGCACAGCGAAGCTCCAAGTTATTCACCTGTGCGTGAATTCCACGAGAGGATGCAAAGTCTCGGCGAGGCAGCGCTCGCTCGAGGGTTCTTTTGGGAAACGAGAACAAAAAAAAGAAATGTAGAAGAGCTACGCTGCAAAGCCCTCAAGAAAAACAGACACGTTGCTGCTGCTGCTGCT	ACGCACAGCGAAGCTCCAAG	58.6	58	20	59.4	60	1	-2.9	-2.8	3	4	2	0	0	0	0	AGCAGCAGCAGCAGCAACG	81.4	237	19	59.9	63.2	2	0	0	0	0	2	0	0	0	0
comp28323_c0_seq1	p3	(TCT)5	15	28	42	69.7	141	77.2	57	-2.3	3	0	-1.2	3	GGGCGGGTCTTTTACTCGTCACTCACGTCTTCTTCTTCTTCTTCGGTGCAACTGAGTTTAACTTCCGGCTGCATCGTCCTCTGGAAATTACAACCATGGGCAGTGTTTTGGCTGCCAGTTCCCCCAACCCTCCACCACCGG	GGGCGGGTCTTTTACTCGTCAC	70.3	74	22	59.6	59.1	1	0	0	0	0	4	0	0	0	0	CCGGTGGTGGAGGGTTGGG	66.6	214	19	60.1	73.7	3	-4.2	0	0	4	3	0	0	0	0
comp28326_c2_seq1	p3	(AAC)5	15	96	110	63.1	171	75.1	55.3	-1.2	3	0	-3.8	4	TCACGATCAAGCAGGAGCCAAGAGACTTTGGCTTTGACTCAGAGGTTCAAACTTGCCAGTCGTCATCGTTTGGGAAAACTTCTGTCTTGTACCAGAACAACAACAACAACATCGGATTTGGTCACGACAGAGAGCCACATGTGTACTATGACGACACTTGTGTTGTGCCAG	TCACGATCAAGCAGGAGCCAAG	71.7	6	22	59	54.5	1	-1.9	0	0	4	2	0	0	0	0	CTGGCACAACACAAGTGTCGTC	57.3	176	22	58.6	54.5	1	-2.6	-1.2	3	4	2	0	0	0	0
comp28372_c0_seq1	p3	(GGA)6	18	81	98	77.9	146	81.7	60.1	-1.3	3	0	-0.3	3	GCTCTGCGGTGGACCATCTTCTCCATGCAGGCCACAGGCCACATCCTGCTGGGCTCCTCCTGCTACATCGAGCAGCTGCTGGAGGAGGAGGAGGAGGAGCGGTCGGAGAAGGGCCTGGCACTGCCACAGGAAGGCAGGATCAGGCA	GCTCTGCGGTGGACCATCTTC	78.7	21	21	59.3	61.9	1	-1.4	0	0	3	2	0	0	0	0	TGCCTGATCCTGCCTTCCTGTG	78.6	166	22	60.6	59.1	1	-1.9	0	0	4	2	0	0	0	0
comp28390_c2_seq1	p3	(AGG)5	15	117	131	84	132	79.6	58.9	0	0	0	0	0	CGTTGTGCCTGTCCTCCCAAACGTCCCCCAAGAAGCCACGGATTCTGTTGTCACTGACGAGAGCCCTTTGATGGCGCCCGTTGAGGAGGGGTCCACCGCAGATCCTTCCACAGAGCAGGAGGAGGAGGAGGA	CGTTGTGCCTGTCCTCCCAAAC	77.6	452	22	60.3	59.1	1	0	0	0	0	3	-0.7	3	-0.7	3	TCCTCCTCCTCCTCCTGCTCTG	88.3	583	22	60.3	63.6	1	0	0	0	0	2	0	0	0	0
comp28399_c0_seq1	p3	(TGC)6	18	146	163	80.1	166	79.1	58.3	0	0	0	-0.9	3	GGCGTGGGTTGTGGTGTTTCTCCCTCTGTGATTTCATTGTAGTAGGTGTCCGCGTAGTTGACCTCGATATCATCCTCGTACGCGAGAAGCAGACACGCGCACACTGACAGCACACACACTGCCTGGGGCAGCCTCCACTGAAACATGCTGCTGCTGCTGCTGCTCC	GGCGTGGGTTGTGGTGTTTCTC	78.6	466	22	60.5	59.1	1	0	0	0	0	3	0	0	0	0	GGAGCAGCAGCAGCAGCAG	80.2	631	19	59.7	68.4	1	0	0	0	0	2	0	0	0	0
comp28406_c1_seq1	p3	(CCT)5	15	79	93	79	126	82.9	61	-2.4	3	0	-1.2	3	TGTCCTCCACGCCGTCCTTCCCCCCGCTCCTCCTCCGGCTGCTGCTCTCTGGGGCCTCGCTCAGGGCCTCCTCACCAGCCTCCTCCTCCTCCTCGGTACGGAGACGCTTGGCTGCCTGGTGGTATC	TGTCCTCCACGCCGTCCTTC	85.8	169	20	59.9	65	1	-1.9	0	0	3	2	0	0	0	0	GATACCACCAGGCAGCCAAGC	75.4	294	21	59.5	61.9	2	-2.4	0	0	3	2	0	0	0	0
comp28425_c0_seq1	p3	(CTC)5	15	85	99	76.1	191	78.9	58	-0.8	3	0	-0.7	3	TTGCTTCTCACTGCTGCCTCTGCTGGCTCACTGCAACATCACATCCTCTCCTCCCTGATCTCCTCCCTCCCTCTCATCTCTCCTCTCCTCCTCCTCCTCTCCTTTCCTCTCACCCCCTCCTCTCTGAAGCCTCTGGCTCATCCAGTTTGAGGAAATGGAAAAGACTCTTCTTGGCAGGACTATCGTGGACC	TTGCTTCTCACTGCTGCCTCTG	78.6	17	22	59.2	54.5	1	0	0	0	0	2	0	0	0	0	GGTCCACGATAGTCCTGCCAAG	69.8	207	22	58.8	59.1	1	0	0	0	0	2	0	0	0	0
comp28436_c1_seq1	p3	(CAG)5	15	94	108	78.1	207	81.6	60.1	-1.2	3	0	-0.9	3	ACACCATGCCCACACCTGAGGGCTGTAGACGTGTGTGACTCCACTCAGCCAGAGTCCGACCAGCGGCAGGTTGGAGGCTTTTGGGTCAGACTCCAGCAGCAGCAGCAGCTTCCTGGTCTGATCCATGGTCACAAACCCTCGCTGGCGACCAGCAGTATGATGATGCTGCGGCCGGCCAACGCTGGTCAGACTCCTCAGCAGAGCGGT	ACACCATGCCCACACCTGAGG	72.5	8	21	60.5	61.9	2	-2.2	0	0	4	3	0	0	-1.2	3	ACCGCTCTGCTGAGGAGTCTG	83.7	214	21	59.7	61.9	1	-0.9	-0.9	3	3	2	0	0	0	0
comp28440_c1_seq1	p3	(AGC)6	18	51	68	80.9	128	80.3	59.1	0	0	0	-1.1	3	CGGCTTCTGTCGCTCACTCTGACACGTCATCAGAGCGCGTCATCCCGGCTAGCAGCAGCAGCAGCAGCGTAAACCACTGACCTTCTTCTCTTCGGCCTCGTCGCTCGTCCTGGAGCCCGACGAGGACC	CGGCTTCTGTCGCTCACTCTG	80.8	51	21	59.3	61.9	1	0	0	0	0	2	0	0	0	0	GGTCCTCGTCGGGCTCCAG	78.4	178	19	59.7	73.7	1	0	0	0	0	3	0	0	0	0
comp28447_c0_seq1	p3	(AAC)6	18	55	72	71.8	163	76.1	56.2	-2.3	3	0	-1.1	3	CACCAACTGCACCGGCTCAGAGGTCAGTTTGACATCATCACTCATCAGATGCAGAACAACAACAACAACAACGACCTGAGCAACCAGCTGAGCGTCTGCATGGAAAAGATGTCTTCTCTGAGTCTGACTCCAGAAGAAACTCCTGAGATGAGATTCCACGCCG	CACCAACTGCACCGGCTCAG	65.7	47	20	59.6	65	1	-4.2	0	0	4	2	-1.1	3	-1.1	3	CGGCGTGGAATCTCATCTCAGG	76.9	209	22	59.2	59.1	2	0	0	0	0	2	0	0	0	0
comp28497_c0_seq1	p3	(CGG)6	18	79	96	72.1	128	82.5	60.8	-2.4	3	0	-1.7	3	GCTGCTGCTGGCGAGAAACTACATCCTGATGCTGAGCAACTCGCTGGAGGAGATGAAGCGGCTGGTGAGCGAGATCTACGGCGGCGGCGGCGGCGGCGCGCACCACGGCGGCTTCCACCCGTCGGCCT	GCTGCTGCTGGCGAGAAACTAC	79.5	23	22	60.4	59.1	1	0	0	0	0	3	0	0	0	0	AGGCCGACGGGTGGAAGC	66.5	150	18	59.8	72.2	2	-4.3	0	0	4	3	0	0	0	0
comp28523_c1_seq1	p3	(GCC)5	15	85	99	69.8	196	86	63.2	-3.4	4	0	0	0	CTGTTCCCGCTGACGCAACCGGTTGACCAGTTTCTCCTTCCCCAAGCCGCTGCCTCCGCCGACCCCGGGCGCCTTCCTTCCCAAGCCGCCGCCGCCGCCGGCGGCGAATCCCCCCTCCCTCGAGGTCCACCTGACTGTCCCCGCGCAGCCGGCCGTGGACAGGCCCTTGTCCGAGCTCAGGCCCTCCGACGATAGG	CTGTTCCCGCTGACGCAACC	76.4	17	20	60	65	2	0	0	0	0	3	-0.6	3	-0.6	3	CCTATCGTCGGAGGGCCTGAG	63.9	212	21	59.7	66.7	1	-4.3	-1.2	3	4	3	0	0	-1.2	3
comp28526_c3_seq1	p3	(AAC)5	15	31	45	69.5	132	76.2	56.1	-2.4	3	0	-0.5	3	TGCCTCAACGTCCAACTCTTCCAAGAGCAGAACAACAACAACAACATCACAGAAAAGCCGGAAGAAAGTCTCCTAACAAGTTCCTCGCTGATCACCCCGATCCCCGAGCAAGAGGAGTGCAGCCGCCCTTTG	TGCCTCAACGTCCAACTCTTCC	65.7	71	22	58.8	54.5	2	-3.3	0	0	4	2	0	0	0	0	CAAAGGGCGGCTGCACTCC	70.5	202	19	59.6	68.4	2	-3.3	0	0	4	3	0	0	0	0
comp28587_c1_seq1	p3	(CTG)6	18	90	107	74.2	178	81.9	60.3	-1.3	3	0	-1.3	3	TCCCTCGTTCGCACAAATTCCCTGTCGCGGTCGCGACTCTGTTCGGCGTGCACCCTGTCCTGGGACGGCTTACTGCGCCGCGGGCTGTCCTGCTGCTGCTGCTGCTGACGGCGCTGCTCCAGTTCGCTCAGTACAGTGTCCACGTTTAACACCTCCCGAATGGGTCTCCAGGTGGACT	TCCCTCGTTCGCACAAATTCCC	75.1	12	22	59.5	54.5	3	0	0	0	0	3	0	0	-1	4	AGTCCACCTGGAGACCCATTCG	70.2	189	22	59.7	59.1	2	-2.7	-1.4	3	4	3	0	0	0	0
comp28682_c0_seq1	p3	(CTG)5	15	88	102	70.2	187	81.7	60.2	-0.6	3	0	0	0	CTTGCGAACTCGACTGGTGCTCGACGTGGAGACGACGCGGTGAGGGGATCCTCTGCGTACATCGTCACCATGTTGGAGACTCCTCTCCTGCTGCTGCTGCTGTTCCTTCCCTTTCCTCCCTCATCAGGAGCGCAGCTGCCCAACCAGGGCCAAGCCAAAGACCCCCCCATAGCCACCAACGGCCAGC	CTTGCGAACTCGACTGGTGCTC	74.4	14	22	60.1	59.1	1	-3	0	0	4	2	0	0	0	0	GCTGGCCGTTGGTGGCTATG	61	200	20	59.8	65	1	-4.3	-2.4	3	4	2	0	0	0	0
comp28684_c0_seq1	p3	(GAT)5	15	82	96	77.5	137	78.9	58.5	-0.5	3	0	-1.9	3	CGCTTCCACAAATCCCGCACTGTCACGCTGCAGCACGAAGGAGGGGAGGGCGAGGAGGGGGAGGACATTGATGAAGACGAGGATGATGATGATGATACGCTGTCTGACTGGAACCTGCGTAAGTGTTCGGCGGCAGC	CGCTTCCACAAATCCCGCACTG	70.5	20	22	60.9	59.1	1	0	0	0	0	3	0	0	0	0	GCTGCCGCCGAACACTTACG	87.5	156	20	60.4	65	2	0	0	0	0	2	0	0	0	0
comp28690_c0_seq1	p3	(AAT)6	18	98	115	65.1	165	72.5	53.8	-3.8	4	0	0	0	TCCCCTGAAGGCCAACAGAGTGGGACCTCCCTCTCATAACTCTGAATCAACAGCAGATATTCTGCAGGAAAAGGTTATTATTCCACCAACAGAAAGAAATAATAATAATAATAATCTCTGAACCCCACAAATATAATAAACCTCATCACCCCAAACAGCTCCGAC	TCCCCTGAAGGCCAACAGAGTG	61.1	4	22	60.2	59.1	1	-4.3	-1.1	3	4	4	0	0	0	0	GTCGGAGCTGTTTGGGGTGATG	68.1	168	22	59.8	59.1	1	-2.9	0	0	4	4	0	0	0	0
comp28691_c1_seq1	p3	(TCT)5	15	133	147	81.5	248	80.7	59.5	0	0	0	-2.5	4	TGGGCGAGGACGGCAGTGAGTCGATCATCTCCTCCATCTCGTCGTGGGCTGACTGGGATTTGGTTTTCTTCTTGCTGAACGCCTGCTTGAAGGAGCTGCGCAACTGAGCCGGGATGGAATCAGCCACCCAGCTCTTCTTCTTCTTCTTTTTGTCTTCGGCATCCTTGCCCAAGCTGCCCATGCTGGAGTGACTGGCCGCGCTGTTGATGCTGGACATGCTCTCGGACGAGTGCTGCCGTCTAATCCGC	TGGGCGAGGACGGCAGTG	79.8	293	18	59.8	72.2	1	0	0	0	0	3	0	0	0	0	GCGGATTAGACGGCAGCACTC	88	540	21	59.7	61.9	1	0	0	0	0	2	0	0	0	0
comp28716_c0_seq1	p3	(GCT)5	15	41	55	73.8	129	76	56.3	0	0	0	0	0	GAACCACAGCCTTTCCGTCCACTAACAGCTCCCTCCCCCCGCTGCTGCTGCTGCTGTGAGTCACTCACTGACAATGTTACTACAGTGTATGTTATTATTTTCTTCCAGCTACTGCGAGGTAGGTGGAGG	GAACCACAGCCTTTCCGTCCAC	77.3	61	22	60	59.1	1	-0.5	-0.5	3	3	3	0	0	0	0	CCTCCACCTACCTCGCAGTAGC	65.4	189	22	60.2	63.6	2	0	0	0	0	2	-1.7	4	-1.7	4
comp28736_c0_seq1	p3	(CCT)5	15	66	80	72.1	137	81	59.6	-4.7	5	0	-1	3	GCAGGAGGCTGGGAACAACATGGCCGCCACCGCAGGAAGACGGCAGGTCTTGACCGTCCACTGCACCTCCTCCTCCTCCTCGGGGACGAAGGCTCACAGGAGCAGCTCCTTCTACGTGACAGACGGAGGAGTGGAGT	GCAGGAGGCTGGGAACAACATG	72.7	36	22	60.1	59.1	1	-1.1	-1.1	3	3	3	0	0	-2.2	4	ACTCCACTCCTCCGTCTGTCAC	81.5	172	22	59.4	59.1	1	0	0	0	0	2	0	0	0	0
comp28774_c3_seq1	p3	(AGA)5	15	100	114	64.5	141	76.1	56.2	-1.4	3	0	-3.8	4	ACGTGAGAGGCCACCTGAACCGAGTGGGTGTCAGCTACAATGTGCGTCACTTCATTTCCCCCGAGGAGGTCAATGCGATTGAGAGGAAGTTCTCCTATCAGAAGAAGAAGAAGAAAGTCGCCAACTTTGACCCGGACACAT	ACGTGAGAGGCCACCTGAACC	68.7	2	21	60.2	61.9	2	-4.3	-1.2	3	4	2	0	0	0	0	ATGTGTCCGGGTCAAAGTTGGC	63.2	142	22	59.7	54.5	3	-4.2	0	0	4	3	0	0	-0.7	3
comp28794_c0_seq1	p3	(ACC)5	15	80	94	71.8	137	81.3	59.9	-2.8	3	0	-3	4	CCAGAACCGACCGCTCATCAAGCCCAAACGCAGACTGTCCGCTGCTAGACGCGCAGGCACCTGCTGCGCAAACTGCCAGACCACCACCACCACCCTGTGGAGGCGCAACGGGAACGGAGACCCGGTGTGTAACGCCT	CCAGAACCGACCGCTCATCAAG	87.6	22	22	59.6	59.1	1	0	0	0	0	2	0	0	0	0	AGGCGTTACACACCGGGTCTC	67.3	158	21	60.3	61.9	1	-4.2	0	0	4	3	0	0	-1.4	3
comp28844_c2_seq1	p3	(GCA)5	15	28	42	60	120	79.6	58.5	-3.3	4	0	0	0	CCAGGTTTTCCCTACCCAGCAGCAAGTGCAGCAGCAGCAGCATACAGAGGAGCCCACTTACGGGGTCGGGGCCGGACTGTATACAACACGTTCAGGGCAGCTGCTCCGCCTCCCCACATC	CCAGGTTTTCCCTACCCAGCAG	55.5	74	22	58.9	59.1	1	-1.4	-1.4	3	3	4	0	0	0	0	GATGTGGGGAGGCGGAGCAG	65.5	193	20	60.7	70	1	0	0	0	0	4	0	0	0	0
comp28869_c0_seq1	p3	(TTC)6	18	79	96	63	151	70.9	52.4	-2.2	4	0	-0.7	3	CTGTCGGGCGCAAGAATCAAACATCTCTGAATTGCATAAAACCTTTATTTCAATTAAGAGGATACGACTTATGATGTTTTCTTCTTCTTCTTCTTCAACAAATCCCCTTAAAAAACATGTTACTTTCCTCTTCCCAAGGTTCCTGGTTCCC	CTGTCGGGCGCAAGAATCAAAC	58.7	23	22	59.1	54.5	1	-5.1	0	0	4	3	0	0	0	0	GGGAACCAGGAACCTTGGGAAG	61.1	173	22	58.8	59.1	1	-1.4	-1.4	3	3	3	-0.5	3	-0.5	3
comp28995_c0_seq1	p3	(CTC)5	15	48	62	66.3	134	77.5	57.2	-4.7	5	0	-0.7	3	ACTTGTGTGCAGGAGGATTCGCTCCCATCATCATCTTCCTTCCTCCTCTCCTCCTCCTCCTCGCCTCCTCTGTCGTCGATGGCGTTCTTCAGAGTCTCAAAGGGGATCTGATCCGTTGGAGGTTTCTGCTGAGC	ACTTGTGTGCAGGAGGATTCGC	64.3	54	22	59.5	54.5	3	-3.3	0	0	4	3	0	0	0	0	GCTCAGCAGAAACCTCCAACGG	72.7	187	22	60.1	59.1	3	-1.7	0	0	3	3	0	0	0	0
comp29001_c0_seq1	p3	(AAG)5	15	36	50	76.7	137	76.2	56.3	-2.4	3	0	0	0	TCGCTCGCCTCGCCAACCGCCCAAAAAAAGAACTCAAGAAGAAGAAGAAGTAGTAGTAGAGGCGGTAGCTCGCTAACTATCATAACAGCGAGCTGGATCACAAAGGCTGCCAAACCTGTCACTGGTCGGTCAGCCCT	TCGCTCGCCTCGCCAACC	81.9	66	18	60.5	72.2	2	0	0	0	0	2	0	0	0	0	AGGGCTGACCGACCAGTGAC	73.5	202	20	59.5	65	1	-1.1	-1.1	3	3	3	0	0	0	0
comp29024_c0_seq1	p3	(GCT)5	15	50	64	79.7	135	80.1	59.1	0	0	0	0	0	CGGTAGTGTCGGCGTTTGTCTCCACCGCGCTGTCCCTGCTCAGCTTGACGCTGCTGCTGCTGCTGTGCGTCATCAGGAAGAAGCGAAGGATGGAGGGAACGTACAGGCCCAGTGCAGAGGAGAGGAAGCAGACCG	CGGTAGTGTCGGCGTTTGTCTC	82.1	52	22	59.9	59.1	1	0	0	0	0	3	0	0	0	0	CGGTCTGCTTCCTCTCCTCTGC	75.2	186	22	60.7	63.6	2	0	0	0	0	2	0	0	0	0
comp29029_c0_seq1	p3	(TCG)5	15	72	86	77.3	127	78.2	57.7	-2.3	3	0	-0.9	3	AAGCAACTCCGCACAACTGAGGACTCGTGCTCCTCGAGCACAACTTTGGGGTGGAGTCGCCTTCATATTCATCGTCGTCGTCGTCGTCCTCGTCGATGTCGTCCGCCTCTTCGTCCATGCCGTCAGA	AAGCAACTCCGCACAACTGAGG	77.3	30	22	59.7	54.5	2	0	0	0	0	2	-0.9	3	-0.9	3	TCTGACGGCATGGACGAAGAGG	78.3	156	22	60.4	59.1	2	-2.2	0	0	4	2	-0.6	3	-0.6	3
comp29040_c0_seq1	p3	(ACG)5	15	97	111	78.8	211	81.2	60.1	-1.2	3	0	-2.7	4	GCGTCAATCGGCACACCATCCACGTCCTCTAGTGGCATGCCGTCGACATACTCCCCTATCGGAGCCCCGTCAATGTCCTCTGCCGGCTCCGCCTCCACGACGACGACGACGACAGGGGGTTCCTTCTCTATGGCGAGATTCACAAGACCCAGGAAGATGTTCTGCAGCTTGATGAGGAATGGGTCGGGATACACAGCCCAGTCCTCCCACG	GCGTCAATCGGCACACCATCC	86.3	5	21	60.4	61.9	2	0	0	0	0	2	0	0	0	0	CGTGGGAGGACTGGGCTGTG	77	215	20	60.5	70	1	0	0	0	0	3	0	0	0	0
comp29041_c0_seq1	p3	(GAG)5	15	40	54	71.9	217	75.1	55.6	-3.7	4	0	-0.8	3	ACCGAGCGGAGGGAGATGAACACAAGAGGAAACACGAGAGAGGAGGAGGAGGAGAAAAACCAAAAGAGGACATGTCAGAATATTAACATCTCCTCTCTCGTCCAGACACTCACATGATCATTTTTAATATCTGTCCGCTGTCAGAACATACAGGTTGTTTCTTCCAGATCCAACGAGGTGTTTTCATGATATAAACGTGTGTGAGATCCAAACCGCC	ACCGAGCGGAGGGAGATGAAC	77	65	21	59.8	61.9	1	-2.3	0	0	3	3	0	0	0	0	GGCGGTTTGGATCTCACACACG	70.3	281	22	60.4	59.1	2	-1.9	0	0	4	3	0	0	0	0
comp29047_c0_seq1	p3	(CTC)5	15	60	74	62.1	154	77.9	57.3	-2.8	3	0	-2.5	4	TGCGGGTGAGTCTTCCTCCTCTTCATCTCCATTTATGCCGGGGGGATCAAAGAGGAGTTCTCCTCCTCCTCCTCCCCCCAGACCTTCCAGTGCTGCCATGGACAGTTCAGTACGAAGGCTTTGGAGTTTTCACAGTGAAGACAACACGAAGCGC	TGCGGGTGAGTCTTCCTCCTC	70.9	42	21	59.4	61.9	1	0	0	0	0	3	-0.9	3	-0.9	3	GCGCTTCGTGTTGTCTTCACTG	53.7	195	22	59	54.5	1	-5.1	0	0	4	2	-1.2	3	-1.2	3
comp29064_c0_seq1	p3	(ACT)5	15	99	113	73.9	202	78.9	58.2	-1.4	3	0	-2.3	4	TGCGGGATTACGTGCCAACAGACTTGGTGGATGCTAATCGAATAGGCCAGGATCCGATCTTCCTCTCCAAGCCAAGCGGGATTCCCAAAAGTCCCGACACTACTACTACTACTACAGCTACTCCTACAGCTGACGGCGGGAACCCCACGCCGAGAACTGTAACCGTTGCGAAGGGTAGAACTCGTTCCACCGCTACAACCAC	TGCGGGATTACGTGCCAACAG	71	3	21	59.5	57.1	1	-3.3	0	0	4	3	0	0	0	0	GTGGTTGTAGCGGTGGAACGAG	77.8	204	22	59.8	59.1	1	0	0	0	0	2	-0.6	3	-0.6	3
comp29069_c0_seq1	p3	(TCC)5	15	143	157	77.4	219	78.5	58.3	-2.4	3	0	0	0	TCTGGGTTCAGGCTGCGTATCGAAGTTAATCTTTCATTGTGAGGGGACAATCCTGGCATGTGATGTCACCAGAAACAGGTGTTAAGTAGGCTAGACATGGTTTCCGTGGCAACAGTGAAACCCACGGATGCGGCGGCTCTCTTCCTCCTCCTCCTCCCTGTTTGTCTGTTTCTCCTCTGCTGGTCAAAGCCAGGGACAGAGACTCAGCACGGCAGCAGA	TCTGGGTTCAGGCTGCGTATCG	72.1	31	22	60.7	59.1	2	-1.1	-1.1	3	3	3	0	0	0	0	TCTGCTGCCGTGCTGAGTCTC	82.5	249	21	60.6	61.9	1	0	0	0	0	2	0	0	-0.9	3
comp29108_c1_seq1	p3	(CCT)5	15	216	230	80.6	238	81	59.9	0	0	0	0	0	GCAGCAGCAGCAGCCAGTGCAGGAGAGTAGTAGTGGTGATGTCACTGCGACGGAGGCAGCTGGTTGTGGGAAAACTGACAGTGCAGAGCAAACGTTCCAGAGGGCAGCTACAGGGCCAGTGGGCAGGGTGGCCCGTCATCACAGTAACCACAACATCAGGGTCAAGTCCCTCCGTCTTCTACGAAATGGGAAGAACCCGTTAAACCAGAGCCCTCCCTCCTCCTCCTCCTCCGTACCC	GCAGCAGCAGCAGCCAGTG	86.8	7	19	60.2	68.4	1	0	0	0	0	2	0	0	0	0	GGGTACGGAGGAGGAGGAGGAG	73	244	22	60.7	68.2	1	-1.9	0	0	4	3	0	0	0	0
comp29114_c1_seq1	p3	(CCT)5	15	84	98	77.5	167	81.6	60	0	0	0	0	0	CATCACAGACGAGACGCCCATCGAGCAGATGAGGAACAGGCTGATGATCAAGGACAGAGGCCCGTCGTCGTCTACCTACTCCCCCTCCTCCTCCTCCTCGCAGCTGCCTCACCACGCCTCGCACCACACCCGCAAGCCCAAGCTCGCTCTGCTGCGGGAAGTCTTCG	CATCACAGACGAGACGCCCATC	78	18	22	59.4	59.1	1	0	0	0	0	3	0	0	0	0	CGAAGACTTCCCGCAGCAGAG	72	184	21	59.3	61.9	1	-2	-0.5	3	4	3	0	0	0	0
comp29125_c0_seq1	p3	(AGC)5	15	79	93	84.3	220	80.5	59.3	0	0	0	0	0	AGGTGAAGGACGACGAGGAGACCAGACGTATGAAGCAGGCGTGTGAGCGGTACCAGCTGGACCTCGGGCTGCAGTTGAAGCAGCAGCAGCAGCGTCAGGTGGAGCAGCGAGCTCAGAGTCTAAGGGAGGAGCAGCAGAATCTGATCCAGGAGCAGATCTACCAACAGAAGATAAACCAGCTCCTGTCCAGACCCTCATCCTACACCTCCGTCCCTCATCC	AGGTGAAGGACGACGAGGAGAC	85.2	1310	22	59.5	59.1	1	0	0	0	0	2	0	0	0	0	GGATGAGGGACGGAGGTGTAGG	80	1529	22	59.6	63.6	2	0	0	0	0	3	0	0	0	0
comp29165_c0_seq1	p3	(CCA)5	15	99	113	70.1	139	80.4	59	-2.8	4	0	-1.4	3	GGGTTCCTCGTCCGAATCCATCTGTGTTGGACGGTTAGAGGTTCCAGAGTGTGTGAGAGTGGGGCCTCTGTCAACAGGCCCCAGGGCGGTGTCTGCCCCCACCACCACCACCACGTCCCTACCACCTCATGCTCCCGTT	GGGTTCCTCGTCCGAATCCATC	65.7	3	22	58.9	59.1	1	-1.7	-0.5	3	3	3	0	0	0	0	AACGGGAGCATGAGGTGGTAGG	78.1	141	22	60.1	59.1	2	-2.2	0	0	4	3	0	0	0	0
comp29181_c0_seq1	p3	(AGC)6	18	37	54	66	138	80.3	58.9	-2.8	4	0	-2.8	4	CTCATGTCTCGGTGGAGGATGCAAAAGACCATCGGGAGCAGCAGCAGCAGCAGCATCATGAGTCTCCTGTGTGTCCTGTGGCTGCTGACGGTCTGTCTGGCTCCTGGGGGCCAAGGCCAGAGGCTGAGGGAGACGGAG	CTCATGTCTCGGTGGAGGATGC	63.6	65	22	58.9	59.1	2	-2.2	-0.9	3	4	2	-0.5	3	-0.5	3	CTCCGTCTCCCTCAGCCTCTG	70.9	202	21	59.5	66.7	1	0	0	0	0	3	-1.1	3	-1.1	3
comp29197_c0_seq1	p3	(AAG)5	15	70	84	66.3	172	75.5	55.8	-3.4	4	0	-1.1	3	AGCATCGGCAGCTTTCTGTCAGAGACGTGTCCAGTCGAATAGATGATGCACGTTTATTTACATTTGTAAAAGAAGAAGAAGAAGAATTTTTGAGAATCTCCTGTTTCTGTTTTTTCCCCCCCCCGCTCGAGTCACGTGATCCGTCACGTGACCGGTGAGCCGACCGCAGTCT	AGCATCGGCAGCTTTCTGTCAG	65.7	32	22	59.6	54.5	1	-2.9	-1.7	3	4	3	0	0	-1.1	3	AGACTGCGGTCGGCTCACC	65.5	203	19	59.9	68.4	2	-1.1	-1.1	3	3	2	-1.4	3	-1.4	3
comp29203_c3_seq1	p3	(GGA)6	18	78	95	69.3	195	81.5	60.2	-4.7	5	0	-1.1	3	TCGTCTGGAGGCGGGAAATCGTCCAGAGGATGAAAAGAATACTTTGACTCAAAGTCATCGATGAATGAGCGAGGGACGGAGGAGGAGGAGGAGGAGTGTCCGTTGCGGAGAGGAGGGGGAGGCGCAGCGGGGAGGCGAGTAGGAGGGGGAGGAGGTTTCCCTCTGGTGGGGGGGTCAGAGGTGAGGGAGGGGCTA	TCGTCTGGAGGCGGGAAATCG	80.2	24	21	60.4	61.9	2	0	0	0	0	3	0	0	0	0	TAGCCCCTCCCTCACCTCTGAC	66.3	218	22	60.6	63.6	1	0	0	0	0	4	-0.8	3	-0.8	3
comp29248_c0_seq1	p3	(GCT)6	18	63	80	71.6	128	82.5	60.8	-1.4	3	0	-1.1	3	GGATGGAGGACGACGACGACAGCGGTGAGGAAGCGGGCGGAGGCCCAGAGGACCTGGCCCCGGCTGCTGCTGCTGCTGCTCTCCCCGAGCCAAGCTTCCTCACCACCGTGTGGTCCTTCATCAGCACC	GGATGGAGGACGACGACGACAG	80	39	22	60.8	63.6	1	0	0	0	0	2	0	0	0	0	GGTGCTGATGAAGGACCACACG	63	166	22	59.8	59.1	2	-1.4	-1.4	3	3	2	-1.2	3	-1.2	3
comp29269_c0_seq1	p3	(GGC)6	18	45	62	73.9	121	79.7	58.8	-1.9	3	0	-1.9	3	CGGGCTGGACGGATGTTTGCACAGAGTTGACCTCTGCGGGTTTAGGCGGCGGCGGCGGCGGCGGGTAGGATGTGAGCTGGTGTTTCTTCTTGCTGCCTCCACTGTGGGTGCGTTTCTGACA	CGGGCTGGACGGATGTTTGC	81.1	57	20	60	65	2	0	0	0	0	3	0	0	0	0	TGTCAGAAACGCACCCACAGTG	68.2	177	22	59.6	54.5	1	0	0	0	0	3	-1.2	3	-1.2	3
comp29306_c1_seq1	p3	(ACG)6	18	61	78	82.6	138	78.8	58.2	-0.5	3	0	-1.1	3	CCGCTCCTCTCACCAAGTCCTCGAGTGTCGGTGGTGAAATCTGTTCGCTGGGGAGGAACAACGACGACGACGACGACGAAAAGAAGAGACGCTCGAGCTTCGGAGCGAGGATGATGGGGATGGTCGGACTGGGAAAGA	CCGCTCCTCTCACCAAGTCCTC	86.4	41	22	60.4	63.6	1	0	0	0	0	2	0	0	0	0	TCTTTCCCAGTCCGACCATCCC	79	178	22	59.7	59.1	3	-1.1	0	0	3	3	0	0	0	0
comp29310_c0_seq1	p3	(GCA)5	15	183	197	74.5	197	81	59.9	-1.9	3	0	0	0	TGCCTCGTCTGGGTGTGAATCCATTCTTTGCTATGAGGTTCAGCAGAACCTGCGCCTTCTCTGTCGGGAAGAGCCTCTGCGCCTTCTCCAGGAACCTCTGCGCCTTCTCCGGCTGGTCGCTGGTCAGCGCCGCAGTTGCGATGTCGATGCAGCGCTCCGCTTCGTCCCTGTTTACCTCCATTGCAGCAGCAGCAGCA	TGCCTCGTCTGGGTGTGAATCC	77.7	432	22	60.6	59.1	2	0	0	0	0	3	0	0	0	0	TGCTGCTGCTGCTGCAATGG	68.6	628	20	60.2	60	2	-3.3	-1.9	3	4	2	0	0	0	0
comp29331_c2_seq1	p3	(TGG)5	15	88	102	75.5	201	79.8	59.1	-1.4	3	0	-0.7	3	GGTGGAGGCGAGGGAGTTGTGCCTCCTCCTCGTTGAAGATTCTTGCATCCGATCGTGCACTGAAGCCCCTGGTTCCCACCCTCTGTCTGGTGGTGGTGGTGGTATACGGCCTGGCTGACAAACTCCGGAACTTCGTGGCCGACATTTTCATCCCTCAGTACCATTACCCATATGCTGTGGCTCTTTGCTTTGCCCAGGTCC	GGTGGAGGCGAGGGAGTTGTG	73.3	14	21	60.9	66.7	1	0	0	0	0	3	0	0	0	0	GGACCTGGGCAAAGCAAAGAGC	73.8	214	22	60.6	59.1	2	0	0	0	0	3	0	0	0	0
comp29338_c0_seq1	p3	(GCT)5	15	96	110	68.3	124	76.9	56.7	-1.1	3	0	-3.4	4	ACGGCCAACTGCAAAGTCCACAGGGCTGAAGACCTCGACTCACTCGACAACAAGAGAGTTGAACGATCCACGTGGACCATGAGTCTTGACGTTTCGCTGCTGCTGCTGCTCCTGTTCCTGTCTG	ACGGCCAACTGCAAAGTCCAC	65.5	6	21	59.9	57.1	1	-4.3	-0.8	3	4	3	0	0	0	0	CAGACAGGAACAGGAGCAGCAG	74.6	129	22	59.2	59.1	1	0	0	0	0	2	0	0	0	0
comp29349_c1_seq1	p3	(GCA)5	15	149	163	76.8	163	80.9	59.5	-2.8	3	0	-0.5	3	GTGGACATCCCGCCCGATTGATTTCGTCCCTCCCAACTCTTTTGTAGGCGCTCACACGGGTCGCCACGGCGCCCCTCACACACTTCTCTGCATGGGAGACGTCACGGCAGCGACCATGAGCAGTTTGCGGACGTGCAAGGAGCCATTCGCAGCAGCAGCAGCA	GTGGACATCCCGCCCGATTG	72.4	52	20	59.2	65	1	-1.3	0	0	3	3	-0.3	3	-0.3	3	TGCTGCTGCTGCTGCGAATG	88.5	214	20	60.3	60	1	0	0	0	0	2	0	0	0	0
comp29376_c0_seq1	p3	(CAG)5	15	101	115	69.1	122	78.6	57.9	0	0	0	-1.1	3	GTTTCCGGTGCTCCTCGACAGCAGCTGAGAGTTGAAGCGGTGCCTCCCCGCCGAGCCCTCAGAGAGGGGAAGTCCCAATCTCTCATTTTGCTGTCTGGATCAGCAGCAGCAGCAGGATCTAC	GTTTCCGGTGCTCCTCGACAG	58.4	1	21	59.2	61.9	1	-4.2	0	0	4	3	0	0	-3	4	GTAGATCCTGCTGCTGCTGCTG	76.1	122	22	59.7	59.1	1	-1.9	0	0	4	2	0	0	0	0
comp29406_c1_seq1	p3	(GGA)5	15	69	83	88.5	143	80.7	59.5	0	0	0	-1.7	3	ACGGCGAGACGAGGCTGACGATCGGTGAGGCGGAGACGGGGCCCACGGCAGCAGACTGGAGGATAGATGGAGGAGGAGGAGGAGAGACTCTCAGCGGAGGTGGTAATGATGATGTCCCCACCTTCCTCCTCTCGCTTGCCTCT	ACGGCGAGACGAGGCTGAC	90.9	33	19	59.9	68.4	1	0	0	0	0	2	0	0	0	0	AGAGGCAAGCGAGAGGAGGAAG	90.1	175	22	59.8	59.1	1	0	0	0	0	2	0	0	0	0
comp29438_c0_seq1	p3	(AGG)6	18	187	204	78.2	205	81	59.8	-2.8	4	0	-2.9	4	ACGGACTGAGGCAGGCTGACTGGTGTCCCAGGAGCATCCACACTCGCCAGCTGTGGGGCTGCTCGGCACTCCCCACTCTTGGCTGCCACAGGCCGGCTTCCCACGGCAGAGACTCTCTGAGGAGTTGGTCCGTTCATCATCTAAGGTTCAAAAGCAACAAGAAGAAAGCTGCTGCTAGGACTGCACAGGAGGAGGAGGAGGAGGA	ACGGACTGAGGCAGGCTGAC	81.7	221	20	59.9	65	1	-1.1	-1.1	3	3	2	0	0	-1.1	3	TCCTCCTCCTCCTCCTCCTGTG	88	425	22	60	63.6	1	0	0	0	0	2	0	0	0	0
comp29440_c0_seq1	p3	(GCA)6	18	133	150	82.9	152	74.6	55.3	0	0	0	0	0	AGTGTCCGTGGTCTCTGGTTCGACGTGAAACAATGTAAAGAGAGAAAATGTCTCCGCATTACTTTGTTTTCACGTTGCTCACGTTGTTGTCATAGAAACGTTGCCAATTTCTTTATTGTCACGATGGAGCCGGCAGCAGCAGCAGCAGCAGG	AGTGTCCGTGGTCTCTGGTTCG	82.2	33	22	60.3	59.1	2	0	0	0	0	2	0	0	0	0	CCTGCTGCTGCTGCTGCTG	80.1	184	19	59.9	68.4	1	0	0	0	0	2	0	0	0	0
comp29445_c0_seq1	p3	(CGA)5	15	93	107	67.3	139	82.5	60.7	-2.3	4	0	-1.2	3	GCTGTGCAGACGGCCATCACCATCCTGGTGCCAGAGCTGCGGCCTCACTTCAGCCTGGCCTCAGAAAGCGACCCGGCCGACCAGGAGGACGTCGACGACGACGACGACGGCGAGCCGGAGAGAAGCTCCACCCACCAGA	GCTGTGCAGACGGCCATCAC	64.5	9	20	60	65	1	-4.3	0	0	4	2	-1.2	3	-1.2	3	TCTGGTGGGTGGAGCTTCTCTC	66.9	147	22	59.4	59.1	1	-2.9	0	0	4	3	-0.9	3	-0.9	3
comp29464_c0_seq1	p3	(GCC)5	15	66	80	66.5	169	83.1	61.1	-2.8	3	0	0	0	CTGCGCTCCTCCGTTCTCTTTCGGCGCGGCTCGCCGGACCTCTGCGTCGACTCACACATGCTGCTGCCGCCGCCGCCGCCGCTGTTCGTCTGCTGGGGCCCGGTGTTTCTCTGTACTTCCATGTGCAGGGGCTTCTCTCGTCTCGCACTCAGAATGCAGCCCGCAGAGC	CTGCGCTCCTCCGTTCTCTTTC	63.9	36	22	59.6	59.1	1	-5.1	0	0	4	3	0	0	0	0	GCTCTGCGGGCTGCATTCTG	65.4	204	20	60.1	65	1	-3.3	-1.9	3	4	3	0	0	0	0
comp29465_c0_seq1	p3	(CTG)5	15	98	112	75.2	124	79.3	58.5	-1	3	0	-1.1	3	ACATCCAGCAACATGGCAGACGGTCGTCGTCCCGACGAGACTGTGATGGAAAACCAACAGTGTTCAGCGGCGGGAGATGGCGGGTCACCGGTGGCTTCTGCTGCTGCTGCTGCTCGGGACAAAC	ACATCCAGCAACATGGCAGACG	71.8	4	22	59.8	54.5	2	-2.2	-1.4	3	4	2	0	0	0	0	GTTTGTCCCGAGCAGCAGCAG	75.2	127	21	60.3	61.9	1	0	0	0	0	3	0	0	0	0
comp29465_c1_seq1	p3	(GCT)5	15	38	52	76.3	139	80.7	59.5	-4.7	4	0	-0.9	3	ATGTCCACGGCTCCCAGGTCGTTCCTGAGTCGCTCCAGCTGCTGCTGCTGCTTCCTGCTCTGGGCGTCGGCCAGCTGTCGGCGAAGTCGCTCGTATTCTGGCCGATAGTCTCTGTCGTACTCATCGGCGGCATCCTCCA	ATGTCCACGGCTCCCAGGTC	78.1	64	20	59.6	65	1	0	0	0	0	3	0	0	0	0	TGGAGGATGCCGCCGATGAG	90.8	202	20	60.1	65	1	0	0	0	0	2	0	0	0	0
comp29495_c2_seq1	p3	(CGG)6	18	90	107	65.7	156	87.4	63.9	-3.4	4	0	-1.4	3	GGACCCCATCAGCCCAACTATGGGCCCGGCCCCCGGAAGCCGCCGGGCGCCGGGCCGGCCGCGGGCTTCGGCGGCTTCGAGGCCTCGCCCGGCGGCGGCGGCGGCGGCTCGCTGTTCTCCAGCCTGCAGGAGCAGCACCTCCAGCAGATGCAGCAG	GGACCCCATCAGCCCAACTATG	59.5	12	22	58.8	59.1	1	0	0	0	0	4	-0.5	3	-0.5	3	CTGCTGCATCTGCTGGAGGTG	73	167	21	59.5	61.9	1	-3.3	0	0	4	2	0	0	0	0
comp29556_c0_seq1	p3	(AGC)8	24	88	111	75.3	137	82.2	60.7	-3.4	4	0	-1.9	3	GTTGGCTTCTCGCAGCAGGACGTCGGCGCCGGCAGCTCTCCCCGGAATCAATTCAGACAGGCCTCCGTTTCCCTGGGCTCGGCCCCGAGCAGCAGCAGCAGCAGCAGCAGCCGCAGCATCAGCCGCCTCTTCAATCC	GTTGGCTTCTCGCAGCAGGAC	74.2	14	21	60.1	61.9	1	-1.7	-1.7	3	3	2	0	0	0	0	GGATTGAAGAGGCGGCTGATGC	83.5	150	22	60.3	59.1	2	0	0	0	0	2	0	0	0	0
comp29564_c0_seq1	p3	(AGA)5	15	76	90	78	149	77.1	56.9	-3.1	4	0	0	0	AAGACGCCACCTCAGACTCCAGAGAGGAGAGGAAGAAGAAGAAATCCGCTCTGGAAGAGATCATGGAGATGGAAGAGAAGAAGAAGAAGAAGCCGTCGGTCCGAACGGATAACTGGCTGCAGCCCAACATCGTGGTCAAGGTCGTCACC	AAGACGCCACCTCAGACTCCAG	87.2	26	22	60	59.1	1	0	0	0	0	2	0	0	0	0	GGTGACGACCTTGACCACGATG	73.9	174	22	59.6	59.1	1	-1.4	-1.4	3	3	2	0	0	0	0
comp29579_c0_seq1	p3	(CAG)5	15	142	156	78.8	156	77.1	57.1	-1.7	3	0	0	0	GTTGAGCTGCGTCGCCGATCTCGTGCAGCAGCTTCTTGTCGGCGGCGACACTGAATATTTTACTCTTGACCGGAGGAACAGTGGATAACGTCGAACCCCCGACATTAAAAATCCTCCAGTTTCAGAAACCAGTGTCTCACACAGCAGCAGCAGCAG	GTTGAGCTGCGTCGCCGATC	74.4	672	20	60.2	65	1	-2.9	0	0	4	2	0	0	-1.9	4	CTGCTGCTGCTGCTGTGTGAG	80.8	827	21	60.3	61.9	1	0	0	0	0	3	0	0	0	0
comp29584_c0_seq1	p3	(AGA)5	15	88	102	76.6	130	78	57.6	-3.4	4	0	-1.7	3	GCATTACCCGACGAGAGCCTTGTTTCTTCTCCGCGTCCGGTTTCACACACCACGTGTGGCAATGTCGTCGACACCGAAGCTCTCGGGAGAAGAAGAAGAAGAAGGAAGCCCGAAGCGACTGAGCAGCAGC	GCATTACCCGACGAGAGCCTTG	80.3	14	22	59.7	59.1	1	0	0	0	0	3	0	0	0	0	GCTGCTGCTCAGTCGCTTCG	79.8	143	20	60.1	65	2	-1.1	-1.1	3	3	2	0	0	0	0
comp29585_c3_seq1	p3	(TCA)5	15	50	64	69.5	120	72	53.4	-3.6	5	0	-1.9	3	TGCAGGGAGGAACCCAGTAGCTATAGGCTTACTATTGTCTTTGTCGTCGTCATCATCATCATCAGTGTCCCAAAATATATGTTGTCATACTGTTTCTAGATGCCAGAAGGAAGCCGTGTT	TGCAGGGAGGAACCCAGTAGC	63.9	52	21	59.6	61.9	2	-3.3	-1.9	3	4	3	0	0	0	0	AACACGGCTTCCTTCTGGCATC	80.5	171	22	59.5	54.5	1	0	0	0	0	2	0	0	0	0
comp29586_c0_seq1	p3	(GCC)6	18	43	60	63.4	134	83.9	61.8	-2.3	3	0	-1.1	3	CAGAGTGGACGACCGGGAGTCGGAGCAAAGTGCACACAGGAAGCCGCCGCCGCCGCCGCCGCACAACGCTCCGCTCCACGGTGGCCGACGCACGCCACGATGCGGCGGAGTAACGGCAAAGCCCCGCGTCCTTC	CAGAGTGGACGACCGGGAGTC	63.1	59	21	60.1	66.7	1	-4.2	0	0	4	3	-1.1	3	-1.1	3	GAAGGACGCGGGGCTTTGC	58.4	192	19	59.9	68.4	2	-5.1	0	0	4	4	-0.5	3	-0.5	3
comp29605_c0_seq1	p3	(CTG)6	18	153	170	83.1	170	79.6	58.6	0	0	0	-1.1	3	CATCCCGTTGTGGTGTCCTGACTGAAGTGCTGGTTCTCTCTGCATCCGACATCAGGCGATTCAAGGTGTCCACTAGGTGGCGGCTGTTCGTGCCGGCTTCCAGTTTGCTGATGGTCAACTGGTACAGCTCACGGTCAACTCCTGGTGGAGGACTGCTGCTGCTGCTGCTG	CATCCCGTTGTGGTGTCCTGAC	77.4	782	22	59.5	59.1	1	0	0	0	0	3	0	0	-1.1	3	CAGCAGCAGCAGCAGCAGTC	92.6	951	20	60.3	65	1	0	0	0	0	0	0	0	0	0
comp29611_c2_seq1	p3	(AGC)5	15	149	163	76.1	164	81.3	60.1	-1.9	3	0	-0.5	3	GGCATGAGTGGAAGGGGAGGAGCCATCGGCCCTGAAGGAAATGCAAATATGGGCGCACCCTTGATGTCAGAGAACGGAGCCATGCGAAGCGACAGATACCCGCCGCAGGGTGGAGCGATGGGGGGCCGACCGGATGTGGAGTCCCCAAAGCAGCAGCAGCAGCA	GGCATGAGTGGAAGGGGAGGAG	69	164	22	60.4	63.6	1	-2.2	0	0	4	4	0	0	0	0	TGCTGCTGCTGCTGCTTTGG	81.9	327	20	60.2	60	2	0	0	0	0	3	0	0	0	0
comp29623_c0_seq1	p3	(TCA)6	18	79	96	76.6	155	78.6	57.9	-1	3	0	-2.2	4	ACAACGGCGGAAAGTCCTCAAGCATCATTGGCTCTGATGTGGCCATCTTCGTTGGCATCGCCTCAGGCAGCGTCATATTCATCATCATCATCATCATGCTGGTCCTGCTGCTGCTCAAGTACCGGCGGCGGCACCGCAAGCACTCGCCACAGCAT	ACAACGGCGGAAAGTCCTCAAG	72.1	23	22	59.4	54.5	1	-1.3	-1.3	3	3	3	0	0	0	0	ATGCTGTGGCGAGTGCTTGC	83.2	177	20	60	60	2	0	0	0	0	2	0	0	0	0
comp29636_c0_seq1	p3	(AGA)5	15	74	88	74.6	184	79.2	58.5	-2.8	3	0	-0.6	3	GCGGGGCTGTTCGACCAAAGCGCCTTTTTACATTACCGGGAACCGCCTCCCCCCTCCGAGAAGTATTAAGAAGAGAAGAAGAAGAAGACGAAGACGACGAAGCATCTCCGGGGGCACATGGAAACGCAATGTAGCTGGAAACGCGGCGGCGGACTTTACCGAAGTTTCACCCGAGAGGAGGCGA	GCGGGGCTGTTCGACCAAAG	68.2	28	20	60	65	1	-3	0	0	4	4	0	0	0	0	TCGCCTCCTCTCGGGTGAAAC	82.3	211	21	60	61.9	1	0	0	0	0	3	0	0	0	0
comp29680_c0_seq1	p3	(TGC)5	15	61	75	75.6	154	77.6	57.3	0	0	0	0	0	CCGGTAGCAGCGTGTGGTAACTAAACATTCTGATGCTCTCCAGTCTCAGAGCTACCTACGTGCTGCTGCTGCTGCACAGCCATTTTTTGCTTCCATGAAGTAGAGCAGACTAAACACCCCCCCAGCCACCCAACCTCACCTGACCATGCTCCCA	CCGGTAGCAGCGTGTGGTAAC	71.4	41	21	59.5	61.9	1	-4.2	0	0	4	2	0	0	0	0	TGGGAGCATGGTCAGGTGAGG	74.1	194	21	59.6	61.9	2	-2.2	0	0	4	3	0	0	-0.8	3
comp29701_c4_seq1	p3	(GGT)5	15	33	47	71	129	81.7	60.3	-4.3	4	0	0	0	GTGGCCCTGGGACGCTCTGATGTCCAGGGGGGGGTGGTGGTGGTGGTGCGTGTGGTGCGTGTGGTGCGTGTGGAAGTGCTCCCCCGCTCTCTCCGCGTCTTTGCCCTCTTTGCCCACCGCCTTCAGAAA	GTGGCCCTGGGACGCTCTG	66.9	69	19	60.5	73.7	1	-4.3	0	0	4	3	0	0	0	0	TTTCTGAAGGCGGTGGGCAAAG	82	197	22	59.9	54.5	1	-0.5	0	0	3	3	-0.1	3	-0.1	3
comp29709_c0_seq1	p3	(CTC)5	15	61	75	78.4	123	79.7	58.7	-1.2	3	0	-1.2	3	GGACAAGTGGAGCCTTCAGAGCTGCGACCCATGCTCCCCCCACTCTTCCTCCACCATCCACTCCTCCTCCTCCTCCATCACCTCCTCCCACCACCTTCTCTTCCTCTCCGTCTCCCTCTCCGA	GGACAAGTGGAGCCTTCAGAGC	74.9	41	22	59.2	59.1	2	-0.5	-0.5	3	3	2	0	0	0	0	TCGGAGAGGGAGACGGAGAGG	82.1	163	21	60	66.7	2	0	0	0	0	3	0	0	0	0
comp29717_c1_seq1	p3	(GCC)5	15	85	99	82	164	81.3	59.8	0	0	0	0	0	ACCACGGTGCAGGAGGAGAAGGAGGACAGTGAATGAGCGGCCCGGGTCGTTTGCCTGCTCAGGGCCGCCGCCGCCACGGCCACGGCCGCCGCCGCCGCCACCTTGACTCTTTGTCTTTTGGAGCTAATGAGAAAGAAAAGAACTCCTCCTCATCGTCGTCGTCT	ACCACGGTGCAGGAGGAGAAG	78.5	17	21	59.9	61.9	1	-3.3	0	0	4	2	0	0	0	0	AGACGACGACGATGAGGAGGAG	82.5	180	22	59.4	59.1	1	0	0	0	0	2	0	0	0	0
comp29742_c3_seq1	p3	(ATC)6	18	96	113	69.2	153	75.1	55.4	-1.9	3	0	-2.8	4	AACAAGAAGGGGCGGTTTGGAGGGAGAGGGATTGACCACAAACTGAAGAGGCTCTTTCCAACTACAAGCAGCATCTTTCATGTAGGAGGAAGCAGATCATCATCATCATCATCCAACTTTTTCTCACTATAGCCAGTGGGAGGAGGAGATGCC	AACAAGAAGGGGCGGTTTGGAG	64.7	6	22	59.4	54.5	1	-0.6	-0.6	3	3	4	-0.7	3	-0.7	3	GGCATCTCCTCCTCCCACTGG	75.8	158	21	59.8	66.7	2	0	0	0	0	3	0	0	-1.4	3
comp29784_c3_seq1	p3	(CAG)5	15	206	220	81	225	79.1	58.5	0	0	0	0	0	GGTCGGGTACGGCGGTCTGGCAGCAGGGAAAGGTAAGCTCCCGGGCGAAATAGCTTTCCTTGTTGTCAAGCCACGGCGGTCAGCTCTCTAGTTAGCTGCTTTGGTTACCGCGTAGACCGCCAGCTTCTTGGTTACAGTAACGTCAAACGAGCTAACGTTAACAAACTTAACGAAGAGCGAAGTAGCTCTCGGTGGCTAACTGTGCCAGCAGCAGCAGCAGCAACA	GGTCGGGTACGGCGGTCTG	77.8	1	19	60.3	73.7	1	-1.9	0	0	4	3	0	0	0	0	TGTTGCTGCTGCTGCTGCTG	79.7	225	20	60.2	60	1	0	0	0	0	2	0	0	0	0
comp29820_c0_seq1	p3	(AAG)6	18	92	109	71.5	189	74.1	54.8	-4	5	0	-2.2	4	GGGAGATGACAGGGAGGTGGAGTTTGATGAAGATGAAGGCAGGAAGAAAGAGCCGTCTGATGATTTGAACGACCTGAACTTCTTCAACCAAAAGAAGAAGAAGAAGAAGCCCAAGAAAGTATTTGATAATGATATCGAGGAGGGATTAAAGGAGCTAAAAATTGAAGGAGAACAGACAGAGGCACCGGA	GGGAGATGACAGGGAGGTGGAG	77.3	10	22	59.5	63.6	1	0	0	0	0	3	0	0	0	0	TCCGGTGCCTCTGTCTGTTCTC	73.6	198	22	60	59.1	1	-4.2	0	0	4	2	0	0	0	0
comp29841_c0_seq1	p3	(CAG)5	15	70	84	73.2	125	81.7	60.2	0	0	0	-1.4	3	GGGTCCGCAGCCGTCCTGCAGGAGGTGGAAGGGCAGCCGGCATGGGCCGGAAGCAGCCAGGAGGAGGAACAGCAGCAGCAGCAGACTGAGTAGAAGCGTGGCCGGTGTGGAGGAGGAGATGCTCA	GGGTCCGCAGCCGTCCTG	69.1	32	18	60.5	77.8	1	0	0	0	0	3	-1.1	3	-1.1	3	TGAGCATCTCCTCCTCCACACC	75.8	156	22	59.5	59.1	2	-0.9	-0.9	3	3	2	0	0	0	0
comp29851_c0_seq1	p3	(AAG)5	15	89	103	68.3	132	75.6	55.9	-3.8	4	0	-0.9	3	CTTCAAGGCCGTGGCAGAGATCTGTCGAATACTCAACATCAGGAGATCAGAGGAGCTGTCCCTGCTGAAGCCTCCAGATGATCCATCCAAGAAGAAGAAGAAGAAAGACAAGAACTCAGCAGGGGAGGGCAT	CTTCAAGGCCGTGGCAGAGATC	68.9	13	22	59.6	59.1	1	-4.3	0	0	4	2	0	0	-1.9	4	ATGCCCTCCCCTGCTGAGTTC	68.4	144	21	60	61.9	1	0	0	0	0	4	-0.9	3	-0.9	3
comp29856_c0_seq1	p3	(TTA)5	15	47	61	67.1	121	69.2	51.5	-3.8	5	0	-2.5	4	CCACCTGTTCCACGCATACGAGAGACTGAAAAGGATCAGACTCTGTTTATTATTATTATTATTTATAAAAAAATTTACTGTCAAATTGCTGGTAAATGATCTGTGGCGTTTCCAGTCGTGG	CCACCTGTTCCACGCATACGAG	80	55	22	59.6	59.1	1	0	0	0	0	2	0	0	0	0	CCACGACTGGAAACGCCACAG	61.5	175	21	60	61.9	1	-1.4	-1.4	3	3	3	-1.4	3	-1.4	3
comp29861_c0_seq1	p3	(TCG)5	15	143	157	79.5	158	81.3	60	-1.1	3	0	-1.1	3	GCTGAAGTCCACCGAGTGCTTGGGAATGTAGCTGGAGAGATCGTTGCTGTTGCTGTTGTGCGTGGGCGAGCCGGTGAAACTGGGTCGGGGGATGTGGATGCGTCCCACCATGCTCGGCCGCTCGTCCGCTCCGTCTCGTCTCTCGTCGTCGTCGTCGT	GCTGAAGTCCACCGAGTGCTTG	75	189	22	60.1	59.1	1	-1.2	-1.2	3	3	2	-0.5	3	-0.5	3	ACGACGACGACGACGAGAGAC	82.1	346	21	60.1	61.9	1	0	0	0	0	3	0	0	0	0
comp29861_c1_seq1	p3	(CCG)5	15	50	64	79.5	128	84.4	62.1	0	0	0	0	0	GTGGGTGTAGTGCTGGTTGGCCGGGGTGATGGTGTAGTTGCGACCGGACCCGCCGCCGCCGCCGCTCGCTCCGCCGCCGTCCGCTCCGCCGCCGCTGTTACCGTTCACGCTTCCCGTCGTCTCGCCGT	GTGGGTGTAGTGCTGGTTGGC	73.1	52	21	59.7	61.9	3	0	0	0	0	3	0	0	0	0	ACGGCGAGACGACGGGAAG	82.3	179	19	59.9	68.4	1	0	0	0	0	3	0	0	0	0
comp29863_c0_seq1	p3	(AGC)6	18	83	100	75.1	165	78.9	58.2	-3.6	4	0	-1.1	3	ACAACACCTGCACAGCCAGAAGAAGCAGAGAAACCGTCTACTCCTGAAGAAACTAAAGAGCCACCAACCATCCCCCAGTCAGAGCAGCAGCAGCAGCAGCTCTGCGATGGCATCCGCTGCCCCACCTTTGACGCCAAAAGTCCCAGTCAGGTGGTGTTCAAGCCG	ACAACACCTGCACAGCCAGAAG	69.3	19	22	59.6	54.5	1	-3.3	0	0	4	2	-1.1	3	-1.1	3	CGGCTTGAACACCACCTGACTG	91	183	22	60	59.1	1	0	0	0	0	2	0	0	0	0
comp29905_c1_seq1	p3	(TTG)5	15	56	70	76.8	120	75.1	55.6	-2.4	3	0	0	0	ATCGTCACTGTCGCCCACTGGATAGTGAGCAGCGCTGGTGCCCGATAATTGTGTTTTGTTGTTGTTGTTGTTTTTCTCTGCATTTGCTGTCTGGGGCAAAGAAAGAGCCAGCGAGCGAGC	ATCGTCACTGTCGCCCACTGG	72.7	46	21	60.6	61.9	2	0	0	0	0	3	0	0	-1.4	3	GCTCGCTCGCTGGCTCTTTC	81.9	165	20	59.8	65	1	0	0	0	0	3	0	0	0	0
comp29921_c0_seq1	p3	(GAC)5	15	96	110	75.7	198	79.7	58.8	-1.7	3	0	-2.2	4	AGGAGGCGTGGACGAACAGGGTGAACAGGAGTAAGCTGAGACTGAGGGGGCAGGAGAGCAGAGAAGAAACGGCCGAACATGGTGGAGGTGATGATGACGACGACGACGACGCTGCTGCTGCACAACAGACTGAAGCTGCTGATCCGGATGCAGAAGTTCCTGGTGGATCTGATTCTGTGACTGGGAACCCTGATCCGA	AGGAGGCGTGGACGAACAGG	81.4	6	20	59.9	65	2	-1.9	0	0	3	2	0	0	0	0	TCGGATCAGGGTTCCCAGTCAC	72	203	22	59.7	59.1	1	-1.9	-1.3	3	3	3	0	0	0	0
comp29926_c0_seq1	p3	(CAG)5	15	59	73	72.6	151	81.2	59.9	-2.8	3	0	-1.9	3	GCGGGGACAGGTGTTTATTGGGGAGCTTCCCCAGGACTTCCTGCGGATCACTCCCACCCAGCAGCAGCAGCAGGTCCAGCTGGATGCCCAGGCAGCCAGGCAGCTACAGTACGGAGGCTCAATGGGCACCGTAGGGCGACTCAGCATCACT	GCGGGGACAGGTGTTTATTGGG	69.5	43	22	59.8	59.1	3	-1	0	0	3	4	0	0	0	0	AGTGATGCTGAGTCGCCCTACG	79.1	193	22	60.4	59.1	2	0	0	0	0	3	0	0	0	0
comp29938_c0_seq1	p3	(GAA)5	15	79	93	59.4	172	75	55.2	-3.6	4	0	-3.3	4	GAGACTCCTGAAGCCCAAGAGCCAGTTAAAAAATTGAGGAGAACCAGGAAAACTGAGGAAGAACAGGTCAAACCAAGCGAAGAAGAAGAAGAAATCCACACTGATGAAATGGTTGTACCCGTTGAGGCTGAAGCGTTACTAGTTGCTGAACCACTGGAGATGAATGAGCCGG	GAGACTCCTGAAGCCCAAGAGC	58.3	23	22	58.7	59.1	2	-0.9	0	0	3	3	-0.9	3	-0.9	3	CCGGCTCATTCATCTCCAGTGG	62.8	194	22	59.1	59.1	2	-4.2	0	0	4	2	0	0	-1.4	3
[truncated: 1,262 more rows]
